# Supplementary material for: Genomic analyses of a livestock pest, the New World screwworm, find potential targets for genetic control programs
Source: Commun Biol. 2020 Aug 4;3:424. doi: 10.1038/s42003-020-01152-4 (PMC7403345; doi:10.1038/s42003-020-01152-4)
Supplement: Supplementary file 3 — Supplementary Data 1 [file 42003_2020_1152_MOESM3_ESM.txt]

tig00000223	AUGUSTUS	gene	1	2074	0.79	+	.	gene_id "g1"; 
tig00000223	AUGUSTUS	transcript	1	2074	0.79	+	.	transcript_id "g1.t1"; gene_id "g1"; 
tig00000223	AUGUSTUS	intron	1	1975	0.79	+	.	transcript_id "g1.t1"; gene_id "g1";	
tig00000223	AUGUSTUS	CDS	1976	2074	0.79	+	0	transcript_id "g1.t1"; gene_id "g1";	
tig00000223	AUGUSTUS	exon	1976	2074	.	+	.	transcript_id "g1.t1"; gene_id "g1";	
tig00000223	AUGUSTUS	stop_codon	2072	2074	.	+	0	transcript_id "g1.t1"; gene_id "g1";	
tig00000223	AUGUSTUS	gene	15456	17204	0.61	+	.	gene_id "g2"; gene_name "Homeobox protein caupolican, partial [Lucilia cuprina]"
tig00000223	AUGUSTUS	transcript	15456	17204	0.61	+	.	transcript_id "g2.t1"; gene_id "g2"; protein_id "906472019"; gene_name "Homeobox protein caupolican, partial [Lucilia cuprina]"
tig00000223	AUGUSTUS	start_codon	15456	15458	.	+	0	transcript_id "g2.t1"; gene_id "g2";	protein_id "906472019"; gene_name "Homeobox protein caupolican, partial [Lucilia cuprina]"
tig00000223	AUGUSTUS	CDS	15456	15468	0.61	+	0	transcript_id "g2.t1"; gene_id "g2";	protein_id "906472019"; gene_name "Homeobox protein caupolican, partial [Lucilia cuprina]"
tig00000223	AUGUSTUS	exon	15456	15468	.	+	.	transcript_id "g2.t1"; gene_id "g2";	protein_id "906472019"; gene_name "Homeobox protein caupolican, partial [Lucilia cuprina]"
tig00000223	AUGUSTUS	intron	15469	16887	0.61	+	.	transcript_id "g2.t1"; gene_id "g2";	protein_id "906472019"; gene_name "Homeobox protein caupolican, partial [Lucilia cuprina]"
tig00000223	AUGUSTUS	CDS	16888	17204	1	+	2	transcript_id "g2.t1"; gene_id "g2";	protein_id "906472019"; gene_name "Homeobox protein caupolican, partial [Lucilia cuprina]"
tig00000223	AUGUSTUS	exon	16888	17204	.	+	.	transcript_id "g2.t1"; gene_id "g2";	protein_id "906472019"; gene_name "Homeobox protein caupolican, partial [Lucilia cuprina]"
tig00000223	AUGUSTUS	stop_codon	17202	17204	.	+	0	transcript_id "g2.t1"; gene_id "g2";	protein_id "906472019"; gene_name "Homeobox protein caupolican, partial [Lucilia cuprina]"
tig00000309	AUGUSTUS	gene	19459	22615	0.71	-	.	gene_id "g3"; gene_name "CG11852 [Drosophila melanogaster]"
tig00000309	AUGUSTUS	transcript	19459	22615	0.71	-	.	transcript_id "g3.t1"; gene_id "g3"; protein_id "FBpp0084184"; gene_name "CG11852 [Drosophila melanogaster]"
tig00000309	AUGUSTUS	stop_codon	19459	19461	.	-	0	transcript_id "g3.t1"; gene_id "g3";	protein_id "FBpp0084184"; gene_name "CG11852 [Drosophila melanogaster]"
tig00000309	AUGUSTUS	CDS	19459	19660	1	-	1	transcript_id "g3.t1"; gene_id "g3";	protein_id "FBpp0084184"; gene_name "CG11852 [Drosophila melanogaster]"
tig00000309	AUGUSTUS	exon	19459	19660	.	-	.	transcript_id "g3.t1"; gene_id "g3";	protein_id "FBpp0084184"; gene_name "CG11852 [Drosophila melanogaster]"
tig00000309	AUGUSTUS	intron	19661	19735	1	-	.	transcript_id "g3.t1"; gene_id "g3";	protein_id "FBpp0084184"; gene_name "CG11852 [Drosophila melanogaster]"
tig00000309	AUGUSTUS	CDS	19736	19790	0.92	-	2	transcript_id "g3.t1"; gene_id "g3";	protein_id "FBpp0084184"; gene_name "CG11852 [Drosophila melanogaster]"
tig00000309	AUGUSTUS	exon	19736	19790	.	-	.	transcript_id "g3.t1"; gene_id "g3";	protein_id "FBpp0084184"; gene_name "CG11852 [Drosophila melanogaster]"
tig00000309	AUGUSTUS	intron	19791	19860	0.91	-	.	transcript_id "g3.t1"; gene_id "g3";	protein_id "FBpp0084184"; gene_name "CG11852 [Drosophila melanogaster]"
tig00000309	AUGUSTUS	CDS	19861	19982	0.91	-	1	transcript_id "g3.t1"; gene_id "g3";	protein_id "FBpp0084184"; gene_name "CG11852 [Drosophila melanogaster]"
tig00000309	AUGUSTUS	exon	19861	19982	.	-	.	transcript_id "g3.t1"; gene_id "g3";	protein_id "FBpp0084184"; gene_name "CG11852 [Drosophila melanogaster]"
tig00000309	AUGUSTUS	intron	19983	20106	1	-	.	transcript_id "g3.t1"; gene_id "g3";	protein_id "FBpp0084184"; gene_name "CG11852 [Drosophila melanogaster]"
tig00000309	AUGUSTUS	CDS	20107	20344	1	-	2	transcript_id "g3.t1"; gene_id "g3";	protein_id "FBpp0084184"; gene_name "CG11852 [Drosophila melanogaster]"
tig00000309	AUGUSTUS	exon	20107	20344	.	-	.	transcript_id "g3.t1"; gene_id "g3";	protein_id "FBpp0084184"; gene_name "CG11852 [Drosophila melanogaster]"
tig00000309	AUGUSTUS	intron	20345	22615	0.78	-	.	transcript_id "g3.t1"; gene_id "g3";	protein_id "FBpp0084184"; gene_name "CG11852 [Drosophila melanogaster]"
tig00000385	AUGUSTUS	gene	1	1930	0.65	+	.	gene_id "g4"; 
tig00000385	AUGUSTUS	transcript	1	1930	0.65	+	.	transcript_id "g4.t1"; gene_id "g4"; 
tig00000385	AUGUSTUS	intron	1	1801	0.65	+	.	transcript_id "g4.t1"; gene_id "g4";	
tig00000385	AUGUSTUS	CDS	1802	1930	0.65	+	0	transcript_id "g4.t1"; gene_id "g4";	
tig00000385	AUGUSTUS	exon	1802	1930	.	+	.	transcript_id "g4.t1"; gene_id "g4";	
tig00000385	AUGUSTUS	stop_codon	1928	1930	.	+	0	transcript_id "g4.t1"; gene_id "g4";	
tig00000385	AUGUSTUS	gene	28675	29400	0.59	-	.	gene_id "g5"; gene_name "GD25682 [Drosophila simulans]"
tig00000385	AUGUSTUS	transcript	28675	29400	0.59	-	.	transcript_id "g5.t1"; gene_id "g5"; protein_id "194193511"; gene_name "GD25682 [Drosophila simulans]"
tig00000385	AUGUSTUS	stop_codon	28675	28677	.	-	0	transcript_id "g5.t1"; gene_id "g5";	protein_id "194193511"; gene_name "GD25682 [Drosophila simulans]"
tig00000385	AUGUSTUS	CDS	28675	29002	0.87	-	1	transcript_id "g5.t1"; gene_id "g5";	protein_id "194193511"; gene_name "GD25682 [Drosophila simulans]"
tig00000385	AUGUSTUS	exon	28675	29002	.	-	.	transcript_id "g5.t1"; gene_id "g5";	protein_id "194193511"; gene_name "GD25682 [Drosophila simulans]"
tig00000385	AUGUSTUS	intron	29003	29338	0.78	-	.	transcript_id "g5.t1"; gene_id "g5";	protein_id "194193511"; gene_name "GD25682 [Drosophila simulans]"
tig00000385	AUGUSTUS	CDS	29339	29400	0.6	-	0	transcript_id "g5.t1"; gene_id "g5";	protein_id "194193511"; gene_name "GD25682 [Drosophila simulans]"
tig00000385	AUGUSTUS	exon	29339	29400	.	-	.	transcript_id "g5.t1"; gene_id "g5";	protein_id "194193511"; gene_name "GD25682 [Drosophila simulans]"
tig00000385	AUGUSTUS	start_codon	29398	29400	.	-	0	transcript_id "g5.t1"; gene_id "g5";	protein_id "194193511"; gene_name "GD25682 [Drosophila simulans]"
tig00000639	AUGUSTUS	gene	21848	23735	0.69	-	.	gene_id "g6"; gene_name "Repetitive proline-rich cell wall protein 2, partial [Dufourea novaeangliae]"
tig00000639	AUGUSTUS	transcript	21848	23735	0.69	-	.	transcript_id "g6.t1"; gene_id "g6"; protein_id "1016162066"; gene_name "Repetitive proline-rich cell wall protein 2, partial [Dufourea novaeangliae]"
tig00000639	AUGUSTUS	stop_codon	21848	21850	.	-	0	transcript_id "g6.t1"; gene_id "g6";	protein_id "1016162066"; gene_name "Repetitive proline-rich cell wall protein 2, partial [Dufourea novaeangliae]"
tig00000639	AUGUSTUS	CDS	21848	22161	0.99	-	2	transcript_id "g6.t1"; gene_id "g6";	protein_id "1016162066"; gene_name "Repetitive proline-rich cell wall protein 2, partial [Dufourea novaeangliae]"
tig00000639	AUGUSTUS	exon	21848	22161	.	-	.	transcript_id "g6.t1"; gene_id "g6";	protein_id "1016162066"; gene_name "Repetitive proline-rich cell wall protein 2, partial [Dufourea novaeangliae]"
tig00000639	AUGUSTUS	intron	22162	23662	0.8	-	.	transcript_id "g6.t1"; gene_id "g6";	protein_id "1016162066"; gene_name "Repetitive proline-rich cell wall protein 2, partial [Dufourea novaeangliae]"
tig00000639	AUGUSTUS	CDS	23663	23735	0.69	-	0	transcript_id "g6.t1"; gene_id "g6";	protein_id "1016162066"; gene_name "Repetitive proline-rich cell wall protein 2, partial [Dufourea novaeangliae]"
tig00000639	AUGUSTUS	exon	23663	23735	.	-	.	transcript_id "g6.t1"; gene_id "g6";	protein_id "1016162066"; gene_name "Repetitive proline-rich cell wall protein 2, partial [Dufourea novaeangliae]"
tig00000639	AUGUSTUS	start_codon	23733	23735	.	-	0	transcript_id "g6.t1"; gene_id "g6";	protein_id "1016162066"; gene_name "Repetitive proline-rich cell wall protein 2, partial [Dufourea novaeangliae]"
tig00000789	AUGUSTUS	gene	11285	20086	0.55	+	.	gene_id "g7"; 
tig00000789	AUGUSTUS	transcript	11285	20086	0.55	+	.	transcript_id "g7.t1"; gene_id "g7"; 
tig00000789	AUGUSTUS	start_codon	11285	11287	.	+	0	transcript_id "g7.t1"; gene_id "g7";	
tig00000789	AUGUSTUS	CDS	11285	11318	0.63	+	0	transcript_id "g7.t1"; gene_id "g7";	
tig00000789	AUGUSTUS	exon	11285	11318	.	+	.	transcript_id "g7.t1"; gene_id "g7";	
tig00000789	AUGUSTUS	intron	11319	19817	0.63	+	.	transcript_id "g7.t1"; gene_id "g7";	
tig00000789	AUGUSTUS	CDS	19818	20086	0.86	+	2	transcript_id "g7.t1"; gene_id "g7";	
tig00000789	AUGUSTUS	exon	19818	20086	.	+	.	transcript_id "g7.t1"; gene_id "g7";	
tig00000789	AUGUSTUS	stop_codon	20084	20086	.	+	0	transcript_id "g7.t1"; gene_id "g7";	
tig00000858	AUGUSTUS	gene	7021	14433	1	-	.	gene_id "g8"; gene_name "CG17664 [Drosophila melanogaster]"
tig00000858	AUGUSTUS	transcript	7021	14433	1	-	.	transcript_id "g8.t1"; gene_id "g8"; protein_id "FBpp0072016"; gene_name "CG17664 [Drosophila melanogaster]"
tig00000858	AUGUSTUS	stop_codon	7021	7023	.	-	0	transcript_id "g8.t1"; gene_id "g8";	protein_id "FBpp0072016"; gene_name "CG17664 [Drosophila melanogaster]"
tig00000858	AUGUSTUS	CDS	7021	7236	1	-	0	transcript_id "g8.t1"; gene_id "g8";	protein_id "FBpp0072016"; gene_name "CG17664 [Drosophila melanogaster]"
tig00000858	AUGUSTUS	exon	7021	7236	.	-	.	transcript_id "g8.t1"; gene_id "g8";	protein_id "FBpp0072016"; gene_name "CG17664 [Drosophila melanogaster]"
tig00000858	AUGUSTUS	intron	7237	12097	1	-	.	transcript_id "g8.t1"; gene_id "g8";	protein_id "FBpp0072016"; gene_name "CG17664 [Drosophila melanogaster]"
tig00000858	AUGUSTUS	CDS	12098	12644	1	-	1	transcript_id "g8.t1"; gene_id "g8";	protein_id "FBpp0072016"; gene_name "CG17664 [Drosophila melanogaster]"
tig00000858	AUGUSTUS	exon	12098	12644	.	-	.	transcript_id "g8.t1"; gene_id "g8";	protein_id "FBpp0072016"; gene_name "CG17664 [Drosophila melanogaster]"
tig00000858	AUGUSTUS	intron	12645	14395	1	-	.	transcript_id "g8.t1"; gene_id "g8";	protein_id "FBpp0072016"; gene_name "CG17664 [Drosophila melanogaster]"
tig00000858	AUGUSTUS	CDS	14396	14433	1	-	0	transcript_id "g8.t1"; gene_id "g8";	protein_id "FBpp0072016"; gene_name "CG17664 [Drosophila melanogaster]"
tig00000858	AUGUSTUS	exon	14396	14433	.	-	.	transcript_id "g8.t1"; gene_id "g8";	protein_id "FBpp0072016"; gene_name "CG17664 [Drosophila melanogaster]"
tig00000858	AUGUSTUS	start_codon	14431	14433	.	-	0	transcript_id "g8.t1"; gene_id "g8";	protein_id "FBpp0072016"; gene_name "CG17664 [Drosophila melanogaster]"
tig00000882	AUGUSTUS	gene	10833	12175	0.27	+	.	gene_id "g9"; 
tig00000882	AUGUSTUS	transcript	10833	12175	0.27	+	.	transcript_id "g9.t1"; gene_id "g9"; 
tig00000882	AUGUSTUS	start_codon	10833	10835	.	+	0	transcript_id "g9.t1"; gene_id "g9";	
tig00000882	AUGUSTUS	CDS	10833	11003	0.28	+	0	transcript_id "g9.t1"; gene_id "g9";	
tig00000882	AUGUSTUS	exon	10833	11003	.	+	.	transcript_id "g9.t1"; gene_id "g9";	
tig00000882	AUGUSTUS	intron	11004	11899	0.28	+	.	transcript_id "g9.t1"; gene_id "g9";	
tig00000882	AUGUSTUS	CDS	11900	12175	0.59	+	0	transcript_id "g9.t1"; gene_id "g9";	
tig00000882	AUGUSTUS	exon	11900	12175	.	+	.	transcript_id "g9.t1"; gene_id "g9";	
tig00000882	AUGUSTUS	stop_codon	12173	12175	.	+	0	transcript_id "g9.t1"; gene_id "g9";	
tig00000882	AUGUSTUS	gene	19560	20267	0.82	-	.	gene_id "g10"; gene_name "hypothetical protein FF38_13602 [Lucilia cuprina]"
tig00000882	AUGUSTUS	transcript	19560	20267	0.82	-	.	transcript_id "g10.t1"; gene_id "g10"; protein_id "906468071"; gene_name "hypothetical protein FF38_13602 [Lucilia cuprina]"
tig00000882	AUGUSTUS	stop_codon	19560	19562	.	-	0	transcript_id "g10.t1"; gene_id "g10";	protein_id "906468071"; gene_name "hypothetical protein FF38_13602 [Lucilia cuprina]"
tig00000882	AUGUSTUS	CDS	19560	19868	0.92	-	0	transcript_id "g10.t1"; gene_id "g10";	protein_id "906468071"; gene_name "hypothetical protein FF38_13602 [Lucilia cuprina]"
tig00000882	AUGUSTUS	exon	19560	19868	.	-	.	transcript_id "g10.t1"; gene_id "g10";	protein_id "906468071"; gene_name "hypothetical protein FF38_13602 [Lucilia cuprina]"
tig00000882	AUGUSTUS	intron	19869	20216	0.9	-	.	transcript_id "g10.t1"; gene_id "g10";	protein_id "906468071"; gene_name "hypothetical protein FF38_13602 [Lucilia cuprina]"
tig00000882	AUGUSTUS	CDS	20217	20267	0.9	-	0	transcript_id "g10.t1"; gene_id "g10";	protein_id "906468071"; gene_name "hypothetical protein FF38_13602 [Lucilia cuprina]"
tig00000882	AUGUSTUS	exon	20217	20267	.	-	.	transcript_id "g10.t1"; gene_id "g10";	protein_id "906468071"; gene_name "hypothetical protein FF38_13602 [Lucilia cuprina]"
tig00000882	AUGUSTUS	start_codon	20265	20267	.	-	0	transcript_id "g10.t1"; gene_id "g10";	protein_id "906468071"; gene_name "hypothetical protein FF38_13602 [Lucilia cuprina]"
tig00000885	AUGUSTUS	gene	3914	4766	0.8	+	.	gene_id "g11"; gene_name "CG32365 [Drosophila melanogaster]"
tig00000885	AUGUSTUS	transcript	3914	4766	0.8	+	.	transcript_id "g11.t1"; gene_id "g11"; protein_id "FBpp0308929"; gene_name "CG32365 [Drosophila melanogaster]"
tig00000885	AUGUSTUS	start_codon	3914	3916	.	+	0	transcript_id "g11.t1"; gene_id "g11";	protein_id "FBpp0308929"; gene_name "CG32365 [Drosophila melanogaster]"
tig00000885	AUGUSTUS	CDS	3914	4341	0.8	+	0	transcript_id "g11.t1"; gene_id "g11";	protein_id "FBpp0308929"; gene_name "CG32365 [Drosophila melanogaster]"
tig00000885	AUGUSTUS	exon	3914	4341	.	+	.	transcript_id "g11.t1"; gene_id "g11";	protein_id "FBpp0308929"; gene_name "CG32365 [Drosophila melanogaster]"
tig00000885	AUGUSTUS	intron	4342	4411	1	+	.	transcript_id "g11.t1"; gene_id "g11";	protein_id "FBpp0308929"; gene_name "CG32365 [Drosophila melanogaster]"
tig00000885	AUGUSTUS	CDS	4412	4766	1	+	1	transcript_id "g11.t1"; gene_id "g11";	protein_id "FBpp0308929"; gene_name "CG32365 [Drosophila melanogaster]"
tig00000885	AUGUSTUS	exon	4412	4766	.	+	.	transcript_id "g11.t1"; gene_id "g11";	protein_id "FBpp0308929"; gene_name "CG32365 [Drosophila melanogaster]"
tig00000885	AUGUSTUS	stop_codon	4764	4766	.	+	0	transcript_id "g11.t1"; gene_id "g11";	protein_id "FBpp0308929"; gene_name "CG32365 [Drosophila melanogaster]"
tig00000885	AUGUSTUS	gene	4780	5274	0.84	+	.	gene_id "g12"; gene_name "CG32365 [Drosophila melanogaster]"
tig00000885	AUGUSTUS	transcript	4780	5274	0.84	+	.	transcript_id "g12.t1"; gene_id "g12"; protein_id "FBpp0308929"; gene_name "CG32365 [Drosophila melanogaster]"
tig00000885	AUGUSTUS	start_codon	4780	4782	.	+	0	transcript_id "g12.t1"; gene_id "g12";	protein_id "FBpp0308929"; gene_name "CG32365 [Drosophila melanogaster]"
tig00000885	AUGUSTUS	CDS	4780	5274	0.84	+	0	transcript_id "g12.t1"; gene_id "g12";	protein_id "FBpp0308929"; gene_name "CG32365 [Drosophila melanogaster]"
tig00000885	AUGUSTUS	exon	4780	5274	.	+	.	transcript_id "g12.t1"; gene_id "g12";	protein_id "FBpp0308929"; gene_name "CG32365 [Drosophila melanogaster]"
tig00000885	AUGUSTUS	stop_codon	5272	5274	.	+	0	transcript_id "g12.t1"; gene_id "g12";	protein_id "FBpp0308929"; gene_name "CG32365 [Drosophila melanogaster]"
tig00000885	AUGUSTUS	gene	10974	16370	0.5	-	.	gene_id "g13"; gene_name "pbl pebble[Drosophila melanogaster]"
tig00000885	AUGUSTUS	transcript	10974	16370	0.5	-	.	transcript_id "g13.t1"; gene_id "g13"; protein_id "FBpp0076489"; gene_name "pbl pebble[Drosophila melanogaster]"
tig00000885	AUGUSTUS	stop_codon	10974	10976	.	-	0	transcript_id "g13.t1"; gene_id "g13";	protein_id "FBpp0076489"; gene_name "pbl pebble[Drosophila melanogaster]"
tig00000885	AUGUSTUS	CDS	10974	11108	1	-	0	transcript_id "g13.t1"; gene_id "g13";	protein_id "FBpp0076489"; gene_name "pbl pebble[Drosophila melanogaster]"
tig00000885	AUGUSTUS	exon	10974	11108	.	-	.	transcript_id "g13.t1"; gene_id "g13";	protein_id "FBpp0076489"; gene_name "pbl pebble[Drosophila melanogaster]"
tig00000885	AUGUSTUS	intron	11109	12936	1	-	.	transcript_id "g13.t1"; gene_id "g13";	protein_id "FBpp0076489"; gene_name "pbl pebble[Drosophila melanogaster]"
tig00000885	AUGUSTUS	CDS	12937	13086	1	-	0	transcript_id "g13.t1"; gene_id "g13";	protein_id "FBpp0076489"; gene_name "pbl pebble[Drosophila melanogaster]"
tig00000885	AUGUSTUS	exon	12937	13086	.	-	.	transcript_id "g13.t1"; gene_id "g13";	protein_id "FBpp0076489"; gene_name "pbl pebble[Drosophila melanogaster]"
tig00000885	AUGUSTUS	intron	13087	13314	1	-	.	transcript_id "g13.t1"; gene_id "g13";	protein_id "FBpp0076489"; gene_name "pbl pebble[Drosophila melanogaster]"
tig00000885	AUGUSTUS	CDS	13315	13425	1	-	0	transcript_id "g13.t1"; gene_id "g13";	protein_id "FBpp0076489"; gene_name "pbl pebble[Drosophila melanogaster]"
tig00000885	AUGUSTUS	exon	13315	13425	.	-	.	transcript_id "g13.t1"; gene_id "g13";	protein_id "FBpp0076489"; gene_name "pbl pebble[Drosophila melanogaster]"
tig00000885	AUGUSTUS	intron	13426	13538	1	-	.	transcript_id "g13.t1"; gene_id "g13";	protein_id "FBpp0076489"; gene_name "pbl pebble[Drosophila melanogaster]"
tig00000885	AUGUSTUS	CDS	13539	13922	1	-	0	transcript_id "g13.t1"; gene_id "g13";	protein_id "FBpp0076489"; gene_name "pbl pebble[Drosophila melanogaster]"
tig00000885	AUGUSTUS	exon	13539	13922	.	-	.	transcript_id "g13.t1"; gene_id "g13";	protein_id "FBpp0076489"; gene_name "pbl pebble[Drosophila melanogaster]"
tig00000885	AUGUSTUS	intron	13923	14018	1	-	.	transcript_id "g13.t1"; gene_id "g13";	protein_id "FBpp0076489"; gene_name "pbl pebble[Drosophila melanogaster]"
tig00000885	AUGUSTUS	CDS	14019	14576	1	-	0	transcript_id "g13.t1"; gene_id "g13";	protein_id "FBpp0076489"; gene_name "pbl pebble[Drosophila melanogaster]"
tig00000885	AUGUSTUS	exon	14019	14576	.	-	.	transcript_id "g13.t1"; gene_id "g13";	protein_id "FBpp0076489"; gene_name "pbl pebble[Drosophila melanogaster]"
tig00000885	AUGUSTUS	intron	14577	15365	1	-	.	transcript_id "g13.t1"; gene_id "g13";	protein_id "FBpp0076489"; gene_name "pbl pebble[Drosophila melanogaster]"
tig00000885	AUGUSTUS	CDS	15366	15722	1	-	0	transcript_id "g13.t1"; gene_id "g13";	protein_id "FBpp0076489"; gene_name "pbl pebble[Drosophila melanogaster]"
tig00000885	AUGUSTUS	exon	15366	15722	.	-	.	transcript_id "g13.t1"; gene_id "g13";	protein_id "FBpp0076489"; gene_name "pbl pebble[Drosophila melanogaster]"
tig00000885	AUGUSTUS	intron	15723	15789	1	-	.	transcript_id "g13.t1"; gene_id "g13";	protein_id "FBpp0076489"; gene_name "pbl pebble[Drosophila melanogaster]"
tig00000885	AUGUSTUS	CDS	15790	15921	1	-	0	transcript_id "g13.t1"; gene_id "g13";	protein_id "FBpp0076489"; gene_name "pbl pebble[Drosophila melanogaster]"
tig00000885	AUGUSTUS	exon	15790	15921	.	-	.	transcript_id "g13.t1"; gene_id "g13";	protein_id "FBpp0076489"; gene_name "pbl pebble[Drosophila melanogaster]"
tig00000885	AUGUSTUS	intron	15922	16349	0.5	-	.	transcript_id "g13.t1"; gene_id "g13";	protein_id "FBpp0076489"; gene_name "pbl pebble[Drosophila melanogaster]"
tig00000885	AUGUSTUS	CDS	16350	16370	0.5	-	0	transcript_id "g13.t1"; gene_id "g13";	protein_id "FBpp0076489"; gene_name "pbl pebble[Drosophila melanogaster]"
tig00000885	AUGUSTUS	exon	16350	16370	.	-	.	transcript_id "g13.t1"; gene_id "g13";	protein_id "FBpp0076489"; gene_name "pbl pebble[Drosophila melanogaster]"
tig00000885	AUGUSTUS	start_codon	16368	16370	.	-	0	transcript_id "g13.t1"; gene_id "g13";	protein_id "FBpp0076489"; gene_name "pbl pebble[Drosophila melanogaster]"
tig00000885	AUGUSTUS	gene	23718	24985	0.32	-	.	gene_id "g14"; gene_name "pbl pebble[Drosophila melanogaster]"
tig00000885	AUGUSTUS	transcript	23718	24985	0.32	-	.	transcript_id "g14.t1"; gene_id "g14"; protein_id "FBpp0076487"; gene_name "pbl pebble[Drosophila melanogaster]"
tig00000885	AUGUSTUS	stop_codon	23718	23720	.	-	0	transcript_id "g14.t1"; gene_id "g14";	protein_id "FBpp0076487"; gene_name "pbl pebble[Drosophila melanogaster]"
tig00000885	AUGUSTUS	CDS	23718	24166	0.84	-	2	transcript_id "g14.t1"; gene_id "g14";	protein_id "FBpp0076487"; gene_name "pbl pebble[Drosophila melanogaster]"
tig00000885	AUGUSTUS	exon	23718	24166	.	-	.	transcript_id "g14.t1"; gene_id "g14";	protein_id "FBpp0076487"; gene_name "pbl pebble[Drosophila melanogaster]"
tig00000885	AUGUSTUS	intron	24167	24234	0.84	-	.	transcript_id "g14.t1"; gene_id "g14";	protein_id "FBpp0076487"; gene_name "pbl pebble[Drosophila melanogaster]"
tig00000885	AUGUSTUS	CDS	24235	24402	0.49	-	2	transcript_id "g14.t1"; gene_id "g14";	protein_id "FBpp0076487"; gene_name "pbl pebble[Drosophila melanogaster]"
tig00000885	AUGUSTUS	exon	24235	24402	.	-	.	transcript_id "g14.t1"; gene_id "g14";	protein_id "FBpp0076487"; gene_name "pbl pebble[Drosophila melanogaster]"
tig00000885	AUGUSTUS	intron	24403	24579	0.34	-	.	transcript_id "g14.t1"; gene_id "g14";	protein_id "FBpp0076487"; gene_name "pbl pebble[Drosophila melanogaster]"
tig00000885	AUGUSTUS	CDS	24580	24696	0.58	-	2	transcript_id "g14.t1"; gene_id "g14";	protein_id "FBpp0076487"; gene_name "pbl pebble[Drosophila melanogaster]"
tig00000885	AUGUSTUS	exon	24580	24696	.	-	.	transcript_id "g14.t1"; gene_id "g14";	protein_id "FBpp0076487"; gene_name "pbl pebble[Drosophila melanogaster]"
tig00000885	AUGUSTUS	intron	24697	24867	0.6	-	.	transcript_id "g14.t1"; gene_id "g14";	protein_id "FBpp0076487"; gene_name "pbl pebble[Drosophila melanogaster]"
tig00000885	AUGUSTUS	CDS	24868	24985	0.98	-	0	transcript_id "g14.t1"; gene_id "g14";	protein_id "FBpp0076487"; gene_name "pbl pebble[Drosophila melanogaster]"
tig00000885	AUGUSTUS	exon	24868	24985	.	-	.	transcript_id "g14.t1"; gene_id "g14";	protein_id "FBpp0076487"; gene_name "pbl pebble[Drosophila melanogaster]"
tig00000885	AUGUSTUS	start_codon	24983	24985	.	-	0	transcript_id "g14.t1"; gene_id "g14";	protein_id "FBpp0076487"; gene_name "pbl pebble[Drosophila melanogaster]"
tig00000885	AUGUSTUS	gene	25244	25673	0.86	-	.	gene_id "g15"; gene_name "pbl pebble[Drosophila melanogaster]"
tig00000885	AUGUSTUS	transcript	25244	25673	0.86	-	.	transcript_id "g15.t1"; gene_id "g15"; protein_id "FBpp0076489"; gene_name "pbl pebble[Drosophila melanogaster]"
tig00000885	AUGUSTUS	stop_codon	25244	25246	.	-	0	transcript_id "g15.t1"; gene_id "g15";	protein_id "FBpp0076489"; gene_name "pbl pebble[Drosophila melanogaster]"
tig00000885	AUGUSTUS	CDS	25244	25378	0.86	-	0	transcript_id "g15.t1"; gene_id "g15";	protein_id "FBpp0076489"; gene_name "pbl pebble[Drosophila melanogaster]"
tig00000885	AUGUSTUS	exon	25244	25378	.	-	.	transcript_id "g15.t1"; gene_id "g15";	protein_id "FBpp0076489"; gene_name "pbl pebble[Drosophila melanogaster]"
tig00000885	AUGUSTUS	intron	25379	25604	1	-	.	transcript_id "g15.t1"; gene_id "g15";	protein_id "FBpp0076489"; gene_name "pbl pebble[Drosophila melanogaster]"
tig00000885	AUGUSTUS	CDS	25605	25673	1	-	0	transcript_id "g15.t1"; gene_id "g15";	protein_id "FBpp0076489"; gene_name "pbl pebble[Drosophila melanogaster]"
tig00000885	AUGUSTUS	exon	25605	25673	.	-	.	transcript_id "g15.t1"; gene_id "g15";	protein_id "FBpp0076489"; gene_name "pbl pebble[Drosophila melanogaster]"
tig00000885	AUGUSTUS	start_codon	25671	25673	.	-	0	transcript_id "g15.t1"; gene_id "g15";	protein_id "FBpp0076489"; gene_name "pbl pebble[Drosophila melanogaster]"
tig00001055	AUGUSTUS	gene	23603	24415	0.67	+	.	gene_id "g16"; gene_name "CG32732 [Drosophila melanogaster]"
tig00001055	AUGUSTUS	transcript	23603	24415	0.67	+	.	transcript_id "g16.t1"; gene_id "g16"; protein_id "FBpp0070998"; gene_name "CG32732 [Drosophila melanogaster]"
tig00001055	AUGUSTUS	start_codon	23603	23605	.	+	0	transcript_id "g16.t1"; gene_id "g16";	protein_id "FBpp0070998"; gene_name "CG32732 [Drosophila melanogaster]"
tig00001055	AUGUSTUS	CDS	23603	23844	0.67	+	0	transcript_id "g16.t1"; gene_id "g16";	protein_id "FBpp0070998"; gene_name "CG32732 [Drosophila melanogaster]"
tig00001055	AUGUSTUS	exon	23603	23844	.	+	.	transcript_id "g16.t1"; gene_id "g16";	protein_id "FBpp0070998"; gene_name "CG32732 [Drosophila melanogaster]"
tig00001055	AUGUSTUS	intron	23845	23916	1	+	.	transcript_id "g16.t1"; gene_id "g16";	protein_id "FBpp0070998"; gene_name "CG32732 [Drosophila melanogaster]"
tig00001055	AUGUSTUS	CDS	23917	24415	1	+	1	transcript_id "g16.t1"; gene_id "g16";	protein_id "FBpp0070998"; gene_name "CG32732 [Drosophila melanogaster]"
tig00001055	AUGUSTUS	exon	23917	24415	.	+	.	transcript_id "g16.t1"; gene_id "g16";	protein_id "FBpp0070998"; gene_name "CG32732 [Drosophila melanogaster]"
tig00001055	AUGUSTUS	stop_codon	24413	24415	.	+	0	transcript_id "g16.t1"; gene_id "g16";	protein_id "FBpp0070998"; gene_name "CG32732 [Drosophila melanogaster]"
tig00001381	AUGUSTUS	gene	125	415	1	+	.	gene_id "g17"; gene_name "CG4982 [Drosophila melanogaster]"
tig00001381	AUGUSTUS	transcript	125	415	1	+	.	transcript_id "g17.t1"; gene_id "g17"; protein_id "FBpp0075224"; gene_name "CG4982 [Drosophila melanogaster]"
tig00001381	AUGUSTUS	start_codon	125	127	.	+	0	transcript_id "g17.t1"; gene_id "g17";	protein_id "FBpp0075224"; gene_name "CG4982 [Drosophila melanogaster]"
tig00001381	AUGUSTUS	CDS	125	415	1	+	0	transcript_id "g17.t1"; gene_id "g17";	protein_id "FBpp0075224"; gene_name "CG4982 [Drosophila melanogaster]"
tig00001381	AUGUSTUS	exon	125	415	.	+	.	transcript_id "g17.t1"; gene_id "g17";	protein_id "FBpp0075224"; gene_name "CG4982 [Drosophila melanogaster]"
tig00001381	AUGUSTUS	stop_codon	413	415	.	+	0	transcript_id "g17.t1"; gene_id "g17";	protein_id "FBpp0075224"; gene_name "CG4982 [Drosophila melanogaster]"
tig00001381	AUGUSTUS	gene	582	8021	0.45	-	.	gene_id "g18"; gene_name "CG13042 [Drosophila melanogaster]"
tig00001381	AUGUSTUS	transcript	582	8021	0.45	-	.	transcript_id "g18.t1"; gene_id "g18"; protein_id "FBpp0075191"; gene_name "CG13042 [Drosophila melanogaster]"
tig00001381	AUGUSTUS	stop_codon	582	584	.	-	0	transcript_id "g18.t1"; gene_id "g18";	protein_id "FBpp0075191"; gene_name "CG13042 [Drosophila melanogaster]"
tig00001381	AUGUSTUS	CDS	582	832	0.85	-	2	transcript_id "g18.t1"; gene_id "g18";	protein_id "FBpp0075191"; gene_name "CG13042 [Drosophila melanogaster]"
tig00001381	AUGUSTUS	exon	582	832	.	-	.	transcript_id "g18.t1"; gene_id "g18";	protein_id "FBpp0075191"; gene_name "CG13042 [Drosophila melanogaster]"
tig00001381	AUGUSTUS	intron	833	893	0.85	-	.	transcript_id "g18.t1"; gene_id "g18";	protein_id "FBpp0075191"; gene_name "CG13042 [Drosophila melanogaster]"
tig00001381	AUGUSTUS	CDS	894	1039	0.52	-	1	transcript_id "g18.t1"; gene_id "g18";	protein_id "FBpp0075191"; gene_name "CG13042 [Drosophila melanogaster]"
tig00001381	AUGUSTUS	exon	894	1039	.	-	.	transcript_id "g18.t1"; gene_id "g18";	protein_id "FBpp0075191"; gene_name "CG13042 [Drosophila melanogaster]"
tig00001381	AUGUSTUS	intron	1040	7762	0.5	-	.	transcript_id "g18.t1"; gene_id "g18";	protein_id "FBpp0075191"; gene_name "CG13042 [Drosophila melanogaster]"
tig00001381	AUGUSTUS	CDS	7763	7944	0.5	-	0	transcript_id "g18.t1"; gene_id "g18";	protein_id "FBpp0075191"; gene_name "CG13042 [Drosophila melanogaster]"
tig00001381	AUGUSTUS	exon	7763	7944	.	-	.	transcript_id "g18.t1"; gene_id "g18";	protein_id "FBpp0075191"; gene_name "CG13042 [Drosophila melanogaster]"
tig00001381	AUGUSTUS	intron	7945	8009	1	-	.	transcript_id "g18.t1"; gene_id "g18";	protein_id "FBpp0075191"; gene_name "CG13042 [Drosophila melanogaster]"
tig00001381	AUGUSTUS	CDS	8010	8021	1	-	0	transcript_id "g18.t1"; gene_id "g18";	protein_id "FBpp0075191"; gene_name "CG13042 [Drosophila melanogaster]"
tig00001381	AUGUSTUS	exon	8010	8021	.	-	.	transcript_id "g18.t1"; gene_id "g18";	protein_id "FBpp0075191"; gene_name "CG13042 [Drosophila melanogaster]"
tig00001381	AUGUSTUS	start_codon	8019	8021	.	-	0	transcript_id "g18.t1"; gene_id "g18";	protein_id "FBpp0075191"; gene_name "CG13042 [Drosophila melanogaster]"
tig00001381	AUGUSTUS	gene	9894	10469	1	-	.	gene_id "g19"; gene_name "CG13044 [Drosophila melanogaster]"
tig00001381	AUGUSTUS	transcript	9894	10469	1	-	.	transcript_id "g19.t1"; gene_id "g19"; protein_id "FBpp0075225"; gene_name "CG13044 [Drosophila melanogaster]"
tig00001381	AUGUSTUS	stop_codon	9894	9896	.	-	0	transcript_id "g19.t1"; gene_id "g19";	protein_id "FBpp0075225"; gene_name "CG13044 [Drosophila melanogaster]"
tig00001381	AUGUSTUS	CDS	9894	10376	1	-	0	transcript_id "g19.t1"; gene_id "g19";	protein_id "FBpp0075225"; gene_name "CG13044 [Drosophila melanogaster]"
tig00001381	AUGUSTUS	exon	9894	10376	.	-	.	transcript_id "g19.t1"; gene_id "g19";	protein_id "FBpp0075225"; gene_name "CG13044 [Drosophila melanogaster]"
tig00001381	AUGUSTUS	intron	10377	10457	1	-	.	transcript_id "g19.t1"; gene_id "g19";	protein_id "FBpp0075225"; gene_name "CG13044 [Drosophila melanogaster]"
tig00001381	AUGUSTUS	CDS	10458	10469	1	-	0	transcript_id "g19.t1"; gene_id "g19";	protein_id "FBpp0075225"; gene_name "CG13044 [Drosophila melanogaster]"
tig00001381	AUGUSTUS	exon	10458	10469	.	-	.	transcript_id "g19.t1"; gene_id "g19";	protein_id "FBpp0075225"; gene_name "CG13044 [Drosophila melanogaster]"
tig00001381	AUGUSTUS	start_codon	10467	10469	.	-	0	transcript_id "g19.t1"; gene_id "g19";	protein_id "FBpp0075225"; gene_name "CG13044 [Drosophila melanogaster]"
tig00001381	AUGUSTUS	gene	12863	13386	1	+	.	gene_id "g20"; gene_name "hypothetical protein FF38_09551, partial [Lucilia cuprina]"
tig00001381	AUGUSTUS	transcript	12863	13386	1	+	.	transcript_id "g20.t1"; gene_id "g20"; protein_id "906469243"; gene_name "hypothetical protein FF38_09551, partial [Lucilia cuprina]"
tig00001381	AUGUSTUS	start_codon	12863	12865	.	+	0	transcript_id "g20.t1"; gene_id "g20";	protein_id "906469243"; gene_name "hypothetical protein FF38_09551, partial [Lucilia cuprina]"
tig00001381	AUGUSTUS	CDS	12863	12874	1	+	0	transcript_id "g20.t1"; gene_id "g20";	protein_id "906469243"; gene_name "hypothetical protein FF38_09551, partial [Lucilia cuprina]"
tig00001381	AUGUSTUS	exon	12863	12874	.	+	.	transcript_id "g20.t1"; gene_id "g20";	protein_id "906469243"; gene_name "hypothetical protein FF38_09551, partial [Lucilia cuprina]"
tig00001381	AUGUSTUS	intron	12875	12942	1	+	.	transcript_id "g20.t1"; gene_id "g20";	protein_id "906469243"; gene_name "hypothetical protein FF38_09551, partial [Lucilia cuprina]"
tig00001381	AUGUSTUS	CDS	12943	13386	1	+	0	transcript_id "g20.t1"; gene_id "g20";	protein_id "906469243"; gene_name "hypothetical protein FF38_09551, partial [Lucilia cuprina]"
tig00001381	AUGUSTUS	exon	12943	13386	.	+	.	transcript_id "g20.t1"; gene_id "g20";	protein_id "906469243"; gene_name "hypothetical protein FF38_09551, partial [Lucilia cuprina]"
tig00001381	AUGUSTUS	stop_codon	13384	13386	.	+	0	transcript_id "g20.t1"; gene_id "g20";	protein_id "906469243"; gene_name "hypothetical protein FF38_09551, partial [Lucilia cuprina]"
tig00001381	AUGUSTUS	gene	16869	17586	0.78	+	.	gene_id "g21"; gene_name "CG13059 [Drosophila melanogaster]"
tig00001381	AUGUSTUS	transcript	16869	17586	0.78	+	.	transcript_id "g21.t1"; gene_id "g21"; protein_id "FBpp0075130"; gene_name "CG13059 [Drosophila melanogaster]"
tig00001381	AUGUSTUS	CDS	16869	16871	0.78	+	0	transcript_id "g21.t1"; gene_id "g21";	protein_id "FBpp0075130"; gene_name "CG13059 [Drosophila melanogaster]"
tig00001381	AUGUSTUS	exon	16869	16871	.	+	.	transcript_id "g21.t1"; gene_id "g21";	protein_id "FBpp0075130"; gene_name "CG13059 [Drosophila melanogaster]"
tig00001381	AUGUSTUS	start_codon	16869	16871	.	+	0	transcript_id "g21.t1"; gene_id "g21";	protein_id "FBpp0075130"; gene_name "CG13059 [Drosophila melanogaster]"
tig00001381	AUGUSTUS	intron	16872	16944	1	+	.	transcript_id "g21.t1"; gene_id "g21";	protein_id "FBpp0075130"; gene_name "CG13059 [Drosophila melanogaster]"
tig00001381	AUGUSTUS	CDS	16945	17586	1	+	0	transcript_id "g21.t1"; gene_id "g21";	protein_id "FBpp0075130"; gene_name "CG13059 [Drosophila melanogaster]"
tig00001381	AUGUSTUS	exon	16945	17586	.	+	.	transcript_id "g21.t1"; gene_id "g21";	protein_id "FBpp0075130"; gene_name "CG13059 [Drosophila melanogaster]"
tig00001381	AUGUSTUS	stop_codon	17584	17586	.	+	0	transcript_id "g21.t1"; gene_id "g21";	protein_id "FBpp0075130"; gene_name "CG13059 [Drosophila melanogaster]"
tig00001381	AUGUSTUS	gene	22139	22762	0.72	-	.	gene_id "g22"; gene_name "hypothetical protein FF38_09551, partial [Lucilia cuprina]"
tig00001381	AUGUSTUS	transcript	22139	22762	0.72	-	.	transcript_id "g22.t1"; gene_id "g22"; protein_id "906469243"; gene_name "hypothetical protein FF38_09551, partial [Lucilia cuprina]"
tig00001381	AUGUSTUS	stop_codon	22139	22141	.	-	0	transcript_id "g22.t1"; gene_id "g22";	protein_id "906469243"; gene_name "hypothetical protein FF38_09551, partial [Lucilia cuprina]"
tig00001381	AUGUSTUS	CDS	22139	22687	1	-	0	transcript_id "g22.t1"; gene_id "g22";	protein_id "906469243"; gene_name "hypothetical protein FF38_09551, partial [Lucilia cuprina]"
tig00001381	AUGUSTUS	exon	22139	22687	.	-	.	transcript_id "g22.t1"; gene_id "g22";	protein_id "906469243"; gene_name "hypothetical protein FF38_09551, partial [Lucilia cuprina]"
tig00001381	AUGUSTUS	intron	22688	22759	1	-	.	transcript_id "g22.t1"; gene_id "g22";	protein_id "906469243"; gene_name "hypothetical protein FF38_09551, partial [Lucilia cuprina]"
tig00001381	AUGUSTUS	CDS	22760	22762	0.72	-	0	transcript_id "g22.t1"; gene_id "g22";	protein_id "906469243"; gene_name "hypothetical protein FF38_09551, partial [Lucilia cuprina]"
tig00001381	AUGUSTUS	exon	22760	22762	.	-	.	transcript_id "g22.t1"; gene_id "g22";	protein_id "906469243"; gene_name "hypothetical protein FF38_09551, partial [Lucilia cuprina]"
tig00001381	AUGUSTUS	start_codon	22760	22762	.	-	0	transcript_id "g22.t1"; gene_id "g22";	protein_id "906469243"; gene_name "hypothetical protein FF38_09551, partial [Lucilia cuprina]"
tig00001381	AUGUSTUS	gene	23982	24544	1	+	.	gene_id "g23"; gene_name "CG13059 [Drosophila melanogaster]"
tig00001381	AUGUSTUS	transcript	23982	24544	1	+	.	transcript_id "g23.t1"; gene_id "g23"; protein_id "FBpp0075130"; gene_name "CG13059 [Drosophila melanogaster]"
tig00001381	AUGUSTUS	start_codon	23982	23984	.	+	0	transcript_id "g23.t1"; gene_id "g23";	protein_id "FBpp0075130"; gene_name "CG13059 [Drosophila melanogaster]"
tig00001381	AUGUSTUS	CDS	23982	23993	1	+	0	transcript_id "g23.t1"; gene_id "g23";	protein_id "FBpp0075130"; gene_name "CG13059 [Drosophila melanogaster]"
tig00001381	AUGUSTUS	exon	23982	23993	.	+	.	transcript_id "g23.t1"; gene_id "g23";	protein_id "FBpp0075130"; gene_name "CG13059 [Drosophila melanogaster]"
tig00001381	AUGUSTUS	intron	23994	24064	1	+	.	transcript_id "g23.t1"; gene_id "g23";	protein_id "FBpp0075130"; gene_name "CG13059 [Drosophila melanogaster]"
tig00001381	AUGUSTUS	CDS	24065	24544	1	+	0	transcript_id "g23.t1"; gene_id "g23";	protein_id "FBpp0075130"; gene_name "CG13059 [Drosophila melanogaster]"
tig00001381	AUGUSTUS	exon	24065	24544	.	+	.	transcript_id "g23.t1"; gene_id "g23";	protein_id "FBpp0075130"; gene_name "CG13059 [Drosophila melanogaster]"
tig00001381	AUGUSTUS	stop_codon	24542	24544	.	+	0	transcript_id "g23.t1"; gene_id "g23";	protein_id "FBpp0075130"; gene_name "CG13059 [Drosophila melanogaster]"
tig00001381	AUGUSTUS	gene	26460	27022	1	-	.	gene_id "g24"; gene_name "CG13059 [Drosophila melanogaster]"
tig00001381	AUGUSTUS	transcript	26460	27022	1	-	.	transcript_id "g24.t1"; gene_id "g24"; protein_id "FBpp0075130"; gene_name "CG13059 [Drosophila melanogaster]"
tig00001381	AUGUSTUS	stop_codon	26460	26462	.	-	0	transcript_id "g24.t1"; gene_id "g24";	protein_id "FBpp0075130"; gene_name "CG13059 [Drosophila melanogaster]"
tig00001381	AUGUSTUS	CDS	26460	26939	1	-	0	transcript_id "g24.t1"; gene_id "g24";	protein_id "FBpp0075130"; gene_name "CG13059 [Drosophila melanogaster]"
tig00001381	AUGUSTUS	exon	26460	26939	.	-	.	transcript_id "g24.t1"; gene_id "g24";	protein_id "FBpp0075130"; gene_name "CG13059 [Drosophila melanogaster]"
tig00001381	AUGUSTUS	intron	26940	27010	1	-	.	transcript_id "g24.t1"; gene_id "g24";	protein_id "FBpp0075130"; gene_name "CG13059 [Drosophila melanogaster]"
tig00001381	AUGUSTUS	CDS	27011	27022	1	-	0	transcript_id "g24.t1"; gene_id "g24";	protein_id "FBpp0075130"; gene_name "CG13059 [Drosophila melanogaster]"
tig00001381	AUGUSTUS	exon	27011	27022	.	-	.	transcript_id "g24.t1"; gene_id "g24";	protein_id "FBpp0075130"; gene_name "CG13059 [Drosophila melanogaster]"
tig00001381	AUGUSTUS	start_codon	27020	27022	.	-	0	transcript_id "g24.t1"; gene_id "g24";	protein_id "FBpp0075130"; gene_name "CG13059 [Drosophila melanogaster]"
tig00001381	AUGUSTUS	gene	28280	28624	1	+	.	gene_id "g25"; 
tig00001381	AUGUSTUS	transcript	28280	28624	1	+	.	transcript_id "g25.t1"; gene_id "g25"; 
tig00001381	AUGUSTUS	start_codon	28280	28282	.	+	0	transcript_id "g25.t1"; gene_id "g25";	
tig00001381	AUGUSTUS	CDS	28280	28291	1	+	0	transcript_id "g25.t1"; gene_id "g25";	
tig00001381	AUGUSTUS	exon	28280	28291	.	+	.	transcript_id "g25.t1"; gene_id "g25";	
tig00001381	AUGUSTUS	intron	28292	28363	1	+	.	transcript_id "g25.t1"; gene_id "g25";	
tig00001381	AUGUSTUS	CDS	28364	28624	1	+	0	transcript_id "g25.t1"; gene_id "g25";	
tig00001381	AUGUSTUS	exon	28364	28624	.	+	.	transcript_id "g25.t1"; gene_id "g25";	
tig00001381	AUGUSTUS	stop_codon	28622	28624	.	+	0	transcript_id "g25.t1"; gene_id "g25";	
tig00001381	AUGUSTUS	gene	32533	32928	1	-	.	gene_id "g26"; gene_name "hypothetical protein FF38_09551, partial [Lucilia cuprina]"
tig00001381	AUGUSTUS	transcript	32533	32928	1	-	.	transcript_id "g26.t1"; gene_id "g26"; protein_id "906469243"; gene_name "hypothetical protein FF38_09551, partial [Lucilia cuprina]"
tig00001381	AUGUSTUS	stop_codon	32533	32535	.	-	0	transcript_id "g26.t1"; gene_id "g26";	protein_id "906469243"; gene_name "hypothetical protein FF38_09551, partial [Lucilia cuprina]"
tig00001381	AUGUSTUS	CDS	32533	32850	1	-	0	transcript_id "g26.t1"; gene_id "g26";	protein_id "906469243"; gene_name "hypothetical protein FF38_09551, partial [Lucilia cuprina]"
tig00001381	AUGUSTUS	exon	32533	32850	.	-	.	transcript_id "g26.t1"; gene_id "g26";	protein_id "906469243"; gene_name "hypothetical protein FF38_09551, partial [Lucilia cuprina]"
tig00001381	AUGUSTUS	intron	32851	32916	1	-	.	transcript_id "g26.t1"; gene_id "g26";	protein_id "906469243"; gene_name "hypothetical protein FF38_09551, partial [Lucilia cuprina]"
tig00001381	AUGUSTUS	CDS	32917	32928	1	-	0	transcript_id "g26.t1"; gene_id "g26";	protein_id "906469243"; gene_name "hypothetical protein FF38_09551, partial [Lucilia cuprina]"
tig00001381	AUGUSTUS	exon	32917	32928	.	-	.	transcript_id "g26.t1"; gene_id "g26";	protein_id "906469243"; gene_name "hypothetical protein FF38_09551, partial [Lucilia cuprina]"
tig00001381	AUGUSTUS	start_codon	32926	32928	.	-	0	transcript_id "g26.t1"; gene_id "g26";	protein_id "906469243"; gene_name "hypothetical protein FF38_09551, partial [Lucilia cuprina]"
tig00001748	AUGUSTUS	gene	19259	27881	0.96	-	.	gene_id "g27"; gene_name "nAChRalpha7 nicotinic Acetylcholine Receptor alpha7[Drosophila melanogaster]"
tig00001748	AUGUSTUS	transcript	19259	27881	0.96	-	.	transcript_id "g27.t1"; gene_id "g27"; protein_id "FBpp0310357"; gene_name "nAChRalpha7 nicotinic Acetylcholine Receptor alpha7[Drosophila melanogaster]"
tig00001748	AUGUSTUS	stop_codon	19259	19261	.	-	0	transcript_id "g27.t1"; gene_id "g27";	protein_id "FBpp0310357"; gene_name "nAChRalpha7 nicotinic Acetylcholine Receptor alpha7[Drosophila melanogaster]"
tig00001748	AUGUSTUS	CDS	19259	19341	0.99	-	2	transcript_id "g27.t1"; gene_id "g27";	protein_id "FBpp0310357"; gene_name "nAChRalpha7 nicotinic Acetylcholine Receptor alpha7[Drosophila melanogaster]"
tig00001748	AUGUSTUS	exon	19259	19341	.	-	.	transcript_id "g27.t1"; gene_id "g27";	protein_id "FBpp0310357"; gene_name "nAChRalpha7 nicotinic Acetylcholine Receptor alpha7[Drosophila melanogaster]"
tig00001748	AUGUSTUS	intron	19342	19536	0.99	-	.	transcript_id "g27.t1"; gene_id "g27";	protein_id "FBpp0310357"; gene_name "nAChRalpha7 nicotinic Acetylcholine Receptor alpha7[Drosophila melanogaster]"
tig00001748	AUGUSTUS	CDS	19537	19681	0.99	-	0	transcript_id "g27.t1"; gene_id "g27";	protein_id "FBpp0310357"; gene_name "nAChRalpha7 nicotinic Acetylcholine Receptor alpha7[Drosophila melanogaster]"
tig00001748	AUGUSTUS	exon	19537	19681	.	-	.	transcript_id "g27.t1"; gene_id "g27";	protein_id "FBpp0310357"; gene_name "nAChRalpha7 nicotinic Acetylcholine Receptor alpha7[Drosophila melanogaster]"
tig00001748	AUGUSTUS	intron	19682	20534	1	-	.	transcript_id "g27.t1"; gene_id "g27";	protein_id "FBpp0310357"; gene_name "nAChRalpha7 nicotinic Acetylcholine Receptor alpha7[Drosophila melanogaster]"
tig00001748	AUGUSTUS	CDS	20535	20679	1	-	1	transcript_id "g27.t1"; gene_id "g27";	protein_id "FBpp0310357"; gene_name "nAChRalpha7 nicotinic Acetylcholine Receptor alpha7[Drosophila melanogaster]"
tig00001748	AUGUSTUS	exon	20535	20679	.	-	.	transcript_id "g27.t1"; gene_id "g27";	protein_id "FBpp0310357"; gene_name "nAChRalpha7 nicotinic Acetylcholine Receptor alpha7[Drosophila melanogaster]"
tig00001748	AUGUSTUS	intron	20680	26163	1	-	.	transcript_id "g27.t1"; gene_id "g27";	protein_id "FBpp0310357"; gene_name "nAChRalpha7 nicotinic Acetylcholine Receptor alpha7[Drosophila melanogaster]"
tig00001748	AUGUSTUS	CDS	26164	26280	1	-	1	transcript_id "g27.t1"; gene_id "g27";	protein_id "FBpp0310357"; gene_name "nAChRalpha7 nicotinic Acetylcholine Receptor alpha7[Drosophila melanogaster]"
tig00001748	AUGUSTUS	exon	26164	26280	.	-	.	transcript_id "g27.t1"; gene_id "g27";	protein_id "FBpp0310357"; gene_name "nAChRalpha7 nicotinic Acetylcholine Receptor alpha7[Drosophila melanogaster]"
tig00001748	AUGUSTUS	intron	26281	26595	1	-	.	transcript_id "g27.t1"; gene_id "g27";	protein_id "FBpp0310357"; gene_name "nAChRalpha7 nicotinic Acetylcholine Receptor alpha7[Drosophila melanogaster]"
tig00001748	AUGUSTUS	CDS	26596	26750	1	-	0	transcript_id "g27.t1"; gene_id "g27";	protein_id "FBpp0310357"; gene_name "nAChRalpha7 nicotinic Acetylcholine Receptor alpha7[Drosophila melanogaster]"
tig00001748	AUGUSTUS	exon	26596	26750	.	-	.	transcript_id "g27.t1"; gene_id "g27";	protein_id "FBpp0310357"; gene_name "nAChRalpha7 nicotinic Acetylcholine Receptor alpha7[Drosophila melanogaster]"
tig00001748	AUGUSTUS	intron	26751	27791	1	-	.	transcript_id "g27.t1"; gene_id "g27";	protein_id "FBpp0310357"; gene_name "nAChRalpha7 nicotinic Acetylcholine Receptor alpha7[Drosophila melanogaster]"
tig00001748	AUGUSTUS	CDS	27792	27881	0.97	-	0	transcript_id "g27.t1"; gene_id "g27";	protein_id "FBpp0310357"; gene_name "nAChRalpha7 nicotinic Acetylcholine Receptor alpha7[Drosophila melanogaster]"
tig00001748	AUGUSTUS	exon	27792	27881	.	-	.	transcript_id "g27.t1"; gene_id "g27";	protein_id "FBpp0310357"; gene_name "nAChRalpha7 nicotinic Acetylcholine Receptor alpha7[Drosophila melanogaster]"
tig00001748	AUGUSTUS	start_codon	27879	27881	.	-	0	transcript_id "g27.t1"; gene_id "g27";	protein_id "FBpp0310357"; gene_name "nAChRalpha7 nicotinic Acetylcholine Receptor alpha7[Drosophila melanogaster]"
tig00002297	AUGUSTUS	gene	5835	10942	0.54	-	.	gene_id "g28"; gene_name "PREDICTED: uncharacterized protein LOC108362714 [Rhagoletis zephyria]"
tig00002297	AUGUSTUS	transcript	5835	10942	0.54	-	.	transcript_id "g28.t1"; gene_id "g28"; protein_id "1048001568"; gene_name "PREDICTED: uncharacterized protein LOC108362714 [Rhagoletis zephyria]"
tig00002297	AUGUSTUS	stop_codon	5835	5837	.	-	0	transcript_id "g28.t1"; gene_id "g28";	protein_id "1048001568"; gene_name "PREDICTED: uncharacterized protein LOC108362714 [Rhagoletis zephyria]"
tig00002297	AUGUSTUS	CDS	5835	6536	1	-	0	transcript_id "g28.t1"; gene_id "g28";	protein_id "1048001568"; gene_name "PREDICTED: uncharacterized protein LOC108362714 [Rhagoletis zephyria]"
tig00002297	AUGUSTUS	exon	5835	6536	.	-	.	transcript_id "g28.t1"; gene_id "g28";	protein_id "1048001568"; gene_name "PREDICTED: uncharacterized protein LOC108362714 [Rhagoletis zephyria]"
tig00002297	AUGUSTUS	intron	6537	6727	0.72	-	.	transcript_id "g28.t1"; gene_id "g28";	protein_id "1048001568"; gene_name "PREDICTED: uncharacterized protein LOC108362714 [Rhagoletis zephyria]"
tig00002297	AUGUSTUS	CDS	6728	10942	0.54	-	0	transcript_id "g28.t1"; gene_id "g28";	protein_id "1048001568"; gene_name "PREDICTED: uncharacterized protein LOC108362714 [Rhagoletis zephyria]"
tig00002297	AUGUSTUS	exon	6728	10942	.	-	.	transcript_id "g28.t1"; gene_id "g28";	protein_id "1048001568"; gene_name "PREDICTED: uncharacterized protein LOC108362714 [Rhagoletis zephyria]"
tig00002297	AUGUSTUS	start_codon	10940	10942	.	-	0	transcript_id "g28.t1"; gene_id "g28";	protein_id "1048001568"; gene_name "PREDICTED: uncharacterized protein LOC108362714 [Rhagoletis zephyria]"
tig00002354	AUGUSTUS	gene	7959	9789	0.82	-	.	gene_id "g29"; gene_name "hypothetical protein EAI_07730, partial [Harpegnathos saltator]"
tig00002354	AUGUSTUS	transcript	7959	9789	0.82	-	.	transcript_id "g29.t1"; gene_id "g29"; protein_id "307214016"; gene_name "hypothetical protein EAI_07730, partial [Harpegnathos saltator]"
tig00002354	AUGUSTUS	stop_codon	7959	7961	.	-	0	transcript_id "g29.t1"; gene_id "g29";	protein_id "307214016"; gene_name "hypothetical protein EAI_07730, partial [Harpegnathos saltator]"
tig00002354	AUGUSTUS	CDS	7959	8857	0.82	-	2	transcript_id "g29.t1"; gene_id "g29";	protein_id "307214016"; gene_name "hypothetical protein EAI_07730, partial [Harpegnathos saltator]"
tig00002354	AUGUSTUS	exon	7959	8857	.	-	.	transcript_id "g29.t1"; gene_id "g29";	protein_id "307214016"; gene_name "hypothetical protein EAI_07730, partial [Harpegnathos saltator]"
tig00002354	AUGUSTUS	intron	8858	9695	0.82	-	.	transcript_id "g29.t1"; gene_id "g29";	protein_id "307214016"; gene_name "hypothetical protein EAI_07730, partial [Harpegnathos saltator]"
tig00002354	AUGUSTUS	CDS	9696	9789	0.95	-	0	transcript_id "g29.t1"; gene_id "g29";	protein_id "307214016"; gene_name "hypothetical protein EAI_07730, partial [Harpegnathos saltator]"
tig00002354	AUGUSTUS	exon	9696	9789	.	-	.	transcript_id "g29.t1"; gene_id "g29";	protein_id "307214016"; gene_name "hypothetical protein EAI_07730, partial [Harpegnathos saltator]"
tig00002354	AUGUSTUS	start_codon	9787	9789	.	-	0	transcript_id "g29.t1"; gene_id "g29";	protein_id "307214016"; gene_name "hypothetical protein EAI_07730, partial [Harpegnathos saltator]"
tig00002354	AUGUSTUS	gene	9799	34681	0.41	-	.	gene_id "g30"; gene_name "Ppcs Phosphopantothenoylcysteine synthetase[Drosophila melanogaster]"
tig00002354	AUGUSTUS	transcript	9799	34681	0.41	-	.	transcript_id "g30.t1"; gene_id "g30"; protein_id "FBpp0312439"; gene_name "Ppcs Phosphopantothenoylcysteine synthetase[Drosophila melanogaster]"
tig00002354	AUGUSTUS	stop_codon	9799	9801	.	-	0	transcript_id "g30.t1"; gene_id "g30";	protein_id "FBpp0312439"; gene_name "Ppcs Phosphopantothenoylcysteine synthetase[Drosophila melanogaster]"
tig00002354	AUGUSTUS	CDS	9799	9846	0.99	-	0	transcript_id "g30.t1"; gene_id "g30";	protein_id "FBpp0312439"; gene_name "Ppcs Phosphopantothenoylcysteine synthetase[Drosophila melanogaster]"
tig00002354	AUGUSTUS	exon	9799	9846	.	-	.	transcript_id "g30.t1"; gene_id "g30";	protein_id "FBpp0312439"; gene_name "Ppcs Phosphopantothenoylcysteine synthetase[Drosophila melanogaster]"
tig00002354	AUGUSTUS	intron	9847	9982	0.99	-	.	transcript_id "g30.t1"; gene_id "g30";	protein_id "FBpp0312439"; gene_name "Ppcs Phosphopantothenoylcysteine synthetase[Drosophila melanogaster]"
tig00002354	AUGUSTUS	CDS	9983	10120	1	-	0	transcript_id "g30.t1"; gene_id "g30";	protein_id "FBpp0312439"; gene_name "Ppcs Phosphopantothenoylcysteine synthetase[Drosophila melanogaster]"
tig00002354	AUGUSTUS	exon	9983	10120	.	-	.	transcript_id "g30.t1"; gene_id "g30";	protein_id "FBpp0312439"; gene_name "Ppcs Phosphopantothenoylcysteine synthetase[Drosophila melanogaster]"
tig00002354	AUGUSTUS	intron	10121	13585	1	-	.	transcript_id "g30.t1"; gene_id "g30";	protein_id "FBpp0312439"; gene_name "Ppcs Phosphopantothenoylcysteine synthetase[Drosophila melanogaster]"
tig00002354	AUGUSTUS	CDS	13586	13771	1	-	0	transcript_id "g30.t1"; gene_id "g30";	protein_id "FBpp0312439"; gene_name "Ppcs Phosphopantothenoylcysteine synthetase[Drosophila melanogaster]"
tig00002354	AUGUSTUS	exon	13586	13771	.	-	.	transcript_id "g30.t1"; gene_id "g30";	protein_id "FBpp0312439"; gene_name "Ppcs Phosphopantothenoylcysteine synthetase[Drosophila melanogaster]"
tig00002354	AUGUSTUS	intron	13772	29817	1	-	.	transcript_id "g30.t1"; gene_id "g30";	protein_id "FBpp0312439"; gene_name "Ppcs Phosphopantothenoylcysteine synthetase[Drosophila melanogaster]"
tig00002354	AUGUSTUS	CDS	29818	30261	0.97	-	0	transcript_id "g30.t1"; gene_id "g30";	protein_id "FBpp0312439"; gene_name "Ppcs Phosphopantothenoylcysteine synthetase[Drosophila melanogaster]"
tig00002354	AUGUSTUS	exon	29818	30261	.	-	.	transcript_id "g30.t1"; gene_id "g30";	protein_id "FBpp0312439"; gene_name "Ppcs Phosphopantothenoylcysteine synthetase[Drosophila melanogaster]"
tig00002354	AUGUSTUS	intron	30262	34459	0.5	-	.	transcript_id "g30.t1"; gene_id "g30";	protein_id "FBpp0312439"; gene_name "Ppcs Phosphopantothenoylcysteine synthetase[Drosophila melanogaster]"
tig00002354	AUGUSTUS	CDS	34460	34681	0.42	-	0	transcript_id "g30.t1"; gene_id "g30";	protein_id "FBpp0312439"; gene_name "Ppcs Phosphopantothenoylcysteine synthetase[Drosophila melanogaster]"
tig00002354	AUGUSTUS	exon	34460	34681	.	-	.	transcript_id "g30.t1"; gene_id "g30";	protein_id "FBpp0312439"; gene_name "Ppcs Phosphopantothenoylcysteine synthetase[Drosophila melanogaster]"
tig00002354	AUGUSTUS	start_codon	34679	34681	.	-	0	transcript_id "g30.t1"; gene_id "g30";	protein_id "FBpp0312439"; gene_name "Ppcs Phosphopantothenoylcysteine synthetase[Drosophila melanogaster]"
tig00002606	AUGUSTUS	gene	1	5450	0.37	+	.	gene_id "g31"; 
tig00002606	AUGUSTUS	transcript	1	5450	0.37	+	.	transcript_id "g31.t1"; gene_id "g31"; 
tig00002606	AUGUSTUS	intron	1	5274	0.37	+	.	transcript_id "g31.t1"; gene_id "g31";	
tig00002606	AUGUSTUS	CDS	5275	5450	0.5	+	2	transcript_id "g31.t1"; gene_id "g31";	
tig00002606	AUGUSTUS	exon	5275	5450	.	+	.	transcript_id "g31.t1"; gene_id "g31";	
tig00002606	AUGUSTUS	stop_codon	5448	5450	.	+	0	transcript_id "g31.t1"; gene_id "g31";	
tig00002612	AUGUSTUS	gene	1326	14658	0.38	+	.	gene_id "g32"; gene_name "X11Lbeta X11Lbeta[Drosophila melanogaster]"
tig00002612	AUGUSTUS	transcript	1326	14658	0.38	+	.	transcript_id "g32.t1"; gene_id "g32"; protein_id "FBpp0309789"; gene_name "X11Lbeta X11Lbeta[Drosophila melanogaster]"
tig00002612	AUGUSTUS	start_codon	1326	1328	.	+	0	transcript_id "g32.t1"; gene_id "g32";	protein_id "FBpp0309789"; gene_name "X11Lbeta X11Lbeta[Drosophila melanogaster]"
tig00002612	AUGUSTUS	CDS	1326	1510	0.98	+	0	transcript_id "g32.t1"; gene_id "g32";	protein_id "FBpp0309789"; gene_name "X11Lbeta X11Lbeta[Drosophila melanogaster]"
tig00002612	AUGUSTUS	exon	1326	1510	.	+	.	transcript_id "g32.t1"; gene_id "g32";	protein_id "FBpp0309789"; gene_name "X11Lbeta X11Lbeta[Drosophila melanogaster]"
tig00002612	AUGUSTUS	intron	1511	1575	0.98	+	.	transcript_id "g32.t1"; gene_id "g32";	protein_id "FBpp0309789"; gene_name "X11Lbeta X11Lbeta[Drosophila melanogaster]"
tig00002612	AUGUSTUS	CDS	1576	1997	0.98	+	1	transcript_id "g32.t1"; gene_id "g32";	protein_id "FBpp0309789"; gene_name "X11Lbeta X11Lbeta[Drosophila melanogaster]"
tig00002612	AUGUSTUS	exon	1576	1997	.	+	.	transcript_id "g32.t1"; gene_id "g32";	protein_id "FBpp0309789"; gene_name "X11Lbeta X11Lbeta[Drosophila melanogaster]"
tig00002612	AUGUSTUS	intron	1998	2047	0.8	+	.	transcript_id "g32.t1"; gene_id "g32";	protein_id "FBpp0309789"; gene_name "X11Lbeta X11Lbeta[Drosophila melanogaster]"
tig00002612	AUGUSTUS	CDS	2048	2266	0.69	+	2	transcript_id "g32.t1"; gene_id "g32";	protein_id "FBpp0309789"; gene_name "X11Lbeta X11Lbeta[Drosophila melanogaster]"
tig00002612	AUGUSTUS	exon	2048	2266	.	+	.	transcript_id "g32.t1"; gene_id "g32";	protein_id "FBpp0309789"; gene_name "X11Lbeta X11Lbeta[Drosophila melanogaster]"
tig00002612	AUGUSTUS	intron	2267	2340	0.81	+	.	transcript_id "g32.t1"; gene_id "g32";	protein_id "FBpp0309789"; gene_name "X11Lbeta X11Lbeta[Drosophila melanogaster]"
tig00002612	AUGUSTUS	CDS	2341	2556	0.47	+	2	transcript_id "g32.t1"; gene_id "g32";	protein_id "FBpp0309789"; gene_name "X11Lbeta X11Lbeta[Drosophila melanogaster]"
tig00002612	AUGUSTUS	exon	2341	2556	.	+	.	transcript_id "g32.t1"; gene_id "g32";	protein_id "FBpp0309789"; gene_name "X11Lbeta X11Lbeta[Drosophila melanogaster]"
tig00002612	AUGUSTUS	intron	2557	2624	0.54	+	.	transcript_id "g32.t1"; gene_id "g32";	protein_id "FBpp0309789"; gene_name "X11Lbeta X11Lbeta[Drosophila melanogaster]"
tig00002612	AUGUSTUS	CDS	2625	3719	0.55	+	2	transcript_id "g32.t1"; gene_id "g32";	protein_id "FBpp0309789"; gene_name "X11Lbeta X11Lbeta[Drosophila melanogaster]"
tig00002612	AUGUSTUS	exon	2625	3719	.	+	.	transcript_id "g32.t1"; gene_id "g32";	protein_id "FBpp0309789"; gene_name "X11Lbeta X11Lbeta[Drosophila melanogaster]"
tig00002612	AUGUSTUS	intron	3720	9988	1	+	.	transcript_id "g32.t1"; gene_id "g32";	protein_id "FBpp0309789"; gene_name "X11Lbeta X11Lbeta[Drosophila melanogaster]"
tig00002612	AUGUSTUS	CDS	9989	10318	1	+	2	transcript_id "g32.t1"; gene_id "g32";	protein_id "FBpp0309789"; gene_name "X11Lbeta X11Lbeta[Drosophila melanogaster]"
tig00002612	AUGUSTUS	exon	9989	10318	.	+	.	transcript_id "g32.t1"; gene_id "g32";	protein_id "FBpp0309789"; gene_name "X11Lbeta X11Lbeta[Drosophila melanogaster]"
tig00002612	AUGUSTUS	intron	10319	13448	1	+	.	transcript_id "g32.t1"; gene_id "g32";	protein_id "FBpp0309789"; gene_name "X11Lbeta X11Lbeta[Drosophila melanogaster]"
tig00002612	AUGUSTUS	CDS	13449	13711	1	+	2	transcript_id "g32.t1"; gene_id "g32";	protein_id "FBpp0309789"; gene_name "X11Lbeta X11Lbeta[Drosophila melanogaster]"
tig00002612	AUGUSTUS	exon	13449	13711	.	+	.	transcript_id "g32.t1"; gene_id "g32";	protein_id "FBpp0309789"; gene_name "X11Lbeta X11Lbeta[Drosophila melanogaster]"
tig00002612	AUGUSTUS	intron	13712	13938	1	+	.	transcript_id "g32.t1"; gene_id "g32";	protein_id "FBpp0309789"; gene_name "X11Lbeta X11Lbeta[Drosophila melanogaster]"
tig00002612	AUGUSTUS	CDS	13939	14658	1	+	0	transcript_id "g32.t1"; gene_id "g32";	protein_id "FBpp0309789"; gene_name "X11Lbeta X11Lbeta[Drosophila melanogaster]"
tig00002612	AUGUSTUS	exon	13939	14658	.	+	.	transcript_id "g32.t1"; gene_id "g32";	protein_id "FBpp0309789"; gene_name "X11Lbeta X11Lbeta[Drosophila melanogaster]"
tig00002612	AUGUSTUS	stop_codon	14656	14658	.	+	0	transcript_id "g32.t1"; gene_id "g32";	protein_id "FBpp0309789"; gene_name "X11Lbeta X11Lbeta[Drosophila melanogaster]"
tig00003004	AUGUSTUS	gene	23084	24288	0.29	+	.	gene_id "g33"; gene_name "hypothetical protein EAI_07730, partial [Harpegnathos saltator]"
tig00003004	AUGUSTUS	transcript	23084	24288	0.29	+	.	transcript_id "g33.t1"; gene_id "g33"; protein_id "307214016"; gene_name "hypothetical protein EAI_07730, partial [Harpegnathos saltator]"
tig00003004	AUGUSTUS	start_codon	23084	23086	.	+	0	transcript_id "g33.t1"; gene_id "g33";	protein_id "307214016"; gene_name "hypothetical protein EAI_07730, partial [Harpegnathos saltator]"
tig00003004	AUGUSTUS	CDS	23084	23134	0.29	+	0	transcript_id "g33.t1"; gene_id "g33";	protein_id "307214016"; gene_name "hypothetical protein EAI_07730, partial [Harpegnathos saltator]"
tig00003004	AUGUSTUS	exon	23084	23134	.	+	.	transcript_id "g33.t1"; gene_id "g33";	protein_id "307214016"; gene_name "hypothetical protein EAI_07730, partial [Harpegnathos saltator]"
tig00003004	AUGUSTUS	intron	23135	23556	0.29	+	.	transcript_id "g33.t1"; gene_id "g33";	protein_id "307214016"; gene_name "hypothetical protein EAI_07730, partial [Harpegnathos saltator]"
tig00003004	AUGUSTUS	CDS	23557	24288	0.37	+	0	transcript_id "g33.t1"; gene_id "g33";	protein_id "307214016"; gene_name "hypothetical protein EAI_07730, partial [Harpegnathos saltator]"
tig00003004	AUGUSTUS	exon	23557	24288	.	+	.	transcript_id "g33.t1"; gene_id "g33";	protein_id "307214016"; gene_name "hypothetical protein EAI_07730, partial [Harpegnathos saltator]"
tig00003004	AUGUSTUS	stop_codon	24286	24288	.	+	0	transcript_id "g33.t1"; gene_id "g33";	protein_id "307214016"; gene_name "hypothetical protein EAI_07730, partial [Harpegnathos saltator]"
tig00003004	AUGUSTUS	gene	27522	31881	0.27	-	.	gene_id "g34"; gene_name "hypothetical protein FF38_09779 [Lucilia cuprina]"
tig00003004	AUGUSTUS	transcript	27522	31881	0.27	-	.	transcript_id "g34.t1"; gene_id "g34"; protein_id "906458500"; gene_name "hypothetical protein FF38_09779 [Lucilia cuprina]"
tig00003004	AUGUSTUS	stop_codon	27522	27524	.	-	0	transcript_id "g34.t1"; gene_id "g34";	protein_id "906458500"; gene_name "hypothetical protein FF38_09779 [Lucilia cuprina]"
tig00003004	AUGUSTUS	CDS	27522	27713	0.55	-	0	transcript_id "g34.t1"; gene_id "g34";	protein_id "906458500"; gene_name "hypothetical protein FF38_09779 [Lucilia cuprina]"
tig00003004	AUGUSTUS	exon	27522	27713	.	-	.	transcript_id "g34.t1"; gene_id "g34";	protein_id "906458500"; gene_name "hypothetical protein FF38_09779 [Lucilia cuprina]"
tig00003004	AUGUSTUS	intron	27714	27769	0.54	-	.	transcript_id "g34.t1"; gene_id "g34";	protein_id "906458500"; gene_name "hypothetical protein FF38_09779 [Lucilia cuprina]"
tig00003004	AUGUSTUS	CDS	27770	27906	0.38	-	2	transcript_id "g34.t1"; gene_id "g34";	protein_id "906458500"; gene_name "hypothetical protein FF38_09779 [Lucilia cuprina]"
tig00003004	AUGUSTUS	exon	27770	27906	.	-	.	transcript_id "g34.t1"; gene_id "g34";	protein_id "906458500"; gene_name "hypothetical protein FF38_09779 [Lucilia cuprina]"
tig00003004	AUGUSTUS	intron	27907	31881	0.39	-	.	transcript_id "g34.t1"; gene_id "g34";	protein_id "906458500"; gene_name "hypothetical protein FF38_09779 [Lucilia cuprina]"
tig00003249	AUGUSTUS	gene	23126	23434	0.97	-	.	gene_id "g35"; gene_name "tmod tropomodulin[Drosophila melanogaster]"
tig00003249	AUGUSTUS	transcript	23126	23434	0.97	-	.	transcript_id "g35.t1"; gene_id "g35"; protein_id "FBpp0307553"; gene_name "tmod tropomodulin[Drosophila melanogaster]"
tig00003249	AUGUSTUS	stop_codon	23126	23128	.	-	0	transcript_id "g35.t1"; gene_id "g35";	protein_id "FBpp0307553"; gene_name "tmod tropomodulin[Drosophila melanogaster]"
tig00003249	AUGUSTUS	CDS	23126	23434	0.97	-	0	transcript_id "g35.t1"; gene_id "g35";	protein_id "FBpp0307553"; gene_name "tmod tropomodulin[Drosophila melanogaster]"
tig00003249	AUGUSTUS	exon	23126	23434	.	-	.	transcript_id "g35.t1"; gene_id "g35";	protein_id "FBpp0307553"; gene_name "tmod tropomodulin[Drosophila melanogaster]"
tig00003249	AUGUSTUS	start_codon	23432	23434	.	-	0	transcript_id "g35.t1"; gene_id "g35";	protein_id "FBpp0307553"; gene_name "tmod tropomodulin[Drosophila melanogaster]"
tig00003249	AUGUSTUS	gene	32844	33759	0.19	+	.	gene_id "g36"; gene_name "A-kinase anchor protein 5, partial [Zootermopsis nevadensis]"
tig00003249	AUGUSTUS	transcript	32844	33759	0.19	+	.	transcript_id "g36.t1"; gene_id "g36"; protein_id "646722579"; gene_name "A-kinase anchor protein 5, partial [Zootermopsis nevadensis]"
tig00003249	AUGUSTUS	start_codon	32844	32846	.	+	0	transcript_id "g36.t1"; gene_id "g36";	protein_id "646722579"; gene_name "A-kinase anchor protein 5, partial [Zootermopsis nevadensis]"
tig00003249	AUGUSTUS	CDS	32844	32970	0.3	+	0	transcript_id "g36.t1"; gene_id "g36";	protein_id "646722579"; gene_name "A-kinase anchor protein 5, partial [Zootermopsis nevadensis]"
tig00003249	AUGUSTUS	exon	32844	32970	.	+	.	transcript_id "g36.t1"; gene_id "g36";	protein_id "646722579"; gene_name "A-kinase anchor protein 5, partial [Zootermopsis nevadensis]"
tig00003249	AUGUSTUS	intron	32971	33307	0.4	+	.	transcript_id "g36.t1"; gene_id "g36";	protein_id "646722579"; gene_name "A-kinase anchor protein 5, partial [Zootermopsis nevadensis]"
tig00003249	AUGUSTUS	CDS	33308	33759	0.27	+	2	transcript_id "g36.t1"; gene_id "g36";	protein_id "646722579"; gene_name "A-kinase anchor protein 5, partial [Zootermopsis nevadensis]"
tig00003249	AUGUSTUS	exon	33308	33759	.	+	.	transcript_id "g36.t1"; gene_id "g36";	protein_id "646722579"; gene_name "A-kinase anchor protein 5, partial [Zootermopsis nevadensis]"
tig00003249	AUGUSTUS	stop_codon	33757	33759	.	+	0	transcript_id "g36.t1"; gene_id "g36";	protein_id "646722579"; gene_name "A-kinase anchor protein 5, partial [Zootermopsis nevadensis]"
tig00003363	AUGUSTUS	gene	11549	17737	0.91	+	.	gene_id "g37"; gene_name "spir spire[Drosophila melanogaster]"
tig00003363	AUGUSTUS	transcript	11549	17737	0.91	+	.	transcript_id "g37.t1"; gene_id "g37"; protein_id "FBpp0080885"; gene_name "spir spire[Drosophila melanogaster]"
tig00003363	AUGUSTUS	start_codon	11549	11551	.	+	0	transcript_id "g37.t1"; gene_id "g37";	protein_id "FBpp0080885"; gene_name "spir spire[Drosophila melanogaster]"
tig00003363	AUGUSTUS	CDS	11549	12263	0.99	+	0	transcript_id "g37.t1"; gene_id "g37";	protein_id "FBpp0080885"; gene_name "spir spire[Drosophila melanogaster]"
tig00003363	AUGUSTUS	exon	11549	12263	.	+	.	transcript_id "g37.t1"; gene_id "g37";	protein_id "FBpp0080885"; gene_name "spir spire[Drosophila melanogaster]"
tig00003363	AUGUSTUS	intron	12264	17618	0.92	+	.	transcript_id "g37.t1"; gene_id "g37";	protein_id "FBpp0080885"; gene_name "spir spire[Drosophila melanogaster]"
tig00003363	AUGUSTUS	CDS	17619	17737	0.92	+	2	transcript_id "g37.t1"; gene_id "g37";	protein_id "FBpp0080885"; gene_name "spir spire[Drosophila melanogaster]"
tig00003363	AUGUSTUS	exon	17619	17737	.	+	.	transcript_id "g37.t1"; gene_id "g37";	protein_id "FBpp0080885"; gene_name "spir spire[Drosophila melanogaster]"
tig00003363	AUGUSTUS	stop_codon	17735	17737	.	+	0	transcript_id "g37.t1"; gene_id "g37";	protein_id "FBpp0080885"; gene_name "spir spire[Drosophila melanogaster]"
tig00003589	AUGUSTUS	gene	1	2155	0.29	+	.	gene_id "g38"; 
tig00003589	AUGUSTUS	transcript	1	2155	0.29	+	.	transcript_id "g38.t1"; gene_id "g38"; 
tig00003589	AUGUSTUS	intron	1	887	0.63	+	.	transcript_id "g38.t1"; gene_id "g38";	
tig00003589	AUGUSTUS	CDS	888	981	0.59	+	1	transcript_id "g38.t1"; gene_id "g38";	
tig00003589	AUGUSTUS	exon	888	981	.	+	.	transcript_id "g38.t1"; gene_id "g38";	
tig00003589	AUGUSTUS	intron	982	1984	0.29	+	.	transcript_id "g38.t1"; gene_id "g38";	
tig00003589	AUGUSTUS	CDS	1985	2155	0.29	+	0	transcript_id "g38.t1"; gene_id "g38";	
tig00003589	AUGUSTUS	exon	1985	2155	.	+	.	transcript_id "g38.t1"; gene_id "g38";	
tig00003589	AUGUSTUS	stop_codon	2153	2155	.	+	0	transcript_id "g38.t1"; gene_id "g38";	
tig00003589	AUGUSTUS	gene	4516	5365	1	-	.	gene_id "g39"; gene_name "CG15615 [Drosophila melanogaster]"
tig00003589	AUGUSTUS	transcript	4516	5365	1	-	.	transcript_id "g39.t1"; gene_id "g39"; protein_id "FBpp0289779"; gene_name "CG15615 [Drosophila melanogaster]"
tig00003589	AUGUSTUS	stop_codon	4516	4518	.	-	0	transcript_id "g39.t1"; gene_id "g39";	protein_id "FBpp0289779"; gene_name "CG15615 [Drosophila melanogaster]"
tig00003589	AUGUSTUS	CDS	4516	4934	1	-	2	transcript_id "g39.t1"; gene_id "g39";	protein_id "FBpp0289779"; gene_name "CG15615 [Drosophila melanogaster]"
tig00003589	AUGUSTUS	exon	4516	4934	.	-	.	transcript_id "g39.t1"; gene_id "g39";	protein_id "FBpp0289779"; gene_name "CG15615 [Drosophila melanogaster]"
tig00003589	AUGUSTUS	intron	4935	5037	1	-	.	transcript_id "g39.t1"; gene_id "g39";	protein_id "FBpp0289779"; gene_name "CG15615 [Drosophila melanogaster]"
tig00003589	AUGUSTUS	CDS	5038	5365	1	-	0	transcript_id "g39.t1"; gene_id "g39";	protein_id "FBpp0289779"; gene_name "CG15615 [Drosophila melanogaster]"
tig00003589	AUGUSTUS	exon	5038	5365	.	-	.	transcript_id "g39.t1"; gene_id "g39";	protein_id "FBpp0289779"; gene_name "CG15615 [Drosophila melanogaster]"
tig00003589	AUGUSTUS	start_codon	5363	5365	.	-	0	transcript_id "g39.t1"; gene_id "g39";	protein_id "FBpp0289779"; gene_name "CG15615 [Drosophila melanogaster]"
tig00003589	AUGUSTUS	gene	22592	23002	0.8	+	.	gene_id "g40"; gene_name "msi musashi[Drosophila melanogaster]"
tig00003589	AUGUSTUS	transcript	22592	23002	0.8	+	.	transcript_id "g40.t1"; gene_id "g40"; protein_id "FBpp0293749"; gene_name "msi musashi[Drosophila melanogaster]"
tig00003589	AUGUSTUS	start_codon	22592	22594	.	+	0	transcript_id "g40.t1"; gene_id "g40";	protein_id "FBpp0293749"; gene_name "msi musashi[Drosophila melanogaster]"
tig00003589	AUGUSTUS	CDS	22592	22695	1	+	0	transcript_id "g40.t1"; gene_id "g40";	protein_id "FBpp0293749"; gene_name "msi musashi[Drosophila melanogaster]"
tig00003589	AUGUSTUS	exon	22592	22695	.	+	.	transcript_id "g40.t1"; gene_id "g40";	protein_id "FBpp0293749"; gene_name "msi musashi[Drosophila melanogaster]"
tig00003589	AUGUSTUS	intron	22696	22812	0.8	+	.	transcript_id "g40.t1"; gene_id "g40";	protein_id "FBpp0293749"; gene_name "msi musashi[Drosophila melanogaster]"
tig00003589	AUGUSTUS	CDS	22813	23002	0.8	+	1	transcript_id "g40.t1"; gene_id "g40";	protein_id "FBpp0293749"; gene_name "msi musashi[Drosophila melanogaster]"
tig00003589	AUGUSTUS	exon	22813	23002	.	+	.	transcript_id "g40.t1"; gene_id "g40";	protein_id "FBpp0293749"; gene_name "msi musashi[Drosophila melanogaster]"
tig00003589	AUGUSTUS	stop_codon	23000	23002	.	+	0	transcript_id "g40.t1"; gene_id "g40";	protein_id "FBpp0293749"; gene_name "msi musashi[Drosophila melanogaster]"
tig00003589	AUGUSTUS	gene	30927	33289	0.73	+	.	gene_id "g41"; gene_name "Cathelicidin-B1, partial [Zootermopsis nevadensis]"
tig00003589	AUGUSTUS	transcript	30927	33289	0.73	+	.	transcript_id "g41.t1"; gene_id "g41"; protein_id "646692758"; gene_name "Cathelicidin-B1, partial [Zootermopsis nevadensis]"
tig00003589	AUGUSTUS	start_codon	30927	30929	.	+	0	transcript_id "g41.t1"; gene_id "g41";	protein_id "646692758"; gene_name "Cathelicidin-B1, partial [Zootermopsis nevadensis]"
tig00003589	AUGUSTUS	CDS	30927	31249	0.99	+	0	transcript_id "g41.t1"; gene_id "g41";	protein_id "646692758"; gene_name "Cathelicidin-B1, partial [Zootermopsis nevadensis]"
tig00003589	AUGUSTUS	exon	30927	31249	.	+	.	transcript_id "g41.t1"; gene_id "g41";	protein_id "646692758"; gene_name "Cathelicidin-B1, partial [Zootermopsis nevadensis]"
tig00003589	AUGUSTUS	intron	31250	31731	0.75	+	.	transcript_id "g41.t1"; gene_id "g41";	protein_id "646692758"; gene_name "Cathelicidin-B1, partial [Zootermopsis nevadensis]"
tig00003589	AUGUSTUS	CDS	31732	33289	0.74	+	1	transcript_id "g41.t1"; gene_id "g41";	protein_id "646692758"; gene_name "Cathelicidin-B1, partial [Zootermopsis nevadensis]"
tig00003589	AUGUSTUS	exon	31732	33289	.	+	.	transcript_id "g41.t1"; gene_id "g41";	protein_id "646692758"; gene_name "Cathelicidin-B1, partial [Zootermopsis nevadensis]"
tig00003589	AUGUSTUS	stop_codon	33287	33289	.	+	0	transcript_id "g41.t1"; gene_id "g41";	protein_id "646692758"; gene_name "Cathelicidin-B1, partial [Zootermopsis nevadensis]"
tig00003619	AUGUSTUS	gene	1	1524	0.52	-	.	gene_id "g42"; 
tig00003619	AUGUSTUS	transcript	1	1524	0.52	-	.	transcript_id "g42.t1"; gene_id "g42"; 
tig00003619	AUGUSTUS	intron	1	1419	0.52	-	.	transcript_id "g42.t1"; gene_id "g42";	
tig00003619	AUGUSTUS	CDS	1420	1524	0.52	-	0	transcript_id "g42.t1"; gene_id "g42";	
tig00003619	AUGUSTUS	exon	1420	1524	.	-	.	transcript_id "g42.t1"; gene_id "g42";	
tig00003619	AUGUSTUS	start_codon	1522	1524	.	-	0	transcript_id "g42.t1"; gene_id "g42";	
tig00003619	AUGUSTUS	gene	14505	15289	0.66	+	.	gene_id "g43"; gene_name "ERp60 ERp60[Drosophila melanogaster]"
tig00003619	AUGUSTUS	transcript	14505	15289	0.66	+	.	transcript_id "g43.t1"; gene_id "g43"; protein_id "FBpp0087164"; gene_name "ERp60 ERp60[Drosophila melanogaster]"
tig00003619	AUGUSTUS	start_codon	14505	14507	.	+	0	transcript_id "g43.t1"; gene_id "g43";	protein_id "FBpp0087164"; gene_name "ERp60 ERp60[Drosophila melanogaster]"
tig00003619	AUGUSTUS	CDS	14505	14916	0.99	+	0	transcript_id "g43.t1"; gene_id "g43";	protein_id "FBpp0087164"; gene_name "ERp60 ERp60[Drosophila melanogaster]"
tig00003619	AUGUSTUS	exon	14505	14916	.	+	.	transcript_id "g43.t1"; gene_id "g43";	protein_id "FBpp0087164"; gene_name "ERp60 ERp60[Drosophila melanogaster]"
tig00003619	AUGUSTUS	intron	14917	14987	0.67	+	.	transcript_id "g43.t1"; gene_id "g43";	protein_id "FBpp0087164"; gene_name "ERp60 ERp60[Drosophila melanogaster]"
tig00003619	AUGUSTUS	CDS	14988	15289	0.67	+	2	transcript_id "g43.t1"; gene_id "g43";	protein_id "FBpp0087164"; gene_name "ERp60 ERp60[Drosophila melanogaster]"
tig00003619	AUGUSTUS	exon	14988	15289	.	+	.	transcript_id "g43.t1"; gene_id "g43";	protein_id "FBpp0087164"; gene_name "ERp60 ERp60[Drosophila melanogaster]"
tig00003619	AUGUSTUS	stop_codon	15287	15289	.	+	0	transcript_id "g43.t1"; gene_id "g43";	protein_id "FBpp0087164"; gene_name "ERp60 ERp60[Drosophila melanogaster]"
tig00003855	AUGUSTUS	gene	1	2912	0.08	-	.	gene_id "g44"; 
tig00003855	AUGUSTUS	transcript	1	2912	0.08	-	.	transcript_id "g44.t1"; gene_id "g44"; 
tig00003855	AUGUSTUS	intron	1	2644	0.28	-	.	transcript_id "g44.t1"; gene_id "g44";	
tig00003855	AUGUSTUS	CDS	2645	2912	0.08	-	0	transcript_id "g44.t1"; gene_id "g44";	
tig00003855	AUGUSTUS	exon	2645	2912	.	-	.	transcript_id "g44.t1"; gene_id "g44";	
tig00003855	AUGUSTUS	start_codon	2910	2912	.	-	0	transcript_id "g44.t1"; gene_id "g44";	
tig00003855	AUGUSTUS	gene	4572	14484	0.06	+	.	gene_id "g45"; gene_name "conserved hypothetical protein [Culex quinquefasciatus]"
tig00003855	AUGUSTUS	transcript	4572	14484	0.06	+	.	transcript_id "g45.t1"; gene_id "g45"; protein_id "170069971"; gene_name "conserved hypothetical protein [Culex quinquefasciatus]"
tig00003855	AUGUSTUS	start_codon	4572	4574	.	+	0	transcript_id "g45.t1"; gene_id "g45";	protein_id "170069971"; gene_name "conserved hypothetical protein [Culex quinquefasciatus]"
tig00003855	AUGUSTUS	CDS	4572	4728	0.2	+	0	transcript_id "g45.t1"; gene_id "g45";	protein_id "170069971"; gene_name "conserved hypothetical protein [Culex quinquefasciatus]"
tig00003855	AUGUSTUS	exon	4572	4728	.	+	.	transcript_id "g45.t1"; gene_id "g45";	protein_id "170069971"; gene_name "conserved hypothetical protein [Culex quinquefasciatus]"
tig00003855	AUGUSTUS	intron	4729	7652	0.2	+	.	transcript_id "g45.t1"; gene_id "g45";	protein_id "170069971"; gene_name "conserved hypothetical protein [Culex quinquefasciatus]"
tig00003855	AUGUSTUS	CDS	7653	7787	0.2	+	2	transcript_id "g45.t1"; gene_id "g45";	protein_id "170069971"; gene_name "conserved hypothetical protein [Culex quinquefasciatus]"
tig00003855	AUGUSTUS	exon	7653	7787	.	+	.	transcript_id "g45.t1"; gene_id "g45";	protein_id "170069971"; gene_name "conserved hypothetical protein [Culex quinquefasciatus]"
tig00003855	AUGUSTUS	intron	7788	10781	0.19	+	.	transcript_id "g45.t1"; gene_id "g45";	protein_id "170069971"; gene_name "conserved hypothetical protein [Culex quinquefasciatus]"
tig00003855	AUGUSTUS	CDS	10782	10916	0.15	+	2	transcript_id "g45.t1"; gene_id "g45";	protein_id "170069971"; gene_name "conserved hypothetical protein [Culex quinquefasciatus]"
tig00003855	AUGUSTUS	exon	10782	10916	.	+	.	transcript_id "g45.t1"; gene_id "g45";	protein_id "170069971"; gene_name "conserved hypothetical protein [Culex quinquefasciatus]"
tig00003855	AUGUSTUS	intron	10917	14404	0.06	+	.	transcript_id "g45.t1"; gene_id "g45";	protein_id "170069971"; gene_name "conserved hypothetical protein [Culex quinquefasciatus]"
tig00003855	AUGUSTUS	CDS	14405	14484	0.06	+	2	transcript_id "g45.t1"; gene_id "g45";	protein_id "170069971"; gene_name "conserved hypothetical protein [Culex quinquefasciatus]"
tig00003855	AUGUSTUS	exon	14405	14484	.	+	.	transcript_id "g45.t1"; gene_id "g45";	protein_id "170069971"; gene_name "conserved hypothetical protein [Culex quinquefasciatus]"
tig00003855	AUGUSTUS	stop_codon	14482	14484	.	+	0	transcript_id "g45.t1"; gene_id "g45";	protein_id "170069971"; gene_name "conserved hypothetical protein [Culex quinquefasciatus]"
tig00003855	AUGUSTUS	gene	16266	16967	0.53	-	.	gene_id "g46"; gene_name "uncharacterized protein Dana_GF24064, isoform B [Drosophila ananassae]"
tig00003855	AUGUSTUS	transcript	16266	16967	0.53	-	.	transcript_id "g46.t1"; gene_id "g46"; protein_id "964143756"; gene_name "uncharacterized protein Dana_GF24064, isoform B [Drosophila ananassae]"
tig00003855	AUGUSTUS	stop_codon	16266	16268	.	-	0	transcript_id "g46.t1"; gene_id "g46";	protein_id "964143756"; gene_name "uncharacterized protein Dana_GF24064, isoform B [Drosophila ananassae]"
tig00003855	AUGUSTUS	CDS	16266	16967	0.53	-	0	transcript_id "g46.t1"; gene_id "g46";	protein_id "964143756"; gene_name "uncharacterized protein Dana_GF24064, isoform B [Drosophila ananassae]"
tig00003855	AUGUSTUS	exon	16266	16967	.	-	.	transcript_id "g46.t1"; gene_id "g46";	protein_id "964143756"; gene_name "uncharacterized protein Dana_GF24064, isoform B [Drosophila ananassae]"
tig00003855	AUGUSTUS	start_codon	16965	16967	.	-	0	transcript_id "g46.t1"; gene_id "g46";	protein_id "964143756"; gene_name "uncharacterized protein Dana_GF24064, isoform B [Drosophila ananassae]"
tig00003855	AUGUSTUS	gene	16981	17526	0.55	-	.	gene_id "g47"; gene_name "hypothetical protein LOTGIDRAFT_132812, partial [Lottia gigantea]"
tig00003855	AUGUSTUS	transcript	16981	17526	0.55	-	.	transcript_id "g47.t1"; gene_id "g47"; protein_id "676491271"; gene_name "hypothetical protein LOTGIDRAFT_132812, partial [Lottia gigantea]"
tig00003855	AUGUSTUS	stop_codon	16981	16983	.	-	0	transcript_id "g47.t1"; gene_id "g47";	protein_id "676491271"; gene_name "hypothetical protein LOTGIDRAFT_132812, partial [Lottia gigantea]"
tig00003855	AUGUSTUS	CDS	16981	17526	0.55	-	0	transcript_id "g47.t1"; gene_id "g47";	protein_id "676491271"; gene_name "hypothetical protein LOTGIDRAFT_132812, partial [Lottia gigantea]"
tig00003855	AUGUSTUS	exon	16981	17526	.	-	.	transcript_id "g47.t1"; gene_id "g47";	protein_id "676491271"; gene_name "hypothetical protein LOTGIDRAFT_132812, partial [Lottia gigantea]"
tig00003855	AUGUSTUS	start_codon	17524	17526	.	-	0	transcript_id "g47.t1"; gene_id "g47";	protein_id "676491271"; gene_name "hypothetical protein LOTGIDRAFT_132812, partial [Lottia gigantea]"
tig00003855	AUGUSTUS	gene	17542	18442	0.36	-	.	gene_id "g48"; gene_name "uncharacterized protein Dana_GF24064, isoform B [Drosophila ananassae]"
tig00003855	AUGUSTUS	transcript	17542	18442	0.36	-	.	transcript_id "g48.t1"; gene_id "g48"; protein_id "964143756"; gene_name "uncharacterized protein Dana_GF24064, isoform B [Drosophila ananassae]"
tig00003855	AUGUSTUS	stop_codon	17542	17544	.	-	0	transcript_id "g48.t1"; gene_id "g48";	protein_id "964143756"; gene_name "uncharacterized protein Dana_GF24064, isoform B [Drosophila ananassae]"
tig00003855	AUGUSTUS	CDS	17542	17896	0.98	-	1	transcript_id "g48.t1"; gene_id "g48";	protein_id "964143756"; gene_name "uncharacterized protein Dana_GF24064, isoform B [Drosophila ananassae]"
tig00003855	AUGUSTUS	exon	17542	17896	.	-	.	transcript_id "g48.t1"; gene_id "g48";	protein_id "964143756"; gene_name "uncharacterized protein Dana_GF24064, isoform B [Drosophila ananassae]"
tig00003855	AUGUSTUS	intron	17897	17969	0.36	-	.	transcript_id "g48.t1"; gene_id "g48";	protein_id "964143756"; gene_name "uncharacterized protein Dana_GF24064, isoform B [Drosophila ananassae]"
tig00003855	AUGUSTUS	CDS	17970	18442	0.36	-	0	transcript_id "g48.t1"; gene_id "g48";	protein_id "964143756"; gene_name "uncharacterized protein Dana_GF24064, isoform B [Drosophila ananassae]"
tig00003855	AUGUSTUS	exon	17970	18442	.	-	.	transcript_id "g48.t1"; gene_id "g48";	protein_id "964143756"; gene_name "uncharacterized protein Dana_GF24064, isoform B [Drosophila ananassae]"
tig00003855	AUGUSTUS	start_codon	18440	18442	.	-	0	transcript_id "g48.t1"; gene_id "g48";	protein_id "964143756"; gene_name "uncharacterized protein Dana_GF24064, isoform B [Drosophila ananassae]"
tig00003855	AUGUSTUS	gene	18455	18775	0.53	-	.	gene_id "g49"; gene_name "GL19704, partial [Drosophila persimilis]"
tig00003855	AUGUSTUS	transcript	18455	18775	0.53	-	.	transcript_id "g49.t1"; gene_id "g49"; protein_id "195180808"; gene_name "GL19704, partial [Drosophila persimilis]"
tig00003855	AUGUSTUS	stop_codon	18455	18457	.	-	0	transcript_id "g49.t1"; gene_id "g49";	protein_id "195180808"; gene_name "GL19704, partial [Drosophila persimilis]"
tig00003855	AUGUSTUS	CDS	18455	18775	0.53	-	0	transcript_id "g49.t1"; gene_id "g49";	protein_id "195180808"; gene_name "GL19704, partial [Drosophila persimilis]"
tig00003855	AUGUSTUS	exon	18455	18775	.	-	.	transcript_id "g49.t1"; gene_id "g49";	protein_id "195180808"; gene_name "GL19704, partial [Drosophila persimilis]"
tig00003855	AUGUSTUS	start_codon	18773	18775	.	-	0	transcript_id "g49.t1"; gene_id "g49";	protein_id "195180808"; gene_name "GL19704, partial [Drosophila persimilis]"
tig00003855	AUGUSTUS	gene	18840	21114	0.33	-	.	gene_id "g50"; gene_name "uncharacterized protein Dana_GF24064, isoform B [Drosophila ananassae]"
tig00003855	AUGUSTUS	transcript	18840	21114	0.33	-	.	transcript_id "g50.t1"; gene_id "g50"; protein_id "964143756"; gene_name "uncharacterized protein Dana_GF24064, isoform B [Drosophila ananassae]"
tig00003855	AUGUSTUS	stop_codon	18840	18842	.	-	0	transcript_id "g50.t1"; gene_id "g50";	protein_id "964143756"; gene_name "uncharacterized protein Dana_GF24064, isoform B [Drosophila ananassae]"
tig00003855	AUGUSTUS	CDS	18840	19110	0.57	-	1	transcript_id "g50.t1"; gene_id "g50";	protein_id "964143756"; gene_name "uncharacterized protein Dana_GF24064, isoform B [Drosophila ananassae]"
tig00003855	AUGUSTUS	exon	18840	19110	.	-	.	transcript_id "g50.t1"; gene_id "g50";	protein_id "964143756"; gene_name "uncharacterized protein Dana_GF24064, isoform B [Drosophila ananassae]"
tig00003855	AUGUSTUS	intron	19111	19183	0.38	-	.	transcript_id "g50.t1"; gene_id "g50";	protein_id "964143756"; gene_name "uncharacterized protein Dana_GF24064, isoform B [Drosophila ananassae]"
tig00003855	AUGUSTUS	CDS	19184	21114	0.33	-	0	transcript_id "g50.t1"; gene_id "g50";	protein_id "964143756"; gene_name "uncharacterized protein Dana_GF24064, isoform B [Drosophila ananassae]"
tig00003855	AUGUSTUS	exon	19184	21114	.	-	.	transcript_id "g50.t1"; gene_id "g50";	protein_id "964143756"; gene_name "uncharacterized protein Dana_GF24064, isoform B [Drosophila ananassae]"
tig00003855	AUGUSTUS	start_codon	21112	21114	.	-	0	transcript_id "g50.t1"; gene_id "g50";	protein_id "964143756"; gene_name "uncharacterized protein Dana_GF24064, isoform B [Drosophila ananassae]"
tig00003855	AUGUSTUS	gene	21123	22127	0.12	-	.	gene_id "g51"; gene_name "collagen triple helix repeat family protein [Lasius niger]"
tig00003855	AUGUSTUS	transcript	21123	22127	0.12	-	.	transcript_id "g51.t1"; gene_id "g51"; protein_id "861615631"; gene_name "collagen triple helix repeat family protein [Lasius niger]"
tig00003855	AUGUSTUS	stop_codon	21123	21125	.	-	0	transcript_id "g51.t1"; gene_id "g51";	protein_id "861615631"; gene_name "collagen triple helix repeat family protein [Lasius niger]"
tig00003855	AUGUSTUS	CDS	21123	22127	0.12	-	0	transcript_id "g51.t1"; gene_id "g51";	protein_id "861615631"; gene_name "collagen triple helix repeat family protein [Lasius niger]"
tig00003855	AUGUSTUS	exon	21123	22127	.	-	.	transcript_id "g51.t1"; gene_id "g51";	protein_id "861615631"; gene_name "collagen triple helix repeat family protein [Lasius niger]"
tig00003855	AUGUSTUS	start_codon	22125	22127	.	-	0	transcript_id "g51.t1"; gene_id "g51";	protein_id "861615631"; gene_name "collagen triple helix repeat family protein [Lasius niger]"
tig00003855	AUGUSTUS	gene	22354	27225	0.27	-	.	gene_id "g52"; gene_name "hypothetical protein EAG_00958, partial [Camponotus floridanus]"
tig00003855	AUGUSTUS	transcript	22354	27225	0.27	-	.	transcript_id "g52.t1"; gene_id "g52"; protein_id "307186707"; gene_name "hypothetical protein EAG_00958, partial [Camponotus floridanus]"
tig00003855	AUGUSTUS	stop_codon	22354	22356	.	-	0	transcript_id "g52.t1"; gene_id "g52";	protein_id "307186707"; gene_name "hypothetical protein EAG_00958, partial [Camponotus floridanus]"
tig00003855	AUGUSTUS	CDS	22354	27225	0.27	-	0	transcript_id "g52.t1"; gene_id "g52";	protein_id "307186707"; gene_name "hypothetical protein EAG_00958, partial [Camponotus floridanus]"
tig00003855	AUGUSTUS	exon	22354	27225	.	-	.	transcript_id "g52.t1"; gene_id "g52";	protein_id "307186707"; gene_name "hypothetical protein EAG_00958, partial [Camponotus floridanus]"
tig00003855	AUGUSTUS	start_codon	27223	27225	.	-	0	transcript_id "g52.t1"; gene_id "g52";	protein_id "307186707"; gene_name "hypothetical protein EAG_00958, partial [Camponotus floridanus]"
tig00004103	AUGUSTUS	gene	20012	20496	1	-	.	gene_id "g53"; gene_name "CG34215 [Drosophila melanogaster]"
tig00004103	AUGUSTUS	transcript	20012	20496	1	-	.	transcript_id "g53.t1"; gene_id "g53"; protein_id "FBpp0111323"; gene_name "CG34215 [Drosophila melanogaster]"
tig00004103	AUGUSTUS	stop_codon	20012	20014	.	-	0	transcript_id "g53.t1"; gene_id "g53";	protein_id "FBpp0111323"; gene_name "CG34215 [Drosophila melanogaster]"
tig00004103	AUGUSTUS	CDS	20012	20117	1	-	1	transcript_id "g53.t1"; gene_id "g53";	protein_id "FBpp0111323"; gene_name "CG34215 [Drosophila melanogaster]"
tig00004103	AUGUSTUS	exon	20012	20117	.	-	.	transcript_id "g53.t1"; gene_id "g53";	protein_id "FBpp0111323"; gene_name "CG34215 [Drosophila melanogaster]"
tig00004103	AUGUSTUS	intron	20118	20182	1	-	.	transcript_id "g53.t1"; gene_id "g53";	protein_id "FBpp0111323"; gene_name "CG34215 [Drosophila melanogaster]"
tig00004103	AUGUSTUS	CDS	20183	20336	1	-	2	transcript_id "g53.t1"; gene_id "g53";	protein_id "FBpp0111323"; gene_name "CG34215 [Drosophila melanogaster]"
tig00004103	AUGUSTUS	exon	20183	20336	.	-	.	transcript_id "g53.t1"; gene_id "g53";	protein_id "FBpp0111323"; gene_name "CG34215 [Drosophila melanogaster]"
tig00004103	AUGUSTUS	intron	20337	20408	1	-	.	transcript_id "g53.t1"; gene_id "g53";	protein_id "FBpp0111323"; gene_name "CG34215 [Drosophila melanogaster]"
tig00004103	AUGUSTUS	CDS	20409	20496	1	-	0	transcript_id "g53.t1"; gene_id "g53";	protein_id "FBpp0111323"; gene_name "CG34215 [Drosophila melanogaster]"
tig00004103	AUGUSTUS	exon	20409	20496	.	-	.	transcript_id "g53.t1"; gene_id "g53";	protein_id "FBpp0111323"; gene_name "CG34215 [Drosophila melanogaster]"
tig00004103	AUGUSTUS	start_codon	20494	20496	.	-	0	transcript_id "g53.t1"; gene_id "g53";	protein_id "FBpp0111323"; gene_name "CG34215 [Drosophila melanogaster]"
tig00004103	AUGUSTUS	gene	20747	21199	1	-	.	gene_id "g54"; gene_name "CG34215 [Drosophila melanogaster]"
tig00004103	AUGUSTUS	transcript	20747	21199	1	-	.	transcript_id "g54.t1"; gene_id "g54"; protein_id "FBpp0111323"; gene_name "CG34215 [Drosophila melanogaster]"
tig00004103	AUGUSTUS	stop_codon	20747	20749	.	-	0	transcript_id "g54.t1"; gene_id "g54";	protein_id "FBpp0111323"; gene_name "CG34215 [Drosophila melanogaster]"
tig00004103	AUGUSTUS	CDS	20747	20852	1	-	1	transcript_id "g54.t1"; gene_id "g54";	protein_id "FBpp0111323"; gene_name "CG34215 [Drosophila melanogaster]"
tig00004103	AUGUSTUS	exon	20747	20852	.	-	.	transcript_id "g54.t1"; gene_id "g54";	protein_id "FBpp0111323"; gene_name "CG34215 [Drosophila melanogaster]"
tig00004103	AUGUSTUS	intron	20853	20917	1	-	.	transcript_id "g54.t1"; gene_id "g54";	protein_id "FBpp0111323"; gene_name "CG34215 [Drosophila melanogaster]"
tig00004103	AUGUSTUS	CDS	20918	21035	1	-	2	transcript_id "g54.t1"; gene_id "g54";	protein_id "FBpp0111323"; gene_name "CG34215 [Drosophila melanogaster]"
tig00004103	AUGUSTUS	exon	20918	21035	.	-	.	transcript_id "g54.t1"; gene_id "g54";	protein_id "FBpp0111323"; gene_name "CG34215 [Drosophila melanogaster]"
tig00004103	AUGUSTUS	intron	21036	21111	1	-	.	transcript_id "g54.t1"; gene_id "g54";	protein_id "FBpp0111323"; gene_name "CG34215 [Drosophila melanogaster]"
tig00004103	AUGUSTUS	CDS	21112	21199	1	-	0	transcript_id "g54.t1"; gene_id "g54";	protein_id "FBpp0111323"; gene_name "CG34215 [Drosophila melanogaster]"
tig00004103	AUGUSTUS	exon	21112	21199	.	-	.	transcript_id "g54.t1"; gene_id "g54";	protein_id "FBpp0111323"; gene_name "CG34215 [Drosophila melanogaster]"
tig00004103	AUGUSTUS	start_codon	21197	21199	.	-	0	transcript_id "g54.t1"; gene_id "g54";	protein_id "FBpp0111323"; gene_name "CG34215 [Drosophila melanogaster]"
tig00004103	AUGUSTUS	gene	23203	27170	0.42	-	.	gene_id "g55"; gene_name "CG34215 [Drosophila melanogaster]"
tig00004103	AUGUSTUS	transcript	23203	27170	0.42	-	.	transcript_id "g55.t1"; gene_id "g55"; protein_id "FBpp0111323"; gene_name "CG34215 [Drosophila melanogaster]"
tig00004103	AUGUSTUS	stop_codon	23203	23205	.	-	0	transcript_id "g55.t1"; gene_id "g55";	protein_id "FBpp0111323"; gene_name "CG34215 [Drosophila melanogaster]"
tig00004103	AUGUSTUS	CDS	23203	23308	1	-	1	transcript_id "g55.t1"; gene_id "g55";	protein_id "FBpp0111323"; gene_name "CG34215 [Drosophila melanogaster]"
tig00004103	AUGUSTUS	exon	23203	23308	.	-	.	transcript_id "g55.t1"; gene_id "g55";	protein_id "FBpp0111323"; gene_name "CG34215 [Drosophila melanogaster]"
tig00004103	AUGUSTUS	intron	23309	25740	1	-	.	transcript_id "g55.t1"; gene_id "g55";	protein_id "FBpp0111323"; gene_name "CG34215 [Drosophila melanogaster]"
tig00004103	AUGUSTUS	CDS	25741	25858	1	-	2	transcript_id "g55.t1"; gene_id "g55";	protein_id "FBpp0111323"; gene_name "CG34215 [Drosophila melanogaster]"
tig00004103	AUGUSTUS	exon	25741	25858	.	-	.	transcript_id "g55.t1"; gene_id "g55";	protein_id "FBpp0111323"; gene_name "CG34215 [Drosophila melanogaster]"
tig00004103	AUGUSTUS	intron	25859	25994	0.53	-	.	transcript_id "g55.t1"; gene_id "g55";	protein_id "FBpp0111323"; gene_name "CG34215 [Drosophila melanogaster]"
tig00004103	AUGUSTUS	CDS	25995	26076	0.51	-	0	transcript_id "g55.t1"; gene_id "g55";	protein_id "FBpp0111323"; gene_name "CG34215 [Drosophila melanogaster]"
tig00004103	AUGUSTUS	exon	25995	26076	.	-	.	transcript_id "g55.t1"; gene_id "g55";	protein_id "FBpp0111323"; gene_name "CG34215 [Drosophila melanogaster]"
tig00004103	AUGUSTUS	intron	26077	27110	0.43	-	.	transcript_id "g55.t1"; gene_id "g55";	protein_id "FBpp0111323"; gene_name "CG34215 [Drosophila melanogaster]"
tig00004103	AUGUSTUS	CDS	27111	27170	0.42	-	0	transcript_id "g55.t1"; gene_id "g55";	protein_id "FBpp0111323"; gene_name "CG34215 [Drosophila melanogaster]"
tig00004103	AUGUSTUS	exon	27111	27170	.	-	.	transcript_id "g55.t1"; gene_id "g55";	protein_id "FBpp0111323"; gene_name "CG34215 [Drosophila melanogaster]"
tig00004103	AUGUSTUS	start_codon	27168	27170	.	-	0	transcript_id "g55.t1"; gene_id "g55";	protein_id "FBpp0111323"; gene_name "CG34215 [Drosophila melanogaster]"
tig00004185	AUGUSTUS	gene	14229	14687	1	+	.	gene_id "g56"; gene_name "l(2)06225 lethal (2) 06225[Drosophila melanogaster]"
tig00004185	AUGUSTUS	transcript	14229	14687	1	+	.	transcript_id "g56.t1"; gene_id "g56"; protein_id "FBpp0110172"; gene_name "l(2)06225 lethal (2) 06225[Drosophila melanogaster]"
tig00004185	AUGUSTUS	start_codon	14229	14231	.	+	0	transcript_id "g56.t1"; gene_id "g56";	protein_id "FBpp0110172"; gene_name "l(2)06225 lethal (2) 06225[Drosophila melanogaster]"
tig00004185	AUGUSTUS	CDS	14229	14268	1	+	0	transcript_id "g56.t1"; gene_id "g56";	protein_id "FBpp0110172"; gene_name "l(2)06225 lethal (2) 06225[Drosophila melanogaster]"
tig00004185	AUGUSTUS	exon	14229	14268	.	+	.	transcript_id "g56.t1"; gene_id "g56";	protein_id "FBpp0110172"; gene_name "l(2)06225 lethal (2) 06225[Drosophila melanogaster]"
tig00004185	AUGUSTUS	intron	14269	14427	1	+	.	transcript_id "g56.t1"; gene_id "g56";	protein_id "FBpp0110172"; gene_name "l(2)06225 lethal (2) 06225[Drosophila melanogaster]"
tig00004185	AUGUSTUS	CDS	14428	14687	1	+	2	transcript_id "g56.t1"; gene_id "g56";	protein_id "FBpp0110172"; gene_name "l(2)06225 lethal (2) 06225[Drosophila melanogaster]"
tig00004185	AUGUSTUS	exon	14428	14687	.	+	.	transcript_id "g56.t1"; gene_id "g56";	protein_id "FBpp0110172"; gene_name "l(2)06225 lethal (2) 06225[Drosophila melanogaster]"
tig00004185	AUGUSTUS	stop_codon	14685	14687	.	+	0	transcript_id "g56.t1"; gene_id "g56";	protein_id "FBpp0110172"; gene_name "l(2)06225 lethal (2) 06225[Drosophila melanogaster]"
tig00004185	AUGUSTUS	gene	17457	22426	1	-	.	gene_id "g57"; gene_name "piwi piwi[Drosophila melanogaster]"
tig00004185	AUGUSTUS	transcript	17457	22426	1	-	.	transcript_id "g57.t1"; gene_id "g57"; protein_id "FBpp0079755"; gene_name "piwi piwi[Drosophila melanogaster]"
tig00004185	AUGUSTUS	stop_codon	17457	17459	.	-	0	transcript_id "g57.t1"; gene_id "g57";	protein_id "FBpp0079755"; gene_name "piwi piwi[Drosophila melanogaster]"
tig00004185	AUGUSTUS	CDS	17457	18345	1	-	1	transcript_id "g57.t1"; gene_id "g57";	protein_id "FBpp0079755"; gene_name "piwi piwi[Drosophila melanogaster]"
tig00004185	AUGUSTUS	exon	17457	18345	.	-	.	transcript_id "g57.t1"; gene_id "g57";	protein_id "FBpp0079755"; gene_name "piwi piwi[Drosophila melanogaster]"
tig00004185	AUGUSTUS	intron	18346	18405	1	-	.	transcript_id "g57.t1"; gene_id "g57";	protein_id "FBpp0079755"; gene_name "piwi piwi[Drosophila melanogaster]"
tig00004185	AUGUSTUS	CDS	18406	18516	1	-	1	transcript_id "g57.t1"; gene_id "g57";	protein_id "FBpp0079755"; gene_name "piwi piwi[Drosophila melanogaster]"
tig00004185	AUGUSTUS	exon	18406	18516	.	-	.	transcript_id "g57.t1"; gene_id "g57";	protein_id "FBpp0079755"; gene_name "piwi piwi[Drosophila melanogaster]"
tig00004185	AUGUSTUS	intron	18517	19442	1	-	.	transcript_id "g57.t1"; gene_id "g57";	protein_id "FBpp0079755"; gene_name "piwi piwi[Drosophila melanogaster]"
tig00004185	AUGUSTUS	CDS	19443	19631	1	-	1	transcript_id "g57.t1"; gene_id "g57";	protein_id "FBpp0079755"; gene_name "piwi piwi[Drosophila melanogaster]"
tig00004185	AUGUSTUS	exon	19443	19631	.	-	.	transcript_id "g57.t1"; gene_id "g57";	protein_id "FBpp0079755"; gene_name "piwi piwi[Drosophila melanogaster]"
tig00004185	AUGUSTUS	intron	19632	19697	1	-	.	transcript_id "g57.t1"; gene_id "g57";	protein_id "FBpp0079755"; gene_name "piwi piwi[Drosophila melanogaster]"
tig00004185	AUGUSTUS	CDS	19698	19901	1	-	1	transcript_id "g57.t1"; gene_id "g57";	protein_id "FBpp0079755"; gene_name "piwi piwi[Drosophila melanogaster]"
tig00004185	AUGUSTUS	exon	19698	19901	.	-	.	transcript_id "g57.t1"; gene_id "g57";	protein_id "FBpp0079755"; gene_name "piwi piwi[Drosophila melanogaster]"
tig00004185	AUGUSTUS	intron	19902	19973	1	-	.	transcript_id "g57.t1"; gene_id "g57";	protein_id "FBpp0079755"; gene_name "piwi piwi[Drosophila melanogaster]"
tig00004185	AUGUSTUS	CDS	19974	20452	1	-	0	transcript_id "g57.t1"; gene_id "g57";	protein_id "FBpp0079755"; gene_name "piwi piwi[Drosophila melanogaster]"
tig00004185	AUGUSTUS	exon	19974	20452	.	-	.	transcript_id "g57.t1"; gene_id "g57";	protein_id "FBpp0079755"; gene_name "piwi piwi[Drosophila melanogaster]"
tig00004185	AUGUSTUS	intron	20453	20522	1	-	.	transcript_id "g57.t1"; gene_id "g57";	protein_id "FBpp0079755"; gene_name "piwi piwi[Drosophila melanogaster]"
tig00004185	AUGUSTUS	CDS	20523	21260	1	-	0	transcript_id "g57.t1"; gene_id "g57";	protein_id "FBpp0079755"; gene_name "piwi piwi[Drosophila melanogaster]"
tig00004185	AUGUSTUS	exon	20523	21260	.	-	.	transcript_id "g57.t1"; gene_id "g57";	protein_id "FBpp0079755"; gene_name "piwi piwi[Drosophila melanogaster]"
tig00004185	AUGUSTUS	intron	21261	22318	1	-	.	transcript_id "g57.t1"; gene_id "g57";	protein_id "FBpp0079755"; gene_name "piwi piwi[Drosophila melanogaster]"
tig00004185	AUGUSTUS	CDS	22319	22426	1	-	0	transcript_id "g57.t1"; gene_id "g57";	protein_id "FBpp0079755"; gene_name "piwi piwi[Drosophila melanogaster]"
tig00004185	AUGUSTUS	exon	22319	22426	.	-	.	transcript_id "g57.t1"; gene_id "g57";	protein_id "FBpp0079755"; gene_name "piwi piwi[Drosophila melanogaster]"
tig00004185	AUGUSTUS	start_codon	22424	22426	.	-	0	transcript_id "g57.t1"; gene_id "g57";	protein_id "FBpp0079755"; gene_name "piwi piwi[Drosophila melanogaster]"
tig00004185	AUGUSTUS	gene	24298	33811	0.46	+	.	gene_id "g58"; gene_name "CG12253 [Drosophila melanogaster]"
tig00004185	AUGUSTUS	transcript	24298	33811	0.46	+	.	transcript_id "g58.t1"; gene_id "g58"; protein_id "FBpp0079738"; gene_name "CG12253 [Drosophila melanogaster]"
tig00004185	AUGUSTUS	start_codon	24298	24300	.	+	0	transcript_id "g58.t1"; gene_id "g58";	protein_id "FBpp0079738"; gene_name "CG12253 [Drosophila melanogaster]"
tig00004185	AUGUSTUS	CDS	24298	24651	1	+	0	transcript_id "g58.t1"; gene_id "g58";	protein_id "FBpp0079738"; gene_name "CG12253 [Drosophila melanogaster]"
tig00004185	AUGUSTUS	exon	24298	24651	.	+	.	transcript_id "g58.t1"; gene_id "g58";	protein_id "FBpp0079738"; gene_name "CG12253 [Drosophila melanogaster]"
tig00004185	AUGUSTUS	intron	24652	25923	1	+	.	transcript_id "g58.t1"; gene_id "g58";	protein_id "FBpp0079738"; gene_name "CG12253 [Drosophila melanogaster]"
tig00004185	AUGUSTUS	CDS	25924	26611	1	+	0	transcript_id "g58.t1"; gene_id "g58";	protein_id "FBpp0079738"; gene_name "CG12253 [Drosophila melanogaster]"
tig00004185	AUGUSTUS	exon	25924	26611	.	+	.	transcript_id "g58.t1"; gene_id "g58";	protein_id "FBpp0079738"; gene_name "CG12253 [Drosophila melanogaster]"
tig00004185	AUGUSTUS	intron	26612	26673	1	+	.	transcript_id "g58.t1"; gene_id "g58";	protein_id "FBpp0079738"; gene_name "CG12253 [Drosophila melanogaster]"
tig00004185	AUGUSTUS	CDS	26674	26784	0.46	+	2	transcript_id "g58.t1"; gene_id "g58";	protein_id "FBpp0079738"; gene_name "CG12253 [Drosophila melanogaster]"
tig00004185	AUGUSTUS	exon	26674	26784	.	+	.	transcript_id "g58.t1"; gene_id "g58";	protein_id "FBpp0079738"; gene_name "CG12253 [Drosophila melanogaster]"
tig00004185	AUGUSTUS	intron	26785	33659	0.46	+	.	transcript_id "g58.t1"; gene_id "g58";	protein_id "FBpp0079738"; gene_name "CG12253 [Drosophila melanogaster]"
tig00004185	AUGUSTUS	CDS	33660	33811	0.98	+	2	transcript_id "g58.t1"; gene_id "g58";	protein_id "FBpp0079738"; gene_name "CG12253 [Drosophila melanogaster]"
tig00004185	AUGUSTUS	exon	33660	33811	.	+	.	transcript_id "g58.t1"; gene_id "g58";	protein_id "FBpp0079738"; gene_name "CG12253 [Drosophila melanogaster]"
tig00004185	AUGUSTUS	stop_codon	33809	33811	.	+	0	transcript_id "g58.t1"; gene_id "g58";	protein_id "FBpp0079738"; gene_name "CG12253 [Drosophila melanogaster]"
tig00004672	AUGUSTUS	gene	8667	9971	1	+	.	gene_id "g59"; gene_name "CG9259 [Drosophila melanogaster]"
tig00004672	AUGUSTUS	transcript	8667	9971	1	+	.	transcript_id "g59.t1"; gene_id "g59"; protein_id "FBpp0080993"; gene_name "CG9259 [Drosophila melanogaster]"
tig00004672	AUGUSTUS	start_codon	8667	8669	.	+	0	transcript_id "g59.t1"; gene_id "g59";	protein_id "FBpp0080993"; gene_name "CG9259 [Drosophila melanogaster]"
tig00004672	AUGUSTUS	CDS	8667	9971	1	+	0	transcript_id "g59.t1"; gene_id "g59";	protein_id "FBpp0080993"; gene_name "CG9259 [Drosophila melanogaster]"
tig00004672	AUGUSTUS	exon	8667	9971	.	+	.	transcript_id "g59.t1"; gene_id "g59";	protein_id "FBpp0080993"; gene_name "CG9259 [Drosophila melanogaster]"
tig00004672	AUGUSTUS	stop_codon	9969	9971	.	+	0	transcript_id "g59.t1"; gene_id "g59";	protein_id "FBpp0080993"; gene_name "CG9259 [Drosophila melanogaster]"
tig00004672	AUGUSTUS	gene	12160	13437	1	+	.	gene_id "g60"; gene_name "CG9259 [Drosophila melanogaster]"
tig00004672	AUGUSTUS	transcript	12160	13437	1	+	.	transcript_id "g60.t1"; gene_id "g60"; protein_id "FBpp0080993"; gene_name "CG9259 [Drosophila melanogaster]"
tig00004672	AUGUSTUS	start_codon	12160	12162	.	+	0	transcript_id "g60.t1"; gene_id "g60";	protein_id "FBpp0080993"; gene_name "CG9259 [Drosophila melanogaster]"
tig00004672	AUGUSTUS	CDS	12160	13437	1	+	0	transcript_id "g60.t1"; gene_id "g60";	protein_id "FBpp0080993"; gene_name "CG9259 [Drosophila melanogaster]"
tig00004672	AUGUSTUS	exon	12160	13437	.	+	.	transcript_id "g60.t1"; gene_id "g60";	protein_id "FBpp0080993"; gene_name "CG9259 [Drosophila melanogaster]"
tig00004672	AUGUSTUS	stop_codon	13435	13437	.	+	0	transcript_id "g60.t1"; gene_id "g60";	protein_id "FBpp0080993"; gene_name "CG9259 [Drosophila melanogaster]"
tig00004672	AUGUSTUS	gene	15434	19333	1	+	.	gene_id "g61"; gene_name "ppk13 pickpocket 13[Drosophila melanogaster]"
tig00004672	AUGUSTUS	transcript	15434	19333	1	+	.	transcript_id "g61.t1"; gene_id "g61"; protein_id "FBpp0081034"; gene_name "ppk13 pickpocket 13[Drosophila melanogaster]"
tig00004672	AUGUSTUS	start_codon	15434	15436	.	+	0	transcript_id "g61.t1"; gene_id "g61";	protein_id "FBpp0081034"; gene_name "ppk13 pickpocket 13[Drosophila melanogaster]"
tig00004672	AUGUSTUS	CDS	15434	15599	1	+	0	transcript_id "g61.t1"; gene_id "g61";	protein_id "FBpp0081034"; gene_name "ppk13 pickpocket 13[Drosophila melanogaster]"
tig00004672	AUGUSTUS	exon	15434	15599	.	+	.	transcript_id "g61.t1"; gene_id "g61";	protein_id "FBpp0081034"; gene_name "ppk13 pickpocket 13[Drosophila melanogaster]"
tig00004672	AUGUSTUS	intron	15600	15662	1	+	.	transcript_id "g61.t1"; gene_id "g61";	protein_id "FBpp0081034"; gene_name "ppk13 pickpocket 13[Drosophila melanogaster]"
tig00004672	AUGUSTUS	CDS	15663	15789	1	+	2	transcript_id "g61.t1"; gene_id "g61";	protein_id "FBpp0081034"; gene_name "ppk13 pickpocket 13[Drosophila melanogaster]"
tig00004672	AUGUSTUS	exon	15663	15789	.	+	.	transcript_id "g61.t1"; gene_id "g61";	protein_id "FBpp0081034"; gene_name "ppk13 pickpocket 13[Drosophila melanogaster]"
tig00004672	AUGUSTUS	intron	15790	15842	1	+	.	transcript_id "g61.t1"; gene_id "g61";	protein_id "FBpp0081034"; gene_name "ppk13 pickpocket 13[Drosophila melanogaster]"
tig00004672	AUGUSTUS	CDS	15843	16127	1	+	1	transcript_id "g61.t1"; gene_id "g61";	protein_id "FBpp0081034"; gene_name "ppk13 pickpocket 13[Drosophila melanogaster]"
tig00004672	AUGUSTUS	exon	15843	16127	.	+	.	transcript_id "g61.t1"; gene_id "g61";	protein_id "FBpp0081034"; gene_name "ppk13 pickpocket 13[Drosophila melanogaster]"
tig00004672	AUGUSTUS	intron	16128	16192	1	+	.	transcript_id "g61.t1"; gene_id "g61";	protein_id "FBpp0081034"; gene_name "ppk13 pickpocket 13[Drosophila melanogaster]"
tig00004672	AUGUSTUS	CDS	16193	16280	1	+	1	transcript_id "g61.t1"; gene_id "g61";	protein_id "FBpp0081034"; gene_name "ppk13 pickpocket 13[Drosophila melanogaster]"
tig00004672	AUGUSTUS	exon	16193	16280	.	+	.	transcript_id "g61.t1"; gene_id "g61";	protein_id "FBpp0081034"; gene_name "ppk13 pickpocket 13[Drosophila melanogaster]"
tig00004672	AUGUSTUS	intron	16281	18448	1	+	.	transcript_id "g61.t1"; gene_id "g61";	protein_id "FBpp0081034"; gene_name "ppk13 pickpocket 13[Drosophila melanogaster]"
tig00004672	AUGUSTUS	CDS	18449	18534	1	+	0	transcript_id "g61.t1"; gene_id "g61";	protein_id "FBpp0081034"; gene_name "ppk13 pickpocket 13[Drosophila melanogaster]"
tig00004672	AUGUSTUS	exon	18449	18534	.	+	.	transcript_id "g61.t1"; gene_id "g61";	protein_id "FBpp0081034"; gene_name "ppk13 pickpocket 13[Drosophila melanogaster]"
tig00004672	AUGUSTUS	intron	18535	18606	1	+	.	transcript_id "g61.t1"; gene_id "g61";	protein_id "FBpp0081034"; gene_name "ppk13 pickpocket 13[Drosophila melanogaster]"
tig00004672	AUGUSTUS	CDS	18607	18975	1	+	1	transcript_id "g61.t1"; gene_id "g61";	protein_id "FBpp0081034"; gene_name "ppk13 pickpocket 13[Drosophila melanogaster]"
tig00004672	AUGUSTUS	exon	18607	18975	.	+	.	transcript_id "g61.t1"; gene_id "g61";	protein_id "FBpp0081034"; gene_name "ppk13 pickpocket 13[Drosophila melanogaster]"
tig00004672	AUGUSTUS	intron	18976	19031	1	+	.	transcript_id "g61.t1"; gene_id "g61";	protein_id "FBpp0081034"; gene_name "ppk13 pickpocket 13[Drosophila melanogaster]"
tig00004672	AUGUSTUS	CDS	19032	19135	1	+	1	transcript_id "g61.t1"; gene_id "g61";	protein_id "FBpp0081034"; gene_name "ppk13 pickpocket 13[Drosophila melanogaster]"
tig00004672	AUGUSTUS	exon	19032	19135	.	+	.	transcript_id "g61.t1"; gene_id "g61";	protein_id "FBpp0081034"; gene_name "ppk13 pickpocket 13[Drosophila melanogaster]"
tig00004672	AUGUSTUS	intron	19136	19196	1	+	.	transcript_id "g61.t1"; gene_id "g61";	protein_id "FBpp0081034"; gene_name "ppk13 pickpocket 13[Drosophila melanogaster]"
tig00004672	AUGUSTUS	CDS	19197	19333	1	+	2	transcript_id "g61.t1"; gene_id "g61";	protein_id "FBpp0081034"; gene_name "ppk13 pickpocket 13[Drosophila melanogaster]"
tig00004672	AUGUSTUS	exon	19197	19333	.	+	.	transcript_id "g61.t1"; gene_id "g61";	protein_id "FBpp0081034"; gene_name "ppk13 pickpocket 13[Drosophila melanogaster]"
tig00004672	AUGUSTUS	stop_codon	19331	19333	.	+	0	transcript_id "g61.t1"; gene_id "g61";	protein_id "FBpp0081034"; gene_name "ppk13 pickpocket 13[Drosophila melanogaster]"
tig00004672	AUGUSTUS	gene	23247	25995	1	+	.	gene_id "g62"; gene_name "CG33509 [Drosophila melanogaster]"
tig00004672	AUGUSTUS	transcript	23247	25995	1	+	.	transcript_id "g62.t1"; gene_id "g62"; protein_id "FBpp0090945"; gene_name "CG33509 [Drosophila melanogaster]"
tig00004672	AUGUSTUS	start_codon	23247	23249	.	+	0	transcript_id "g62.t1"; gene_id "g62";	protein_id "FBpp0090945"; gene_name "CG33509 [Drosophila melanogaster]"
tig00004672	AUGUSTUS	CDS	23247	23447	1	+	0	transcript_id "g62.t1"; gene_id "g62";	protein_id "FBpp0090945"; gene_name "CG33509 [Drosophila melanogaster]"
tig00004672	AUGUSTUS	exon	23247	23447	.	+	.	transcript_id "g62.t1"; gene_id "g62";	protein_id "FBpp0090945"; gene_name "CG33509 [Drosophila melanogaster]"
tig00004672	AUGUSTUS	intron	23448	23534	1	+	.	transcript_id "g62.t1"; gene_id "g62";	protein_id "FBpp0090945"; gene_name "CG33509 [Drosophila melanogaster]"
tig00004672	AUGUSTUS	CDS	23535	23673	1	+	0	transcript_id "g62.t1"; gene_id "g62";	protein_id "FBpp0090945"; gene_name "CG33509 [Drosophila melanogaster]"
tig00004672	AUGUSTUS	exon	23535	23673	.	+	.	transcript_id "g62.t1"; gene_id "g62";	protein_id "FBpp0090945"; gene_name "CG33509 [Drosophila melanogaster]"
tig00004672	AUGUSTUS	intron	23674	25081	1	+	.	transcript_id "g62.t1"; gene_id "g62";	protein_id "FBpp0090945"; gene_name "CG33509 [Drosophila melanogaster]"
tig00004672	AUGUSTUS	CDS	25082	25995	1	+	2	transcript_id "g62.t1"; gene_id "g62";	protein_id "FBpp0090945"; gene_name "CG33509 [Drosophila melanogaster]"
tig00004672	AUGUSTUS	exon	25082	25995	.	+	.	transcript_id "g62.t1"; gene_id "g62";	protein_id "FBpp0090945"; gene_name "CG33509 [Drosophila melanogaster]"
tig00004672	AUGUSTUS	stop_codon	25993	25995	.	+	0	transcript_id "g62.t1"; gene_id "g62";	protein_id "FBpp0090945"; gene_name "CG33509 [Drosophila melanogaster]"
tig00004672	AUGUSTUS	gene	26768	28611	1	+	.	gene_id "g63"; gene_name "CG33510 [Drosophila melanogaster]"
tig00004672	AUGUSTUS	transcript	26768	28611	1	+	.	transcript_id "g63.t1"; gene_id "g63"; protein_id "FBpp0289589"; gene_name "CG33510 [Drosophila melanogaster]"
tig00004672	AUGUSTUS	start_codon	26768	26770	.	+	0	transcript_id "g63.t1"; gene_id "g63";	protein_id "FBpp0289589"; gene_name "CG33510 [Drosophila melanogaster]"
tig00004672	AUGUSTUS	CDS	26768	27001	1	+	0	transcript_id "g63.t1"; gene_id "g63";	protein_id "FBpp0289589"; gene_name "CG33510 [Drosophila melanogaster]"
tig00004672	AUGUSTUS	exon	26768	27001	.	+	.	transcript_id "g63.t1"; gene_id "g63";	protein_id "FBpp0289589"; gene_name "CG33510 [Drosophila melanogaster]"
tig00004672	AUGUSTUS	intron	27002	27065	1	+	.	transcript_id "g63.t1"; gene_id "g63";	protein_id "FBpp0289589"; gene_name "CG33510 [Drosophila melanogaster]"
tig00004672	AUGUSTUS	CDS	27066	27210	1	+	0	transcript_id "g63.t1"; gene_id "g63";	protein_id "FBpp0289589"; gene_name "CG33510 [Drosophila melanogaster]"
tig00004672	AUGUSTUS	exon	27066	27210	.	+	.	transcript_id "g63.t1"; gene_id "g63";	protein_id "FBpp0289589"; gene_name "CG33510 [Drosophila melanogaster]"
tig00004672	AUGUSTUS	intron	27211	27625	1	+	.	transcript_id "g63.t1"; gene_id "g63";	protein_id "FBpp0289589"; gene_name "CG33510 [Drosophila melanogaster]"
tig00004672	AUGUSTUS	CDS	27626	27900	1	+	2	transcript_id "g63.t1"; gene_id "g63";	protein_id "FBpp0289589"; gene_name "CG33510 [Drosophila melanogaster]"
tig00004672	AUGUSTUS	exon	27626	27900	.	+	.	transcript_id "g63.t1"; gene_id "g63";	protein_id "FBpp0289589"; gene_name "CG33510 [Drosophila melanogaster]"
tig00004672	AUGUSTUS	intron	27901	27960	1	+	.	transcript_id "g63.t1"; gene_id "g63";	protein_id "FBpp0289589"; gene_name "CG33510 [Drosophila melanogaster]"
tig00004672	AUGUSTUS	CDS	27961	28611	1	+	0	transcript_id "g63.t1"; gene_id "g63";	protein_id "FBpp0289589"; gene_name "CG33510 [Drosophila melanogaster]"
tig00004672	AUGUSTUS	exon	27961	28611	.	+	.	transcript_id "g63.t1"; gene_id "g63";	protein_id "FBpp0289589"; gene_name "CG33510 [Drosophila melanogaster]"
tig00004672	AUGUSTUS	stop_codon	28609	28611	.	+	0	transcript_id "g63.t1"; gene_id "g63";	protein_id "FBpp0289589"; gene_name "CG33510 [Drosophila melanogaster]"
tig00004672	AUGUSTUS	gene	28673	29909	0.98	-	.	gene_id "g64"; gene_name "CG33511 [Drosophila melanogaster]"
tig00004672	AUGUSTUS	transcript	28673	29909	0.98	-	.	transcript_id "g64.t1"; gene_id "g64"; protein_id "FBpp0312336"; gene_name "CG33511 [Drosophila melanogaster]"
tig00004672	AUGUSTUS	stop_codon	28673	28675	.	-	0	transcript_id "g64.t1"; gene_id "g64";	protein_id "FBpp0312336"; gene_name "CG33511 [Drosophila melanogaster]"
tig00004672	AUGUSTUS	CDS	28673	29323	1	-	0	transcript_id "g64.t1"; gene_id "g64";	protein_id "FBpp0312336"; gene_name "CG33511 [Drosophila melanogaster]"
tig00004672	AUGUSTUS	exon	28673	29323	.	-	.	transcript_id "g64.t1"; gene_id "g64";	protein_id "FBpp0312336"; gene_name "CG33511 [Drosophila melanogaster]"
tig00004672	AUGUSTUS	intron	29324	29386	1	-	.	transcript_id "g64.t1"; gene_id "g64";	protein_id "FBpp0312336"; gene_name "CG33511 [Drosophila melanogaster]"
tig00004672	AUGUSTUS	CDS	29387	29803	1	-	0	transcript_id "g64.t1"; gene_id "g64";	protein_id "FBpp0312336"; gene_name "CG33511 [Drosophila melanogaster]"
tig00004672	AUGUSTUS	exon	29387	29803	.	-	.	transcript_id "g64.t1"; gene_id "g64";	protein_id "FBpp0312336"; gene_name "CG33511 [Drosophila melanogaster]"
tig00004672	AUGUSTUS	intron	29804	29861	1	-	.	transcript_id "g64.t1"; gene_id "g64";	protein_id "FBpp0312336"; gene_name "CG33511 [Drosophila melanogaster]"
tig00004672	AUGUSTUS	CDS	29862	29909	0.98	-	0	transcript_id "g64.t1"; gene_id "g64";	protein_id "FBpp0312336"; gene_name "CG33511 [Drosophila melanogaster]"
tig00004672	AUGUSTUS	exon	29862	29909	.	-	.	transcript_id "g64.t1"; gene_id "g64";	protein_id "FBpp0312336"; gene_name "CG33511 [Drosophila melanogaster]"
tig00004672	AUGUSTUS	start_codon	29907	29909	.	-	0	transcript_id "g64.t1"; gene_id "g64";	protein_id "FBpp0312336"; gene_name "CG33511 [Drosophila melanogaster]"
tig00004672	AUGUSTUS	gene	31352	35102	0.57	-	.	gene_id "g65"; gene_name "CG33511 [Drosophila melanogaster]"
tig00004672	AUGUSTUS	transcript	31352	35102	0.57	-	.	transcript_id "g65.t1"; gene_id "g65"; protein_id "FBpp0312336"; gene_name "CG33511 [Drosophila melanogaster]"
tig00004672	AUGUSTUS	stop_codon	31352	31354	.	-	0	transcript_id "g65.t1"; gene_id "g65";	protein_id "FBpp0312336"; gene_name "CG33511 [Drosophila melanogaster]"
tig00004672	AUGUSTUS	CDS	31352	32002	0.73	-	0	transcript_id "g65.t1"; gene_id "g65";	protein_id "FBpp0312336"; gene_name "CG33511 [Drosophila melanogaster]"
tig00004672	AUGUSTUS	exon	31352	32002	.	-	.	transcript_id "g65.t1"; gene_id "g65";	protein_id "FBpp0312336"; gene_name "CG33511 [Drosophila melanogaster]"
tig00004672	AUGUSTUS	intron	32003	32059	0.72	-	.	transcript_id "g65.t1"; gene_id "g65";	protein_id "FBpp0312336"; gene_name "CG33511 [Drosophila melanogaster]"
tig00004672	AUGUSTUS	CDS	32060	32542	0.57	-	0	transcript_id "g65.t1"; gene_id "g65";	protein_id "FBpp0312336"; gene_name "CG33511 [Drosophila melanogaster]"
tig00004672	AUGUSTUS	exon	32060	32542	.	-	.	transcript_id "g65.t1"; gene_id "g65";	protein_id "FBpp0312336"; gene_name "CG33511 [Drosophila melanogaster]"
tig00004672	AUGUSTUS	intron	32543	33776	0.79	-	.	transcript_id "g65.t1"; gene_id "g65";	protein_id "FBpp0312336"; gene_name "CG33511 [Drosophila melanogaster]"
tig00004672	AUGUSTUS	CDS	33777	34373	0.8	-	0	transcript_id "g65.t1"; gene_id "g65";	protein_id "FBpp0312336"; gene_name "CG33511 [Drosophila melanogaster]"
tig00004672	AUGUSTUS	exon	33777	34373	.	-	.	transcript_id "g65.t1"; gene_id "g65";	protein_id "FBpp0312336"; gene_name "CG33511 [Drosophila melanogaster]"
tig00004672	AUGUSTUS	intron	34374	34430	1	-	.	transcript_id "g65.t1"; gene_id "g65";	protein_id "FBpp0312336"; gene_name "CG33511 [Drosophila melanogaster]"
tig00004672	AUGUSTUS	CDS	34431	34847	1	-	0	transcript_id "g65.t1"; gene_id "g65";	protein_id "FBpp0312336"; gene_name "CG33511 [Drosophila melanogaster]"
tig00004672	AUGUSTUS	exon	34431	34847	.	-	.	transcript_id "g65.t1"; gene_id "g65";	protein_id "FBpp0312336"; gene_name "CG33511 [Drosophila melanogaster]"
tig00004672	AUGUSTUS	intron	34848	34904	1	-	.	transcript_id "g65.t1"; gene_id "g65";	protein_id "FBpp0312336"; gene_name "CG33511 [Drosophila melanogaster]"
tig00004672	AUGUSTUS	CDS	34905	35102	0.99	-	0	transcript_id "g65.t1"; gene_id "g65";	protein_id "FBpp0312336"; gene_name "CG33511 [Drosophila melanogaster]"
tig00004672	AUGUSTUS	exon	34905	35102	.	-	.	transcript_id "g65.t1"; gene_id "g65";	protein_id "FBpp0312336"; gene_name "CG33511 [Drosophila melanogaster]"
tig00004672	AUGUSTUS	start_codon	35100	35102	.	-	0	transcript_id "g65.t1"; gene_id "g65";	protein_id "FBpp0312336"; gene_name "CG33511 [Drosophila melanogaster]"
tig00004672	AUGUSTUS	gene	38106	55931	1	-	.	gene_id "g66"; gene_name "tadr torn and diminished rhabdomeres[Drosophila melanogaster]"
tig00004672	AUGUSTUS	transcript	38106	55931	1	-	.	transcript_id "g66.t1"; gene_id "g66"; protein_id "FBpp0303022"; gene_name "tadr torn and diminished rhabdomeres[Drosophila melanogaster]"
tig00004672	AUGUSTUS	stop_codon	38106	38108	.	-	0	transcript_id "g66.t1"; gene_id "g66";	protein_id "FBpp0303022"; gene_name "tadr torn and diminished rhabdomeres[Drosophila melanogaster]"
tig00004672	AUGUSTUS	CDS	38106	38458	1	-	2	transcript_id "g66.t1"; gene_id "g66";	protein_id "FBpp0303022"; gene_name "tadr torn and diminished rhabdomeres[Drosophila melanogaster]"
tig00004672	AUGUSTUS	exon	38106	38458	.	-	.	transcript_id "g66.t1"; gene_id "g66";	protein_id "FBpp0303022"; gene_name "tadr torn and diminished rhabdomeres[Drosophila melanogaster]"
tig00004672	AUGUSTUS	intron	38459	39864	1	-	.	transcript_id "g66.t1"; gene_id "g66";	protein_id "FBpp0303022"; gene_name "tadr torn and diminished rhabdomeres[Drosophila melanogaster]"
tig00004672	AUGUSTUS	CDS	39865	40123	1	-	0	transcript_id "g66.t1"; gene_id "g66";	protein_id "FBpp0303022"; gene_name "tadr torn and diminished rhabdomeres[Drosophila melanogaster]"
tig00004672	AUGUSTUS	exon	39865	40123	.	-	.	transcript_id "g66.t1"; gene_id "g66";	protein_id "FBpp0303022"; gene_name "tadr torn and diminished rhabdomeres[Drosophila melanogaster]"
tig00004672	AUGUSTUS	intron	40124	40182	1	-	.	transcript_id "g66.t1"; gene_id "g66";	protein_id "FBpp0303022"; gene_name "tadr torn and diminished rhabdomeres[Drosophila melanogaster]"
tig00004672	AUGUSTUS	CDS	40183	40439	1	-	2	transcript_id "g66.t1"; gene_id "g66";	protein_id "FBpp0303022"; gene_name "tadr torn and diminished rhabdomeres[Drosophila melanogaster]"
tig00004672	AUGUSTUS	exon	40183	40439	.	-	.	transcript_id "g66.t1"; gene_id "g66";	protein_id "FBpp0303022"; gene_name "tadr torn and diminished rhabdomeres[Drosophila melanogaster]"
tig00004672	AUGUSTUS	intron	40440	40508	1	-	.	transcript_id "g66.t1"; gene_id "g66";	protein_id "FBpp0303022"; gene_name "tadr torn and diminished rhabdomeres[Drosophila melanogaster]"
tig00004672	AUGUSTUS	CDS	40509	40652	1	-	2	transcript_id "g66.t1"; gene_id "g66";	protein_id "FBpp0303022"; gene_name "tadr torn and diminished rhabdomeres[Drosophila melanogaster]"
tig00004672	AUGUSTUS	exon	40509	40652	.	-	.	transcript_id "g66.t1"; gene_id "g66";	protein_id "FBpp0303022"; gene_name "tadr torn and diminished rhabdomeres[Drosophila melanogaster]"
tig00004672	AUGUSTUS	intron	40653	40717	1	-	.	transcript_id "g66.t1"; gene_id "g66";	protein_id "FBpp0303022"; gene_name "tadr torn and diminished rhabdomeres[Drosophila melanogaster]"
tig00004672	AUGUSTUS	CDS	40718	40962	1	-	1	transcript_id "g66.t1"; gene_id "g66";	protein_id "FBpp0303022"; gene_name "tadr torn and diminished rhabdomeres[Drosophila melanogaster]"
tig00004672	AUGUSTUS	exon	40718	40962	.	-	.	transcript_id "g66.t1"; gene_id "g66";	protein_id "FBpp0303022"; gene_name "tadr torn and diminished rhabdomeres[Drosophila melanogaster]"
tig00004672	AUGUSTUS	intron	40963	41024	1	-	.	transcript_id "g66.t1"; gene_id "g66";	protein_id "FBpp0303022"; gene_name "tadr torn and diminished rhabdomeres[Drosophila melanogaster]"
tig00004672	AUGUSTUS	CDS	41025	41182	1	-	0	transcript_id "g66.t1"; gene_id "g66";	protein_id "FBpp0303022"; gene_name "tadr torn and diminished rhabdomeres[Drosophila melanogaster]"
tig00004672	AUGUSTUS	exon	41025	41182	.	-	.	transcript_id "g66.t1"; gene_id "g66";	protein_id "FBpp0303022"; gene_name "tadr torn and diminished rhabdomeres[Drosophila melanogaster]"
tig00004672	AUGUSTUS	intron	41183	42453	1	-	.	transcript_id "g66.t1"; gene_id "g66";	protein_id "FBpp0303022"; gene_name "tadr torn and diminished rhabdomeres[Drosophila melanogaster]"
tig00004672	AUGUSTUS	CDS	42454	42588	1	-	0	transcript_id "g66.t1"; gene_id "g66";	protein_id "FBpp0303022"; gene_name "tadr torn and diminished rhabdomeres[Drosophila melanogaster]"
tig00004672	AUGUSTUS	exon	42454	42588	.	-	.	transcript_id "g66.t1"; gene_id "g66";	protein_id "FBpp0303022"; gene_name "tadr torn and diminished rhabdomeres[Drosophila melanogaster]"
tig00004672	AUGUSTUS	intron	42589	42770	1	-	.	transcript_id "g66.t1"; gene_id "g66";	protein_id "FBpp0303022"; gene_name "tadr torn and diminished rhabdomeres[Drosophila melanogaster]"
tig00004672	AUGUSTUS	CDS	42771	42862	1	-	2	transcript_id "g66.t1"; gene_id "g66";	protein_id "FBpp0303022"; gene_name "tadr torn and diminished rhabdomeres[Drosophila melanogaster]"
tig00004672	AUGUSTUS	exon	42771	42862	.	-	.	transcript_id "g66.t1"; gene_id "g66";	protein_id "FBpp0303022"; gene_name "tadr torn and diminished rhabdomeres[Drosophila melanogaster]"
tig00004672	AUGUSTUS	intron	42863	42933	1	-	.	transcript_id "g66.t1"; gene_id "g66";	protein_id "FBpp0303022"; gene_name "tadr torn and diminished rhabdomeres[Drosophila melanogaster]"
tig00004672	AUGUSTUS	CDS	42934	43128	1	-	2	transcript_id "g66.t1"; gene_id "g66";	protein_id "FBpp0303022"; gene_name "tadr torn and diminished rhabdomeres[Drosophila melanogaster]"
tig00004672	AUGUSTUS	exon	42934	43128	.	-	.	transcript_id "g66.t1"; gene_id "g66";	protein_id "FBpp0303022"; gene_name "tadr torn and diminished rhabdomeres[Drosophila melanogaster]"
tig00004672	AUGUSTUS	intron	43129	43214	1	-	.	transcript_id "g66.t1"; gene_id "g66";	protein_id "FBpp0303022"; gene_name "tadr torn and diminished rhabdomeres[Drosophila melanogaster]"
tig00004672	AUGUSTUS	CDS	43215	43363	1	-	1	transcript_id "g66.t1"; gene_id "g66";	protein_id "FBpp0303022"; gene_name "tadr torn and diminished rhabdomeres[Drosophila melanogaster]"
tig00004672	AUGUSTUS	exon	43215	43363	.	-	.	transcript_id "g66.t1"; gene_id "g66";	protein_id "FBpp0303022"; gene_name "tadr torn and diminished rhabdomeres[Drosophila melanogaster]"
tig00004672	AUGUSTUS	intron	43364	55917	1	-	.	transcript_id "g66.t1"; gene_id "g66";	protein_id "FBpp0303022"; gene_name "tadr torn and diminished rhabdomeres[Drosophila melanogaster]"
tig00004672	AUGUSTUS	CDS	55918	55931	1	-	0	transcript_id "g66.t1"; gene_id "g66";	protein_id "FBpp0303022"; gene_name "tadr torn and diminished rhabdomeres[Drosophila melanogaster]"
tig00004672	AUGUSTUS	exon	55918	55931	.	-	.	transcript_id "g66.t1"; gene_id "g66";	protein_id "FBpp0303022"; gene_name "tadr torn and diminished rhabdomeres[Drosophila melanogaster]"
tig00004672	AUGUSTUS	start_codon	55929	55931	.	-	0	transcript_id "g66.t1"; gene_id "g66";	protein_id "FBpp0303022"; gene_name "tadr torn and diminished rhabdomeres[Drosophila melanogaster]"
tig00005008	AUGUSTUS	gene	1	4199	0.97	+	.	gene_id "g67"; gene_name "unc-13-4A unc-13-4A[Drosophila melanogaster]"
tig00005008	AUGUSTUS	transcript	1	4199	0.97	+	.	transcript_id "g67.t1"; gene_id "g67"; protein_id "FBpp0305560"; gene_name "unc-13-4A unc-13-4A[Drosophila melanogaster]"
tig00005008	AUGUSTUS	intron	1	4035	0.98	+	.	transcript_id "g67.t1"; gene_id "g67";	protein_id "FBpp0305560"; gene_name "unc-13-4A unc-13-4A[Drosophila melanogaster]"
tig00005008	AUGUSTUS	CDS	4036	4199	0.99	+	2	transcript_id "g67.t1"; gene_id "g67";	protein_id "FBpp0305560"; gene_name "unc-13-4A unc-13-4A[Drosophila melanogaster]"
tig00005008	AUGUSTUS	exon	4036	4199	.	+	.	transcript_id "g67.t1"; gene_id "g67";	protein_id "FBpp0305560"; gene_name "unc-13-4A unc-13-4A[Drosophila melanogaster]"
tig00005008	AUGUSTUS	stop_codon	4197	4199	.	+	0	transcript_id "g67.t1"; gene_id "g67";	protein_id "FBpp0305560"; gene_name "unc-13-4A unc-13-4A[Drosophila melanogaster]"
tig00005008	AUGUSTUS	gene	4321	10137	0.57	+	.	gene_id "g68"; gene_name "unc-13-4A unc-13-4A[Drosophila melanogaster]"
tig00005008	AUGUSTUS	transcript	4321	10137	0.57	+	.	transcript_id "g68.t1"; gene_id "g68"; protein_id "FBpp0305560"; gene_name "unc-13-4A unc-13-4A[Drosophila melanogaster]"
tig00005008	AUGUSTUS	start_codon	4321	4323	.	+	0	transcript_id "g68.t1"; gene_id "g68";	protein_id "FBpp0305560"; gene_name "unc-13-4A unc-13-4A[Drosophila melanogaster]"
tig00005008	AUGUSTUS	CDS	4321	4379	0.78	+	0	transcript_id "g68.t1"; gene_id "g68";	protein_id "FBpp0305560"; gene_name "unc-13-4A unc-13-4A[Drosophila melanogaster]"
tig00005008	AUGUSTUS	exon	4321	4379	.	+	.	transcript_id "g68.t1"; gene_id "g68";	protein_id "FBpp0305560"; gene_name "unc-13-4A unc-13-4A[Drosophila melanogaster]"
tig00005008	AUGUSTUS	intron	4380	7997	0.78	+	.	transcript_id "g68.t1"; gene_id "g68";	protein_id "FBpp0305560"; gene_name "unc-13-4A unc-13-4A[Drosophila melanogaster]"
tig00005008	AUGUSTUS	CDS	7998	8522	0.96	+	1	transcript_id "g68.t1"; gene_id "g68";	protein_id "FBpp0305560"; gene_name "unc-13-4A unc-13-4A[Drosophila melanogaster]"
tig00005008	AUGUSTUS	exon	7998	8522	.	+	.	transcript_id "g68.t1"; gene_id "g68";	protein_id "FBpp0305560"; gene_name "unc-13-4A unc-13-4A[Drosophila melanogaster]"
tig00005008	AUGUSTUS	intron	8523	8822	0.99	+	.	transcript_id "g68.t1"; gene_id "g68";	protein_id "FBpp0305560"; gene_name "unc-13-4A unc-13-4A[Drosophila melanogaster]"
tig00005008	AUGUSTUS	CDS	8823	9229	0.95	+	1	transcript_id "g68.t1"; gene_id "g68";	protein_id "FBpp0305560"; gene_name "unc-13-4A unc-13-4A[Drosophila melanogaster]"
tig00005008	AUGUSTUS	exon	8823	9229	.	+	.	transcript_id "g68.t1"; gene_id "g68";	protein_id "FBpp0305560"; gene_name "unc-13-4A unc-13-4A[Drosophila melanogaster]"
tig00005008	AUGUSTUS	intron	9230	9283	0.71	+	.	transcript_id "g68.t1"; gene_id "g68";	protein_id "FBpp0305560"; gene_name "unc-13-4A unc-13-4A[Drosophila melanogaster]"
tig00005008	AUGUSTUS	CDS	9284	10137	0.71	+	2	transcript_id "g68.t1"; gene_id "g68";	protein_id "FBpp0305560"; gene_name "unc-13-4A unc-13-4A[Drosophila melanogaster]"
tig00005008	AUGUSTUS	exon	9284	10137	.	+	.	transcript_id "g68.t1"; gene_id "g68";	protein_id "FBpp0305560"; gene_name "unc-13-4A unc-13-4A[Drosophila melanogaster]"
tig00005008	AUGUSTUS	stop_codon	10135	10137	.	+	0	transcript_id "g68.t1"; gene_id "g68";	protein_id "FBpp0305560"; gene_name "unc-13-4A unc-13-4A[Drosophila melanogaster]"
tig00005008	AUGUSTUS	gene	10519	21616	0.46	+	.	gene_id "g69"; gene_name "unc-13-4A unc-13-4A[Drosophila melanogaster]"
tig00005008	AUGUSTUS	transcript	10519	21616	0.46	+	.	transcript_id "g69.t1"; gene_id "g69"; protein_id "FBpp0305560"; gene_name "unc-13-4A unc-13-4A[Drosophila melanogaster]"
tig00005008	AUGUSTUS	start_codon	10519	10521	.	+	0	transcript_id "g69.t1"; gene_id "g69";	protein_id "FBpp0305560"; gene_name "unc-13-4A unc-13-4A[Drosophila melanogaster]"
tig00005008	AUGUSTUS	CDS	10519	11033	0.98	+	0	transcript_id "g69.t1"; gene_id "g69";	protein_id "FBpp0305560"; gene_name "unc-13-4A unc-13-4A[Drosophila melanogaster]"
tig00005008	AUGUSTUS	exon	10519	11033	.	+	.	transcript_id "g69.t1"; gene_id "g69";	protein_id "FBpp0305560"; gene_name "unc-13-4A unc-13-4A[Drosophila melanogaster]"
tig00005008	AUGUSTUS	intron	11034	18928	1	+	.	transcript_id "g69.t1"; gene_id "g69";	protein_id "FBpp0305560"; gene_name "unc-13-4A unc-13-4A[Drosophila melanogaster]"
tig00005008	AUGUSTUS	CDS	18929	19296	0.75	+	1	transcript_id "g69.t1"; gene_id "g69";	protein_id "FBpp0305560"; gene_name "unc-13-4A unc-13-4A[Drosophila melanogaster]"
tig00005008	AUGUSTUS	exon	18929	19296	.	+	.	transcript_id "g69.t1"; gene_id "g69";	protein_id "FBpp0305560"; gene_name "unc-13-4A unc-13-4A[Drosophila melanogaster]"
tig00005008	AUGUSTUS	intron	19297	19361	0.75	+	.	transcript_id "g69.t1"; gene_id "g69";	protein_id "FBpp0305560"; gene_name "unc-13-4A unc-13-4A[Drosophila melanogaster]"
tig00005008	AUGUSTUS	CDS	19362	20317	0.88	+	2	transcript_id "g69.t1"; gene_id "g69";	protein_id "FBpp0305560"; gene_name "unc-13-4A unc-13-4A[Drosophila melanogaster]"
tig00005008	AUGUSTUS	exon	19362	20317	.	+	.	transcript_id "g69.t1"; gene_id "g69";	protein_id "FBpp0305560"; gene_name "unc-13-4A unc-13-4A[Drosophila melanogaster]"
tig00005008	AUGUSTUS	intron	20318	20473	1	+	.	transcript_id "g69.t1"; gene_id "g69";	protein_id "FBpp0305560"; gene_name "unc-13-4A unc-13-4A[Drosophila melanogaster]"
tig00005008	AUGUSTUS	CDS	20474	20720	0.84	+	0	transcript_id "g69.t1"; gene_id "g69";	protein_id "FBpp0305560"; gene_name "unc-13-4A unc-13-4A[Drosophila melanogaster]"
tig00005008	AUGUSTUS	exon	20474	20720	.	+	.	transcript_id "g69.t1"; gene_id "g69";	protein_id "FBpp0305560"; gene_name "unc-13-4A unc-13-4A[Drosophila melanogaster]"
tig00005008	AUGUSTUS	intron	20721	21518	0.62	+	.	transcript_id "g69.t1"; gene_id "g69";	protein_id "FBpp0305560"; gene_name "unc-13-4A unc-13-4A[Drosophila melanogaster]"
tig00005008	AUGUSTUS	CDS	21519	21616	0.62	+	2	transcript_id "g69.t1"; gene_id "g69";	protein_id "FBpp0305560"; gene_name "unc-13-4A unc-13-4A[Drosophila melanogaster]"
tig00005008	AUGUSTUS	exon	21519	21616	.	+	.	transcript_id "g69.t1"; gene_id "g69";	protein_id "FBpp0305560"; gene_name "unc-13-4A unc-13-4A[Drosophila melanogaster]"
tig00005008	AUGUSTUS	stop_codon	21614	21616	.	+	0	transcript_id "g69.t1"; gene_id "g69";	protein_id "FBpp0305560"; gene_name "unc-13-4A unc-13-4A[Drosophila melanogaster]"
tig00005893	AUGUSTUS	gene	9365	13564	0.75	+	.	gene_id "g70"; gene_name "CG13252 [Drosophila melanogaster]"
tig00005893	AUGUSTUS	transcript	9365	13564	0.75	+	.	transcript_id "g70.t1"; gene_id "g70"; protein_id "FBpp0077903"; gene_name "CG13252 [Drosophila melanogaster]"
tig00005893	AUGUSTUS	start_codon	9365	9367	.	+	0	transcript_id "g70.t1"; gene_id "g70";	protein_id "FBpp0077903"; gene_name "CG13252 [Drosophila melanogaster]"
tig00005893	AUGUSTUS	CDS	9365	9644	0.75	+	0	transcript_id "g70.t1"; gene_id "g70";	protein_id "FBpp0077903"; gene_name "CG13252 [Drosophila melanogaster]"
tig00005893	AUGUSTUS	exon	9365	9644	.	+	.	transcript_id "g70.t1"; gene_id "g70";	protein_id "FBpp0077903"; gene_name "CG13252 [Drosophila melanogaster]"
tig00005893	AUGUSTUS	intron	9645	9690	0.97	+	.	transcript_id "g70.t1"; gene_id "g70";	protein_id "FBpp0077903"; gene_name "CG13252 [Drosophila melanogaster]"
tig00005893	AUGUSTUS	CDS	9691	9921	0.99	+	2	transcript_id "g70.t1"; gene_id "g70";	protein_id "FBpp0077903"; gene_name "CG13252 [Drosophila melanogaster]"
tig00005893	AUGUSTUS	exon	9691	9921	.	+	.	transcript_id "g70.t1"; gene_id "g70";	protein_id "FBpp0077903"; gene_name "CG13252 [Drosophila melanogaster]"
tig00005893	AUGUSTUS	intron	9922	12299	0.99	+	.	transcript_id "g70.t1"; gene_id "g70";	protein_id "FBpp0077903"; gene_name "CG13252 [Drosophila melanogaster]"
tig00005893	AUGUSTUS	CDS	12300	13564	1	+	2	transcript_id "g70.t1"; gene_id "g70";	protein_id "FBpp0077903"; gene_name "CG13252 [Drosophila melanogaster]"
tig00005893	AUGUSTUS	exon	12300	13564	.	+	.	transcript_id "g70.t1"; gene_id "g70";	protein_id "FBpp0077903"; gene_name "CG13252 [Drosophila melanogaster]"
tig00005893	AUGUSTUS	stop_codon	13562	13564	.	+	0	transcript_id "g70.t1"; gene_id "g70";	protein_id "FBpp0077903"; gene_name "CG13252 [Drosophila melanogaster]"
tig00005893	AUGUSTUS	gene	23545	28737	0.46	-	.	gene_id "g71"; gene_name "hypothetical protein FF38_07681 [Lucilia cuprina]"
tig00005893	AUGUSTUS	transcript	23545	28737	0.46	-	.	transcript_id "g71.t1"; gene_id "g71"; protein_id "906471464"; gene_name "hypothetical protein FF38_07681 [Lucilia cuprina]"
tig00005893	AUGUSTUS	stop_codon	23545	23547	.	-	0	transcript_id "g71.t1"; gene_id "g71";	protein_id "906471464"; gene_name "hypothetical protein FF38_07681 [Lucilia cuprina]"
tig00005893	AUGUSTUS	CDS	23545	23700	0.98	-	0	transcript_id "g71.t1"; gene_id "g71";	protein_id "906471464"; gene_name "hypothetical protein FF38_07681 [Lucilia cuprina]"
tig00005893	AUGUSTUS	exon	23545	23700	.	-	.	transcript_id "g71.t1"; gene_id "g71";	protein_id "906471464"; gene_name "hypothetical protein FF38_07681 [Lucilia cuprina]"
tig00005893	AUGUSTUS	intron	23701	23763	0.98	-	.	transcript_id "g71.t1"; gene_id "g71";	protein_id "906471464"; gene_name "hypothetical protein FF38_07681 [Lucilia cuprina]"
tig00005893	AUGUSTUS	CDS	23764	24084	0.98	-	0	transcript_id "g71.t1"; gene_id "g71";	protein_id "906471464"; gene_name "hypothetical protein FF38_07681 [Lucilia cuprina]"
tig00005893	AUGUSTUS	exon	23764	24084	.	-	.	transcript_id "g71.t1"; gene_id "g71";	protein_id "906471464"; gene_name "hypothetical protein FF38_07681 [Lucilia cuprina]"
tig00005893	AUGUSTUS	intron	24085	28728	0.47	-	.	transcript_id "g71.t1"; gene_id "g71";	protein_id "906471464"; gene_name "hypothetical protein FF38_07681 [Lucilia cuprina]"
tig00005893	AUGUSTUS	CDS	28729	28737	0.47	-	0	transcript_id "g71.t1"; gene_id "g71";	protein_id "906471464"; gene_name "hypothetical protein FF38_07681 [Lucilia cuprina]"
tig00005893	AUGUSTUS	exon	28729	28737	.	-	.	transcript_id "g71.t1"; gene_id "g71";	protein_id "906471464"; gene_name "hypothetical protein FF38_07681 [Lucilia cuprina]"
tig00005893	AUGUSTUS	start_codon	28735	28737	.	-	0	transcript_id "g71.t1"; gene_id "g71";	protein_id "906471464"; gene_name "hypothetical protein FF38_07681 [Lucilia cuprina]"
tig00006415	AUGUSTUS	gene	10560	13905	0.99	+	.	gene_id "g72"; gene_name "hypothetical protein FF38_05657 [Lucilia cuprina]"
tig00006415	AUGUSTUS	transcript	10560	13905	0.99	+	.	transcript_id "g72.t1"; gene_id "g72"; protein_id "906462713"; gene_name "hypothetical protein FF38_05657 [Lucilia cuprina]"
tig00006415	AUGUSTUS	start_codon	10560	10562	.	+	0	transcript_id "g72.t1"; gene_id "g72";	protein_id "906462713"; gene_name "hypothetical protein FF38_05657 [Lucilia cuprina]"
tig00006415	AUGUSTUS	CDS	10560	10640	0.99	+	0	transcript_id "g72.t1"; gene_id "g72";	protein_id "906462713"; gene_name "hypothetical protein FF38_05657 [Lucilia cuprina]"
tig00006415	AUGUSTUS	exon	10560	10640	.	+	.	transcript_id "g72.t1"; gene_id "g72";	protein_id "906462713"; gene_name "hypothetical protein FF38_05657 [Lucilia cuprina]"
tig00006415	AUGUSTUS	intron	10641	13764	1	+	.	transcript_id "g72.t1"; gene_id "g72";	protein_id "906462713"; gene_name "hypothetical protein FF38_05657 [Lucilia cuprina]"
tig00006415	AUGUSTUS	CDS	13765	13905	1	+	0	transcript_id "g72.t1"; gene_id "g72";	protein_id "906462713"; gene_name "hypothetical protein FF38_05657 [Lucilia cuprina]"
tig00006415	AUGUSTUS	exon	13765	13905	.	+	.	transcript_id "g72.t1"; gene_id "g72";	protein_id "906462713"; gene_name "hypothetical protein FF38_05657 [Lucilia cuprina]"
tig00006415	AUGUSTUS	stop_codon	13903	13905	.	+	0	transcript_id "g72.t1"; gene_id "g72";	protein_id "906462713"; gene_name "hypothetical protein FF38_05657 [Lucilia cuprina]"
tig00006415	AUGUSTUS	gene	23325	23699	0.79	-	.	gene_id "g73"; gene_name "hypothetical protein FF38_05658 [Lucilia cuprina]"
tig00006415	AUGUSTUS	transcript	23325	23699	0.79	-	.	transcript_id "g73.t1"; gene_id "g73"; protein_id "906462703"; gene_name "hypothetical protein FF38_05658 [Lucilia cuprina]"
tig00006415	AUGUSTUS	stop_codon	23325	23327	.	-	0	transcript_id "g73.t1"; gene_id "g73";	protein_id "906462703"; gene_name "hypothetical protein FF38_05658 [Lucilia cuprina]"
tig00006415	AUGUSTUS	CDS	23325	23452	0.79	-	2	transcript_id "g73.t1"; gene_id "g73";	protein_id "906462703"; gene_name "hypothetical protein FF38_05658 [Lucilia cuprina]"
tig00006415	AUGUSTUS	exon	23325	23452	.	-	.	transcript_id "g73.t1"; gene_id "g73";	protein_id "906462703"; gene_name "hypothetical protein FF38_05658 [Lucilia cuprina]"
tig00006415	AUGUSTUS	intron	23453	23569	0.79	-	.	transcript_id "g73.t1"; gene_id "g73";	protein_id "906462703"; gene_name "hypothetical protein FF38_05658 [Lucilia cuprina]"
tig00006415	AUGUSTUS	CDS	23570	23699	0.79	-	0	transcript_id "g73.t1"; gene_id "g73";	protein_id "906462703"; gene_name "hypothetical protein FF38_05658 [Lucilia cuprina]"
tig00006415	AUGUSTUS	exon	23570	23699	.	-	.	transcript_id "g73.t1"; gene_id "g73";	protein_id "906462703"; gene_name "hypothetical protein FF38_05658 [Lucilia cuprina]"
tig00006415	AUGUSTUS	start_codon	23697	23699	.	-	0	transcript_id "g73.t1"; gene_id "g73";	protein_id "906462703"; gene_name "hypothetical protein FF38_05658 [Lucilia cuprina]"
tig00006754	AUGUSTUS	gene	4556	4960	1	+	.	gene_id "g74"; gene_name "PREDICTED: TBC1 domain family member 5 homolog B-like [Bactrocera oleae]"
tig00006754	AUGUSTUS	transcript	4556	4960	1	+	.	transcript_id "g74.t1"; gene_id "g74"; protein_id "929379823"; gene_name "PREDICTED: TBC1 domain family member 5 homolog B-like [Bactrocera oleae]"
tig00006754	AUGUSTUS	start_codon	4556	4558	.	+	0	transcript_id "g74.t1"; gene_id "g74";	protein_id "929379823"; gene_name "PREDICTED: TBC1 domain family member 5 homolog B-like [Bactrocera oleae]"
tig00006754	AUGUSTUS	CDS	4556	4960	1	+	0	transcript_id "g74.t1"; gene_id "g74";	protein_id "929379823"; gene_name "PREDICTED: TBC1 domain family member 5 homolog B-like [Bactrocera oleae]"
tig00006754	AUGUSTUS	exon	4556	4960	.	+	.	transcript_id "g74.t1"; gene_id "g74";	protein_id "929379823"; gene_name "PREDICTED: TBC1 domain family member 5 homolog B-like [Bactrocera oleae]"
tig00006754	AUGUSTUS	stop_codon	4958	4960	.	+	0	transcript_id "g74.t1"; gene_id "g74";	protein_id "929379823"; gene_name "PREDICTED: TBC1 domain family member 5 homolog B-like [Bactrocera oleae]"
tig00006754	AUGUSTUS	gene	10327	12696	0.76	-	.	gene_id "g75"; gene_name "Gag-Pol polyprotein, partial [Bactrocera latifrons]"
tig00006754	AUGUSTUS	transcript	10327	12696	0.76	-	.	transcript_id "g75.t1"; gene_id "g75"; protein_id "880849654"; gene_name "Gag-Pol polyprotein, partial [Bactrocera latifrons]"
tig00006754	AUGUSTUS	stop_codon	10327	10329	.	-	0	transcript_id "g75.t1"; gene_id "g75";	protein_id "880849654"; gene_name "Gag-Pol polyprotein, partial [Bactrocera latifrons]"
tig00006754	AUGUSTUS	CDS	10327	12696	0.76	-	0	transcript_id "g75.t1"; gene_id "g75";	protein_id "880849654"; gene_name "Gag-Pol polyprotein, partial [Bactrocera latifrons]"
tig00006754	AUGUSTUS	exon	10327	12696	.	-	.	transcript_id "g75.t1"; gene_id "g75";	protein_id "880849654"; gene_name "Gag-Pol polyprotein, partial [Bactrocera latifrons]"
tig00006754	AUGUSTUS	start_codon	12694	12696	.	-	0	transcript_id "g75.t1"; gene_id "g75";	protein_id "880849654"; gene_name "Gag-Pol polyprotein, partial [Bactrocera latifrons]"
tig00007034	AUGUSTUS	gene	8800	15121	0.46	-	.	gene_id "g76"; gene_name "hypothetical protein g.46121 [Homalodisca liturata]"
tig00007034	AUGUSTUS	transcript	8800	15121	0.46	-	.	transcript_id "g76.t1"; gene_id "g76"; protein_id "1058183752"; gene_name "hypothetical protein g.46121 [Homalodisca liturata]"
tig00007034	AUGUSTUS	stop_codon	8800	8802	.	-	0	transcript_id "g76.t1"; gene_id "g76";	protein_id "1058183752"; gene_name "hypothetical protein g.46121 [Homalodisca liturata]"
tig00007034	AUGUSTUS	CDS	8800	8943	0.6	-	0	transcript_id "g76.t1"; gene_id "g76";	protein_id "1058183752"; gene_name "hypothetical protein g.46121 [Homalodisca liturata]"
tig00007034	AUGUSTUS	exon	8800	8943	.	-	.	transcript_id "g76.t1"; gene_id "g76";	protein_id "1058183752"; gene_name "hypothetical protein g.46121 [Homalodisca liturata]"
tig00007034	AUGUSTUS	intron	8944	14878	0.46	-	.	transcript_id "g76.t1"; gene_id "g76";	protein_id "1058183752"; gene_name "hypothetical protein g.46121 [Homalodisca liturata]"
tig00007034	AUGUSTUS	CDS	14879	15121	0.64	-	0	transcript_id "g76.t1"; gene_id "g76";	protein_id "1058183752"; gene_name "hypothetical protein g.46121 [Homalodisca liturata]"
tig00007034	AUGUSTUS	exon	14879	15121	.	-	.	transcript_id "g76.t1"; gene_id "g76";	protein_id "1058183752"; gene_name "hypothetical protein g.46121 [Homalodisca liturata]"
tig00007034	AUGUSTUS	start_codon	15119	15121	.	-	0	transcript_id "g76.t1"; gene_id "g76";	protein_id "1058183752"; gene_name "hypothetical protein g.46121 [Homalodisca liturata]"
tig00007034	AUGUSTUS	gene	17167	18078	0.64	-	.	gene_id "g77"; gene_name "PREDICTED: uncharacterized protein LOC101895692 [Musca domestica]"
tig00007034	AUGUSTUS	transcript	17167	18078	0.64	-	.	transcript_id "g77.t1"; gene_id "g77"; protein_id "557750104"; gene_name "PREDICTED: uncharacterized protein LOC101895692 [Musca domestica]"
tig00007034	AUGUSTUS	stop_codon	17167	17169	.	-	0	transcript_id "g77.t1"; gene_id "g77";	protein_id "557750104"; gene_name "PREDICTED: uncharacterized protein LOC101895692 [Musca domestica]"
tig00007034	AUGUSTUS	CDS	17167	18078	0.64	-	0	transcript_id "g77.t1"; gene_id "g77";	protein_id "557750104"; gene_name "PREDICTED: uncharacterized protein LOC101895692 [Musca domestica]"
tig00007034	AUGUSTUS	exon	17167	18078	.	-	.	transcript_id "g77.t1"; gene_id "g77";	protein_id "557750104"; gene_name "PREDICTED: uncharacterized protein LOC101895692 [Musca domestica]"
tig00007034	AUGUSTUS	start_codon	18076	18078	.	-	0	transcript_id "g77.t1"; gene_id "g77";	protein_id "557750104"; gene_name "PREDICTED: uncharacterized protein LOC101895692 [Musca domestica]"
tig00007545	AUGUSTUS	gene	6030	14055	0.88	-	.	gene_id "g78"; gene_name "fwe flower[Drosophila melanogaster]"
tig00007545	AUGUSTUS	transcript	6030	14055	0.88	-	.	transcript_id "g78.t1"; gene_id "g78"; protein_id "FBpp0075296"; gene_name "fwe flower[Drosophila melanogaster]"
tig00007545	AUGUSTUS	stop_codon	6030	6032	.	-	0	transcript_id "g78.t1"; gene_id "g78";	protein_id "FBpp0075296"; gene_name "fwe flower[Drosophila melanogaster]"
tig00007545	AUGUSTUS	CDS	6030	6165	0.99	-	1	transcript_id "g78.t1"; gene_id "g78";	protein_id "FBpp0075296"; gene_name "fwe flower[Drosophila melanogaster]"
tig00007545	AUGUSTUS	exon	6030	6165	.	-	.	transcript_id "g78.t1"; gene_id "g78";	protein_id "FBpp0075296"; gene_name "fwe flower[Drosophila melanogaster]"
tig00007545	AUGUSTUS	intron	6166	6452	0.88	-	.	transcript_id "g78.t1"; gene_id "g78";	protein_id "FBpp0075296"; gene_name "fwe flower[Drosophila melanogaster]"
tig00007545	AUGUSTUS	CDS	6453	6559	0.88	-	0	transcript_id "g78.t1"; gene_id "g78";	protein_id "FBpp0075296"; gene_name "fwe flower[Drosophila melanogaster]"
tig00007545	AUGUSTUS	exon	6453	6559	.	-	.	transcript_id "g78.t1"; gene_id "g78";	protein_id "FBpp0075296"; gene_name "fwe flower[Drosophila melanogaster]"
tig00007545	AUGUSTUS	intron	6560	6647	0.88	-	.	transcript_id "g78.t1"; gene_id "g78";	protein_id "FBpp0075296"; gene_name "fwe flower[Drosophila melanogaster]"
tig00007545	AUGUSTUS	CDS	6648	6850	0.88	-	2	transcript_id "g78.t1"; gene_id "g78";	protein_id "FBpp0075296"; gene_name "fwe flower[Drosophila melanogaster]"
tig00007545	AUGUSTUS	exon	6648	6850	.	-	.	transcript_id "g78.t1"; gene_id "g78";	protein_id "FBpp0075296"; gene_name "fwe flower[Drosophila melanogaster]"
tig00007545	AUGUSTUS	intron	6851	13735	1	-	.	transcript_id "g78.t1"; gene_id "g78";	protein_id "FBpp0075296"; gene_name "fwe flower[Drosophila melanogaster]"
tig00007545	AUGUSTUS	CDS	13736	13856	1	-	0	transcript_id "g78.t1"; gene_id "g78";	protein_id "FBpp0075296"; gene_name "fwe flower[Drosophila melanogaster]"
tig00007545	AUGUSTUS	exon	13736	13856	.	-	.	transcript_id "g78.t1"; gene_id "g78";	protein_id "FBpp0075296"; gene_name "fwe flower[Drosophila melanogaster]"
tig00007545	AUGUSTUS	intron	13857	14052	1	-	.	transcript_id "g78.t1"; gene_id "g78";	protein_id "FBpp0075296"; gene_name "fwe flower[Drosophila melanogaster]"
tig00007545	AUGUSTUS	CDS	14053	14055	1	-	0	transcript_id "g78.t1"; gene_id "g78";	protein_id "FBpp0075296"; gene_name "fwe flower[Drosophila melanogaster]"
tig00007545	AUGUSTUS	exon	14053	14055	.	-	.	transcript_id "g78.t1"; gene_id "g78";	protein_id "FBpp0075296"; gene_name "fwe flower[Drosophila melanogaster]"
tig00007545	AUGUSTUS	start_codon	14053	14055	.	-	0	transcript_id "g78.t1"; gene_id "g78";	protein_id "FBpp0075296"; gene_name "fwe flower[Drosophila melanogaster]"
tig00007545	AUGUSTUS	gene	16852	20572	0.69	+	.	gene_id "g79"; gene_name "Cf2 Chorion factor 2[Drosophila melanogaster]"
tig00007545	AUGUSTUS	transcript	16852	20572	0.69	+	.	transcript_id "g79.t1"; gene_id "g79"; protein_id "FBpp0088592"; gene_name "Cf2 Chorion factor 2[Drosophila melanogaster]"
tig00007545	AUGUSTUS	start_codon	16852	16854	.	+	0	transcript_id "g79.t1"; gene_id "g79";	protein_id "FBpp0088592"; gene_name "Cf2 Chorion factor 2[Drosophila melanogaster]"
tig00007545	AUGUSTUS	CDS	16852	16959	1	+	0	transcript_id "g79.t1"; gene_id "g79";	protein_id "FBpp0088592"; gene_name "Cf2 Chorion factor 2[Drosophila melanogaster]"
tig00007545	AUGUSTUS	exon	16852	16959	.	+	.	transcript_id "g79.t1"; gene_id "g79";	protein_id "FBpp0088592"; gene_name "Cf2 Chorion factor 2[Drosophila melanogaster]"
tig00007545	AUGUSTUS	intron	16960	17013	1	+	.	transcript_id "g79.t1"; gene_id "g79";	protein_id "FBpp0088592"; gene_name "Cf2 Chorion factor 2[Drosophila melanogaster]"
tig00007545	AUGUSTUS	CDS	17014	17742	0.96	+	0	transcript_id "g79.t1"; gene_id "g79";	protein_id "FBpp0088592"; gene_name "Cf2 Chorion factor 2[Drosophila melanogaster]"
tig00007545	AUGUSTUS	exon	17014	17742	.	+	.	transcript_id "g79.t1"; gene_id "g79";	protein_id "FBpp0088592"; gene_name "Cf2 Chorion factor 2[Drosophila melanogaster]"
tig00007545	AUGUSTUS	intron	17743	17806	1	+	.	transcript_id "g79.t1"; gene_id "g79";	protein_id "FBpp0088592"; gene_name "Cf2 Chorion factor 2[Drosophila melanogaster]"
tig00007545	AUGUSTUS	CDS	17807	17953	1	+	0	transcript_id "g79.t1"; gene_id "g79";	protein_id "FBpp0088592"; gene_name "Cf2 Chorion factor 2[Drosophila melanogaster]"
tig00007545	AUGUSTUS	exon	17807	17953	.	+	.	transcript_id "g79.t1"; gene_id "g79";	protein_id "FBpp0088592"; gene_name "Cf2 Chorion factor 2[Drosophila melanogaster]"
tig00007545	AUGUSTUS	intron	17954	18748	1	+	.	transcript_id "g79.t1"; gene_id "g79";	protein_id "FBpp0088592"; gene_name "Cf2 Chorion factor 2[Drosophila melanogaster]"
tig00007545	AUGUSTUS	CDS	18749	19664	0.89	+	0	transcript_id "g79.t1"; gene_id "g79";	protein_id "FBpp0088592"; gene_name "Cf2 Chorion factor 2[Drosophila melanogaster]"
tig00007545	AUGUSTUS	exon	18749	19664	.	+	.	transcript_id "g79.t1"; gene_id "g79";	protein_id "FBpp0088592"; gene_name "Cf2 Chorion factor 2[Drosophila melanogaster]"
tig00007545	AUGUSTUS	intron	19665	20021	0.74	+	.	transcript_id "g79.t1"; gene_id "g79";	protein_id "FBpp0088592"; gene_name "Cf2 Chorion factor 2[Drosophila melanogaster]"
tig00007545	AUGUSTUS	CDS	20022	20572	0.98	+	2	transcript_id "g79.t1"; gene_id "g79";	protein_id "FBpp0088592"; gene_name "Cf2 Chorion factor 2[Drosophila melanogaster]"
tig00007545	AUGUSTUS	exon	20022	20572	.	+	.	transcript_id "g79.t1"; gene_id "g79";	protein_id "FBpp0088592"; gene_name "Cf2 Chorion factor 2[Drosophila melanogaster]"
tig00007545	AUGUSTUS	stop_codon	20570	20572	.	+	0	transcript_id "g79.t1"; gene_id "g79";	protein_id "FBpp0088592"; gene_name "Cf2 Chorion factor 2[Drosophila melanogaster]"
tig00007545	AUGUSTUS	gene	24097	30504	0.6	+	.	gene_id "g80"; gene_name "Glucose-dependent insulinotropic receptor, partial [Camponotus floridanus]"
tig00007545	AUGUSTUS	transcript	24097	30504	0.6	+	.	transcript_id "g80.t1"; gene_id "g80"; protein_id "307169310"; gene_name "Glucose-dependent insulinotropic receptor, partial [Camponotus floridanus]"
tig00007545	AUGUSTUS	start_codon	24097	24099	.	+	0	transcript_id "g80.t1"; gene_id "g80";	protein_id "307169310"; gene_name "Glucose-dependent insulinotropic receptor, partial [Camponotus floridanus]"
tig00007545	AUGUSTUS	CDS	24097	24237	0.6	+	0	transcript_id "g80.t1"; gene_id "g80";	protein_id "307169310"; gene_name "Glucose-dependent insulinotropic receptor, partial [Camponotus floridanus]"
tig00007545	AUGUSTUS	exon	24097	24237	.	+	.	transcript_id "g80.t1"; gene_id "g80";	protein_id "307169310"; gene_name "Glucose-dependent insulinotropic receptor, partial [Camponotus floridanus]"
tig00007545	AUGUSTUS	intron	24238	30258	0.67	+	.	transcript_id "g80.t1"; gene_id "g80";	protein_id "307169310"; gene_name "Glucose-dependent insulinotropic receptor, partial [Camponotus floridanus]"
tig00007545	AUGUSTUS	CDS	30259	30504	0.99	+	0	transcript_id "g80.t1"; gene_id "g80";	protein_id "307169310"; gene_name "Glucose-dependent insulinotropic receptor, partial [Camponotus floridanus]"
tig00007545	AUGUSTUS	exon	30259	30504	.	+	.	transcript_id "g80.t1"; gene_id "g80";	protein_id "307169310"; gene_name "Glucose-dependent insulinotropic receptor, partial [Camponotus floridanus]"
tig00007545	AUGUSTUS	stop_codon	30502	30504	.	+	0	transcript_id "g80.t1"; gene_id "g80";	protein_id "307169310"; gene_name "Glucose-dependent insulinotropic receptor, partial [Camponotus floridanus]"
tig00007545	AUGUSTUS	gene	33160	33591	0.74	-	.	gene_id "g81"; 
tig00007545	AUGUSTUS	transcript	33160	33591	0.74	-	.	transcript_id "g81.t1"; gene_id "g81"; 
tig00007545	AUGUSTUS	stop_codon	33160	33162	.	-	0	transcript_id "g81.t1"; gene_id "g81";	
tig00007545	AUGUSTUS	CDS	33160	33281	0.96	-	2	transcript_id "g81.t1"; gene_id "g81";	
tig00007545	AUGUSTUS	exon	33160	33281	.	-	.	transcript_id "g81.t1"; gene_id "g81";	
tig00007545	AUGUSTUS	intron	33282	33410	0.96	-	.	transcript_id "g81.t1"; gene_id "g81";	
tig00007545	AUGUSTUS	CDS	33411	33591	0.76	-	0	transcript_id "g81.t1"; gene_id "g81";	
tig00007545	AUGUSTUS	exon	33411	33591	.	-	.	transcript_id "g81.t1"; gene_id "g81";	
tig00007545	AUGUSTUS	start_codon	33589	33591	.	-	0	transcript_id "g81.t1"; gene_id "g81";	
tig00007545	AUGUSTUS	gene	34425	34712	0.4	-	.	gene_id "g82"; 
tig00007545	AUGUSTUS	transcript	34425	34712	0.4	-	.	transcript_id "g82.t1"; gene_id "g82"; 
tig00007545	AUGUSTUS	stop_codon	34425	34427	.	-	0	transcript_id "g82.t1"; gene_id "g82";	
tig00007545	AUGUSTUS	CDS	34425	34712	0.4	-	0	transcript_id "g82.t1"; gene_id "g82";	
tig00007545	AUGUSTUS	exon	34425	34712	.	-	.	transcript_id "g82.t1"; gene_id "g82";	
tig00007545	AUGUSTUS	start_codon	34710	34712	.	-	0	transcript_id "g82.t1"; gene_id "g82";	
tig00007545	AUGUSTUS	gene	34736	37977	0.51	-	.	gene_id "g83"; gene_name "DCP2 Decapping protein 2[Drosophila melanogaster]"
tig00007545	AUGUSTUS	transcript	34736	37977	0.51	-	.	transcript_id "g83.t1"; gene_id "g83"; protein_id "FBpp0293514"; gene_name "DCP2 Decapping protein 2[Drosophila melanogaster]"
tig00007545	AUGUSTUS	stop_codon	34736	34738	.	-	0	transcript_id "g83.t1"; gene_id "g83";	protein_id "FBpp0293514"; gene_name "DCP2 Decapping protein 2[Drosophila melanogaster]"
tig00007545	AUGUSTUS	CDS	34736	35010	0.54	-	2	transcript_id "g83.t1"; gene_id "g83";	protein_id "FBpp0293514"; gene_name "DCP2 Decapping protein 2[Drosophila melanogaster]"
tig00007545	AUGUSTUS	exon	34736	35010	.	-	.	transcript_id "g83.t1"; gene_id "g83";	protein_id "FBpp0293514"; gene_name "DCP2 Decapping protein 2[Drosophila melanogaster]"
tig00007545	AUGUSTUS	intron	35011	37895	0.51	-	.	transcript_id "g83.t1"; gene_id "g83";	protein_id "FBpp0293514"; gene_name "DCP2 Decapping protein 2[Drosophila melanogaster]"
tig00007545	AUGUSTUS	CDS	37896	37977	0.88	-	0	transcript_id "g83.t1"; gene_id "g83";	protein_id "FBpp0293514"; gene_name "DCP2 Decapping protein 2[Drosophila melanogaster]"
tig00007545	AUGUSTUS	exon	37896	37977	.	-	.	transcript_id "g83.t1"; gene_id "g83";	protein_id "FBpp0293514"; gene_name "DCP2 Decapping protein 2[Drosophila melanogaster]"
tig00007545	AUGUSTUS	start_codon	37975	37977	.	-	0	transcript_id "g83.t1"; gene_id "g83";	protein_id "FBpp0293514"; gene_name "DCP2 Decapping protein 2[Drosophila melanogaster]"
tig00007956	AUGUSTUS	gene	23460	25848	0.57	-	.	gene_id "g84"; gene_name "Gag-Pol polyprotein, partial [Bactrocera latifrons]"
tig00007956	AUGUSTUS	transcript	23460	25848	0.57	-	.	transcript_id "g84.t1"; gene_id "g84"; protein_id "880849654"; gene_name "Gag-Pol polyprotein, partial [Bactrocera latifrons]"
tig00007956	AUGUSTUS	stop_codon	23460	23462	.	-	0	transcript_id "g84.t1"; gene_id "g84";	protein_id "880849654"; gene_name "Gag-Pol polyprotein, partial [Bactrocera latifrons]"
tig00007956	AUGUSTUS	CDS	23460	25399	0.99	-	2	transcript_id "g84.t1"; gene_id "g84";	protein_id "880849654"; gene_name "Gag-Pol polyprotein, partial [Bactrocera latifrons]"
tig00007956	AUGUSTUS	exon	23460	25399	.	-	.	transcript_id "g84.t1"; gene_id "g84";	protein_id "880849654"; gene_name "Gag-Pol polyprotein, partial [Bactrocera latifrons]"
tig00007956	AUGUSTUS	intron	25400	25451	0.99	-	.	transcript_id "g84.t1"; gene_id "g84";	protein_id "880849654"; gene_name "Gag-Pol polyprotein, partial [Bactrocera latifrons]"
tig00007956	AUGUSTUS	CDS	25452	25848	0.58	-	0	transcript_id "g84.t1"; gene_id "g84";	protein_id "880849654"; gene_name "Gag-Pol polyprotein, partial [Bactrocera latifrons]"
tig00007956	AUGUSTUS	exon	25452	25848	.	-	.	transcript_id "g84.t1"; gene_id "g84";	protein_id "880849654"; gene_name "Gag-Pol polyprotein, partial [Bactrocera latifrons]"
tig00007956	AUGUSTUS	start_codon	25846	25848	.	-	0	transcript_id "g84.t1"; gene_id "g84";	protein_id "880849654"; gene_name "Gag-Pol polyprotein, partial [Bactrocera latifrons]"
tig00009347	AUGUSTUS	gene	30699	32691	0.03	+	.	gene_id "g85"; gene_name "hypothetical protein FF38_09779 [Lucilia cuprina]"
tig00009347	AUGUSTUS	transcript	30699	32691	0.03	+	.	transcript_id "g85.t1"; gene_id "g85"; protein_id "906458500"; gene_name "hypothetical protein FF38_09779 [Lucilia cuprina]"
tig00009347	AUGUSTUS	start_codon	30699	30701	.	+	0	transcript_id "g85.t1"; gene_id "g85";	protein_id "906458500"; gene_name "hypothetical protein FF38_09779 [Lucilia cuprina]"
tig00009347	AUGUSTUS	CDS	30699	30729	0.12	+	0	transcript_id "g85.t1"; gene_id "g85";	protein_id "906458500"; gene_name "hypothetical protein FF38_09779 [Lucilia cuprina]"
tig00009347	AUGUSTUS	exon	30699	30729	.	+	.	transcript_id "g85.t1"; gene_id "g85";	protein_id "906458500"; gene_name "hypothetical protein FF38_09779 [Lucilia cuprina]"
tig00009347	AUGUSTUS	intron	30730	30833	0.08	+	.	transcript_id "g85.t1"; gene_id "g85";	protein_id "906458500"; gene_name "hypothetical protein FF38_09779 [Lucilia cuprina]"
tig00009347	AUGUSTUS	CDS	30834	31098	0.14	+	2	transcript_id "g85.t1"; gene_id "g85";	protein_id "906458500"; gene_name "hypothetical protein FF38_09779 [Lucilia cuprina]"
tig00009347	AUGUSTUS	exon	30834	31098	.	+	.	transcript_id "g85.t1"; gene_id "g85";	protein_id "906458500"; gene_name "hypothetical protein FF38_09779 [Lucilia cuprina]"
tig00009347	AUGUSTUS	intron	31099	32453	0.41	+	.	transcript_id "g85.t1"; gene_id "g85";	protein_id "906458500"; gene_name "hypothetical protein FF38_09779 [Lucilia cuprina]"
tig00009347	AUGUSTUS	CDS	32454	32691	0.41	+	1	transcript_id "g85.t1"; gene_id "g85";	protein_id "906458500"; gene_name "hypothetical protein FF38_09779 [Lucilia cuprina]"
tig00009347	AUGUSTUS	exon	32454	32691	.	+	.	transcript_id "g85.t1"; gene_id "g85";	protein_id "906458500"; gene_name "hypothetical protein FF38_09779 [Lucilia cuprina]"
tig00009347	AUGUSTUS	stop_codon	32689	32691	.	+	0	transcript_id "g85.t1"; gene_id "g85";	protein_id "906458500"; gene_name "hypothetical protein FF38_09779 [Lucilia cuprina]"
tig00009347	AUGUSTUS	gene	34269	36652	0.9	+	.	gene_id "g86"; gene_name "hypothetical protein FF38_10925 [Lucilia cuprina]"
tig00009347	AUGUSTUS	transcript	34269	36652	0.9	+	.	transcript_id "g86.t1"; gene_id "g86"; protein_id "906465188"; gene_name "hypothetical protein FF38_10925 [Lucilia cuprina]"
tig00009347	AUGUSTUS	start_codon	34269	34271	.	+	0	transcript_id "g86.t1"; gene_id "g86";	protein_id "906465188"; gene_name "hypothetical protein FF38_10925 [Lucilia cuprina]"
tig00009347	AUGUSTUS	CDS	34269	34282	0.92	+	0	transcript_id "g86.t1"; gene_id "g86";	protein_id "906465188"; gene_name "hypothetical protein FF38_10925 [Lucilia cuprina]"
tig00009347	AUGUSTUS	exon	34269	34282	.	+	.	transcript_id "g86.t1"; gene_id "g86";	protein_id "906465188"; gene_name "hypothetical protein FF38_10925 [Lucilia cuprina]"
tig00009347	AUGUSTUS	intron	34283	35886	0.9	+	.	transcript_id "g86.t1"; gene_id "g86";	protein_id "906465188"; gene_name "hypothetical protein FF38_10925 [Lucilia cuprina]"
tig00009347	AUGUSTUS	CDS	35887	36652	0.96	+	1	transcript_id "g86.t1"; gene_id "g86";	protein_id "906465188"; gene_name "hypothetical protein FF38_10925 [Lucilia cuprina]"
tig00009347	AUGUSTUS	exon	35887	36652	.	+	.	transcript_id "g86.t1"; gene_id "g86";	protein_id "906465188"; gene_name "hypothetical protein FF38_10925 [Lucilia cuprina]"
tig00009347	AUGUSTUS	stop_codon	36650	36652	.	+	0	transcript_id "g86.t1"; gene_id "g86";	protein_id "906465188"; gene_name "hypothetical protein FF38_10925 [Lucilia cuprina]"
tig00009347	AUGUSTUS	gene	77780	87422	0.33	+	.	gene_id "g87"; gene_name "hypothetical protein FF38_02728 [Lucilia cuprina]"
tig00009347	AUGUSTUS	transcript	77780	87422	0.33	+	.	transcript_id "g87.t1"; gene_id "g87"; protein_id "906475017"; gene_name "hypothetical protein FF38_02728 [Lucilia cuprina]"
tig00009347	AUGUSTUS	start_codon	77780	77782	.	+	0	transcript_id "g87.t1"; gene_id "g87";	protein_id "906475017"; gene_name "hypothetical protein FF38_02728 [Lucilia cuprina]"
tig00009347	AUGUSTUS	CDS	77780	77841	0.49	+	0	transcript_id "g87.t1"; gene_id "g87";	protein_id "906475017"; gene_name "hypothetical protein FF38_02728 [Lucilia cuprina]"
tig00009347	AUGUSTUS	exon	77780	77841	.	+	.	transcript_id "g87.t1"; gene_id "g87";	protein_id "906475017"; gene_name "hypothetical protein FF38_02728 [Lucilia cuprina]"
tig00009347	AUGUSTUS	intron	77842	86872	0.48	+	.	transcript_id "g87.t1"; gene_id "g87";	protein_id "906475017"; gene_name "hypothetical protein FF38_02728 [Lucilia cuprina]"
tig00009347	AUGUSTUS	CDS	86873	87422	0.51	+	1	transcript_id "g87.t1"; gene_id "g87";	protein_id "906475017"; gene_name "hypothetical protein FF38_02728 [Lucilia cuprina]"
tig00009347	AUGUSTUS	exon	86873	87422	.	+	.	transcript_id "g87.t1"; gene_id "g87";	protein_id "906475017"; gene_name "hypothetical protein FF38_02728 [Lucilia cuprina]"
tig00009347	AUGUSTUS	stop_codon	87420	87422	.	+	0	transcript_id "g87.t1"; gene_id "g87";	protein_id "906475017"; gene_name "hypothetical protein FF38_02728 [Lucilia cuprina]"
tig00009347	AUGUSTUS	gene	90241	93409	0.25	-	.	gene_id "g88"; gene_name "hypothetical protein WH47_10748 [Habropoda laboriosa]"
tig00009347	AUGUSTUS	transcript	90241	93409	0.25	-	.	transcript_id "g88.t1"; gene_id "g88"; protein_id "915666622"; gene_name "hypothetical protein WH47_10748 [Habropoda laboriosa]"
tig00009347	AUGUSTUS	stop_codon	90241	90243	.	-	0	transcript_id "g88.t1"; gene_id "g88";	protein_id "915666622"; gene_name "hypothetical protein WH47_10748 [Habropoda laboriosa]"
tig00009347	AUGUSTUS	CDS	90241	90680	0.28	-	2	transcript_id "g88.t1"; gene_id "g88";	protein_id "915666622"; gene_name "hypothetical protein WH47_10748 [Habropoda laboriosa]"
tig00009347	AUGUSTUS	exon	90241	90680	.	-	.	transcript_id "g88.t1"; gene_id "g88";	protein_id "915666622"; gene_name "hypothetical protein WH47_10748 [Habropoda laboriosa]"
tig00009347	AUGUSTUS	intron	90681	93402	0.25	-	.	transcript_id "g88.t1"; gene_id "g88";	protein_id "915666622"; gene_name "hypothetical protein WH47_10748 [Habropoda laboriosa]"
tig00009347	AUGUSTUS	CDS	93403	93409	0.26	-	0	transcript_id "g88.t1"; gene_id "g88";	protein_id "915666622"; gene_name "hypothetical protein WH47_10748 [Habropoda laboriosa]"
tig00009347	AUGUSTUS	exon	93403	93409	.	-	.	transcript_id "g88.t1"; gene_id "g88";	protein_id "915666622"; gene_name "hypothetical protein WH47_10748 [Habropoda laboriosa]"
tig00009347	AUGUSTUS	start_codon	93407	93409	.	-	0	transcript_id "g88.t1"; gene_id "g88";	protein_id "915666622"; gene_name "hypothetical protein WH47_10748 [Habropoda laboriosa]"
tig00009347	AUGUSTUS	gene	93824	95290	0.66	+	.	gene_id "g89"; gene_name "hypothetical protein EAI_07730, partial [Harpegnathos saltator]"
tig00009347	AUGUSTUS	transcript	93824	95290	0.66	+	.	transcript_id "g89.t1"; gene_id "g89"; protein_id "307214016"; gene_name "hypothetical protein EAI_07730, partial [Harpegnathos saltator]"
tig00009347	AUGUSTUS	start_codon	93824	93826	.	+	0	transcript_id "g89.t1"; gene_id "g89";	protein_id "307214016"; gene_name "hypothetical protein EAI_07730, partial [Harpegnathos saltator]"
tig00009347	AUGUSTUS	CDS	93824	95290	0.66	+	0	transcript_id "g89.t1"; gene_id "g89";	protein_id "307214016"; gene_name "hypothetical protein EAI_07730, partial [Harpegnathos saltator]"
tig00009347	AUGUSTUS	exon	93824	95290	.	+	.	transcript_id "g89.t1"; gene_id "g89";	protein_id "307214016"; gene_name "hypothetical protein EAI_07730, partial [Harpegnathos saltator]"
tig00009347	AUGUSTUS	stop_codon	95288	95290	.	+	0	transcript_id "g89.t1"; gene_id "g89";	protein_id "307214016"; gene_name "hypothetical protein EAI_07730, partial [Harpegnathos saltator]"
tig00009347	AUGUSTUS	gene	103834	110766	0.08	+	.	gene_id "g90"; gene_name "PREDICTED: proline-rich extensin-like protein EPR1 [Solanum pennellii]"
tig00009347	AUGUSTUS	transcript	103834	110766	0.08	+	.	transcript_id "g90.t1"; gene_id "g90"; protein_id "970022263"; gene_name "PREDICTED: proline-rich extensin-like protein EPR1 [Solanum pennellii]"
tig00009347	AUGUSTUS	start_codon	103834	103836	.	+	0	transcript_id "g90.t1"; gene_id "g90";	protein_id "970022263"; gene_name "PREDICTED: proline-rich extensin-like protein EPR1 [Solanum pennellii]"
tig00009347	AUGUSTUS	CDS	103834	103871	0.36	+	0	transcript_id "g90.t1"; gene_id "g90";	protein_id "970022263"; gene_name "PREDICTED: proline-rich extensin-like protein EPR1 [Solanum pennellii]"
tig00009347	AUGUSTUS	exon	103834	103871	.	+	.	transcript_id "g90.t1"; gene_id "g90";	protein_id "970022263"; gene_name "PREDICTED: proline-rich extensin-like protein EPR1 [Solanum pennellii]"
tig00009347	AUGUSTUS	intron	103872	108985	0.53	+	.	transcript_id "g90.t1"; gene_id "g90";	protein_id "970022263"; gene_name "PREDICTED: proline-rich extensin-like protein EPR1 [Solanum pennellii]"
tig00009347	AUGUSTUS	CDS	108986	109447	0.17	+	1	transcript_id "g90.t1"; gene_id "g90";	protein_id "970022263"; gene_name "PREDICTED: proline-rich extensin-like protein EPR1 [Solanum pennellii]"
tig00009347	AUGUSTUS	exon	108986	109447	.	+	.	transcript_id "g90.t1"; gene_id "g90";	protein_id "970022263"; gene_name "PREDICTED: proline-rich extensin-like protein EPR1 [Solanum pennellii]"
tig00009347	AUGUSTUS	intron	109448	110630	0.31	+	.	transcript_id "g90.t1"; gene_id "g90";	protein_id "970022263"; gene_name "PREDICTED: proline-rich extensin-like protein EPR1 [Solanum pennellii]"
tig00009347	AUGUSTUS	CDS	110631	110766	0.31	+	1	transcript_id "g90.t1"; gene_id "g90";	protein_id "970022263"; gene_name "PREDICTED: proline-rich extensin-like protein EPR1 [Solanum pennellii]"
tig00009347	AUGUSTUS	exon	110631	110766	.	+	.	transcript_id "g90.t1"; gene_id "g90";	protein_id "970022263"; gene_name "PREDICTED: proline-rich extensin-like protein EPR1 [Solanum pennellii]"
tig00009347	AUGUSTUS	stop_codon	110764	110766	.	+	0	transcript_id "g90.t1"; gene_id "g90";	protein_id "970022263"; gene_name "PREDICTED: proline-rich extensin-like protein EPR1 [Solanum pennellii]"
tig00009347	AUGUSTUS	gene	182587	197821	0.1	+	.	gene_id "g91"; gene_name "endochitinase [Danaus plexippus]"
tig00009347	AUGUSTUS	transcript	182587	197821	0.1	+	.	transcript_id "g91.t1"; gene_id "g91"; protein_id "357614230"; gene_name "endochitinase [Danaus plexippus]"
tig00009347	AUGUSTUS	start_codon	182587	182589	.	+	0	transcript_id "g91.t1"; gene_id "g91";	protein_id "357614230"; gene_name "endochitinase [Danaus plexippus]"
tig00009347	AUGUSTUS	CDS	182587	183241	0.55	+	0	transcript_id "g91.t1"; gene_id "g91";	protein_id "357614230"; gene_name "endochitinase [Danaus plexippus]"
tig00009347	AUGUSTUS	exon	182587	183241	.	+	.	transcript_id "g91.t1"; gene_id "g91";	protein_id "357614230"; gene_name "endochitinase [Danaus plexippus]"
tig00009347	AUGUSTUS	intron	183242	183303	0.39	+	.	transcript_id "g91.t1"; gene_id "g91";	protein_id "357614230"; gene_name "endochitinase [Danaus plexippus]"
tig00009347	AUGUSTUS	CDS	183304	183906	0.4	+	2	transcript_id "g91.t1"; gene_id "g91";	protein_id "357614230"; gene_name "endochitinase [Danaus plexippus]"
tig00009347	AUGUSTUS	exon	183304	183906	.	+	.	transcript_id "g91.t1"; gene_id "g91";	protein_id "357614230"; gene_name "endochitinase [Danaus plexippus]"
tig00009347	AUGUSTUS	intron	183907	195235	0.96	+	.	transcript_id "g91.t1"; gene_id "g91";	protein_id "357614230"; gene_name "endochitinase [Danaus plexippus]"
tig00009347	AUGUSTUS	CDS	195236	195822	0.85	+	2	transcript_id "g91.t1"; gene_id "g91";	protein_id "357614230"; gene_name "endochitinase [Danaus plexippus]"
tig00009347	AUGUSTUS	exon	195236	195822	.	+	.	transcript_id "g91.t1"; gene_id "g91";	protein_id "357614230"; gene_name "endochitinase [Danaus plexippus]"
tig00009347	AUGUSTUS	intron	195823	196250	0.89	+	.	transcript_id "g91.t1"; gene_id "g91";	protein_id "357614230"; gene_name "endochitinase [Danaus plexippus]"
tig00009347	AUGUSTUS	CDS	196251	196500	0.65	+	0	transcript_id "g91.t1"; gene_id "g91";	protein_id "357614230"; gene_name "endochitinase [Danaus plexippus]"
tig00009347	AUGUSTUS	exon	196251	196500	.	+	.	transcript_id "g91.t1"; gene_id "g91";	protein_id "357614230"; gene_name "endochitinase [Danaus plexippus]"
tig00009347	AUGUSTUS	intron	196501	196564	0.53	+	.	transcript_id "g91.t1"; gene_id "g91";	protein_id "357614230"; gene_name "endochitinase [Danaus plexippus]"
tig00009347	AUGUSTUS	CDS	196565	197242	0.33	+	2	transcript_id "g91.t1"; gene_id "g91";	protein_id "357614230"; gene_name "endochitinase [Danaus plexippus]"
tig00009347	AUGUSTUS	exon	196565	197242	.	+	.	transcript_id "g91.t1"; gene_id "g91";	protein_id "357614230"; gene_name "endochitinase [Danaus plexippus]"
tig00009347	AUGUSTUS	intron	197243	197294	0.64	+	.	transcript_id "g91.t1"; gene_id "g91";	protein_id "357614230"; gene_name "endochitinase [Danaus plexippus]"
tig00009347	AUGUSTUS	CDS	197295	197821	0.68	+	2	transcript_id "g91.t1"; gene_id "g91";	protein_id "357614230"; gene_name "endochitinase [Danaus plexippus]"
tig00009347	AUGUSTUS	exon	197295	197821	.	+	.	transcript_id "g91.t1"; gene_id "g91";	protein_id "357614230"; gene_name "endochitinase [Danaus plexippus]"
tig00009347	AUGUSTUS	stop_codon	197819	197821	.	+	0	transcript_id "g91.t1"; gene_id "g91";	protein_id "357614230"; gene_name "endochitinase [Danaus plexippus]"
tig00009375	AUGUSTUS	gene	1128	4043	0.71	+	.	gene_id "g92"; gene_name "retrovirus-related gag-pol polyprotein [Lasius niger]"
tig00009375	AUGUSTUS	transcript	1128	4043	0.71	+	.	transcript_id "g92.t1"; gene_id "g92"; protein_id "861616090"; gene_name "retrovirus-related gag-pol polyprotein [Lasius niger]"
tig00009375	AUGUSTUS	start_codon	1128	1130	.	+	0	transcript_id "g92.t1"; gene_id "g92";	protein_id "861616090"; gene_name "retrovirus-related gag-pol polyprotein [Lasius niger]"
tig00009375	AUGUSTUS	CDS	1128	2693	0.95	+	0	transcript_id "g92.t1"; gene_id "g92";	protein_id "861616090"; gene_name "retrovirus-related gag-pol polyprotein [Lasius niger]"
tig00009375	AUGUSTUS	exon	1128	2693	.	+	.	transcript_id "g92.t1"; gene_id "g92";	protein_id "861616090"; gene_name "retrovirus-related gag-pol polyprotein [Lasius niger]"
tig00009375	AUGUSTUS	intron	2694	2847	0.96	+	.	transcript_id "g92.t1"; gene_id "g92";	protein_id "861616090"; gene_name "retrovirus-related gag-pol polyprotein [Lasius niger]"
tig00009375	AUGUSTUS	CDS	2848	3595	0.88	+	0	transcript_id "g92.t1"; gene_id "g92";	protein_id "861616090"; gene_name "retrovirus-related gag-pol polyprotein [Lasius niger]"
tig00009375	AUGUSTUS	exon	2848	3595	.	+	.	transcript_id "g92.t1"; gene_id "g92";	protein_id "861616090"; gene_name "retrovirus-related gag-pol polyprotein [Lasius niger]"
tig00009375	AUGUSTUS	intron	3596	3663	0.76	+	.	transcript_id "g92.t1"; gene_id "g92";	protein_id "861616090"; gene_name "retrovirus-related gag-pol polyprotein [Lasius niger]"
tig00009375	AUGUSTUS	CDS	3664	4043	0.75	+	2	transcript_id "g92.t1"; gene_id "g92";	protein_id "861616090"; gene_name "retrovirus-related gag-pol polyprotein [Lasius niger]"
tig00009375	AUGUSTUS	exon	3664	4043	.	+	.	transcript_id "g92.t1"; gene_id "g92";	protein_id "861616090"; gene_name "retrovirus-related gag-pol polyprotein [Lasius niger]"
tig00009375	AUGUSTUS	stop_codon	4041	4043	.	+	0	transcript_id "g92.t1"; gene_id "g92";	protein_id "861616090"; gene_name "retrovirus-related gag-pol polyprotein [Lasius niger]"
tig00009375	AUGUSTUS	gene	29967	31016	0.98	-	.	gene_id "g93"; gene_name "Dorsal-ventral patterning protein tolloid, partial [Lucilia cuprina]"
tig00009375	AUGUSTUS	transcript	29967	31016	0.98	-	.	transcript_id "g93.t1"; gene_id "g93"; protein_id "906466530"; gene_name "Dorsal-ventral patterning protein tolloid, partial [Lucilia cuprina]"
tig00009375	AUGUSTUS	stop_codon	29967	29969	.	-	0	transcript_id "g93.t1"; gene_id "g93";	protein_id "906466530"; gene_name "Dorsal-ventral patterning protein tolloid, partial [Lucilia cuprina]"
tig00009375	AUGUSTUS	CDS	29967	31016	0.98	-	0	transcript_id "g93.t1"; gene_id "g93";	protein_id "906466530"; gene_name "Dorsal-ventral patterning protein tolloid, partial [Lucilia cuprina]"
tig00009375	AUGUSTUS	exon	29967	31016	.	-	.	transcript_id "g93.t1"; gene_id "g93";	protein_id "906466530"; gene_name "Dorsal-ventral patterning protein tolloid, partial [Lucilia cuprina]"
tig00009375	AUGUSTUS	start_codon	31014	31016	.	-	0	transcript_id "g93.t1"; gene_id "g93";	protein_id "906466530"; gene_name "Dorsal-ventral patterning protein tolloid, partial [Lucilia cuprina]"
tig00009375	AUGUSTUS	gene	70075	71324	1	+	.	gene_id "g94"; gene_name "CG13630 [Drosophila melanogaster]"
tig00009375	AUGUSTUS	transcript	70075	71324	1	+	.	transcript_id "g94.t1"; gene_id "g94"; protein_id "FBpp0084120"; gene_name "CG13630 [Drosophila melanogaster]"
tig00009375	AUGUSTUS	start_codon	70075	70077	.	+	0	transcript_id "g94.t1"; gene_id "g94";	protein_id "FBpp0084120"; gene_name "CG13630 [Drosophila melanogaster]"
tig00009375	AUGUSTUS	CDS	70075	70228	1	+	0	transcript_id "g94.t1"; gene_id "g94";	protein_id "FBpp0084120"; gene_name "CG13630 [Drosophila melanogaster]"
tig00009375	AUGUSTUS	exon	70075	70228	.	+	.	transcript_id "g94.t1"; gene_id "g94";	protein_id "FBpp0084120"; gene_name "CG13630 [Drosophila melanogaster]"
tig00009375	AUGUSTUS	intron	70229	70284	1	+	.	transcript_id "g94.t1"; gene_id "g94";	protein_id "FBpp0084120"; gene_name "CG13630 [Drosophila melanogaster]"
tig00009375	AUGUSTUS	CDS	70285	71031	1	+	2	transcript_id "g94.t1"; gene_id "g94";	protein_id "FBpp0084120"; gene_name "CG13630 [Drosophila melanogaster]"
tig00009375	AUGUSTUS	exon	70285	71031	.	+	.	transcript_id "g94.t1"; gene_id "g94";	protein_id "FBpp0084120"; gene_name "CG13630 [Drosophila melanogaster]"
tig00009375	AUGUSTUS	intron	71032	71091	1	+	.	transcript_id "g94.t1"; gene_id "g94";	protein_id "FBpp0084120"; gene_name "CG13630 [Drosophila melanogaster]"
tig00009375	AUGUSTUS	CDS	71092	71324	1	+	2	transcript_id "g94.t1"; gene_id "g94";	protein_id "FBpp0084120"; gene_name "CG13630 [Drosophila melanogaster]"
tig00009375	AUGUSTUS	exon	71092	71324	.	+	.	transcript_id "g94.t1"; gene_id "g94";	protein_id "FBpp0084120"; gene_name "CG13630 [Drosophila melanogaster]"
tig00009375	AUGUSTUS	stop_codon	71322	71324	.	+	0	transcript_id "g94.t1"; gene_id "g94";	protein_id "FBpp0084120"; gene_name "CG13630 [Drosophila melanogaster]"
tig00009375	AUGUSTUS	gene	71627	71889	1	-	.	gene_id "g95"; gene_name "Rpb10 Rpb10[Drosophila melanogaster]"
tig00009375	AUGUSTUS	transcript	71627	71889	1	-	.	transcript_id "g95.t1"; gene_id "g95"; protein_id "FBpp0084067"; gene_name "Rpb10 Rpb10[Drosophila melanogaster]"
tig00009375	AUGUSTUS	stop_codon	71627	71629	.	-	0	transcript_id "g95.t1"; gene_id "g95";	protein_id "FBpp0084067"; gene_name "Rpb10 Rpb10[Drosophila melanogaster]"
tig00009375	AUGUSTUS	CDS	71627	71735	1	-	1	transcript_id "g95.t1"; gene_id "g95";	protein_id "FBpp0084067"; gene_name "Rpb10 Rpb10[Drosophila melanogaster]"
tig00009375	AUGUSTUS	exon	71627	71735	.	-	.	transcript_id "g95.t1"; gene_id "g95";	protein_id "FBpp0084067"; gene_name "Rpb10 Rpb10[Drosophila melanogaster]"
tig00009375	AUGUSTUS	intron	71736	71794	1	-	.	transcript_id "g95.t1"; gene_id "g95";	protein_id "FBpp0084067"; gene_name "Rpb10 Rpb10[Drosophila melanogaster]"
tig00009375	AUGUSTUS	CDS	71795	71889	1	-	0	transcript_id "g95.t1"; gene_id "g95";	protein_id "FBpp0084067"; gene_name "Rpb10 Rpb10[Drosophila melanogaster]"
tig00009375	AUGUSTUS	exon	71795	71889	.	-	.	transcript_id "g95.t1"; gene_id "g95";	protein_id "FBpp0084067"; gene_name "Rpb10 Rpb10[Drosophila melanogaster]"
tig00009375	AUGUSTUS	start_codon	71887	71889	.	-	0	transcript_id "g95.t1"; gene_id "g95";	protein_id "FBpp0084067"; gene_name "Rpb10 Rpb10[Drosophila melanogaster]"
tig00009375	AUGUSTUS	gene	73904	85647	1	-	.	gene_id "g96"; gene_name "CG13627 [Drosophila melanogaster]"
tig00009375	AUGUSTUS	transcript	73904	85647	1	-	.	transcript_id "g96.t1"; gene_id "g96"; protein_id "FBpp0084066"; gene_name "CG13627 [Drosophila melanogaster]"
tig00009375	AUGUSTUS	stop_codon	73904	73906	.	-	0	transcript_id "g96.t1"; gene_id "g96";	protein_id "FBpp0084066"; gene_name "CG13627 [Drosophila melanogaster]"
tig00009375	AUGUSTUS	CDS	73904	74107	1	-	0	transcript_id "g96.t1"; gene_id "g96";	protein_id "FBpp0084066"; gene_name "CG13627 [Drosophila melanogaster]"
tig00009375	AUGUSTUS	exon	73904	74107	.	-	.	transcript_id "g96.t1"; gene_id "g96";	protein_id "FBpp0084066"; gene_name "CG13627 [Drosophila melanogaster]"
tig00009375	AUGUSTUS	intron	74108	74172	1	-	.	transcript_id "g96.t1"; gene_id "g96";	protein_id "FBpp0084066"; gene_name "CG13627 [Drosophila melanogaster]"
tig00009375	AUGUSTUS	CDS	74173	75393	1	-	0	transcript_id "g96.t1"; gene_id "g96";	protein_id "FBpp0084066"; gene_name "CG13627 [Drosophila melanogaster]"
tig00009375	AUGUSTUS	exon	74173	75393	.	-	.	transcript_id "g96.t1"; gene_id "g96";	protein_id "FBpp0084066"; gene_name "CG13627 [Drosophila melanogaster]"
tig00009375	AUGUSTUS	intron	75394	75448	1	-	.	transcript_id "g96.t1"; gene_id "g96";	protein_id "FBpp0084066"; gene_name "CG13627 [Drosophila melanogaster]"
tig00009375	AUGUSTUS	CDS	75449	75988	1	-	0	transcript_id "g96.t1"; gene_id "g96";	protein_id "FBpp0084066"; gene_name "CG13627 [Drosophila melanogaster]"
tig00009375	AUGUSTUS	exon	75449	75988	.	-	.	transcript_id "g96.t1"; gene_id "g96";	protein_id "FBpp0084066"; gene_name "CG13627 [Drosophila melanogaster]"
tig00009375	AUGUSTUS	intron	75989	85641	1	-	.	transcript_id "g96.t1"; gene_id "g96";	protein_id "FBpp0084066"; gene_name "CG13627 [Drosophila melanogaster]"
tig00009375	AUGUSTUS	CDS	85642	85647	1	-	0	transcript_id "g96.t1"; gene_id "g96";	protein_id "FBpp0084066"; gene_name "CG13627 [Drosophila melanogaster]"
tig00009375	AUGUSTUS	exon	85642	85647	.	-	.	transcript_id "g96.t1"; gene_id "g96";	protein_id "FBpp0084066"; gene_name "CG13627 [Drosophila melanogaster]"
tig00009375	AUGUSTUS	start_codon	85645	85647	.	-	0	transcript_id "g96.t1"; gene_id "g96";	protein_id "FBpp0084066"; gene_name "CG13627 [Drosophila melanogaster]"
tig00009375	AUGUSTUS	gene	108824	150907	3.41	-	.	gene_id "g97"; gene_name "slo slowpoke[Drosophila melanogaster]"
tig00009375	AUGUSTUS	transcript	108824	150907	0.73	-	.	transcript_id "g97.t1"; gene_id "g97"; protein_id "FBpp0100086"; gene_name "slo slowpoke[Drosophila melanogaster]"
tig00009375	AUGUSTUS	stop_codon	108824	108826	.	-	0	transcript_id "g97.t1"; gene_id "g97";	protein_id "FBpp0100086"; gene_name "slo slowpoke[Drosophila melanogaster]"
tig00009375	AUGUSTUS	CDS	108824	108961	1	-	0	transcript_id "g97.t1"; gene_id "g97";	protein_id "FBpp0100086"; gene_name "slo slowpoke[Drosophila melanogaster]"
tig00009375	AUGUSTUS	exon	108824	108961	.	-	.	transcript_id "g97.t1"; gene_id "g97";	protein_id "FBpp0100086"; gene_name "slo slowpoke[Drosophila melanogaster]"
tig00009375	AUGUSTUS	intron	108962	109029	1	-	.	transcript_id "g97.t1"; gene_id "g97";	protein_id "FBpp0100086"; gene_name "slo slowpoke[Drosophila melanogaster]"
tig00009375	AUGUSTUS	CDS	109030	109249	1	-	1	transcript_id "g97.t1"; gene_id "g97";	protein_id "FBpp0100086"; gene_name "slo slowpoke[Drosophila melanogaster]"
tig00009375	AUGUSTUS	exon	109030	109249	.	-	.	transcript_id "g97.t1"; gene_id "g97";	protein_id "FBpp0100086"; gene_name "slo slowpoke[Drosophila melanogaster]"
tig00009375	AUGUSTUS	intron	109250	109315	1	-	.	transcript_id "g97.t1"; gene_id "g97";	protein_id "FBpp0100086"; gene_name "slo slowpoke[Drosophila melanogaster]"
tig00009375	AUGUSTUS	CDS	109316	109458	1	-	0	transcript_id "g97.t1"; gene_id "g97";	protein_id "FBpp0100086"; gene_name "slo slowpoke[Drosophila melanogaster]"
tig00009375	AUGUSTUS	exon	109316	109458	.	-	.	transcript_id "g97.t1"; gene_id "g97";	protein_id "FBpp0100086"; gene_name "slo slowpoke[Drosophila melanogaster]"
tig00009375	AUGUSTUS	intron	109459	109545	1	-	.	transcript_id "g97.t1"; gene_id "g97";	protein_id "FBpp0100086"; gene_name "slo slowpoke[Drosophila melanogaster]"
tig00009375	AUGUSTUS	CDS	109546	109682	1	-	2	transcript_id "g97.t1"; gene_id "g97";	protein_id "FBpp0100086"; gene_name "slo slowpoke[Drosophila melanogaster]"
tig00009375	AUGUSTUS	exon	109546	109682	.	-	.	transcript_id "g97.t1"; gene_id "g97";	protein_id "FBpp0100086"; gene_name "slo slowpoke[Drosophila melanogaster]"
tig00009375	AUGUSTUS	intron	109683	112539	1	-	.	transcript_id "g97.t1"; gene_id "g97";	protein_id "FBpp0100086"; gene_name "slo slowpoke[Drosophila melanogaster]"
tig00009375	AUGUSTUS	CDS	112540	113047	1	-	0	transcript_id "g97.t1"; gene_id "g97";	protein_id "FBpp0100086"; gene_name "slo slowpoke[Drosophila melanogaster]"
tig00009375	AUGUSTUS	exon	112540	113047	.	-	.	transcript_id "g97.t1"; gene_id "g97";	protein_id "FBpp0100086"; gene_name "slo slowpoke[Drosophila melanogaster]"
tig00009375	AUGUSTUS	intron	113048	113124	1	-	.	transcript_id "g97.t1"; gene_id "g97";	protein_id "FBpp0100086"; gene_name "slo slowpoke[Drosophila melanogaster]"
tig00009375	AUGUSTUS	CDS	113125	113299	1	-	1	transcript_id "g97.t1"; gene_id "g97";	protein_id "FBpp0100086"; gene_name "slo slowpoke[Drosophila melanogaster]"
tig00009375	AUGUSTUS	exon	113125	113299	.	-	.	transcript_id "g97.t1"; gene_id "g97";	protein_id "FBpp0100086"; gene_name "slo slowpoke[Drosophila melanogaster]"
tig00009375	AUGUSTUS	intron	113300	122074	0.94	-	.	transcript_id "g97.t1"; gene_id "g97";	protein_id "FBpp0100086"; gene_name "slo slowpoke[Drosophila melanogaster]"
tig00009375	AUGUSTUS	CDS	122075	122243	1	-	2	transcript_id "g97.t1"; gene_id "g97";	protein_id "FBpp0100086"; gene_name "slo slowpoke[Drosophila melanogaster]"
tig00009375	AUGUSTUS	exon	122075	122243	.	-	.	transcript_id "g97.t1"; gene_id "g97";	protein_id "FBpp0100086"; gene_name "slo slowpoke[Drosophila melanogaster]"
tig00009375	AUGUSTUS	intron	122244	124327	1	-	.	transcript_id "g97.t1"; gene_id "g97";	protein_id "FBpp0100086"; gene_name "slo slowpoke[Drosophila melanogaster]"
tig00009375	AUGUSTUS	CDS	124328	124360	0.99	-	2	transcript_id "g97.t1"; gene_id "g97";	protein_id "FBpp0100086"; gene_name "slo slowpoke[Drosophila melanogaster]"
tig00009375	AUGUSTUS	exon	124328	124360	.	-	.	transcript_id "g97.t1"; gene_id "g97";	protein_id "FBpp0100086"; gene_name "slo slowpoke[Drosophila melanogaster]"
tig00009375	AUGUSTUS	intron	124361	144522	0.98	-	.	transcript_id "g97.t1"; gene_id "g97";	protein_id "FBpp0100086"; gene_name "slo slowpoke[Drosophila melanogaster]"
tig00009375	AUGUSTUS	CDS	144523	144599	0.99	-	1	transcript_id "g97.t1"; gene_id "g97";	protein_id "FBpp0100086"; gene_name "slo slowpoke[Drosophila melanogaster]"
tig00009375	AUGUSTUS	exon	144523	144599	.	-	.	transcript_id "g97.t1"; gene_id "g97";	protein_id "FBpp0100086"; gene_name "slo slowpoke[Drosophila melanogaster]"
tig00009375	AUGUSTUS	intron	144600	146634	1	-	.	transcript_id "g97.t1"; gene_id "g97";	protein_id "FBpp0100086"; gene_name "slo slowpoke[Drosophila melanogaster]"
tig00009375	AUGUSTUS	CDS	146635	146793	1	-	1	transcript_id "g97.t1"; gene_id "g97";	protein_id "FBpp0100086"; gene_name "slo slowpoke[Drosophila melanogaster]"
tig00009375	AUGUSTUS	exon	146635	146793	.	-	.	transcript_id "g97.t1"; gene_id "g97";	protein_id "FBpp0100086"; gene_name "slo slowpoke[Drosophila melanogaster]"
tig00009375	AUGUSTUS	intron	146794	150848	1	-	.	transcript_id "g97.t1"; gene_id "g97";	protein_id "FBpp0100086"; gene_name "slo slowpoke[Drosophila melanogaster]"
tig00009375	AUGUSTUS	CDS	150849	150907	0.8	-	0	transcript_id "g97.t1"; gene_id "g97";	protein_id "FBpp0100086"; gene_name "slo slowpoke[Drosophila melanogaster]"
tig00009375	AUGUSTUS	exon	150849	150907	.	-	.	transcript_id "g97.t1"; gene_id "g97";	protein_id "FBpp0100086"; gene_name "slo slowpoke[Drosophila melanogaster]"
tig00009375	AUGUSTUS	start_codon	150905	150907	.	-	0	transcript_id "g97.t1"; gene_id "g97";	protein_id "FBpp0100086"; gene_name "slo slowpoke[Drosophila melanogaster]"
tig00009375	AUGUSTUS	transcript	108824	126335	1	-	.	transcript_id "g97.t2"; gene_id "g97"; protein_id "FBpp0303318"; gene_name "slo slowpoke[Drosophila melanogaster]"
tig00009375	AUGUSTUS	stop_codon	108824	108826	.	-	0	transcript_id "g97.t2"; gene_id "g97";	protein_id "FBpp0303318"; gene_name "slo slowpoke[Drosophila melanogaster]"
tig00009375	AUGUSTUS	CDS	108824	108961	1	-	0	transcript_id "g97.t2"; gene_id "g97";	protein_id "FBpp0303318"; gene_name "slo slowpoke[Drosophila melanogaster]"
tig00009375	AUGUSTUS	exon	108824	108961	.	-	.	transcript_id "g97.t2"; gene_id "g97";	protein_id "FBpp0303318"; gene_name "slo slowpoke[Drosophila melanogaster]"
tig00009375	AUGUSTUS	intron	108962	109029	1	-	.	transcript_id "g97.t2"; gene_id "g97";	protein_id "FBpp0303318"; gene_name "slo slowpoke[Drosophila melanogaster]"
tig00009375	AUGUSTUS	CDS	109030	109249	1	-	1	transcript_id "g97.t2"; gene_id "g97";	protein_id "FBpp0303318"; gene_name "slo slowpoke[Drosophila melanogaster]"
tig00009375	AUGUSTUS	exon	109030	109249	.	-	.	transcript_id "g97.t2"; gene_id "g97";	protein_id "FBpp0303318"; gene_name "slo slowpoke[Drosophila melanogaster]"
tig00009375	AUGUSTUS	intron	109250	109315	1	-	.	transcript_id "g97.t2"; gene_id "g97";	protein_id "FBpp0303318"; gene_name "slo slowpoke[Drosophila melanogaster]"
tig00009375	AUGUSTUS	CDS	109316	109458	1	-	0	transcript_id "g97.t2"; gene_id "g97";	protein_id "FBpp0303318"; gene_name "slo slowpoke[Drosophila melanogaster]"
tig00009375	AUGUSTUS	exon	109316	109458	.	-	.	transcript_id "g97.t2"; gene_id "g97";	protein_id "FBpp0303318"; gene_name "slo slowpoke[Drosophila melanogaster]"
tig00009375	AUGUSTUS	intron	109459	109545	1	-	.	transcript_id "g97.t2"; gene_id "g97";	protein_id "FBpp0303318"; gene_name "slo slowpoke[Drosophila melanogaster]"
tig00009375	AUGUSTUS	CDS	109546	109682	1	-	2	transcript_id "g97.t2"; gene_id "g97";	protein_id "FBpp0303318"; gene_name "slo slowpoke[Drosophila melanogaster]"
tig00009375	AUGUSTUS	exon	109546	109682	.	-	.	transcript_id "g97.t2"; gene_id "g97";	protein_id "FBpp0303318"; gene_name "slo slowpoke[Drosophila melanogaster]"
tig00009375	AUGUSTUS	intron	109683	112539	1	-	.	transcript_id "g97.t2"; gene_id "g97";	protein_id "FBpp0303318"; gene_name "slo slowpoke[Drosophila melanogaster]"
tig00009375	AUGUSTUS	CDS	112540	113047	1	-	0	transcript_id "g97.t2"; gene_id "g97";	protein_id "FBpp0303318"; gene_name "slo slowpoke[Drosophila melanogaster]"
tig00009375	AUGUSTUS	exon	112540	113047	.	-	.	transcript_id "g97.t2"; gene_id "g97";	protein_id "FBpp0303318"; gene_name "slo slowpoke[Drosophila melanogaster]"
tig00009375	AUGUSTUS	intron	113048	113124	1	-	.	transcript_id "g97.t2"; gene_id "g97";	protein_id "FBpp0303318"; gene_name "slo slowpoke[Drosophila melanogaster]"
tig00009375	AUGUSTUS	CDS	113125	113299	1	-	1	transcript_id "g97.t2"; gene_id "g97";	protein_id "FBpp0303318"; gene_name "slo slowpoke[Drosophila melanogaster]"
tig00009375	AUGUSTUS	exon	113125	113299	.	-	.	transcript_id "g97.t2"; gene_id "g97";	protein_id "FBpp0303318"; gene_name "slo slowpoke[Drosophila melanogaster]"
tig00009375	AUGUSTUS	intron	113300	119765	1	-	.	transcript_id "g97.t2"; gene_id "g97";	protein_id "FBpp0303318"; gene_name "slo slowpoke[Drosophila melanogaster]"
tig00009375	AUGUSTUS	CDS	119766	119831	1	-	1	transcript_id "g97.t2"; gene_id "g97";	protein_id "FBpp0303318"; gene_name "slo slowpoke[Drosophila melanogaster]"
tig00009375	AUGUSTUS	exon	119766	119831	.	-	.	transcript_id "g97.t2"; gene_id "g97";	protein_id "FBpp0303318"; gene_name "slo slowpoke[Drosophila melanogaster]"
tig00009375	AUGUSTUS	intron	119832	122074	1	-	.	transcript_id "g97.t2"; gene_id "g97";	protein_id "FBpp0303318"; gene_name "slo slowpoke[Drosophila melanogaster]"
tig00009375	AUGUSTUS	CDS	122075	122243	1	-	2	transcript_id "g97.t2"; gene_id "g97";	protein_id "FBpp0303318"; gene_name "slo slowpoke[Drosophila melanogaster]"
tig00009375	AUGUSTUS	exon	122075	122243	.	-	.	transcript_id "g97.t2"; gene_id "g97";	protein_id "FBpp0303318"; gene_name "slo slowpoke[Drosophila melanogaster]"
tig00009375	AUGUSTUS	intron	122244	124327	1	-	.	transcript_id "g97.t2"; gene_id "g97";	protein_id "FBpp0303318"; gene_name "slo slowpoke[Drosophila melanogaster]"
tig00009375	AUGUSTUS	CDS	124328	124360	1	-	2	transcript_id "g97.t2"; gene_id "g97";	protein_id "FBpp0303318"; gene_name "slo slowpoke[Drosophila melanogaster]"
tig00009375	AUGUSTUS	exon	124328	124360	.	-	.	transcript_id "g97.t2"; gene_id "g97";	protein_id "FBpp0303318"; gene_name "slo slowpoke[Drosophila melanogaster]"
tig00009375	AUGUSTUS	intron	124361	126241	1	-	.	transcript_id "g97.t2"; gene_id "g97";	protein_id "FBpp0303318"; gene_name "slo slowpoke[Drosophila melanogaster]"
tig00009375	AUGUSTUS	CDS	126242	126335	1	-	0	transcript_id "g97.t2"; gene_id "g97";	protein_id "FBpp0303318"; gene_name "slo slowpoke[Drosophila melanogaster]"
tig00009375	AUGUSTUS	exon	126242	126335	.	-	.	transcript_id "g97.t2"; gene_id "g97";	protein_id "FBpp0303318"; gene_name "slo slowpoke[Drosophila melanogaster]"
tig00009375	AUGUSTUS	start_codon	126333	126335	.	-	0	transcript_id "g97.t2"; gene_id "g97";	protein_id "FBpp0303318"; gene_name "slo slowpoke[Drosophila melanogaster]"
tig00009375	AUGUSTUS	transcript	108824	126335	1	-	.	transcript_id "g97.t3"; gene_id "g97"; protein_id "FBpp0100089"; gene_name "slo slowpoke[Drosophila melanogaster]"
tig00009375	AUGUSTUS	stop_codon	108824	108826	.	-	0	transcript_id "g97.t3"; gene_id "g97";	protein_id "FBpp0100089"; gene_name "slo slowpoke[Drosophila melanogaster]"
tig00009375	AUGUSTUS	CDS	108824	108961	1	-	0	transcript_id "g97.t3"; gene_id "g97";	protein_id "FBpp0100089"; gene_name "slo slowpoke[Drosophila melanogaster]"
tig00009375	AUGUSTUS	exon	108824	108961	.	-	.	transcript_id "g97.t3"; gene_id "g97";	protein_id "FBpp0100089"; gene_name "slo slowpoke[Drosophila melanogaster]"
tig00009375	AUGUSTUS	intron	108962	109029	1	-	.	transcript_id "g97.t3"; gene_id "g97";	protein_id "FBpp0100089"; gene_name "slo slowpoke[Drosophila melanogaster]"
tig00009375	AUGUSTUS	CDS	109030	109249	1	-	1	transcript_id "g97.t3"; gene_id "g97";	protein_id "FBpp0100089"; gene_name "slo slowpoke[Drosophila melanogaster]"
tig00009375	AUGUSTUS	exon	109030	109249	.	-	.	transcript_id "g97.t3"; gene_id "g97";	protein_id "FBpp0100089"; gene_name "slo slowpoke[Drosophila melanogaster]"
tig00009375	AUGUSTUS	intron	109250	109315	1	-	.	transcript_id "g97.t3"; gene_id "g97";	protein_id "FBpp0100089"; gene_name "slo slowpoke[Drosophila melanogaster]"
tig00009375	AUGUSTUS	CDS	109316	109458	1	-	0	transcript_id "g97.t3"; gene_id "g97";	protein_id "FBpp0100089"; gene_name "slo slowpoke[Drosophila melanogaster]"
tig00009375	AUGUSTUS	exon	109316	109458	.	-	.	transcript_id "g97.t3"; gene_id "g97";	protein_id "FBpp0100089"; gene_name "slo slowpoke[Drosophila melanogaster]"
tig00009375	AUGUSTUS	intron	109459	109545	1	-	.	transcript_id "g97.t3"; gene_id "g97";	protein_id "FBpp0100089"; gene_name "slo slowpoke[Drosophila melanogaster]"
tig00009375	AUGUSTUS	CDS	109546	109682	1	-	2	transcript_id "g97.t3"; gene_id "g97";	protein_id "FBpp0100089"; gene_name "slo slowpoke[Drosophila melanogaster]"
tig00009375	AUGUSTUS	exon	109546	109682	.	-	.	transcript_id "g97.t3"; gene_id "g97";	protein_id "FBpp0100089"; gene_name "slo slowpoke[Drosophila melanogaster]"
tig00009375	AUGUSTUS	intron	109683	112539	1	-	.	transcript_id "g97.t3"; gene_id "g97";	protein_id "FBpp0100089"; gene_name "slo slowpoke[Drosophila melanogaster]"
tig00009375	AUGUSTUS	CDS	112540	113047	1	-	0	transcript_id "g97.t3"; gene_id "g97";	protein_id "FBpp0100089"; gene_name "slo slowpoke[Drosophila melanogaster]"
tig00009375	AUGUSTUS	exon	112540	113047	.	-	.	transcript_id "g97.t3"; gene_id "g97";	protein_id "FBpp0100089"; gene_name "slo slowpoke[Drosophila melanogaster]"
tig00009375	AUGUSTUS	intron	113048	113124	1	-	.	transcript_id "g97.t3"; gene_id "g97";	protein_id "FBpp0100089"; gene_name "slo slowpoke[Drosophila melanogaster]"
tig00009375	AUGUSTUS	CDS	113125	113299	1	-	1	transcript_id "g97.t3"; gene_id "g97";	protein_id "FBpp0100089"; gene_name "slo slowpoke[Drosophila melanogaster]"
tig00009375	AUGUSTUS	exon	113125	113299	.	-	.	transcript_id "g97.t3"; gene_id "g97";	protein_id "FBpp0100089"; gene_name "slo slowpoke[Drosophila melanogaster]"
tig00009375	AUGUSTUS	intron	113300	122074	1	-	.	transcript_id "g97.t3"; gene_id "g97";	protein_id "FBpp0100089"; gene_name "slo slowpoke[Drosophila melanogaster]"
tig00009375	AUGUSTUS	CDS	122075	122243	1	-	2	transcript_id "g97.t3"; gene_id "g97";	protein_id "FBpp0100089"; gene_name "slo slowpoke[Drosophila melanogaster]"
tig00009375	AUGUSTUS	exon	122075	122243	.	-	.	transcript_id "g97.t3"; gene_id "g97";	protein_id "FBpp0100089"; gene_name "slo slowpoke[Drosophila melanogaster]"
tig00009375	AUGUSTUS	intron	122244	124327	1	-	.	transcript_id "g97.t3"; gene_id "g97";	protein_id "FBpp0100089"; gene_name "slo slowpoke[Drosophila melanogaster]"
tig00009375	AUGUSTUS	CDS	124328	124360	1	-	2	transcript_id "g97.t3"; gene_id "g97";	protein_id "FBpp0100089"; gene_name "slo slowpoke[Drosophila melanogaster]"
tig00009375	AUGUSTUS	exon	124328	124360	.	-	.	transcript_id "g97.t3"; gene_id "g97";	protein_id "FBpp0100089"; gene_name "slo slowpoke[Drosophila melanogaster]"
tig00009375	AUGUSTUS	intron	124361	126241	1	-	.	transcript_id "g97.t3"; gene_id "g97";	protein_id "FBpp0100089"; gene_name "slo slowpoke[Drosophila melanogaster]"
tig00009375	AUGUSTUS	CDS	126242	126335	1	-	0	transcript_id "g97.t3"; gene_id "g97";	protein_id "FBpp0100089"; gene_name "slo slowpoke[Drosophila melanogaster]"
tig00009375	AUGUSTUS	exon	126242	126335	.	-	.	transcript_id "g97.t3"; gene_id "g97";	protein_id "FBpp0100089"; gene_name "slo slowpoke[Drosophila melanogaster]"
tig00009375	AUGUSTUS	start_codon	126333	126335	.	-	0	transcript_id "g97.t3"; gene_id "g97";	protein_id "FBpp0100089"; gene_name "slo slowpoke[Drosophila melanogaster]"
tig00009375	AUGUSTUS	transcript	143774	150907	0.68	-	.	transcript_id "g97.t4"; gene_id "g97"; protein_id "FBpp0100086"; gene_name "slo slowpoke[Drosophila melanogaster]"
tig00009375	AUGUSTUS	stop_codon	143774	143776	.	-	0	transcript_id "g97.t4"; gene_id "g97";	protein_id "FBpp0100086"; gene_name "slo slowpoke[Drosophila melanogaster]"
tig00009375	AUGUSTUS	CDS	143774	143838	0.84	-	2	transcript_id "g97.t4"; gene_id "g97";	protein_id "FBpp0100086"; gene_name "slo slowpoke[Drosophila melanogaster]"
tig00009375	AUGUSTUS	exon	143774	143838	.	-	.	transcript_id "g97.t4"; gene_id "g97";	protein_id "FBpp0100086"; gene_name "slo slowpoke[Drosophila melanogaster]"
tig00009375	AUGUSTUS	intron	143839	144522	0.87	-	.	transcript_id "g97.t4"; gene_id "g97";	protein_id "FBpp0100086"; gene_name "slo slowpoke[Drosophila melanogaster]"
tig00009375	AUGUSTUS	CDS	144523	144599	1	-	1	transcript_id "g97.t4"; gene_id "g97";	protein_id "FBpp0100086"; gene_name "slo slowpoke[Drosophila melanogaster]"
tig00009375	AUGUSTUS	exon	144523	144599	.	-	.	transcript_id "g97.t4"; gene_id "g97";	protein_id "FBpp0100086"; gene_name "slo slowpoke[Drosophila melanogaster]"
tig00009375	AUGUSTUS	intron	144600	146634	1	-	.	transcript_id "g97.t4"; gene_id "g97";	protein_id "FBpp0100086"; gene_name "slo slowpoke[Drosophila melanogaster]"
tig00009375	AUGUSTUS	CDS	146635	146793	1	-	1	transcript_id "g97.t4"; gene_id "g97";	protein_id "FBpp0100086"; gene_name "slo slowpoke[Drosophila melanogaster]"
tig00009375	AUGUSTUS	exon	146635	146793	.	-	.	transcript_id "g97.t4"; gene_id "g97";	protein_id "FBpp0100086"; gene_name "slo slowpoke[Drosophila melanogaster]"
tig00009375	AUGUSTUS	intron	146794	150848	1	-	.	transcript_id "g97.t4"; gene_id "g97";	protein_id "FBpp0100086"; gene_name "slo slowpoke[Drosophila melanogaster]"
tig00009375	AUGUSTUS	CDS	150849	150907	0.8	-	0	transcript_id "g97.t4"; gene_id "g97";	protein_id "FBpp0100086"; gene_name "slo slowpoke[Drosophila melanogaster]"
tig00009375	AUGUSTUS	exon	150849	150907	.	-	.	transcript_id "g97.t4"; gene_id "g97";	protein_id "FBpp0100086"; gene_name "slo slowpoke[Drosophila melanogaster]"
tig00009375	AUGUSTUS	start_codon	150905	150907	.	-	0	transcript_id "g97.t4"; gene_id "g97";	protein_id "FBpp0100086"; gene_name "slo slowpoke[Drosophila melanogaster]"
tig00009399	AUGUSTUS	gene	158911	159237	0.89	-	.	gene_id "g98"; gene_name "hypothetical protein RF55_25332 [Lasius niger]"
tig00009399	AUGUSTUS	transcript	158911	159237	0.89	-	.	transcript_id "g98.t1"; gene_id "g98"; protein_id "861571394"; gene_name "hypothetical protein RF55_25332 [Lasius niger]"
tig00009399	AUGUSTUS	stop_codon	158911	158913	.	-	0	transcript_id "g98.t1"; gene_id "g98";	protein_id "861571394"; gene_name "hypothetical protein RF55_25332 [Lasius niger]"
tig00009399	AUGUSTUS	CDS	158911	159237	0.89	-	0	transcript_id "g98.t1"; gene_id "g98";	protein_id "861571394"; gene_name "hypothetical protein RF55_25332 [Lasius niger]"
tig00009399	AUGUSTUS	exon	158911	159237	.	-	.	transcript_id "g98.t1"; gene_id "g98";	protein_id "861571394"; gene_name "hypothetical protein RF55_25332 [Lasius niger]"
tig00009399	AUGUSTUS	start_codon	159235	159237	.	-	0	transcript_id "g98.t1"; gene_id "g98";	protein_id "861571394"; gene_name "hypothetical protein RF55_25332 [Lasius niger]"
tig00009399	AUGUSTUS	gene	159299	159709	0.95	-	.	gene_id "g99"; gene_name "PREDICTED: uncharacterized protein LOC108969985 [Bactrocera latifrons]"
tig00009399	AUGUSTUS	transcript	159299	159709	0.95	-	.	transcript_id "g99.t1"; gene_id "g99"; protein_id "1098652226"; gene_name "PREDICTED: uncharacterized protein LOC108969985 [Bactrocera latifrons]"
tig00009399	AUGUSTUS	stop_codon	159299	159301	.	-	0	transcript_id "g99.t1"; gene_id "g99";	protein_id "1098652226"; gene_name "PREDICTED: uncharacterized protein LOC108969985 [Bactrocera latifrons]"
tig00009399	AUGUSTUS	CDS	159299	159709	0.95	-	0	transcript_id "g99.t1"; gene_id "g99";	protein_id "1098652226"; gene_name "PREDICTED: uncharacterized protein LOC108969985 [Bactrocera latifrons]"
tig00009399	AUGUSTUS	exon	159299	159709	.	-	.	transcript_id "g99.t1"; gene_id "g99";	protein_id "1098652226"; gene_name "PREDICTED: uncharacterized protein LOC108969985 [Bactrocera latifrons]"
tig00009399	AUGUSTUS	start_codon	159707	159709	.	-	0	transcript_id "g99.t1"; gene_id "g99";	protein_id "1098652226"; gene_name "PREDICTED: uncharacterized protein LOC108969985 [Bactrocera latifrons]"
tig00009399	AUGUSTUS	gene	159742	162311	0.14	-	.	gene_id "g100"; gene_name "PREDICTED: uncharacterized protein LOC108358328 isoform X2 [Rhagoletis zephyria]"
tig00009399	AUGUSTUS	transcript	159742	162311	0.14	-	.	transcript_id "g100.t1"; gene_id "g100"; protein_id "1048008661"; gene_name "PREDICTED: uncharacterized protein LOC108358328 isoform X2 [Rhagoletis zephyria]"
tig00009399	AUGUSTUS	stop_codon	159742	159744	.	-	0	transcript_id "g100.t1"; gene_id "g100";	protein_id "1048008661"; gene_name "PREDICTED: uncharacterized protein LOC108358328 isoform X2 [Rhagoletis zephyria]"
tig00009399	AUGUSTUS	CDS	159742	160499	0.58	-	2	transcript_id "g100.t1"; gene_id "g100";	protein_id "1048008661"; gene_name "PREDICTED: uncharacterized protein LOC108358328 isoform X2 [Rhagoletis zephyria]"
tig00009399	AUGUSTUS	exon	159742	160499	.	-	.	transcript_id "g100.t1"; gene_id "g100";	protein_id "1048008661"; gene_name "PREDICTED: uncharacterized protein LOC108358328 isoform X2 [Rhagoletis zephyria]"
tig00009399	AUGUSTUS	intron	160500	160596	0.58	-	.	transcript_id "g100.t1"; gene_id "g100";	protein_id "1048008661"; gene_name "PREDICTED: uncharacterized protein LOC108358328 isoform X2 [Rhagoletis zephyria]"
tig00009399	AUGUSTUS	CDS	160597	160781	0.93	-	1	transcript_id "g100.t1"; gene_id "g100";	protein_id "1048008661"; gene_name "PREDICTED: uncharacterized protein LOC108358328 isoform X2 [Rhagoletis zephyria]"
tig00009399	AUGUSTUS	exon	160597	160781	.	-	.	transcript_id "g100.t1"; gene_id "g100";	protein_id "1048008661"; gene_name "PREDICTED: uncharacterized protein LOC108358328 isoform X2 [Rhagoletis zephyria]"
tig00009399	AUGUSTUS	intron	160782	160861	0.92	-	.	transcript_id "g100.t1"; gene_id "g100";	protein_id "1048008661"; gene_name "PREDICTED: uncharacterized protein LOC108358328 isoform X2 [Rhagoletis zephyria]"
tig00009399	AUGUSTUS	CDS	160862	161096	0.47	-	2	transcript_id "g100.t1"; gene_id "g100";	protein_id "1048008661"; gene_name "PREDICTED: uncharacterized protein LOC108358328 isoform X2 [Rhagoletis zephyria]"
tig00009399	AUGUSTUS	exon	160862	161096	.	-	.	transcript_id "g100.t1"; gene_id "g100";	protein_id "1048008661"; gene_name "PREDICTED: uncharacterized protein LOC108358328 isoform X2 [Rhagoletis zephyria]"
tig00009399	AUGUSTUS	intron	161097	161166	0.51	-	.	transcript_id "g100.t1"; gene_id "g100";	protein_id "1048008661"; gene_name "PREDICTED: uncharacterized protein LOC108358328 isoform X2 [Rhagoletis zephyria]"
tig00009399	AUGUSTUS	CDS	161167	161541	0.33	-	2	transcript_id "g100.t1"; gene_id "g100";	protein_id "1048008661"; gene_name "PREDICTED: uncharacterized protein LOC108358328 isoform X2 [Rhagoletis zephyria]"
tig00009399	AUGUSTUS	exon	161167	161541	.	-	.	transcript_id "g100.t1"; gene_id "g100";	protein_id "1048008661"; gene_name "PREDICTED: uncharacterized protein LOC108358328 isoform X2 [Rhagoletis zephyria]"
tig00009399	AUGUSTUS	intron	161542	161610	0.56	-	.	transcript_id "g100.t1"; gene_id "g100";	protein_id "1048008661"; gene_name "PREDICTED: uncharacterized protein LOC108358328 isoform X2 [Rhagoletis zephyria]"
tig00009399	AUGUSTUS	CDS	161611	161936	0.55	-	1	transcript_id "g100.t1"; gene_id "g100";	protein_id "1048008661"; gene_name "PREDICTED: uncharacterized protein LOC108358328 isoform X2 [Rhagoletis zephyria]"
tig00009399	AUGUSTUS	exon	161611	161936	.	-	.	transcript_id "g100.t1"; gene_id "g100";	protein_id "1048008661"; gene_name "PREDICTED: uncharacterized protein LOC108358328 isoform X2 [Rhagoletis zephyria]"
tig00009399	AUGUSTUS	intron	161937	162021	0.95	-	.	transcript_id "g100.t1"; gene_id "g100";	protein_id "1048008661"; gene_name "PREDICTED: uncharacterized protein LOC108358328 isoform X2 [Rhagoletis zephyria]"
tig00009399	AUGUSTUS	CDS	162022	162311	0.93	-	0	transcript_id "g100.t1"; gene_id "g100";	protein_id "1048008661"; gene_name "PREDICTED: uncharacterized protein LOC108358328 isoform X2 [Rhagoletis zephyria]"
tig00009399	AUGUSTUS	exon	162022	162311	.	-	.	transcript_id "g100.t1"; gene_id "g100";	protein_id "1048008661"; gene_name "PREDICTED: uncharacterized protein LOC108358328 isoform X2 [Rhagoletis zephyria]"
tig00009399	AUGUSTUS	start_codon	162309	162311	.	-	0	transcript_id "g100.t1"; gene_id "g100";	protein_id "1048008661"; gene_name "PREDICTED: uncharacterized protein LOC108358328 isoform X2 [Rhagoletis zephyria]"
tig00009399	AUGUSTUS	gene	164183	164527	0.94	-	.	gene_id "g101"; gene_name "PREDICTED: uncharacterized protein LOC108362079 [Rhagoletis zephyria]"
tig00009399	AUGUSTUS	transcript	164183	164527	0.94	-	.	transcript_id "g101.t1"; gene_id "g101"; protein_id "1048018657"; gene_name "PREDICTED: uncharacterized protein LOC108362079 [Rhagoletis zephyria]"
tig00009399	AUGUSTUS	stop_codon	164183	164185	.	-	0	transcript_id "g101.t1"; gene_id "g101";	protein_id "1048018657"; gene_name "PREDICTED: uncharacterized protein LOC108362079 [Rhagoletis zephyria]"
tig00009399	AUGUSTUS	CDS	164183	164527	0.94	-	0	transcript_id "g101.t1"; gene_id "g101";	protein_id "1048018657"; gene_name "PREDICTED: uncharacterized protein LOC108362079 [Rhagoletis zephyria]"
tig00009399	AUGUSTUS	exon	164183	164527	.	-	.	transcript_id "g101.t1"; gene_id "g101";	protein_id "1048018657"; gene_name "PREDICTED: uncharacterized protein LOC108362079 [Rhagoletis zephyria]"
tig00009399	AUGUSTUS	start_codon	164525	164527	.	-	0	transcript_id "g101.t1"; gene_id "g101";	protein_id "1048018657"; gene_name "PREDICTED: uncharacterized protein LOC108362079 [Rhagoletis zephyria]"
tig00009464	AUGUSTUS	gene	16107	18037	0.41	+	.	gene_id "g102"; gene_name "CG9507 [Drosophila melanogaster]"
tig00009464	AUGUSTUS	transcript	16107	18037	0.41	+	.	transcript_id "g102.t1"; gene_id "g102"; protein_id "FBpp0078885"; gene_name "CG9507 [Drosophila melanogaster]"
tig00009464	AUGUSTUS	start_codon	16107	16109	.	+	0	transcript_id "g102.t1"; gene_id "g102";	protein_id "FBpp0078885"; gene_name "CG9507 [Drosophila melanogaster]"
tig00009464	AUGUSTUS	CDS	16107	17592	0.42	+	0	transcript_id "g102.t1"; gene_id "g102";	protein_id "FBpp0078885"; gene_name "CG9507 [Drosophila melanogaster]"
tig00009464	AUGUSTUS	exon	16107	17592	.	+	.	transcript_id "g102.t1"; gene_id "g102";	protein_id "FBpp0078885"; gene_name "CG9507 [Drosophila melanogaster]"
tig00009464	AUGUSTUS	intron	17593	17669	0.49	+	.	transcript_id "g102.t1"; gene_id "g102";	protein_id "FBpp0078885"; gene_name "CG9507 [Drosophila melanogaster]"
tig00009464	AUGUSTUS	CDS	17670	18037	0.65	+	2	transcript_id "g102.t1"; gene_id "g102";	protein_id "FBpp0078885"; gene_name "CG9507 [Drosophila melanogaster]"
tig00009464	AUGUSTUS	exon	17670	18037	.	+	.	transcript_id "g102.t1"; gene_id "g102";	protein_id "FBpp0078885"; gene_name "CG9507 [Drosophila melanogaster]"
tig00009464	AUGUSTUS	stop_codon	18035	18037	.	+	0	transcript_id "g102.t1"; gene_id "g102";	protein_id "FBpp0078885"; gene_name "CG9507 [Drosophila melanogaster]"
tig00009464	AUGUSTUS	gene	33642	35370	0.38	-	.	gene_id "g103"; gene_name "CG9505 [Drosophila melanogaster]"
tig00009464	AUGUSTUS	transcript	33642	35370	0.38	-	.	transcript_id "g103.t1"; gene_id "g103"; protein_id "FBpp0078883"; gene_name "CG9505 [Drosophila melanogaster]"
tig00009464	AUGUSTUS	stop_codon	33642	33644	.	-	0	transcript_id "g103.t1"; gene_id "g103";	protein_id "FBpp0078883"; gene_name "CG9505 [Drosophila melanogaster]"
tig00009464	AUGUSTUS	CDS	33642	33787	0.73	-	2	transcript_id "g103.t1"; gene_id "g103";	protein_id "FBpp0078883"; gene_name "CG9505 [Drosophila melanogaster]"
tig00009464	AUGUSTUS	exon	33642	33787	.	-	.	transcript_id "g103.t1"; gene_id "g103";	protein_id "FBpp0078883"; gene_name "CG9505 [Drosophila melanogaster]"
tig00009464	AUGUSTUS	intron	33788	33840	0.73	-	.	transcript_id "g103.t1"; gene_id "g103";	protein_id "FBpp0078883"; gene_name "CG9505 [Drosophila melanogaster]"
tig00009464	AUGUSTUS	CDS	33841	34728	1	-	2	transcript_id "g103.t1"; gene_id "g103";	protein_id "FBpp0078883"; gene_name "CG9505 [Drosophila melanogaster]"
tig00009464	AUGUSTUS	exon	33841	34728	.	-	.	transcript_id "g103.t1"; gene_id "g103";	protein_id "FBpp0078883"; gene_name "CG9505 [Drosophila melanogaster]"
tig00009464	AUGUSTUS	intron	34729	35246	0.59	-	.	transcript_id "g103.t1"; gene_id "g103";	protein_id "FBpp0078883"; gene_name "CG9505 [Drosophila melanogaster]"
tig00009464	AUGUSTUS	CDS	35247	35370	0.7	-	0	transcript_id "g103.t1"; gene_id "g103";	protein_id "FBpp0078883"; gene_name "CG9505 [Drosophila melanogaster]"
tig00009464	AUGUSTUS	exon	35247	35370	.	-	.	transcript_id "g103.t1"; gene_id "g103";	protein_id "FBpp0078883"; gene_name "CG9505 [Drosophila melanogaster]"
tig00009464	AUGUSTUS	start_codon	35368	35370	.	-	0	transcript_id "g103.t1"; gene_id "g103";	protein_id "FBpp0078883"; gene_name "CG9505 [Drosophila melanogaster]"
tig00009471	AUGUSTUS	gene	19519	25164	0.62	-	.	gene_id "g104"; 
tig00009471	AUGUSTUS	transcript	19519	25164	0.62	-	.	transcript_id "g104.t1"; gene_id "g104"; 
tig00009471	AUGUSTUS	stop_codon	19519	19521	.	-	0	transcript_id "g104.t1"; gene_id "g104";	
tig00009471	AUGUSTUS	CDS	19519	19675	0.93	-	1	transcript_id "g104.t1"; gene_id "g104";	
tig00009471	AUGUSTUS	exon	19519	19675	.	-	.	transcript_id "g104.t1"; gene_id "g104";	
tig00009471	AUGUSTUS	intron	19676	25084	0.62	-	.	transcript_id "g104.t1"; gene_id "g104";	
tig00009471	AUGUSTUS	CDS	25085	25164	0.63	-	0	transcript_id "g104.t1"; gene_id "g104";	
tig00009471	AUGUSTUS	exon	25085	25164	.	-	.	transcript_id "g104.t1"; gene_id "g104";	
tig00009471	AUGUSTUS	start_codon	25162	25164	.	-	0	transcript_id "g104.t1"; gene_id "g104";	
tig00009471	AUGUSTUS	gene	34720	35889	0.66	-	.	gene_id "g105"; gene_name "hypothetical protein FF38_03366 [Lucilia cuprina]"
tig00009471	AUGUSTUS	transcript	34720	35889	0.66	-	.	transcript_id "g105.t1"; gene_id "g105"; protein_id "906467653"; gene_name "hypothetical protein FF38_03366 [Lucilia cuprina]"
tig00009471	AUGUSTUS	stop_codon	34720	34722	.	-	0	transcript_id "g105.t1"; gene_id "g105";	protein_id "906467653"; gene_name "hypothetical protein FF38_03366 [Lucilia cuprina]"
tig00009471	AUGUSTUS	CDS	34720	34974	1	-	0	transcript_id "g105.t1"; gene_id "g105";	protein_id "906467653"; gene_name "hypothetical protein FF38_03366 [Lucilia cuprina]"
tig00009471	AUGUSTUS	exon	34720	34974	.	-	.	transcript_id "g105.t1"; gene_id "g105";	protein_id "906467653"; gene_name "hypothetical protein FF38_03366 [Lucilia cuprina]"
tig00009471	AUGUSTUS	intron	34975	35058	1	-	.	transcript_id "g105.t1"; gene_id "g105";	protein_id "906467653"; gene_name "hypothetical protein FF38_03366 [Lucilia cuprina]"
tig00009471	AUGUSTUS	CDS	35059	35889	0.66	-	0	transcript_id "g105.t1"; gene_id "g105";	protein_id "906467653"; gene_name "hypothetical protein FF38_03366 [Lucilia cuprina]"
tig00009471	AUGUSTUS	exon	35059	35889	.	-	.	transcript_id "g105.t1"; gene_id "g105";	protein_id "906467653"; gene_name "hypothetical protein FF38_03366 [Lucilia cuprina]"
tig00009471	AUGUSTUS	start_codon	35887	35889	.	-	0	transcript_id "g105.t1"; gene_id "g105";	protein_id "906467653"; gene_name "hypothetical protein FF38_03366 [Lucilia cuprina]"
tig00009471	AUGUSTUS	gene	36255	40363	0.7	-	.	gene_id "g106"; gene_name "CG13300 [Drosophila melanogaster]"
tig00009471	AUGUSTUS	transcript	36255	40363	0.7	-	.	transcript_id "g106.t1"; gene_id "g106"; protein_id "FBpp0076715"; gene_name "CG13300 [Drosophila melanogaster]"
tig00009471	AUGUSTUS	stop_codon	36255	36257	.	-	0	transcript_id "g106.t1"; gene_id "g106";	protein_id "FBpp0076715"; gene_name "CG13300 [Drosophila melanogaster]"
tig00009471	AUGUSTUS	CDS	36255	36969	0.93	-	1	transcript_id "g106.t1"; gene_id "g106";	protein_id "FBpp0076715"; gene_name "CG13300 [Drosophila melanogaster]"
tig00009471	AUGUSTUS	exon	36255	36969	.	-	.	transcript_id "g106.t1"; gene_id "g106";	protein_id "FBpp0076715"; gene_name "CG13300 [Drosophila melanogaster]"
tig00009471	AUGUSTUS	intron	36970	37224	1	-	.	transcript_id "g106.t1"; gene_id "g106";	protein_id "FBpp0076715"; gene_name "CG13300 [Drosophila melanogaster]"
tig00009471	AUGUSTUS	CDS	37225	37327	1	-	2	transcript_id "g106.t1"; gene_id "g106";	protein_id "FBpp0076715"; gene_name "CG13300 [Drosophila melanogaster]"
tig00009471	AUGUSTUS	exon	37225	37327	.	-	.	transcript_id "g106.t1"; gene_id "g106";	protein_id "FBpp0076715"; gene_name "CG13300 [Drosophila melanogaster]"
tig00009471	AUGUSTUS	intron	37328	39594	1	-	.	transcript_id "g106.t1"; gene_id "g106";	protein_id "FBpp0076715"; gene_name "CG13300 [Drosophila melanogaster]"
tig00009471	AUGUSTUS	CDS	39595	40363	0.72	-	0	transcript_id "g106.t1"; gene_id "g106";	protein_id "FBpp0076715"; gene_name "CG13300 [Drosophila melanogaster]"
tig00009471	AUGUSTUS	exon	39595	40363	.	-	.	transcript_id "g106.t1"; gene_id "g106";	protein_id "FBpp0076715"; gene_name "CG13300 [Drosophila melanogaster]"
tig00009471	AUGUSTUS	start_codon	40361	40363	.	-	0	transcript_id "g106.t1"; gene_id "g106";	protein_id "FBpp0076715"; gene_name "CG13300 [Drosophila melanogaster]"
tig00009471	AUGUSTUS	gene	130768	131570	0.66	+	.	gene_id "g107"; gene_name "PREDICTED: uncharacterized protein LOC103512952, partial [Diaphorina citri]"
tig00009471	AUGUSTUS	transcript	130768	131570	0.66	+	.	transcript_id "g107.t1"; gene_id "g107"; protein_id "662205149"; gene_name "PREDICTED: uncharacterized protein LOC103512952, partial [Diaphorina citri]"
tig00009471	AUGUSTUS	start_codon	130768	130770	.	+	0	transcript_id "g107.t1"; gene_id "g107";	protein_id "662205149"; gene_name "PREDICTED: uncharacterized protein LOC103512952, partial [Diaphorina citri]"
tig00009471	AUGUSTUS	CDS	130768	130913	0.84	+	0	transcript_id "g107.t1"; gene_id "g107";	protein_id "662205149"; gene_name "PREDICTED: uncharacterized protein LOC103512952, partial [Diaphorina citri]"
tig00009471	AUGUSTUS	exon	130768	130913	.	+	.	transcript_id "g107.t1"; gene_id "g107";	protein_id "662205149"; gene_name "PREDICTED: uncharacterized protein LOC103512952, partial [Diaphorina citri]"
tig00009471	AUGUSTUS	intron	130914	131161	0.66	+	.	transcript_id "g107.t1"; gene_id "g107";	protein_id "662205149"; gene_name "PREDICTED: uncharacterized protein LOC103512952, partial [Diaphorina citri]"
tig00009471	AUGUSTUS	CDS	131162	131570	0.78	+	1	transcript_id "g107.t1"; gene_id "g107";	protein_id "662205149"; gene_name "PREDICTED: uncharacterized protein LOC103512952, partial [Diaphorina citri]"
tig00009471	AUGUSTUS	exon	131162	131570	.	+	.	transcript_id "g107.t1"; gene_id "g107";	protein_id "662205149"; gene_name "PREDICTED: uncharacterized protein LOC103512952, partial [Diaphorina citri]"
tig00009471	AUGUSTUS	stop_codon	131568	131570	.	+	0	transcript_id "g107.t1"; gene_id "g107";	protein_id "662205149"; gene_name "PREDICTED: uncharacterized protein LOC103512952, partial [Diaphorina citri]"
tig00009471	AUGUSTUS	gene	172909	179114	0.8	-	.	gene_id "g108"; 
tig00009471	AUGUSTUS	transcript	172909	179114	0.8	-	.	transcript_id "g108.t1"; gene_id "g108"; 
tig00009471	AUGUSTUS	stop_codon	172909	172911	.	-	0	transcript_id "g108.t1"; gene_id "g108";	
tig00009471	AUGUSTUS	CDS	172909	173035	0.89	-	1	transcript_id "g108.t1"; gene_id "g108";	
tig00009471	AUGUSTUS	exon	172909	173035	.	-	.	transcript_id "g108.t1"; gene_id "g108";	
tig00009471	AUGUSTUS	intron	173036	179016	0.86	-	.	transcript_id "g108.t1"; gene_id "g108";	
tig00009471	AUGUSTUS	CDS	179017	179114	0.86	-	0	transcript_id "g108.t1"; gene_id "g108";	
tig00009471	AUGUSTUS	exon	179017	179114	.	-	.	transcript_id "g108.t1"; gene_id "g108";	
tig00009471	AUGUSTUS	start_codon	179112	179114	.	-	0	transcript_id "g108.t1"; gene_id "g108";	
tig00009471	AUGUSTUS	gene	224910	227526	0.5	+	.	gene_id "g109"; 
tig00009471	AUGUSTUS	transcript	224910	227526	0.5	+	.	transcript_id "g109.t1"; gene_id "g109"; 
tig00009471	AUGUSTUS	start_codon	224910	224912	.	+	0	transcript_id "g109.t1"; gene_id "g109";	
tig00009471	AUGUSTUS	CDS	224910	225031	0.5	+	0	transcript_id "g109.t1"; gene_id "g109";	
tig00009471	AUGUSTUS	exon	224910	225031	.	+	.	transcript_id "g109.t1"; gene_id "g109";	
tig00009471	AUGUSTUS	intron	225032	227408	0.98	+	.	transcript_id "g109.t1"; gene_id "g109";	
tig00009471	AUGUSTUS	CDS	227409	227526	0.98	+	1	transcript_id "g109.t1"; gene_id "g109";	
tig00009471	AUGUSTUS	exon	227409	227526	.	+	.	transcript_id "g109.t1"; gene_id "g109";	
tig00009471	AUGUSTUS	stop_codon	227524	227526	.	+	0	transcript_id "g109.t1"; gene_id "g109";	
tig00009471	AUGUSTUS	gene	245473	245928	0.97	-	.	gene_id "g110"; 
tig00009471	AUGUSTUS	transcript	245473	245928	0.97	-	.	transcript_id "g110.t1"; gene_id "g110"; 
tig00009471	AUGUSTUS	stop_codon	245473	245475	.	-	0	transcript_id "g110.t1"; gene_id "g110";	
tig00009471	AUGUSTUS	CDS	245473	245609	1	-	2	transcript_id "g110.t1"; gene_id "g110";	
tig00009471	AUGUSTUS	exon	245473	245609	.	-	.	transcript_id "g110.t1"; gene_id "g110";	
tig00009471	AUGUSTUS	intron	245610	245792	0.97	-	.	transcript_id "g110.t1"; gene_id "g110";	
tig00009471	AUGUSTUS	CDS	245793	245928	0.97	-	0	transcript_id "g110.t1"; gene_id "g110";	
tig00009471	AUGUSTUS	exon	245793	245928	.	-	.	transcript_id "g110.t1"; gene_id "g110";	
tig00009471	AUGUSTUS	start_codon	245926	245928	.	-	0	transcript_id "g110.t1"; gene_id "g110";	
tig00009471	AUGUSTUS	gene	320720	321617	0.92	+	.	gene_id "g111"; gene_name "hypothetical protein FF38_09779 [Lucilia cuprina]"
tig00009471	AUGUSTUS	transcript	320720	321617	0.92	+	.	transcript_id "g111.t1"; gene_id "g111"; protein_id "906458500"; gene_name "hypothetical protein FF38_09779 [Lucilia cuprina]"
tig00009471	AUGUSTUS	start_codon	320720	320722	.	+	0	transcript_id "g111.t1"; gene_id "g111";	protein_id "906458500"; gene_name "hypothetical protein FF38_09779 [Lucilia cuprina]"
tig00009471	AUGUSTUS	CDS	320720	321053	0.92	+	0	transcript_id "g111.t1"; gene_id "g111";	protein_id "906458500"; gene_name "hypothetical protein FF38_09779 [Lucilia cuprina]"
tig00009471	AUGUSTUS	exon	320720	321053	.	+	.	transcript_id "g111.t1"; gene_id "g111";	protein_id "906458500"; gene_name "hypothetical protein FF38_09779 [Lucilia cuprina]"
tig00009471	AUGUSTUS	intron	321054	321153	1	+	.	transcript_id "g111.t1"; gene_id "g111";	protein_id "906458500"; gene_name "hypothetical protein FF38_09779 [Lucilia cuprina]"
tig00009471	AUGUSTUS	CDS	321154	321617	1	+	2	transcript_id "g111.t1"; gene_id "g111";	protein_id "906458500"; gene_name "hypothetical protein FF38_09779 [Lucilia cuprina]"
tig00009471	AUGUSTUS	exon	321154	321617	.	+	.	transcript_id "g111.t1"; gene_id "g111";	protein_id "906458500"; gene_name "hypothetical protein FF38_09779 [Lucilia cuprina]"
tig00009471	AUGUSTUS	stop_codon	321615	321617	.	+	0	transcript_id "g111.t1"; gene_id "g111";	protein_id "906458500"; gene_name "hypothetical protein FF38_09779 [Lucilia cuprina]"
tig00009471	AUGUSTUS	gene	367966	368286	0.98	-	.	gene_id "g112"; 
tig00009471	AUGUSTUS	transcript	367966	368286	0.98	-	.	transcript_id "g112.t1"; gene_id "g112"; 
tig00009471	AUGUSTUS	stop_codon	367966	367968	.	-	0	transcript_id "g112.t1"; gene_id "g112";	
tig00009471	AUGUSTUS	CDS	367966	368286	0.98	-	0	transcript_id "g112.t1"; gene_id "g112";	
tig00009471	AUGUSTUS	exon	367966	368286	.	-	.	transcript_id "g112.t1"; gene_id "g112";	
tig00009471	AUGUSTUS	start_codon	368284	368286	.	-	0	transcript_id "g112.t1"; gene_id "g112";	
tig00009471	AUGUSTUS	gene	468428	471156	0.6	+	.	gene_id "g113"; gene_name "hypothetical protein L798_09362, partial [Zootermopsis nevadensis]"
tig00009471	AUGUSTUS	transcript	468428	471156	0.6	+	.	transcript_id "g113.t1"; gene_id "g113"; protein_id "646711796"; gene_name "hypothetical protein L798_09362, partial [Zootermopsis nevadensis]"
tig00009471	AUGUSTUS	start_codon	468428	468430	.	+	0	transcript_id "g113.t1"; gene_id "g113";	protein_id "646711796"; gene_name "hypothetical protein L798_09362, partial [Zootermopsis nevadensis]"
tig00009471	AUGUSTUS	CDS	468428	469844	0.6	+	0	transcript_id "g113.t1"; gene_id "g113";	protein_id "646711796"; gene_name "hypothetical protein L798_09362, partial [Zootermopsis nevadensis]"
tig00009471	AUGUSTUS	exon	468428	469844	.	+	.	transcript_id "g113.t1"; gene_id "g113";	protein_id "646711796"; gene_name "hypothetical protein L798_09362, partial [Zootermopsis nevadensis]"
tig00009471	AUGUSTUS	intron	469845	469903	0.6	+	.	transcript_id "g113.t1"; gene_id "g113";	protein_id "646711796"; gene_name "hypothetical protein L798_09362, partial [Zootermopsis nevadensis]"
tig00009471	AUGUSTUS	CDS	469904	471156	0.62	+	2	transcript_id "g113.t1"; gene_id "g113";	protein_id "646711796"; gene_name "hypothetical protein L798_09362, partial [Zootermopsis nevadensis]"
tig00009471	AUGUSTUS	exon	469904	471156	.	+	.	transcript_id "g113.t1"; gene_id "g113";	protein_id "646711796"; gene_name "hypothetical protein L798_09362, partial [Zootermopsis nevadensis]"
tig00009471	AUGUSTUS	stop_codon	471154	471156	.	+	0	transcript_id "g113.t1"; gene_id "g113";	protein_id "646711796"; gene_name "hypothetical protein L798_09362, partial [Zootermopsis nevadensis]"
tig00009471	AUGUSTUS	gene	500779	574789	0.05	+	.	gene_id "g114"; gene_name "CG42747 [Drosophila melanogaster]"
tig00009471	AUGUSTUS	transcript	500779	574789	0.05	+	.	transcript_id "g114.t1"; gene_id "g114"; protein_id "FBpp0292362"; gene_name "CG42747 [Drosophila melanogaster]"
tig00009471	AUGUSTUS	start_codon	500779	500781	.	+	0	transcript_id "g114.t1"; gene_id "g114";	protein_id "FBpp0292362"; gene_name "CG42747 [Drosophila melanogaster]"
tig00009471	AUGUSTUS	CDS	500779	501367	0.99	+	0	transcript_id "g114.t1"; gene_id "g114";	protein_id "FBpp0292362"; gene_name "CG42747 [Drosophila melanogaster]"
tig00009471	AUGUSTUS	exon	500779	501367	.	+	.	transcript_id "g114.t1"; gene_id "g114";	protein_id "FBpp0292362"; gene_name "CG42747 [Drosophila melanogaster]"
tig00009471	AUGUSTUS	intron	501368	574682	0.06	+	.	transcript_id "g114.t1"; gene_id "g114";	protein_id "FBpp0292362"; gene_name "CG42747 [Drosophila melanogaster]"
tig00009471	AUGUSTUS	CDS	574683	574789	0.05	+	2	transcript_id "g114.t1"; gene_id "g114";	protein_id "FBpp0292362"; gene_name "CG42747 [Drosophila melanogaster]"
tig00009471	AUGUSTUS	exon	574683	574789	.	+	.	transcript_id "g114.t1"; gene_id "g114";	protein_id "FBpp0292362"; gene_name "CG42747 [Drosophila melanogaster]"
tig00009471	AUGUSTUS	stop_codon	574787	574789	.	+	0	transcript_id "g114.t1"; gene_id "g114";	protein_id "FBpp0292362"; gene_name "CG42747 [Drosophila melanogaster]"
tig00009471	AUGUSTUS	gene	578225	582700	0.78	-	.	gene_id "g115"; gene_name "RNA-binding protein 12B [Zootermopsis nevadensis]"
tig00009471	AUGUSTUS	transcript	578225	582700	0.78	-	.	transcript_id "g115.t1"; gene_id "g115"; protein_id "646720060"; gene_name "RNA-binding protein 12B [Zootermopsis nevadensis]"
tig00009471	AUGUSTUS	stop_codon	578225	578227	.	-	0	transcript_id "g115.t1"; gene_id "g115";	protein_id "646720060"; gene_name "RNA-binding protein 12B [Zootermopsis nevadensis]"
tig00009471	AUGUSTUS	CDS	578225	581430	0.86	-	2	transcript_id "g115.t1"; gene_id "g115";	protein_id "646720060"; gene_name "RNA-binding protein 12B [Zootermopsis nevadensis]"
tig00009471	AUGUSTUS	exon	578225	581430	.	-	.	transcript_id "g115.t1"; gene_id "g115";	protein_id "646720060"; gene_name "RNA-binding protein 12B [Zootermopsis nevadensis]"
tig00009471	AUGUSTUS	intron	581431	582672	0.88	-	.	transcript_id "g115.t1"; gene_id "g115";	protein_id "646720060"; gene_name "RNA-binding protein 12B [Zootermopsis nevadensis]"
tig00009471	AUGUSTUS	CDS	582673	582700	0.89	-	0	transcript_id "g115.t1"; gene_id "g115";	protein_id "646720060"; gene_name "RNA-binding protein 12B [Zootermopsis nevadensis]"
tig00009471	AUGUSTUS	exon	582673	582700	.	-	.	transcript_id "g115.t1"; gene_id "g115";	protein_id "646720060"; gene_name "RNA-binding protein 12B [Zootermopsis nevadensis]"
tig00009471	AUGUSTUS	start_codon	582698	582700	.	-	0	transcript_id "g115.t1"; gene_id "g115";	protein_id "646720060"; gene_name "RNA-binding protein 12B [Zootermopsis nevadensis]"
tig00009471	AUGUSTUS	gene	604753	605593	0.61	+	.	gene_id "g116"; gene_name "CG42747 [Drosophila melanogaster]"
tig00009471	AUGUSTUS	transcript	604753	605593	0.61	+	.	transcript_id "g116.t1"; gene_id "g116"; protein_id "FBpp0292362"; gene_name "CG42747 [Drosophila melanogaster]"
tig00009471	AUGUSTUS	start_codon	604753	604755	.	+	0	transcript_id "g116.t1"; gene_id "g116";	protein_id "FBpp0292362"; gene_name "CG42747 [Drosophila melanogaster]"
tig00009471	AUGUSTUS	CDS	604753	604759	0.61	+	0	transcript_id "g116.t1"; gene_id "g116";	protein_id "FBpp0292362"; gene_name "CG42747 [Drosophila melanogaster]"
tig00009471	AUGUSTUS	exon	604753	604759	.	+	.	transcript_id "g116.t1"; gene_id "g116";	protein_id "FBpp0292362"; gene_name "CG42747 [Drosophila melanogaster]"
tig00009471	AUGUSTUS	intron	604760	604885	0.61	+	.	transcript_id "g116.t1"; gene_id "g116";	protein_id "FBpp0292362"; gene_name "CG42747 [Drosophila melanogaster]"
tig00009471	AUGUSTUS	CDS	604886	605217	1	+	2	transcript_id "g116.t1"; gene_id "g116";	protein_id "FBpp0292362"; gene_name "CG42747 [Drosophila melanogaster]"
tig00009471	AUGUSTUS	exon	604886	605217	.	+	.	transcript_id "g116.t1"; gene_id "g116";	protein_id "FBpp0292362"; gene_name "CG42747 [Drosophila melanogaster]"
tig00009471	AUGUSTUS	intron	605218	605275	1	+	.	transcript_id "g116.t1"; gene_id "g116";	protein_id "FBpp0292362"; gene_name "CG42747 [Drosophila melanogaster]"
tig00009471	AUGUSTUS	CDS	605276	605593	1	+	0	transcript_id "g116.t1"; gene_id "g116";	protein_id "FBpp0292362"; gene_name "CG42747 [Drosophila melanogaster]"
tig00009471	AUGUSTUS	exon	605276	605593	.	+	.	transcript_id "g116.t1"; gene_id "g116";	protein_id "FBpp0292362"; gene_name "CG42747 [Drosophila melanogaster]"
tig00009471	AUGUSTUS	stop_codon	605591	605593	.	+	0	transcript_id "g116.t1"; gene_id "g116";	protein_id "FBpp0292362"; gene_name "CG42747 [Drosophila melanogaster]"
tig00009471	AUGUSTUS	gene	610999	612867	1	-	.	gene_id "g117"; gene_name "CG10147 [Drosophila melanogaster]"
tig00009471	AUGUSTUS	transcript	610999	612867	1	-	.	transcript_id "g117.t1"; gene_id "g117"; protein_id "FBpp0076696"; gene_name "CG10147 [Drosophila melanogaster]"
tig00009471	AUGUSTUS	stop_codon	610999	611001	.	-	0	transcript_id "g117.t1"; gene_id "g117";	protein_id "FBpp0076696"; gene_name "CG10147 [Drosophila melanogaster]"
tig00009471	AUGUSTUS	CDS	610999	612012	1	-	0	transcript_id "g117.t1"; gene_id "g117";	protein_id "FBpp0076696"; gene_name "CG10147 [Drosophila melanogaster]"
tig00009471	AUGUSTUS	exon	610999	612012	.	-	.	transcript_id "g117.t1"; gene_id "g117";	protein_id "FBpp0076696"; gene_name "CG10147 [Drosophila melanogaster]"
tig00009471	AUGUSTUS	intron	612013	612336	1	-	.	transcript_id "g117.t1"; gene_id "g117";	protein_id "FBpp0076696"; gene_name "CG10147 [Drosophila melanogaster]"
tig00009471	AUGUSTUS	CDS	612337	612867	1	-	0	transcript_id "g117.t1"; gene_id "g117";	protein_id "FBpp0076696"; gene_name "CG10147 [Drosophila melanogaster]"
tig00009471	AUGUSTUS	exon	612337	612867	.	-	.	transcript_id "g117.t1"; gene_id "g117";	protein_id "FBpp0076696"; gene_name "CG10147 [Drosophila melanogaster]"
tig00009471	AUGUSTUS	start_codon	612865	612867	.	-	0	transcript_id "g117.t1"; gene_id "g117";	protein_id "FBpp0076696"; gene_name "CG10147 [Drosophila melanogaster]"
tig00009471	AUGUSTUS	gene	613154	616033	1	+	.	gene_id "g118"; gene_name "CG8270 [Drosophila melanogaster]"
tig00009471	AUGUSTUS	transcript	613154	616033	1	+	.	transcript_id "g118.t1"; gene_id "g118"; protein_id "FBpp0292155"; gene_name "CG8270 [Drosophila melanogaster]"
tig00009471	AUGUSTUS	start_codon	613154	613156	.	+	0	transcript_id "g118.t1"; gene_id "g118";	protein_id "FBpp0292155"; gene_name "CG8270 [Drosophila melanogaster]"
tig00009471	AUGUSTUS	CDS	613154	613255	1	+	0	transcript_id "g118.t1"; gene_id "g118";	protein_id "FBpp0292155"; gene_name "CG8270 [Drosophila melanogaster]"
tig00009471	AUGUSTUS	exon	613154	613255	.	+	.	transcript_id "g118.t1"; gene_id "g118";	protein_id "FBpp0292155"; gene_name "CG8270 [Drosophila melanogaster]"
tig00009471	AUGUSTUS	intron	613256	613377	1	+	.	transcript_id "g118.t1"; gene_id "g118";	protein_id "FBpp0292155"; gene_name "CG8270 [Drosophila melanogaster]"
tig00009471	AUGUSTUS	CDS	613378	613855	1	+	0	transcript_id "g118.t1"; gene_id "g118";	protein_id "FBpp0292155"; gene_name "CG8270 [Drosophila melanogaster]"
tig00009471	AUGUSTUS	exon	613378	613855	.	+	.	transcript_id "g118.t1"; gene_id "g118";	protein_id "FBpp0292155"; gene_name "CG8270 [Drosophila melanogaster]"
tig00009471	AUGUSTUS	intron	613856	614522	1	+	.	transcript_id "g118.t1"; gene_id "g118";	protein_id "FBpp0292155"; gene_name "CG8270 [Drosophila melanogaster]"
tig00009471	AUGUSTUS	CDS	614523	614912	1	+	2	transcript_id "g118.t1"; gene_id "g118";	protein_id "FBpp0292155"; gene_name "CG8270 [Drosophila melanogaster]"
tig00009471	AUGUSTUS	exon	614523	614912	.	+	.	transcript_id "g118.t1"; gene_id "g118";	protein_id "FBpp0292155"; gene_name "CG8270 [Drosophila melanogaster]"
tig00009471	AUGUSTUS	intron	614913	614970	1	+	.	transcript_id "g118.t1"; gene_id "g118";	protein_id "FBpp0292155"; gene_name "CG8270 [Drosophila melanogaster]"
tig00009471	AUGUSTUS	CDS	614971	615229	1	+	2	transcript_id "g118.t1"; gene_id "g118";	protein_id "FBpp0292155"; gene_name "CG8270 [Drosophila melanogaster]"
tig00009471	AUGUSTUS	exon	614971	615229	.	+	.	transcript_id "g118.t1"; gene_id "g118";	protein_id "FBpp0292155"; gene_name "CG8270 [Drosophila melanogaster]"
tig00009471	AUGUSTUS	intron	615230	615313	1	+	.	transcript_id "g118.t1"; gene_id "g118";	protein_id "FBpp0292155"; gene_name "CG8270 [Drosophila melanogaster]"
tig00009471	AUGUSTUS	CDS	615314	615918	1	+	1	transcript_id "g118.t1"; gene_id "g118";	protein_id "FBpp0292155"; gene_name "CG8270 [Drosophila melanogaster]"
tig00009471	AUGUSTUS	exon	615314	615918	.	+	.	transcript_id "g118.t1"; gene_id "g118";	protein_id "FBpp0292155"; gene_name "CG8270 [Drosophila melanogaster]"
tig00009471	AUGUSTUS	intron	615919	615977	1	+	.	transcript_id "g118.t1"; gene_id "g118";	protein_id "FBpp0292155"; gene_name "CG8270 [Drosophila melanogaster]"
tig00009471	AUGUSTUS	CDS	615978	616033	1	+	2	transcript_id "g118.t1"; gene_id "g118";	protein_id "FBpp0292155"; gene_name "CG8270 [Drosophila melanogaster]"
tig00009471	AUGUSTUS	exon	615978	616033	.	+	.	transcript_id "g118.t1"; gene_id "g118";	protein_id "FBpp0292155"; gene_name "CG8270 [Drosophila melanogaster]"
tig00009471	AUGUSTUS	stop_codon	616031	616033	.	+	0	transcript_id "g118.t1"; gene_id "g118";	protein_id "FBpp0292155"; gene_name "CG8270 [Drosophila melanogaster]"
tig00009471	AUGUSTUS	gene	623311	627582	1	-	.	gene_id "g119"; gene_name "CG10144 [Drosophila melanogaster]"
tig00009471	AUGUSTUS	transcript	623311	627582	1	-	.	transcript_id "g119.t1"; gene_id "g119"; protein_id "FBpp0076695"; gene_name "CG10144 [Drosophila melanogaster]"
tig00009471	AUGUSTUS	stop_codon	623311	623313	.	-	0	transcript_id "g119.t1"; gene_id "g119";	protein_id "FBpp0076695"; gene_name "CG10144 [Drosophila melanogaster]"
tig00009471	AUGUSTUS	CDS	623311	624900	1	-	0	transcript_id "g119.t1"; gene_id "g119";	protein_id "FBpp0076695"; gene_name "CG10144 [Drosophila melanogaster]"
tig00009471	AUGUSTUS	exon	623311	624900	.	-	.	transcript_id "g119.t1"; gene_id "g119";	protein_id "FBpp0076695"; gene_name "CG10144 [Drosophila melanogaster]"
tig00009471	AUGUSTUS	intron	624901	625191	1	-	.	transcript_id "g119.t1"; gene_id "g119";	protein_id "FBpp0076695"; gene_name "CG10144 [Drosophila melanogaster]"
tig00009471	AUGUSTUS	CDS	625192	626043	1	-	0	transcript_id "g119.t1"; gene_id "g119";	protein_id "FBpp0076695"; gene_name "CG10144 [Drosophila melanogaster]"
tig00009471	AUGUSTUS	exon	625192	626043	.	-	.	transcript_id "g119.t1"; gene_id "g119";	protein_id "FBpp0076695"; gene_name "CG10144 [Drosophila melanogaster]"
tig00009471	AUGUSTUS	intron	626044	626103	1	-	.	transcript_id "g119.t1"; gene_id "g119";	protein_id "FBpp0076695"; gene_name "CG10144 [Drosophila melanogaster]"
tig00009471	AUGUSTUS	CDS	626104	627408	1	-	0	transcript_id "g119.t1"; gene_id "g119";	protein_id "FBpp0076695"; gene_name "CG10144 [Drosophila melanogaster]"
tig00009471	AUGUSTUS	exon	626104	627408	.	-	.	transcript_id "g119.t1"; gene_id "g119";	protein_id "FBpp0076695"; gene_name "CG10144 [Drosophila melanogaster]"
tig00009471	AUGUSTUS	intron	627409	627483	1	-	.	transcript_id "g119.t1"; gene_id "g119";	protein_id "FBpp0076695"; gene_name "CG10144 [Drosophila melanogaster]"
tig00009471	AUGUSTUS	CDS	627484	627582	1	-	0	transcript_id "g119.t1"; gene_id "g119";	protein_id "FBpp0076695"; gene_name "CG10144 [Drosophila melanogaster]"
tig00009471	AUGUSTUS	exon	627484	627582	.	-	.	transcript_id "g119.t1"; gene_id "g119";	protein_id "FBpp0076695"; gene_name "CG10144 [Drosophila melanogaster]"
tig00009471	AUGUSTUS	start_codon	627580	627582	.	-	0	transcript_id "g119.t1"; gene_id "g119";	protein_id "FBpp0076695"; gene_name "CG10144 [Drosophila melanogaster]"
tig00009471	AUGUSTUS	gene	629049	629581	1	+	.	gene_id "g120"; gene_name "CG34015 [Drosophila melanogaster]"
tig00009471	AUGUSTUS	transcript	629049	629581	1	+	.	transcript_id "g120.t1"; gene_id "g120"; protein_id "FBpp0099426"; gene_name "CG34015 [Drosophila melanogaster]"
tig00009471	AUGUSTUS	start_codon	629049	629051	.	+	0	transcript_id "g120.t1"; gene_id "g120";	protein_id "FBpp0099426"; gene_name "CG34015 [Drosophila melanogaster]"
tig00009471	AUGUSTUS	CDS	629049	629232	1	+	0	transcript_id "g120.t1"; gene_id "g120";	protein_id "FBpp0099426"; gene_name "CG34015 [Drosophila melanogaster]"
tig00009471	AUGUSTUS	exon	629049	629232	.	+	.	transcript_id "g120.t1"; gene_id "g120";	protein_id "FBpp0099426"; gene_name "CG34015 [Drosophila melanogaster]"
tig00009471	AUGUSTUS	intron	629233	629294	1	+	.	transcript_id "g120.t1"; gene_id "g120";	protein_id "FBpp0099426"; gene_name "CG34015 [Drosophila melanogaster]"
tig00009471	AUGUSTUS	CDS	629295	629488	1	+	2	transcript_id "g120.t1"; gene_id "g120";	protein_id "FBpp0099426"; gene_name "CG34015 [Drosophila melanogaster]"
tig00009471	AUGUSTUS	exon	629295	629488	.	+	.	transcript_id "g120.t1"; gene_id "g120";	protein_id "FBpp0099426"; gene_name "CG34015 [Drosophila melanogaster]"
tig00009471	AUGUSTUS	intron	629489	629545	1	+	.	transcript_id "g120.t1"; gene_id "g120";	protein_id "FBpp0099426"; gene_name "CG34015 [Drosophila melanogaster]"
tig00009471	AUGUSTUS	CDS	629546	629581	1	+	0	transcript_id "g120.t1"; gene_id "g120";	protein_id "FBpp0099426"; gene_name "CG34015 [Drosophila melanogaster]"
tig00009471	AUGUSTUS	exon	629546	629581	.	+	.	transcript_id "g120.t1"; gene_id "g120";	protein_id "FBpp0099426"; gene_name "CG34015 [Drosophila melanogaster]"
tig00009471	AUGUSTUS	stop_codon	629579	629581	.	+	0	transcript_id "g120.t1"; gene_id "g120";	protein_id "FBpp0099426"; gene_name "CG34015 [Drosophila melanogaster]"
tig00009471	AUGUSTUS	gene	630840	631513	0.95	+	.	gene_id "g121"; gene_name "CG34015 [Drosophila melanogaster]"
tig00009471	AUGUSTUS	transcript	630840	631513	0.95	+	.	transcript_id "g121.t1"; gene_id "g121"; protein_id "FBpp0099426"; gene_name "CG34015 [Drosophila melanogaster]"
tig00009471	AUGUSTUS	start_codon	630840	630842	.	+	0	transcript_id "g121.t1"; gene_id "g121";	protein_id "FBpp0099426"; gene_name "CG34015 [Drosophila melanogaster]"
tig00009471	AUGUSTUS	CDS	630840	631164	1	+	0	transcript_id "g121.t1"; gene_id "g121";	protein_id "FBpp0099426"; gene_name "CG34015 [Drosophila melanogaster]"
tig00009471	AUGUSTUS	exon	630840	631164	.	+	.	transcript_id "g121.t1"; gene_id "g121";	protein_id "FBpp0099426"; gene_name "CG34015 [Drosophila melanogaster]"
tig00009471	AUGUSTUS	intron	631165	631225	1	+	.	transcript_id "g121.t1"; gene_id "g121";	protein_id "FBpp0099426"; gene_name "CG34015 [Drosophila melanogaster]"
tig00009471	AUGUSTUS	CDS	631226	631419	1	+	2	transcript_id "g121.t1"; gene_id "g121";	protein_id "FBpp0099426"; gene_name "CG34015 [Drosophila melanogaster]"
tig00009471	AUGUSTUS	exon	631226	631419	.	+	.	transcript_id "g121.t1"; gene_id "g121";	protein_id "FBpp0099426"; gene_name "CG34015 [Drosophila melanogaster]"
tig00009471	AUGUSTUS	intron	631420	631477	1	+	.	transcript_id "g121.t1"; gene_id "g121";	protein_id "FBpp0099426"; gene_name "CG34015 [Drosophila melanogaster]"
tig00009471	AUGUSTUS	CDS	631478	631513	0.95	+	0	transcript_id "g121.t1"; gene_id "g121";	protein_id "FBpp0099426"; gene_name "CG34015 [Drosophila melanogaster]"
tig00009471	AUGUSTUS	exon	631478	631513	.	+	.	transcript_id "g121.t1"; gene_id "g121";	protein_id "FBpp0099426"; gene_name "CG34015 [Drosophila melanogaster]"
tig00009471	AUGUSTUS	stop_codon	631511	631513	.	+	0	transcript_id "g121.t1"; gene_id "g121";	protein_id "FBpp0099426"; gene_name "CG34015 [Drosophila melanogaster]"
tig00009471	AUGUSTUS	gene	633221	633788	0.63	+	.	gene_id "g122"; gene_name "CG14321 [Drosophila melanogaster]"
tig00009471	AUGUSTUS	transcript	633221	633788	0.63	+	.	transcript_id "g122.t1"; gene_id "g122"; protein_id "FBpp0082935"; gene_name "CG14321 [Drosophila melanogaster]"
tig00009471	AUGUSTUS	start_codon	633221	633223	.	+	0	transcript_id "g122.t1"; gene_id "g122";	protein_id "FBpp0082935"; gene_name "CG14321 [Drosophila melanogaster]"
tig00009471	AUGUSTUS	CDS	633221	633394	0.63	+	0	transcript_id "g122.t1"; gene_id "g122";	protein_id "FBpp0082935"; gene_name "CG14321 [Drosophila melanogaster]"
tig00009471	AUGUSTUS	exon	633221	633394	.	+	.	transcript_id "g122.t1"; gene_id "g122";	protein_id "FBpp0082935"; gene_name "CG14321 [Drosophila melanogaster]"
tig00009471	AUGUSTUS	intron	633395	633493	1	+	.	transcript_id "g122.t1"; gene_id "g122";	protein_id "FBpp0082935"; gene_name "CG14321 [Drosophila melanogaster]"
tig00009471	AUGUSTUS	CDS	633494	633631	1	+	0	transcript_id "g122.t1"; gene_id "g122";	protein_id "FBpp0082935"; gene_name "CG14321 [Drosophila melanogaster]"
tig00009471	AUGUSTUS	exon	633494	633631	.	+	.	transcript_id "g122.t1"; gene_id "g122";	protein_id "FBpp0082935"; gene_name "CG14321 [Drosophila melanogaster]"
tig00009471	AUGUSTUS	intron	633632	633698	1	+	.	transcript_id "g122.t1"; gene_id "g122";	protein_id "FBpp0082935"; gene_name "CG14321 [Drosophila melanogaster]"
tig00009471	AUGUSTUS	CDS	633699	633788	1	+	0	transcript_id "g122.t1"; gene_id "g122";	protein_id "FBpp0082935"; gene_name "CG14321 [Drosophila melanogaster]"
tig00009471	AUGUSTUS	exon	633699	633788	.	+	.	transcript_id "g122.t1"; gene_id "g122";	protein_id "FBpp0082935"; gene_name "CG14321 [Drosophila melanogaster]"
tig00009471	AUGUSTUS	stop_codon	633786	633788	.	+	0	transcript_id "g122.t1"; gene_id "g122";	protein_id "FBpp0082935"; gene_name "CG14321 [Drosophila melanogaster]"
tig00009471	AUGUSTUS	gene	638158	656132	1.86	-	.	gene_id "g123"; gene_name "CG7971 [Drosophila melanogaster]"
tig00009471	AUGUSTUS	transcript	638716	656132	0.94	-	.	transcript_id "g123.t1"; gene_id "g123"; protein_id "FBpp0311152"; gene_name "CG7971 [Drosophila melanogaster]"
tig00009471	AUGUSTUS	stop_codon	638716	638718	.	-	0	transcript_id "g123.t1"; gene_id "g123";	protein_id "FBpp0311152"; gene_name "CG7971 [Drosophila melanogaster]"
tig00009471	AUGUSTUS	CDS	638716	638749	1	-	1	transcript_id "g123.t1"; gene_id "g123";	protein_id "FBpp0311152"; gene_name "CG7971 [Drosophila melanogaster]"
tig00009471	AUGUSTUS	exon	638716	638749	.	-	.	transcript_id "g123.t1"; gene_id "g123";	protein_id "FBpp0311152"; gene_name "CG7971 [Drosophila melanogaster]"
tig00009471	AUGUSTUS	intron	638750	638886	1	-	.	transcript_id "g123.t1"; gene_id "g123";	protein_id "FBpp0311152"; gene_name "CG7971 [Drosophila melanogaster]"
tig00009471	AUGUSTUS	CDS	638887	638982	1	-	1	transcript_id "g123.t1"; gene_id "g123";	protein_id "FBpp0311152"; gene_name "CG7971 [Drosophila melanogaster]"
tig00009471	AUGUSTUS	exon	638887	638982	.	-	.	transcript_id "g123.t1"; gene_id "g123";	protein_id "FBpp0311152"; gene_name "CG7971 [Drosophila melanogaster]"
tig00009471	AUGUSTUS	intron	638983	640328	1	-	.	transcript_id "g123.t1"; gene_id "g123";	protein_id "FBpp0311152"; gene_name "CG7971 [Drosophila melanogaster]"
tig00009471	AUGUSTUS	CDS	640329	640442	1	-	1	transcript_id "g123.t1"; gene_id "g123";	protein_id "FBpp0311152"; gene_name "CG7971 [Drosophila melanogaster]"
tig00009471	AUGUSTUS	exon	640329	640442	.	-	.	transcript_id "g123.t1"; gene_id "g123";	protein_id "FBpp0311152"; gene_name "CG7971 [Drosophila melanogaster]"
tig00009471	AUGUSTUS	intron	640443	640516	1	-	.	transcript_id "g123.t1"; gene_id "g123";	protein_id "FBpp0311152"; gene_name "CG7971 [Drosophila melanogaster]"
tig00009471	AUGUSTUS	CDS	640517	642496	0.99	-	1	transcript_id "g123.t1"; gene_id "g123";	protein_id "FBpp0311152"; gene_name "CG7971 [Drosophila melanogaster]"
tig00009471	AUGUSTUS	exon	640517	642496	.	-	.	transcript_id "g123.t1"; gene_id "g123";	protein_id "FBpp0311152"; gene_name "CG7971 [Drosophila melanogaster]"
tig00009471	AUGUSTUS	intron	642497	642555	0.94	-	.	transcript_id "g123.t1"; gene_id "g123";	protein_id "FBpp0311152"; gene_name "CG7971 [Drosophila melanogaster]"
tig00009471	AUGUSTUS	CDS	642556	643731	0.94	-	1	transcript_id "g123.t1"; gene_id "g123";	protein_id "FBpp0311152"; gene_name "CG7971 [Drosophila melanogaster]"
tig00009471	AUGUSTUS	exon	642556	643731	.	-	.	transcript_id "g123.t1"; gene_id "g123";	protein_id "FBpp0311152"; gene_name "CG7971 [Drosophila melanogaster]"
tig00009471	AUGUSTUS	intron	643732	643799	1	-	.	transcript_id "g123.t1"; gene_id "g123";	protein_id "FBpp0311152"; gene_name "CG7971 [Drosophila melanogaster]"
tig00009471	AUGUSTUS	CDS	643800	643864	1	-	0	transcript_id "g123.t1"; gene_id "g123";	protein_id "FBpp0311152"; gene_name "CG7971 [Drosophila melanogaster]"
tig00009471	AUGUSTUS	exon	643800	643864	.	-	.	transcript_id "g123.t1"; gene_id "g123";	protein_id "FBpp0311152"; gene_name "CG7971 [Drosophila melanogaster]"
tig00009471	AUGUSTUS	intron	643865	646393	1	-	.	transcript_id "g123.t1"; gene_id "g123";	protein_id "FBpp0311152"; gene_name "CG7971 [Drosophila melanogaster]"
tig00009471	AUGUSTUS	CDS	646394	646544	1	-	1	transcript_id "g123.t1"; gene_id "g123";	protein_id "FBpp0311152"; gene_name "CG7971 [Drosophila melanogaster]"
tig00009471	AUGUSTUS	exon	646394	646544	.	-	.	transcript_id "g123.t1"; gene_id "g123";	protein_id "FBpp0311152"; gene_name "CG7971 [Drosophila melanogaster]"
tig00009471	AUGUSTUS	intron	646545	653400	1	-	.	transcript_id "g123.t1"; gene_id "g123";	protein_id "FBpp0311152"; gene_name "CG7971 [Drosophila melanogaster]"
tig00009471	AUGUSTUS	CDS	653401	653463	1	-	1	transcript_id "g123.t1"; gene_id "g123";	protein_id "FBpp0311152"; gene_name "CG7971 [Drosophila melanogaster]"
tig00009471	AUGUSTUS	exon	653401	653463	.	-	.	transcript_id "g123.t1"; gene_id "g123";	protein_id "FBpp0311152"; gene_name "CG7971 [Drosophila melanogaster]"
tig00009471	AUGUSTUS	intron	653464	654816	1	-	.	transcript_id "g123.t1"; gene_id "g123";	protein_id "FBpp0311152"; gene_name "CG7971 [Drosophila melanogaster]"
tig00009471	AUGUSTUS	CDS	654817	655158	1	-	1	transcript_id "g123.t1"; gene_id "g123";	protein_id "FBpp0311152"; gene_name "CG7971 [Drosophila melanogaster]"
tig00009471	AUGUSTUS	exon	654817	655158	.	-	.	transcript_id "g123.t1"; gene_id "g123";	protein_id "FBpp0311152"; gene_name "CG7971 [Drosophila melanogaster]"
tig00009471	AUGUSTUS	intron	655159	655344	1	-	.	transcript_id "g123.t1"; gene_id "g123";	protein_id "FBpp0311152"; gene_name "CG7971 [Drosophila melanogaster]"
tig00009471	AUGUSTUS	CDS	655345	656132	1	-	0	transcript_id "g123.t1"; gene_id "g123";	protein_id "FBpp0311152"; gene_name "CG7971 [Drosophila melanogaster]"
tig00009471	AUGUSTUS	exon	655345	656132	.	-	.	transcript_id "g123.t1"; gene_id "g123";	protein_id "FBpp0311152"; gene_name "CG7971 [Drosophila melanogaster]"
tig00009471	AUGUSTUS	start_codon	656130	656132	.	-	0	transcript_id "g123.t1"; gene_id "g123";	protein_id "FBpp0311152"; gene_name "CG7971 [Drosophila melanogaster]"
tig00009471	AUGUSTUS	transcript	638158	656132	0.92	-	.	transcript_id "g123.t2"; gene_id "g123"; protein_id "FBpp0311152"; gene_name "CG7971 [Drosophila melanogaster]"
tig00009471	AUGUSTUS	stop_codon	638158	638160	.	-	0	transcript_id "g123.t2"; gene_id "g123";	protein_id "FBpp0311152"; gene_name "CG7971 [Drosophila melanogaster]"
tig00009471	AUGUSTUS	CDS	638158	638302	1	-	1	transcript_id "g123.t2"; gene_id "g123";	protein_id "FBpp0311152"; gene_name "CG7971 [Drosophila melanogaster]"
tig00009471	AUGUSTUS	exon	638158	638302	.	-	.	transcript_id "g123.t2"; gene_id "g123";	protein_id "FBpp0311152"; gene_name "CG7971 [Drosophila melanogaster]"
tig00009471	AUGUSTUS	intron	638303	638886	1	-	.	transcript_id "g123.t2"; gene_id "g123";	protein_id "FBpp0311152"; gene_name "CG7971 [Drosophila melanogaster]"
tig00009471	AUGUSTUS	CDS	638887	638982	1	-	1	transcript_id "g123.t2"; gene_id "g123";	protein_id "FBpp0311152"; gene_name "CG7971 [Drosophila melanogaster]"
tig00009471	AUGUSTUS	exon	638887	638982	.	-	.	transcript_id "g123.t2"; gene_id "g123";	protein_id "FBpp0311152"; gene_name "CG7971 [Drosophila melanogaster]"
tig00009471	AUGUSTUS	intron	638983	640328	1	-	.	transcript_id "g123.t2"; gene_id "g123";	protein_id "FBpp0311152"; gene_name "CG7971 [Drosophila melanogaster]"
tig00009471	AUGUSTUS	CDS	640329	640442	1	-	1	transcript_id "g123.t2"; gene_id "g123";	protein_id "FBpp0311152"; gene_name "CG7971 [Drosophila melanogaster]"
tig00009471	AUGUSTUS	exon	640329	640442	.	-	.	transcript_id "g123.t2"; gene_id "g123";	protein_id "FBpp0311152"; gene_name "CG7971 [Drosophila melanogaster]"
tig00009471	AUGUSTUS	intron	640443	640516	1	-	.	transcript_id "g123.t2"; gene_id "g123";	protein_id "FBpp0311152"; gene_name "CG7971 [Drosophila melanogaster]"
tig00009471	AUGUSTUS	CDS	640517	642496	1	-	1	transcript_id "g123.t2"; gene_id "g123";	protein_id "FBpp0311152"; gene_name "CG7971 [Drosophila melanogaster]"
tig00009471	AUGUSTUS	exon	640517	642496	.	-	.	transcript_id "g123.t2"; gene_id "g123";	protein_id "FBpp0311152"; gene_name "CG7971 [Drosophila melanogaster]"
tig00009471	AUGUSTUS	intron	642497	642555	0.92	-	.	transcript_id "g123.t2"; gene_id "g123";	protein_id "FBpp0311152"; gene_name "CG7971 [Drosophila melanogaster]"
tig00009471	AUGUSTUS	CDS	642556	643731	0.92	-	1	transcript_id "g123.t2"; gene_id "g123";	protein_id "FBpp0311152"; gene_name "CG7971 [Drosophila melanogaster]"
tig00009471	AUGUSTUS	exon	642556	643731	.	-	.	transcript_id "g123.t2"; gene_id "g123";	protein_id "FBpp0311152"; gene_name "CG7971 [Drosophila melanogaster]"
tig00009471	AUGUSTUS	intron	643732	643799	1	-	.	transcript_id "g123.t2"; gene_id "g123";	protein_id "FBpp0311152"; gene_name "CG7971 [Drosophila melanogaster]"
tig00009471	AUGUSTUS	CDS	643800	643864	1	-	0	transcript_id "g123.t2"; gene_id "g123";	protein_id "FBpp0311152"; gene_name "CG7971 [Drosophila melanogaster]"
tig00009471	AUGUSTUS	exon	643800	643864	.	-	.	transcript_id "g123.t2"; gene_id "g123";	protein_id "FBpp0311152"; gene_name "CG7971 [Drosophila melanogaster]"
tig00009471	AUGUSTUS	intron	643865	646393	1	-	.	transcript_id "g123.t2"; gene_id "g123";	protein_id "FBpp0311152"; gene_name "CG7971 [Drosophila melanogaster]"
tig00009471	AUGUSTUS	CDS	646394	646544	1	-	1	transcript_id "g123.t2"; gene_id "g123";	protein_id "FBpp0311152"; gene_name "CG7971 [Drosophila melanogaster]"
tig00009471	AUGUSTUS	exon	646394	646544	.	-	.	transcript_id "g123.t2"; gene_id "g123";	protein_id "FBpp0311152"; gene_name "CG7971 [Drosophila melanogaster]"
tig00009471	AUGUSTUS	intron	646545	653400	1	-	.	transcript_id "g123.t2"; gene_id "g123";	protein_id "FBpp0311152"; gene_name "CG7971 [Drosophila melanogaster]"
tig00009471	AUGUSTUS	CDS	653401	653463	1	-	1	transcript_id "g123.t2"; gene_id "g123";	protein_id "FBpp0311152"; gene_name "CG7971 [Drosophila melanogaster]"
tig00009471	AUGUSTUS	exon	653401	653463	.	-	.	transcript_id "g123.t2"; gene_id "g123";	protein_id "FBpp0311152"; gene_name "CG7971 [Drosophila melanogaster]"
tig00009471	AUGUSTUS	intron	653464	654816	1	-	.	transcript_id "g123.t2"; gene_id "g123";	protein_id "FBpp0311152"; gene_name "CG7971 [Drosophila melanogaster]"
tig00009471	AUGUSTUS	CDS	654817	655158	1	-	1	transcript_id "g123.t2"; gene_id "g123";	protein_id "FBpp0311152"; gene_name "CG7971 [Drosophila melanogaster]"
tig00009471	AUGUSTUS	exon	654817	655158	.	-	.	transcript_id "g123.t2"; gene_id "g123";	protein_id "FBpp0311152"; gene_name "CG7971 [Drosophila melanogaster]"
tig00009471	AUGUSTUS	intron	655159	655344	1	-	.	transcript_id "g123.t2"; gene_id "g123";	protein_id "FBpp0311152"; gene_name "CG7971 [Drosophila melanogaster]"
tig00009471	AUGUSTUS	CDS	655345	656132	1	-	0	transcript_id "g123.t2"; gene_id "g123";	protein_id "FBpp0311152"; gene_name "CG7971 [Drosophila melanogaster]"
tig00009471	AUGUSTUS	exon	655345	656132	.	-	.	transcript_id "g123.t2"; gene_id "g123";	protein_id "FBpp0311152"; gene_name "CG7971 [Drosophila melanogaster]"
tig00009471	AUGUSTUS	start_codon	656130	656132	.	-	0	transcript_id "g123.t2"; gene_id "g123";	protein_id "FBpp0311152"; gene_name "CG7971 [Drosophila melanogaster]"
tig00009471	AUGUSTUS	gene	661257	663759	0.94	-	.	gene_id "g124"; gene_name "CG7971 [Drosophila melanogaster]"
tig00009471	AUGUSTUS	transcript	661257	663759	0.94	-	.	transcript_id "g124.t1"; gene_id "g124"; protein_id "FBpp0072688"; gene_name "CG7971 [Drosophila melanogaster]"
tig00009471	AUGUSTUS	stop_codon	661257	661259	.	-	0	transcript_id "g124.t1"; gene_id "g124";	protein_id "FBpp0072688"; gene_name "CG7971 [Drosophila melanogaster]"
tig00009471	AUGUSTUS	CDS	661257	661362	0.94	-	1	transcript_id "g124.t1"; gene_id "g124";	protein_id "FBpp0072688"; gene_name "CG7971 [Drosophila melanogaster]"
tig00009471	AUGUSTUS	exon	661257	661362	.	-	.	transcript_id "g124.t1"; gene_id "g124";	protein_id "FBpp0072688"; gene_name "CG7971 [Drosophila melanogaster]"
tig00009471	AUGUSTUS	intron	661363	663517	1	-	.	transcript_id "g124.t1"; gene_id "g124";	protein_id "FBpp0072688"; gene_name "CG7971 [Drosophila melanogaster]"
tig00009471	AUGUSTUS	CDS	663518	663759	1	-	0	transcript_id "g124.t1"; gene_id "g124";	protein_id "FBpp0072688"; gene_name "CG7971 [Drosophila melanogaster]"
tig00009471	AUGUSTUS	exon	663518	663759	.	-	.	transcript_id "g124.t1"; gene_id "g124";	protein_id "FBpp0072688"; gene_name "CG7971 [Drosophila melanogaster]"
tig00009471	AUGUSTUS	start_codon	663757	663759	.	-	0	transcript_id "g124.t1"; gene_id "g124";	protein_id "FBpp0072688"; gene_name "CG7971 [Drosophila melanogaster]"
tig00009471	AUGUSTUS	gene	666677	668429	1	-	.	gene_id "g125"; gene_name "RpL23A Ribosomal protein L23A[Drosophila melanogaster]"
tig00009471	AUGUSTUS	transcript	666677	668429	1	-	.	transcript_id "g125.t1"; gene_id "g125"; protein_id "FBpp0072687"; gene_name "RpL23A Ribosomal protein L23A[Drosophila melanogaster]"
tig00009471	AUGUSTUS	stop_codon	666677	666679	.	-	0	transcript_id "g125.t1"; gene_id "g125";	protein_id "FBpp0072687"; gene_name "RpL23A Ribosomal protein L23A[Drosophila melanogaster]"
tig00009471	AUGUSTUS	CDS	666677	666938	1	-	1	transcript_id "g125.t1"; gene_id "g125";	protein_id "FBpp0072687"; gene_name "RpL23A Ribosomal protein L23A[Drosophila melanogaster]"
tig00009471	AUGUSTUS	exon	666677	666938	.	-	.	transcript_id "g125.t1"; gene_id "g125";	protein_id "FBpp0072687"; gene_name "RpL23A Ribosomal protein L23A[Drosophila melanogaster]"
tig00009471	AUGUSTUS	intron	666939	667329	1	-	.	transcript_id "g125.t1"; gene_id "g125";	protein_id "FBpp0072687"; gene_name "RpL23A Ribosomal protein L23A[Drosophila melanogaster]"
tig00009471	AUGUSTUS	CDS	667330	667457	1	-	0	transcript_id "g125.t1"; gene_id "g125";	protein_id "FBpp0072687"; gene_name "RpL23A Ribosomal protein L23A[Drosophila melanogaster]"
tig00009471	AUGUSTUS	exon	667330	667457	.	-	.	transcript_id "g125.t1"; gene_id "g125";	protein_id "FBpp0072687"; gene_name "RpL23A Ribosomal protein L23A[Drosophila melanogaster]"
tig00009471	AUGUSTUS	intron	667458	667521	1	-	.	transcript_id "g125.t1"; gene_id "g125";	protein_id "FBpp0072687"; gene_name "RpL23A Ribosomal protein L23A[Drosophila melanogaster]"
tig00009471	AUGUSTUS	CDS	667522	667925	1	-	2	transcript_id "g125.t1"; gene_id "g125";	protein_id "FBpp0072687"; gene_name "RpL23A Ribosomal protein L23A[Drosophila melanogaster]"
tig00009471	AUGUSTUS	exon	667522	667925	.	-	.	transcript_id "g125.t1"; gene_id "g125";	protein_id "FBpp0072687"; gene_name "RpL23A Ribosomal protein L23A[Drosophila melanogaster]"
tig00009471	AUGUSTUS	intron	667926	668398	1	-	.	transcript_id "g125.t1"; gene_id "g125";	protein_id "FBpp0072687"; gene_name "RpL23A Ribosomal protein L23A[Drosophila melanogaster]"
tig00009471	AUGUSTUS	CDS	668399	668429	1	-	0	transcript_id "g125.t1"; gene_id "g125";	protein_id "FBpp0072687"; gene_name "RpL23A Ribosomal protein L23A[Drosophila melanogaster]"
tig00009471	AUGUSTUS	exon	668399	668429	.	-	.	transcript_id "g125.t1"; gene_id "g125";	protein_id "FBpp0072687"; gene_name "RpL23A Ribosomal protein L23A[Drosophila melanogaster]"
tig00009471	AUGUSTUS	start_codon	668427	668429	.	-	0	transcript_id "g125.t1"; gene_id "g125";	protein_id "FBpp0072687"; gene_name "RpL23A Ribosomal protein L23A[Drosophila melanogaster]"
tig00009471	AUGUSTUS	gene	669868	672878	0.94	+	.	gene_id "g126"; gene_name "CG6512 [Drosophila melanogaster]"
tig00009471	AUGUSTUS	transcript	669868	672878	0.94	+	.	transcript_id "g126.t1"; gene_id "g126"; protein_id "FBpp0075012"; gene_name "CG6512 [Drosophila melanogaster]"
tig00009471	AUGUSTUS	start_codon	669868	669870	.	+	0	transcript_id "g126.t1"; gene_id "g126";	protein_id "FBpp0075012"; gene_name "CG6512 [Drosophila melanogaster]"
tig00009471	AUGUSTUS	CDS	669868	669957	0.94	+	0	transcript_id "g126.t1"; gene_id "g126";	protein_id "FBpp0075012"; gene_name "CG6512 [Drosophila melanogaster]"
tig00009471	AUGUSTUS	exon	669868	669957	.	+	.	transcript_id "g126.t1"; gene_id "g126";	protein_id "FBpp0075012"; gene_name "CG6512 [Drosophila melanogaster]"
tig00009471	AUGUSTUS	intron	669958	670016	1	+	.	transcript_id "g126.t1"; gene_id "g126";	protein_id "FBpp0075012"; gene_name "CG6512 [Drosophila melanogaster]"
tig00009471	AUGUSTUS	CDS	670017	670462	1	+	0	transcript_id "g126.t1"; gene_id "g126";	protein_id "FBpp0075012"; gene_name "CG6512 [Drosophila melanogaster]"
tig00009471	AUGUSTUS	exon	670017	670462	.	+	.	transcript_id "g126.t1"; gene_id "g126";	protein_id "FBpp0075012"; gene_name "CG6512 [Drosophila melanogaster]"
tig00009471	AUGUSTUS	intron	670463	670528	1	+	.	transcript_id "g126.t1"; gene_id "g126";	protein_id "FBpp0075012"; gene_name "CG6512 [Drosophila melanogaster]"
tig00009471	AUGUSTUS	CDS	670529	670927	1	+	1	transcript_id "g126.t1"; gene_id "g126";	protein_id "FBpp0075012"; gene_name "CG6512 [Drosophila melanogaster]"
tig00009471	AUGUSTUS	exon	670529	670927	.	+	.	transcript_id "g126.t1"; gene_id "g126";	protein_id "FBpp0075012"; gene_name "CG6512 [Drosophila melanogaster]"
tig00009471	AUGUSTUS	intron	670928	671401	1	+	.	transcript_id "g126.t1"; gene_id "g126";	protein_id "FBpp0075012"; gene_name "CG6512 [Drosophila melanogaster]"
tig00009471	AUGUSTUS	CDS	671402	672878	1	+	1	transcript_id "g126.t1"; gene_id "g126";	protein_id "FBpp0075012"; gene_name "CG6512 [Drosophila melanogaster]"
tig00009471	AUGUSTUS	exon	671402	672878	.	+	.	transcript_id "g126.t1"; gene_id "g126";	protein_id "FBpp0075012"; gene_name "CG6512 [Drosophila melanogaster]"
tig00009471	AUGUSTUS	stop_codon	672876	672878	.	+	0	transcript_id "g126.t1"; gene_id "g126";	protein_id "FBpp0075012"; gene_name "CG6512 [Drosophila melanogaster]"
tig00009471	AUGUSTUS	gene	688936	803316	1.51	+	.	gene_id "g127"; gene_name "Rbp6 RNA-binding protein 6[Drosophila melanogaster]"
tig00009471	AUGUSTUS	transcript	688936	803316	0.93	+	.	transcript_id "g127.t1"; gene_id "g127"; protein_id "FBpp0112339"; gene_name "Rbp6 RNA-binding protein 6[Drosophila melanogaster]"
tig00009471	AUGUSTUS	start_codon	688936	688938	.	+	0	transcript_id "g127.t1"; gene_id "g127";	protein_id "FBpp0112339"; gene_name "Rbp6 RNA-binding protein 6[Drosophila melanogaster]"
tig00009471	AUGUSTUS	CDS	688936	689021	0.93	+	0	transcript_id "g127.t1"; gene_id "g127";	protein_id "FBpp0112339"; gene_name "Rbp6 RNA-binding protein 6[Drosophila melanogaster]"
tig00009471	AUGUSTUS	exon	688936	689021	.	+	.	transcript_id "g127.t1"; gene_id "g127";	protein_id "FBpp0112339"; gene_name "Rbp6 RNA-binding protein 6[Drosophila melanogaster]"
tig00009471	AUGUSTUS	intron	689022	701164	1	+	.	transcript_id "g127.t1"; gene_id "g127";	protein_id "FBpp0112339"; gene_name "Rbp6 RNA-binding protein 6[Drosophila melanogaster]"
tig00009471	AUGUSTUS	CDS	701165	701205	1	+	1	transcript_id "g127.t1"; gene_id "g127";	protein_id "FBpp0112339"; gene_name "Rbp6 RNA-binding protein 6[Drosophila melanogaster]"
tig00009471	AUGUSTUS	exon	701165	701205	.	+	.	transcript_id "g127.t1"; gene_id "g127";	protein_id "FBpp0112339"; gene_name "Rbp6 RNA-binding protein 6[Drosophila melanogaster]"
tig00009471	AUGUSTUS	intron	701206	739296	1	+	.	transcript_id "g127.t1"; gene_id "g127";	protein_id "FBpp0112339"; gene_name "Rbp6 RNA-binding protein 6[Drosophila melanogaster]"
tig00009471	AUGUSTUS	CDS	739297	739378	1	+	2	transcript_id "g127.t1"; gene_id "g127";	protein_id "FBpp0112339"; gene_name "Rbp6 RNA-binding protein 6[Drosophila melanogaster]"
tig00009471	AUGUSTUS	exon	739297	739378	.	+	.	transcript_id "g127.t1"; gene_id "g127";	protein_id "FBpp0112339"; gene_name "Rbp6 RNA-binding protein 6[Drosophila melanogaster]"
tig00009471	AUGUSTUS	intron	739379	745031	1	+	.	transcript_id "g127.t1"; gene_id "g127";	protein_id "FBpp0112339"; gene_name "Rbp6 RNA-binding protein 6[Drosophila melanogaster]"
tig00009471	AUGUSTUS	CDS	745032	745116	1	+	1	transcript_id "g127.t1"; gene_id "g127";	protein_id "FBpp0112339"; gene_name "Rbp6 RNA-binding protein 6[Drosophila melanogaster]"
tig00009471	AUGUSTUS	exon	745032	745116	.	+	.	transcript_id "g127.t1"; gene_id "g127";	protein_id "FBpp0112339"; gene_name "Rbp6 RNA-binding protein 6[Drosophila melanogaster]"
tig00009471	AUGUSTUS	intron	745117	746747	1	+	.	transcript_id "g127.t1"; gene_id "g127";	protein_id "FBpp0112339"; gene_name "Rbp6 RNA-binding protein 6[Drosophila melanogaster]"
tig00009471	AUGUSTUS	CDS	746748	746789	1	+	0	transcript_id "g127.t1"; gene_id "g127";	protein_id "FBpp0112339"; gene_name "Rbp6 RNA-binding protein 6[Drosophila melanogaster]"
tig00009471	AUGUSTUS	exon	746748	746789	.	+	.	transcript_id "g127.t1"; gene_id "g127";	protein_id "FBpp0112339"; gene_name "Rbp6 RNA-binding protein 6[Drosophila melanogaster]"
tig00009471	AUGUSTUS	intron	746790	771777	1	+	.	transcript_id "g127.t1"; gene_id "g127";	protein_id "FBpp0112339"; gene_name "Rbp6 RNA-binding protein 6[Drosophila melanogaster]"
tig00009471	AUGUSTUS	CDS	771778	771870	1	+	0	transcript_id "g127.t1"; gene_id "g127";	protein_id "FBpp0112339"; gene_name "Rbp6 RNA-binding protein 6[Drosophila melanogaster]"
tig00009471	AUGUSTUS	exon	771778	771870	.	+	.	transcript_id "g127.t1"; gene_id "g127";	protein_id "FBpp0112339"; gene_name "Rbp6 RNA-binding protein 6[Drosophila melanogaster]"
tig00009471	AUGUSTUS	intron	771871	797443	1	+	.	transcript_id "g127.t1"; gene_id "g127";	protein_id "FBpp0112339"; gene_name "Rbp6 RNA-binding protein 6[Drosophila melanogaster]"
tig00009471	AUGUSTUS	CDS	797444	797492	1	+	0	transcript_id "g127.t1"; gene_id "g127";	protein_id "FBpp0112339"; gene_name "Rbp6 RNA-binding protein 6[Drosophila melanogaster]"
tig00009471	AUGUSTUS	exon	797444	797492	.	+	.	transcript_id "g127.t1"; gene_id "g127";	protein_id "FBpp0112339"; gene_name "Rbp6 RNA-binding protein 6[Drosophila melanogaster]"
tig00009471	AUGUSTUS	intron	797493	802283	1	+	.	transcript_id "g127.t1"; gene_id "g127";	protein_id "FBpp0112339"; gene_name "Rbp6 RNA-binding protein 6[Drosophila melanogaster]"
tig00009471	AUGUSTUS	CDS	802284	802366	1	+	2	transcript_id "g127.t1"; gene_id "g127";	protein_id "FBpp0112339"; gene_name "Rbp6 RNA-binding protein 6[Drosophila melanogaster]"
tig00009471	AUGUSTUS	exon	802284	802366	.	+	.	transcript_id "g127.t1"; gene_id "g127";	protein_id "FBpp0112339"; gene_name "Rbp6 RNA-binding protein 6[Drosophila melanogaster]"
tig00009471	AUGUSTUS	intron	802367	802455	1	+	.	transcript_id "g127.t1"; gene_id "g127";	protein_id "FBpp0112339"; gene_name "Rbp6 RNA-binding protein 6[Drosophila melanogaster]"
tig00009471	AUGUSTUS	CDS	802456	803316	1	+	0	transcript_id "g127.t1"; gene_id "g127";	protein_id "FBpp0112339"; gene_name "Rbp6 RNA-binding protein 6[Drosophila melanogaster]"
tig00009471	AUGUSTUS	exon	802456	803316	.	+	.	transcript_id "g127.t1"; gene_id "g127";	protein_id "FBpp0112339"; gene_name "Rbp6 RNA-binding protein 6[Drosophila melanogaster]"
tig00009471	AUGUSTUS	stop_codon	803314	803316	.	+	0	transcript_id "g127.t1"; gene_id "g127";	protein_id "FBpp0112339"; gene_name "Rbp6 RNA-binding protein 6[Drosophila melanogaster]"
tig00009471	AUGUSTUS	transcript	688936	803316	0.58	+	.	transcript_id "g127.t2"; gene_id "g127"; protein_id "FBpp0112339"; gene_name "Rbp6 RNA-binding protein 6[Drosophila melanogaster]"
tig00009471	AUGUSTUS	start_codon	688936	688938	.	+	0	transcript_id "g127.t2"; gene_id "g127";	protein_id "FBpp0112339"; gene_name "Rbp6 RNA-binding protein 6[Drosophila melanogaster]"
tig00009471	AUGUSTUS	CDS	688936	689021	0.9	+	0	transcript_id "g127.t2"; gene_id "g127";	protein_id "FBpp0112339"; gene_name "Rbp6 RNA-binding protein 6[Drosophila melanogaster]"
tig00009471	AUGUSTUS	exon	688936	689021	.	+	.	transcript_id "g127.t2"; gene_id "g127";	protein_id "FBpp0112339"; gene_name "Rbp6 RNA-binding protein 6[Drosophila melanogaster]"
tig00009471	AUGUSTUS	intron	689022	701164	1	+	.	transcript_id "g127.t2"; gene_id "g127";	protein_id "FBpp0112339"; gene_name "Rbp6 RNA-binding protein 6[Drosophila melanogaster]"
tig00009471	AUGUSTUS	CDS	701165	701205	1	+	1	transcript_id "g127.t2"; gene_id "g127";	protein_id "FBpp0112339"; gene_name "Rbp6 RNA-binding protein 6[Drosophila melanogaster]"
tig00009471	AUGUSTUS	exon	701165	701205	.	+	.	transcript_id "g127.t2"; gene_id "g127";	protein_id "FBpp0112339"; gene_name "Rbp6 RNA-binding protein 6[Drosophila melanogaster]"
tig00009471	AUGUSTUS	intron	701206	739296	1	+	.	transcript_id "g127.t2"; gene_id "g127";	protein_id "FBpp0112339"; gene_name "Rbp6 RNA-binding protein 6[Drosophila melanogaster]"
tig00009471	AUGUSTUS	CDS	739297	739378	1	+	2	transcript_id "g127.t2"; gene_id "g127";	protein_id "FBpp0112339"; gene_name "Rbp6 RNA-binding protein 6[Drosophila melanogaster]"
tig00009471	AUGUSTUS	exon	739297	739378	.	+	.	transcript_id "g127.t2"; gene_id "g127";	protein_id "FBpp0112339"; gene_name "Rbp6 RNA-binding protein 6[Drosophila melanogaster]"
tig00009471	AUGUSTUS	intron	739379	745031	1	+	.	transcript_id "g127.t2"; gene_id "g127";	protein_id "FBpp0112339"; gene_name "Rbp6 RNA-binding protein 6[Drosophila melanogaster]"
tig00009471	AUGUSTUS	CDS	745032	745116	1	+	1	transcript_id "g127.t2"; gene_id "g127";	protein_id "FBpp0112339"; gene_name "Rbp6 RNA-binding protein 6[Drosophila melanogaster]"
tig00009471	AUGUSTUS	exon	745032	745116	.	+	.	transcript_id "g127.t2"; gene_id "g127";	protein_id "FBpp0112339"; gene_name "Rbp6 RNA-binding protein 6[Drosophila melanogaster]"
tig00009471	AUGUSTUS	intron	745117	746747	1	+	.	transcript_id "g127.t2"; gene_id "g127";	protein_id "FBpp0112339"; gene_name "Rbp6 RNA-binding protein 6[Drosophila melanogaster]"
tig00009471	AUGUSTUS	CDS	746748	746789	0.95	+	0	transcript_id "g127.t2"; gene_id "g127";	protein_id "FBpp0112339"; gene_name "Rbp6 RNA-binding protein 6[Drosophila melanogaster]"
tig00009471	AUGUSTUS	exon	746748	746789	.	+	.	transcript_id "g127.t2"; gene_id "g127";	protein_id "FBpp0112339"; gene_name "Rbp6 RNA-binding protein 6[Drosophila melanogaster]"
tig00009471	AUGUSTUS	intron	746790	761481	0.64	+	.	transcript_id "g127.t2"; gene_id "g127";	protein_id "FBpp0112339"; gene_name "Rbp6 RNA-binding protein 6[Drosophila melanogaster]"
tig00009471	AUGUSTUS	CDS	761482	761637	0.66	+	0	transcript_id "g127.t2"; gene_id "g127";	protein_id "FBpp0112339"; gene_name "Rbp6 RNA-binding protein 6[Drosophila melanogaster]"
tig00009471	AUGUSTUS	exon	761482	761637	.	+	.	transcript_id "g127.t2"; gene_id "g127";	protein_id "FBpp0112339"; gene_name "Rbp6 RNA-binding protein 6[Drosophila melanogaster]"
tig00009471	AUGUSTUS	intron	761638	771777	0.98	+	.	transcript_id "g127.t2"; gene_id "g127";	protein_id "FBpp0112339"; gene_name "Rbp6 RNA-binding protein 6[Drosophila melanogaster]"
tig00009471	AUGUSTUS	CDS	771778	771870	1	+	0	transcript_id "g127.t2"; gene_id "g127";	protein_id "FBpp0112339"; gene_name "Rbp6 RNA-binding protein 6[Drosophila melanogaster]"
tig00009471	AUGUSTUS	exon	771778	771870	.	+	.	transcript_id "g127.t2"; gene_id "g127";	protein_id "FBpp0112339"; gene_name "Rbp6 RNA-binding protein 6[Drosophila melanogaster]"
tig00009471	AUGUSTUS	intron	771871	797443	1	+	.	transcript_id "g127.t2"; gene_id "g127";	protein_id "FBpp0112339"; gene_name "Rbp6 RNA-binding protein 6[Drosophila melanogaster]"
tig00009471	AUGUSTUS	CDS	797444	797492	1	+	0	transcript_id "g127.t2"; gene_id "g127";	protein_id "FBpp0112339"; gene_name "Rbp6 RNA-binding protein 6[Drosophila melanogaster]"
tig00009471	AUGUSTUS	exon	797444	797492	.	+	.	transcript_id "g127.t2"; gene_id "g127";	protein_id "FBpp0112339"; gene_name "Rbp6 RNA-binding protein 6[Drosophila melanogaster]"
tig00009471	AUGUSTUS	intron	797493	802283	1	+	.	transcript_id "g127.t2"; gene_id "g127";	protein_id "FBpp0112339"; gene_name "Rbp6 RNA-binding protein 6[Drosophila melanogaster]"
tig00009471	AUGUSTUS	CDS	802284	802366	1	+	2	transcript_id "g127.t2"; gene_id "g127";	protein_id "FBpp0112339"; gene_name "Rbp6 RNA-binding protein 6[Drosophila melanogaster]"
tig00009471	AUGUSTUS	exon	802284	802366	.	+	.	transcript_id "g127.t2"; gene_id "g127";	protein_id "FBpp0112339"; gene_name "Rbp6 RNA-binding protein 6[Drosophila melanogaster]"
tig00009471	AUGUSTUS	intron	802367	802455	1	+	.	transcript_id "g127.t2"; gene_id "g127";	protein_id "FBpp0112339"; gene_name "Rbp6 RNA-binding protein 6[Drosophila melanogaster]"
tig00009471	AUGUSTUS	CDS	802456	803316	1	+	0	transcript_id "g127.t2"; gene_id "g127";	protein_id "FBpp0112339"; gene_name "Rbp6 RNA-binding protein 6[Drosophila melanogaster]"
tig00009471	AUGUSTUS	exon	802456	803316	.	+	.	transcript_id "g127.t2"; gene_id "g127";	protein_id "FBpp0112339"; gene_name "Rbp6 RNA-binding protein 6[Drosophila melanogaster]"
tig00009471	AUGUSTUS	stop_codon	803314	803316	.	+	0	transcript_id "g127.t2"; gene_id "g127";	protein_id "FBpp0112339"; gene_name "Rbp6 RNA-binding protein 6[Drosophila melanogaster]"
tig00009471	AUGUSTUS	gene	812949	819362	0.98	+	.	gene_id "g128"; gene_name "Rbp6 RNA-binding protein 6[Drosophila melanogaster]"
tig00009471	AUGUSTUS	transcript	812949	819362	0.98	+	.	transcript_id "g128.t1"; gene_id "g128"; protein_id "FBpp0301712"; gene_name "Rbp6 RNA-binding protein 6[Drosophila melanogaster]"
tig00009471	AUGUSTUS	start_codon	812949	812951	.	+	0	transcript_id "g128.t1"; gene_id "g128";	protein_id "FBpp0301712"; gene_name "Rbp6 RNA-binding protein 6[Drosophila melanogaster]"
tig00009471	AUGUSTUS	CDS	812949	812976	1	+	0	transcript_id "g128.t1"; gene_id "g128";	protein_id "FBpp0301712"; gene_name "Rbp6 RNA-binding protein 6[Drosophila melanogaster]"
tig00009471	AUGUSTUS	exon	812949	812976	.	+	.	transcript_id "g128.t1"; gene_id "g128";	protein_id "FBpp0301712"; gene_name "Rbp6 RNA-binding protein 6[Drosophila melanogaster]"
tig00009471	AUGUSTUS	intron	812977	813117	1	+	.	transcript_id "g128.t1"; gene_id "g128";	protein_id "FBpp0301712"; gene_name "Rbp6 RNA-binding protein 6[Drosophila melanogaster]"
tig00009471	AUGUSTUS	CDS	813118	813201	1	+	2	transcript_id "g128.t1"; gene_id "g128";	protein_id "FBpp0301712"; gene_name "Rbp6 RNA-binding protein 6[Drosophila melanogaster]"
tig00009471	AUGUSTUS	exon	813118	813201	.	+	.	transcript_id "g128.t1"; gene_id "g128";	protein_id "FBpp0301712"; gene_name "Rbp6 RNA-binding protein 6[Drosophila melanogaster]"
tig00009471	AUGUSTUS	intron	813202	819156	1	+	.	transcript_id "g128.t1"; gene_id "g128";	protein_id "FBpp0301712"; gene_name "Rbp6 RNA-binding protein 6[Drosophila melanogaster]"
tig00009471	AUGUSTUS	CDS	819157	819362	0.98	+	2	transcript_id "g128.t1"; gene_id "g128";	protein_id "FBpp0301712"; gene_name "Rbp6 RNA-binding protein 6[Drosophila melanogaster]"
tig00009471	AUGUSTUS	exon	819157	819362	.	+	.	transcript_id "g128.t1"; gene_id "g128";	protein_id "FBpp0301712"; gene_name "Rbp6 RNA-binding protein 6[Drosophila melanogaster]"
tig00009471	AUGUSTUS	stop_codon	819360	819362	.	+	0	transcript_id "g128.t1"; gene_id "g128";	protein_id "FBpp0301712"; gene_name "Rbp6 RNA-binding protein 6[Drosophila melanogaster]"
tig00009471	AUGUSTUS	gene	826947	838755	0.81	+	.	gene_id "g129"; gene_name "Rbp6 RNA-binding protein 6[Drosophila melanogaster]"
tig00009471	AUGUSTUS	transcript	826947	838755	0.48	+	.	transcript_id "g129.t1"; gene_id "g129"; protein_id "FBpp0301711"; gene_name "Rbp6 RNA-binding protein 6[Drosophila melanogaster]"
tig00009471	AUGUSTUS	start_codon	826947	826949	.	+	0	transcript_id "g129.t1"; gene_id "g129";	protein_id "FBpp0301711"; gene_name "Rbp6 RNA-binding protein 6[Drosophila melanogaster]"
tig00009471	AUGUSTUS	CDS	826947	826989	0.48	+	0	transcript_id "g129.t1"; gene_id "g129";	protein_id "FBpp0301711"; gene_name "Rbp6 RNA-binding protein 6[Drosophila melanogaster]"
tig00009471	AUGUSTUS	exon	826947	826989	.	+	.	transcript_id "g129.t1"; gene_id "g129";	protein_id "FBpp0301711"; gene_name "Rbp6 RNA-binding protein 6[Drosophila melanogaster]"
tig00009471	AUGUSTUS	intron	826990	832031	0.48	+	.	transcript_id "g129.t1"; gene_id "g129";	protein_id "FBpp0301711"; gene_name "Rbp6 RNA-binding protein 6[Drosophila melanogaster]"
tig00009471	AUGUSTUS	CDS	832032	832097	1	+	2	transcript_id "g129.t1"; gene_id "g129";	protein_id "FBpp0301711"; gene_name "Rbp6 RNA-binding protein 6[Drosophila melanogaster]"
tig00009471	AUGUSTUS	exon	832032	832097	.	+	.	transcript_id "g129.t1"; gene_id "g129";	protein_id "FBpp0301711"; gene_name "Rbp6 RNA-binding protein 6[Drosophila melanogaster]"
tig00009471	AUGUSTUS	intron	832098	833631	1	+	.	transcript_id "g129.t1"; gene_id "g129";	protein_id "FBpp0301711"; gene_name "Rbp6 RNA-binding protein 6[Drosophila melanogaster]"
tig00009471	AUGUSTUS	CDS	833632	833864	1	+	2	transcript_id "g129.t1"; gene_id "g129";	protein_id "FBpp0301711"; gene_name "Rbp6 RNA-binding protein 6[Drosophila melanogaster]"
tig00009471	AUGUSTUS	exon	833632	833864	.	+	.	transcript_id "g129.t1"; gene_id "g129";	protein_id "FBpp0301711"; gene_name "Rbp6 RNA-binding protein 6[Drosophila melanogaster]"
tig00009471	AUGUSTUS	intron	833865	838713	1	+	.	transcript_id "g129.t1"; gene_id "g129";	protein_id "FBpp0301711"; gene_name "Rbp6 RNA-binding protein 6[Drosophila melanogaster]"
tig00009471	AUGUSTUS	CDS	838714	838755	1	+	0	transcript_id "g129.t1"; gene_id "g129";	protein_id "FBpp0301711"; gene_name "Rbp6 RNA-binding protein 6[Drosophila melanogaster]"
tig00009471	AUGUSTUS	exon	838714	838755	.	+	.	transcript_id "g129.t1"; gene_id "g129";	protein_id "FBpp0301711"; gene_name "Rbp6 RNA-binding protein 6[Drosophila melanogaster]"
tig00009471	AUGUSTUS	stop_codon	838753	838755	.	+	0	transcript_id "g129.t1"; gene_id "g129";	protein_id "FBpp0301711"; gene_name "Rbp6 RNA-binding protein 6[Drosophila melanogaster]"
tig00009471	AUGUSTUS	transcript	826947	835576	0.33	+	.	transcript_id "g129.t2"; gene_id "g129"; protein_id "FBpp0112340"; gene_name "Rbp6 RNA-binding protein 6[Drosophila melanogaster]"
tig00009471	AUGUSTUS	start_codon	826947	826949	.	+	0	transcript_id "g129.t2"; gene_id "g129";	protein_id "FBpp0112340"; gene_name "Rbp6 RNA-binding protein 6[Drosophila melanogaster]"
tig00009471	AUGUSTUS	CDS	826947	826989	0.4	+	0	transcript_id "g129.t2"; gene_id "g129";	protein_id "FBpp0112340"; gene_name "Rbp6 RNA-binding protein 6[Drosophila melanogaster]"
tig00009471	AUGUSTUS	exon	826947	826989	.	+	.	transcript_id "g129.t2"; gene_id "g129";	protein_id "FBpp0112340"; gene_name "Rbp6 RNA-binding protein 6[Drosophila melanogaster]"
tig00009471	AUGUSTUS	intron	826990	832031	0.4	+	.	transcript_id "g129.t2"; gene_id "g129";	protein_id "FBpp0112340"; gene_name "Rbp6 RNA-binding protein 6[Drosophila melanogaster]"
tig00009471	AUGUSTUS	CDS	832032	832097	1	+	2	transcript_id "g129.t2"; gene_id "g129";	protein_id "FBpp0112340"; gene_name "Rbp6 RNA-binding protein 6[Drosophila melanogaster]"
tig00009471	AUGUSTUS	exon	832032	832097	.	+	.	transcript_id "g129.t2"; gene_id "g129";	protein_id "FBpp0112340"; gene_name "Rbp6 RNA-binding protein 6[Drosophila melanogaster]"
tig00009471	AUGUSTUS	intron	832098	833631	1	+	.	transcript_id "g129.t2"; gene_id "g129";	protein_id "FBpp0112340"; gene_name "Rbp6 RNA-binding protein 6[Drosophila melanogaster]"
tig00009471	AUGUSTUS	CDS	833632	833864	1	+	2	transcript_id "g129.t2"; gene_id "g129";	protein_id "FBpp0112340"; gene_name "Rbp6 RNA-binding protein 6[Drosophila melanogaster]"
tig00009471	AUGUSTUS	exon	833632	833864	.	+	.	transcript_id "g129.t2"; gene_id "g129";	protein_id "FBpp0112340"; gene_name "Rbp6 RNA-binding protein 6[Drosophila melanogaster]"
tig00009471	AUGUSTUS	intron	833865	835540	0.84	+	.	transcript_id "g129.t2"; gene_id "g129";	protein_id "FBpp0112340"; gene_name "Rbp6 RNA-binding protein 6[Drosophila melanogaster]"
tig00009471	AUGUSTUS	CDS	835541	835576	0.84	+	0	transcript_id "g129.t2"; gene_id "g129";	protein_id "FBpp0112340"; gene_name "Rbp6 RNA-binding protein 6[Drosophila melanogaster]"
tig00009471	AUGUSTUS	exon	835541	835576	.	+	.	transcript_id "g129.t2"; gene_id "g129";	protein_id "FBpp0112340"; gene_name "Rbp6 RNA-binding protein 6[Drosophila melanogaster]"
tig00009471	AUGUSTUS	stop_codon	835574	835576	.	+	0	transcript_id "g129.t2"; gene_id "g129";	protein_id "FBpp0112340"; gene_name "Rbp6 RNA-binding protein 6[Drosophila melanogaster]"
tig00009471	AUGUSTUS	gene	858405	861576	1	-	.	gene_id "g130"; gene_name "CG7724 [Drosophila melanogaster]"
tig00009471	AUGUSTUS	transcript	858405	861576	1	-	.	transcript_id "g130.t1"; gene_id "g130"; protein_id "FBpp0075044"; gene_name "CG7724 [Drosophila melanogaster]"
tig00009471	AUGUSTUS	stop_codon	858405	858407	.	-	0	transcript_id "g130.t1"; gene_id "g130";	protein_id "FBpp0075044"; gene_name "CG7724 [Drosophila melanogaster]"
tig00009471	AUGUSTUS	CDS	858405	858856	1	-	2	transcript_id "g130.t1"; gene_id "g130";	protein_id "FBpp0075044"; gene_name "CG7724 [Drosophila melanogaster]"
tig00009471	AUGUSTUS	exon	858405	858856	.	-	.	transcript_id "g130.t1"; gene_id "g130";	protein_id "FBpp0075044"; gene_name "CG7724 [Drosophila melanogaster]"
tig00009471	AUGUSTUS	intron	858857	858926	1	-	.	transcript_id "g130.t1"; gene_id "g130";	protein_id "FBpp0075044"; gene_name "CG7724 [Drosophila melanogaster]"
tig00009471	AUGUSTUS	CDS	858927	859355	1	-	2	transcript_id "g130.t1"; gene_id "g130";	protein_id "FBpp0075044"; gene_name "CG7724 [Drosophila melanogaster]"
tig00009471	AUGUSTUS	exon	858927	859355	.	-	.	transcript_id "g130.t1"; gene_id "g130";	protein_id "FBpp0075044"; gene_name "CG7724 [Drosophila melanogaster]"
tig00009471	AUGUSTUS	intron	859356	861142	1	-	.	transcript_id "g130.t1"; gene_id "g130";	protein_id "FBpp0075044"; gene_name "CG7724 [Drosophila melanogaster]"
tig00009471	AUGUSTUS	CDS	861143	861301	1	-	2	transcript_id "g130.t1"; gene_id "g130";	protein_id "FBpp0075044"; gene_name "CG7724 [Drosophila melanogaster]"
tig00009471	AUGUSTUS	exon	861143	861301	.	-	.	transcript_id "g130.t1"; gene_id "g130";	protein_id "FBpp0075044"; gene_name "CG7724 [Drosophila melanogaster]"
tig00009471	AUGUSTUS	intron	861302	861425	1	-	.	transcript_id "g130.t1"; gene_id "g130";	protein_id "FBpp0075044"; gene_name "CG7724 [Drosophila melanogaster]"
tig00009471	AUGUSTUS	CDS	861426	861576	1	-	0	transcript_id "g130.t1"; gene_id "g130";	protein_id "FBpp0075044"; gene_name "CG7724 [Drosophila melanogaster]"
tig00009471	AUGUSTUS	exon	861426	861576	.	-	.	transcript_id "g130.t1"; gene_id "g130";	protein_id "FBpp0075044"; gene_name "CG7724 [Drosophila melanogaster]"
tig00009471	AUGUSTUS	start_codon	861574	861576	.	-	0	transcript_id "g130.t1"; gene_id "g130";	protein_id "FBpp0075044"; gene_name "CG7724 [Drosophila melanogaster]"
tig00009471	AUGUSTUS	gene	869094	872901	0.98	-	.	gene_id "g131"; gene_name "rogdi rogdi[Drosophila melanogaster]"
tig00009471	AUGUSTUS	transcript	869094	872901	0.98	-	.	transcript_id "g131.t1"; gene_id "g131"; protein_id "FBpp0075043"; gene_name "rogdi rogdi[Drosophila melanogaster]"
tig00009471	AUGUSTUS	stop_codon	869094	869096	.	-	0	transcript_id "g131.t1"; gene_id "g131";	protein_id "FBpp0075043"; gene_name "rogdi rogdi[Drosophila melanogaster]"
tig00009471	AUGUSTUS	CDS	869094	869162	1	-	0	transcript_id "g131.t1"; gene_id "g131";	protein_id "FBpp0075043"; gene_name "rogdi rogdi[Drosophila melanogaster]"
tig00009471	AUGUSTUS	exon	869094	869162	.	-	.	transcript_id "g131.t1"; gene_id "g131";	protein_id "FBpp0075043"; gene_name "rogdi rogdi[Drosophila melanogaster]"
tig00009471	AUGUSTUS	intron	869163	870366	1	-	.	transcript_id "g131.t1"; gene_id "g131";	protein_id "FBpp0075043"; gene_name "rogdi rogdi[Drosophila melanogaster]"
tig00009471	AUGUSTUS	CDS	870367	870576	1	-	0	transcript_id "g131.t1"; gene_id "g131";	protein_id "FBpp0075043"; gene_name "rogdi rogdi[Drosophila melanogaster]"
tig00009471	AUGUSTUS	exon	870367	870576	.	-	.	transcript_id "g131.t1"; gene_id "g131";	protein_id "FBpp0075043"; gene_name "rogdi rogdi[Drosophila melanogaster]"
tig00009471	AUGUSTUS	intron	870577	870650	1	-	.	transcript_id "g131.t1"; gene_id "g131";	protein_id "FBpp0075043"; gene_name "rogdi rogdi[Drosophila melanogaster]"
tig00009471	AUGUSTUS	CDS	870651	870771	1	-	1	transcript_id "g131.t1"; gene_id "g131";	protein_id "FBpp0075043"; gene_name "rogdi rogdi[Drosophila melanogaster]"
tig00009471	AUGUSTUS	exon	870651	870771	.	-	.	transcript_id "g131.t1"; gene_id "g131";	protein_id "FBpp0075043"; gene_name "rogdi rogdi[Drosophila melanogaster]"
tig00009471	AUGUSTUS	intron	870772	871971	1	-	.	transcript_id "g131.t1"; gene_id "g131";	protein_id "FBpp0075043"; gene_name "rogdi rogdi[Drosophila melanogaster]"
tig00009471	AUGUSTUS	CDS	871972	872129	1	-	0	transcript_id "g131.t1"; gene_id "g131";	protein_id "FBpp0075043"; gene_name "rogdi rogdi[Drosophila melanogaster]"
tig00009471	AUGUSTUS	exon	871972	872129	.	-	.	transcript_id "g131.t1"; gene_id "g131";	protein_id "FBpp0075043"; gene_name "rogdi rogdi[Drosophila melanogaster]"
tig00009471	AUGUSTUS	intron	872130	872204	1	-	.	transcript_id "g131.t1"; gene_id "g131";	protein_id "FBpp0075043"; gene_name "rogdi rogdi[Drosophila melanogaster]"
tig00009471	AUGUSTUS	CDS	872205	872339	1	-	0	transcript_id "g131.t1"; gene_id "g131";	protein_id "FBpp0075043"; gene_name "rogdi rogdi[Drosophila melanogaster]"
tig00009471	AUGUSTUS	exon	872205	872339	.	-	.	transcript_id "g131.t1"; gene_id "g131";	protein_id "FBpp0075043"; gene_name "rogdi rogdi[Drosophila melanogaster]"
tig00009471	AUGUSTUS	intron	872340	872485	1	-	.	transcript_id "g131.t1"; gene_id "g131";	protein_id "FBpp0075043"; gene_name "rogdi rogdi[Drosophila melanogaster]"
tig00009471	AUGUSTUS	CDS	872486	872557	1	-	0	transcript_id "g131.t1"; gene_id "g131";	protein_id "FBpp0075043"; gene_name "rogdi rogdi[Drosophila melanogaster]"
tig00009471	AUGUSTUS	exon	872486	872557	.	-	.	transcript_id "g131.t1"; gene_id "g131";	protein_id "FBpp0075043"; gene_name "rogdi rogdi[Drosophila melanogaster]"
tig00009471	AUGUSTUS	intron	872558	872625	1	-	.	transcript_id "g131.t1"; gene_id "g131";	protein_id "FBpp0075043"; gene_name "rogdi rogdi[Drosophila melanogaster]"
tig00009471	AUGUSTUS	CDS	872626	872764	1	-	1	transcript_id "g131.t1"; gene_id "g131";	protein_id "FBpp0075043"; gene_name "rogdi rogdi[Drosophila melanogaster]"
tig00009471	AUGUSTUS	exon	872626	872764	.	-	.	transcript_id "g131.t1"; gene_id "g131";	protein_id "FBpp0075043"; gene_name "rogdi rogdi[Drosophila melanogaster]"
tig00009471	AUGUSTUS	intron	872765	872854	1	-	.	transcript_id "g131.t1"; gene_id "g131";	protein_id "FBpp0075043"; gene_name "rogdi rogdi[Drosophila melanogaster]"
tig00009471	AUGUSTUS	CDS	872855	872901	0.98	-	0	transcript_id "g131.t1"; gene_id "g131";	protein_id "FBpp0075043"; gene_name "rogdi rogdi[Drosophila melanogaster]"
tig00009471	AUGUSTUS	exon	872855	872901	.	-	.	transcript_id "g131.t1"; gene_id "g131";	protein_id "FBpp0075043"; gene_name "rogdi rogdi[Drosophila melanogaster]"
tig00009471	AUGUSTUS	start_codon	872899	872901	.	-	0	transcript_id "g131.t1"; gene_id "g131";	protein_id "FBpp0075043"; gene_name "rogdi rogdi[Drosophila melanogaster]"
tig00009471	AUGUSTUS	gene	876001	877269	0.98	+	.	gene_id "g132"; gene_name "mus81 mus81[Drosophila melanogaster]"
tig00009471	AUGUSTUS	transcript	876001	877269	0.98	+	.	transcript_id "g132.t1"; gene_id "g132"; protein_id "FBpp0070165"; gene_name "mus81 mus81[Drosophila melanogaster]"
tig00009471	AUGUSTUS	start_codon	876001	876003	.	+	0	transcript_id "g132.t1"; gene_id "g132";	protein_id "FBpp0070165"; gene_name "mus81 mus81[Drosophila melanogaster]"
tig00009471	AUGUSTUS	CDS	876001	877269	0.98	+	0	transcript_id "g132.t1"; gene_id "g132";	protein_id "FBpp0070165"; gene_name "mus81 mus81[Drosophila melanogaster]"
tig00009471	AUGUSTUS	exon	876001	877269	.	+	.	transcript_id "g132.t1"; gene_id "g132";	protein_id "FBpp0070165"; gene_name "mus81 mus81[Drosophila melanogaster]"
tig00009471	AUGUSTUS	stop_codon	877267	877269	.	+	0	transcript_id "g132.t1"; gene_id "g132";	protein_id "FBpp0070165"; gene_name "mus81 mus81[Drosophila melanogaster]"
tig00009471	AUGUSTUS	gene	884200	886505	1	-	.	gene_id "g133"; gene_name "TpnC73F Troponin C at 73F[Drosophila melanogaster]"
tig00009471	AUGUSTUS	transcript	884200	886505	1	-	.	transcript_id "g133.t1"; gene_id "g133"; protein_id "FBpp0088546"; gene_name "TpnC73F Troponin C at 73F[Drosophila melanogaster]"
tig00009471	AUGUSTUS	stop_codon	884200	884202	.	-	0	transcript_id "g133.t1"; gene_id "g133";	protein_id "FBpp0088546"; gene_name "TpnC73F Troponin C at 73F[Drosophila melanogaster]"
tig00009471	AUGUSTUS	CDS	884200	884228	1	-	2	transcript_id "g133.t1"; gene_id "g133";	protein_id "FBpp0088546"; gene_name "TpnC73F Troponin C at 73F[Drosophila melanogaster]"
tig00009471	AUGUSTUS	exon	884200	884228	.	-	.	transcript_id "g133.t1"; gene_id "g133";	protein_id "FBpp0088546"; gene_name "TpnC73F Troponin C at 73F[Drosophila melanogaster]"
tig00009471	AUGUSTUS	intron	884229	885835	1	-	.	transcript_id "g133.t1"; gene_id "g133";	protein_id "FBpp0088546"; gene_name "TpnC73F Troponin C at 73F[Drosophila melanogaster]"
tig00009471	AUGUSTUS	CDS	885836	886087	1	-	2	transcript_id "g133.t1"; gene_id "g133";	protein_id "FBpp0088546"; gene_name "TpnC73F Troponin C at 73F[Drosophila melanogaster]"
tig00009471	AUGUSTUS	exon	885836	886087	.	-	.	transcript_id "g133.t1"; gene_id "g133";	protein_id "FBpp0088546"; gene_name "TpnC73F Troponin C at 73F[Drosophila melanogaster]"
tig00009471	AUGUSTUS	intron	886088	886152	1	-	.	transcript_id "g133.t1"; gene_id "g133";	protein_id "FBpp0088546"; gene_name "TpnC73F Troponin C at 73F[Drosophila melanogaster]"
tig00009471	AUGUSTUS	CDS	886153	886296	1	-	2	transcript_id "g133.t1"; gene_id "g133";	protein_id "FBpp0088546"; gene_name "TpnC73F Troponin C at 73F[Drosophila melanogaster]"
tig00009471	AUGUSTUS	exon	886153	886296	.	-	.	transcript_id "g133.t1"; gene_id "g133";	protein_id "FBpp0088546"; gene_name "TpnC73F Troponin C at 73F[Drosophila melanogaster]"
tig00009471	AUGUSTUS	intron	886297	886388	1	-	.	transcript_id "g133.t1"; gene_id "g133";	protein_id "FBpp0088546"; gene_name "TpnC73F Troponin C at 73F[Drosophila melanogaster]"
tig00009471	AUGUSTUS	CDS	886389	886419	1	-	0	transcript_id "g133.t1"; gene_id "g133";	protein_id "FBpp0088546"; gene_name "TpnC73F Troponin C at 73F[Drosophila melanogaster]"
tig00009471	AUGUSTUS	exon	886389	886419	.	-	.	transcript_id "g133.t1"; gene_id "g133";	protein_id "FBpp0088546"; gene_name "TpnC73F Troponin C at 73F[Drosophila melanogaster]"
tig00009471	AUGUSTUS	intron	886420	886487	1	-	.	transcript_id "g133.t1"; gene_id "g133";	protein_id "FBpp0088546"; gene_name "TpnC73F Troponin C at 73F[Drosophila melanogaster]"
tig00009471	AUGUSTUS	CDS	886488	886505	1	-	0	transcript_id "g133.t1"; gene_id "g133";	protein_id "FBpp0088546"; gene_name "TpnC73F Troponin C at 73F[Drosophila melanogaster]"
tig00009471	AUGUSTUS	exon	886488	886505	.	-	.	transcript_id "g133.t1"; gene_id "g133";	protein_id "FBpp0088546"; gene_name "TpnC73F Troponin C at 73F[Drosophila melanogaster]"
tig00009471	AUGUSTUS	start_codon	886503	886505	.	-	0	transcript_id "g133.t1"; gene_id "g133";	protein_id "FBpp0088546"; gene_name "TpnC73F Troponin C at 73F[Drosophila melanogaster]"
tig00009684	AUGUSTUS	gene	54502	55599	0.48	+	.	gene_id "g134"; gene_name "gish gilgamesh[Drosophila melanogaster]"
tig00009684	AUGUSTUS	transcript	54502	55599	0.48	+	.	transcript_id "g134.t1"; gene_id "g134"; protein_id "FBpp0303074"; gene_name "gish gilgamesh[Drosophila melanogaster]"
tig00009684	AUGUSTUS	start_codon	54502	54504	.	+	0	transcript_id "g134.t1"; gene_id "g134";	protein_id "FBpp0303074"; gene_name "gish gilgamesh[Drosophila melanogaster]"
tig00009684	AUGUSTUS	CDS	54502	54568	1	+	0	transcript_id "g134.t1"; gene_id "g134";	protein_id "FBpp0303074"; gene_name "gish gilgamesh[Drosophila melanogaster]"
tig00009684	AUGUSTUS	exon	54502	54568	.	+	.	transcript_id "g134.t1"; gene_id "g134";	protein_id "FBpp0303074"; gene_name "gish gilgamesh[Drosophila melanogaster]"
tig00009684	AUGUSTUS	intron	54569	55373	1	+	.	transcript_id "g134.t1"; gene_id "g134";	protein_id "FBpp0303074"; gene_name "gish gilgamesh[Drosophila melanogaster]"
tig00009684	AUGUSTUS	CDS	55374	55484	0.61	+	2	transcript_id "g134.t1"; gene_id "g134";	protein_id "FBpp0303074"; gene_name "gish gilgamesh[Drosophila melanogaster]"
tig00009684	AUGUSTUS	exon	55374	55484	.	+	.	transcript_id "g134.t1"; gene_id "g134";	protein_id "FBpp0303074"; gene_name "gish gilgamesh[Drosophila melanogaster]"
tig00009684	AUGUSTUS	intron	55485	55573	0.48	+	.	transcript_id "g134.t1"; gene_id "g134";	protein_id "FBpp0303074"; gene_name "gish gilgamesh[Drosophila melanogaster]"
tig00009684	AUGUSTUS	CDS	55574	55599	0.48	+	2	transcript_id "g134.t1"; gene_id "g134";	protein_id "FBpp0303074"; gene_name "gish gilgamesh[Drosophila melanogaster]"
tig00009684	AUGUSTUS	exon	55574	55599	.	+	.	transcript_id "g134.t1"; gene_id "g134";	protein_id "FBpp0303074"; gene_name "gish gilgamesh[Drosophila melanogaster]"
tig00009684	AUGUSTUS	stop_codon	55597	55599	.	+	0	transcript_id "g134.t1"; gene_id "g134";	protein_id "FBpp0303074"; gene_name "gish gilgamesh[Drosophila melanogaster]"
tig00009767	AUGUSTUS	gene	6034	6700	0.63	-	.	gene_id "g135"; gene_name "PREDICTED: uncharacterized protein LOC108364488 [Rhagoletis zephyria]"
tig00009767	AUGUSTUS	transcript	6034	6700	0.63	-	.	transcript_id "g135.t1"; gene_id "g135"; protein_id "1048026000"; gene_name "PREDICTED: uncharacterized protein LOC108364488 [Rhagoletis zephyria]"
tig00009767	AUGUSTUS	stop_codon	6034	6036	.	-	0	transcript_id "g135.t1"; gene_id "g135";	protein_id "1048026000"; gene_name "PREDICTED: uncharacterized protein LOC108364488 [Rhagoletis zephyria]"
tig00009767	AUGUSTUS	CDS	6034	6283	0.95	-	1	transcript_id "g135.t1"; gene_id "g135";	protein_id "1048026000"; gene_name "PREDICTED: uncharacterized protein LOC108364488 [Rhagoletis zephyria]"
tig00009767	AUGUSTUS	exon	6034	6283	.	-	.	transcript_id "g135.t1"; gene_id "g135";	protein_id "1048026000"; gene_name "PREDICTED: uncharacterized protein LOC108364488 [Rhagoletis zephyria]"
tig00009767	AUGUSTUS	intron	6284	6608	0.84	-	.	transcript_id "g135.t1"; gene_id "g135";	protein_id "1048026000"; gene_name "PREDICTED: uncharacterized protein LOC108364488 [Rhagoletis zephyria]"
tig00009767	AUGUSTUS	CDS	6609	6700	0.63	-	0	transcript_id "g135.t1"; gene_id "g135";	protein_id "1048026000"; gene_name "PREDICTED: uncharacterized protein LOC108364488 [Rhagoletis zephyria]"
tig00009767	AUGUSTUS	exon	6609	6700	.	-	.	transcript_id "g135.t1"; gene_id "g135";	protein_id "1048026000"; gene_name "PREDICTED: uncharacterized protein LOC108364488 [Rhagoletis zephyria]"
tig00009767	AUGUSTUS	start_codon	6698	6700	.	-	0	transcript_id "g135.t1"; gene_id "g135";	protein_id "1048026000"; gene_name "PREDICTED: uncharacterized protein LOC108364488 [Rhagoletis zephyria]"
tig00009767	AUGUSTUS	gene	14241	14651	0.89	-	.	gene_id "g136"; 
tig00009767	AUGUSTUS	transcript	14241	14651	0.89	-	.	transcript_id "g136.t1"; gene_id "g136"; 
tig00009767	AUGUSTUS	stop_codon	14241	14243	.	-	0	transcript_id "g136.t1"; gene_id "g136";	
tig00009767	AUGUSTUS	CDS	14241	14651	0.89	-	0	transcript_id "g136.t1"; gene_id "g136";	
tig00009767	AUGUSTUS	exon	14241	14651	.	-	.	transcript_id "g136.t1"; gene_id "g136";	
tig00009767	AUGUSTUS	start_codon	14649	14651	.	-	0	transcript_id "g136.t1"; gene_id "g136";	
tig00009767	AUGUSTUS	gene	22833	27195	0.1	+	.	gene_id "g137"; gene_name "putative RNA-directed DNA polymerase from transposon X-element, partial [Ceratitis capitata]"
tig00009767	AUGUSTUS	transcript	22833	27195	0.1	+	.	transcript_id "g137.t1"; gene_id "g137"; protein_id "577706709"; gene_name "putative RNA-directed DNA polymerase from transposon X-element, partial [Ceratitis capitata]"
tig00009767	AUGUSTUS	start_codon	22833	22835	.	+	0	transcript_id "g137.t1"; gene_id "g137";	protein_id "577706709"; gene_name "putative RNA-directed DNA polymerase from transposon X-element, partial [Ceratitis capitata]"
tig00009767	AUGUSTUS	CDS	22833	22850	0.52	+	0	transcript_id "g137.t1"; gene_id "g137";	protein_id "577706709"; gene_name "putative RNA-directed DNA polymerase from transposon X-element, partial [Ceratitis capitata]"
tig00009767	AUGUSTUS	exon	22833	22850	.	+	.	transcript_id "g137.t1"; gene_id "g137";	protein_id "577706709"; gene_name "putative RNA-directed DNA polymerase from transposon X-element, partial [Ceratitis capitata]"
tig00009767	AUGUSTUS	intron	22851	23280	0.52	+	.	transcript_id "g137.t1"; gene_id "g137";	protein_id "577706709"; gene_name "putative RNA-directed DNA polymerase from transposon X-element, partial [Ceratitis capitata]"
tig00009767	AUGUSTUS	CDS	23281	23400	0.44	+	0	transcript_id "g137.t1"; gene_id "g137";	protein_id "577706709"; gene_name "putative RNA-directed DNA polymerase from transposon X-element, partial [Ceratitis capitata]"
tig00009767	AUGUSTUS	exon	23281	23400	.	+	.	transcript_id "g137.t1"; gene_id "g137";	protein_id "577706709"; gene_name "putative RNA-directed DNA polymerase from transposon X-element, partial [Ceratitis capitata]"
tig00009767	AUGUSTUS	intron	23401	24058	0.44	+	.	transcript_id "g137.t1"; gene_id "g137";	protein_id "577706709"; gene_name "putative RNA-directed DNA polymerase from transposon X-element, partial [Ceratitis capitata]"
tig00009767	AUGUSTUS	CDS	24059	24229	0.45	+	0	transcript_id "g137.t1"; gene_id "g137";	protein_id "577706709"; gene_name "putative RNA-directed DNA polymerase from transposon X-element, partial [Ceratitis capitata]"
tig00009767	AUGUSTUS	exon	24059	24229	.	+	.	transcript_id "g137.t1"; gene_id "g137";	protein_id "577706709"; gene_name "putative RNA-directed DNA polymerase from transposon X-element, partial [Ceratitis capitata]"
tig00009767	AUGUSTUS	intron	24230	24359	1	+	.	transcript_id "g137.t1"; gene_id "g137";	protein_id "577706709"; gene_name "putative RNA-directed DNA polymerase from transposon X-element, partial [Ceratitis capitata]"
tig00009767	AUGUSTUS	CDS	24360	24562	0.87	+	0	transcript_id "g137.t1"; gene_id "g137";	protein_id "577706709"; gene_name "putative RNA-directed DNA polymerase from transposon X-element, partial [Ceratitis capitata]"
tig00009767	AUGUSTUS	exon	24360	24562	.	+	.	transcript_id "g137.t1"; gene_id "g137";	protein_id "577706709"; gene_name "putative RNA-directed DNA polymerase from transposon X-element, partial [Ceratitis capitata]"
tig00009767	AUGUSTUS	intron	24563	24815	0.59	+	.	transcript_id "g137.t1"; gene_id "g137";	protein_id "577706709"; gene_name "putative RNA-directed DNA polymerase from transposon X-element, partial [Ceratitis capitata]"
tig00009767	AUGUSTUS	CDS	24816	24896	0.55	+	1	transcript_id "g137.t1"; gene_id "g137";	protein_id "577706709"; gene_name "putative RNA-directed DNA polymerase from transposon X-element, partial [Ceratitis capitata]"
tig00009767	AUGUSTUS	exon	24816	24896	.	+	.	transcript_id "g137.t1"; gene_id "g137";	protein_id "577706709"; gene_name "putative RNA-directed DNA polymerase from transposon X-element, partial [Ceratitis capitata]"
tig00009767	AUGUSTUS	intron	24897	27014	0.41	+	.	transcript_id "g137.t1"; gene_id "g137";	protein_id "577706709"; gene_name "putative RNA-directed DNA polymerase from transposon X-element, partial [Ceratitis capitata]"
tig00009767	AUGUSTUS	CDS	27015	27195	0.54	+	1	transcript_id "g137.t1"; gene_id "g137";	protein_id "577706709"; gene_name "putative RNA-directed DNA polymerase from transposon X-element, partial [Ceratitis capitata]"
tig00009767	AUGUSTUS	exon	27015	27195	.	+	.	transcript_id "g137.t1"; gene_id "g137";	protein_id "577706709"; gene_name "putative RNA-directed DNA polymerase from transposon X-element, partial [Ceratitis capitata]"
tig00009767	AUGUSTUS	stop_codon	27193	27195	.	+	0	transcript_id "g137.t1"; gene_id "g137";	protein_id "577706709"; gene_name "putative RNA-directed DNA polymerase from transposon X-element, partial [Ceratitis capitata]"
tig00009767	AUGUSTUS	gene	27948	36458	2.9	+	.	gene_id "g138"; gene_name "CG34394 [Drosophila melanogaster]"
tig00009767	AUGUSTUS	transcript	27948	36458	0.48	+	.	transcript_id "g138.t1"; gene_id "g138"; protein_id "FBpp0111551"; gene_name "CG34394 [Drosophila melanogaster]"
tig00009767	AUGUSTUS	start_codon	27948	27950	.	+	0	transcript_id "g138.t1"; gene_id "g138";	protein_id "FBpp0111551"; gene_name "CG34394 [Drosophila melanogaster]"
tig00009767	AUGUSTUS	CDS	27948	27965	1	+	0	transcript_id "g138.t1"; gene_id "g138";	protein_id "FBpp0111551"; gene_name "CG34394 [Drosophila melanogaster]"
tig00009767	AUGUSTUS	exon	27948	27965	.	+	.	transcript_id "g138.t1"; gene_id "g138";	protein_id "FBpp0111551"; gene_name "CG34394 [Drosophila melanogaster]"
tig00009767	AUGUSTUS	intron	27966	28557	1	+	.	transcript_id "g138.t1"; gene_id "g138";	protein_id "FBpp0111551"; gene_name "CG34394 [Drosophila melanogaster]"
tig00009767	AUGUSTUS	CDS	28558	28765	1	+	0	transcript_id "g138.t1"; gene_id "g138";	protein_id "FBpp0111551"; gene_name "CG34394 [Drosophila melanogaster]"
tig00009767	AUGUSTUS	exon	28558	28765	.	+	.	transcript_id "g138.t1"; gene_id "g138";	protein_id "FBpp0111551"; gene_name "CG34394 [Drosophila melanogaster]"
tig00009767	AUGUSTUS	intron	28766	32414	0.56	+	.	transcript_id "g138.t1"; gene_id "g138";	protein_id "FBpp0111551"; gene_name "CG34394 [Drosophila melanogaster]"
tig00009767	AUGUSTUS	CDS	32415	33264	0.56	+	2	transcript_id "g138.t1"; gene_id "g138";	protein_id "FBpp0111551"; gene_name "CG34394 [Drosophila melanogaster]"
tig00009767	AUGUSTUS	exon	32415	33264	.	+	.	transcript_id "g138.t1"; gene_id "g138";	protein_id "FBpp0111551"; gene_name "CG34394 [Drosophila melanogaster]"
tig00009767	AUGUSTUS	intron	33265	34984	1	+	.	transcript_id "g138.t1"; gene_id "g138";	protein_id "FBpp0111551"; gene_name "CG34394 [Drosophila melanogaster]"
tig00009767	AUGUSTUS	CDS	34985	35237	1	+	1	transcript_id "g138.t1"; gene_id "g138";	protein_id "FBpp0111551"; gene_name "CG34394 [Drosophila melanogaster]"
tig00009767	AUGUSTUS	exon	34985	35237	.	+	.	transcript_id "g138.t1"; gene_id "g138";	protein_id "FBpp0111551"; gene_name "CG34394 [Drosophila melanogaster]"
tig00009767	AUGUSTUS	intron	35238	35309	1	+	.	transcript_id "g138.t1"; gene_id "g138";	protein_id "FBpp0111551"; gene_name "CG34394 [Drosophila melanogaster]"
tig00009767	AUGUSTUS	CDS	35310	35440	1	+	0	transcript_id "g138.t1"; gene_id "g138";	protein_id "FBpp0111551"; gene_name "CG34394 [Drosophila melanogaster]"
tig00009767	AUGUSTUS	exon	35310	35440	.	+	.	transcript_id "g138.t1"; gene_id "g138";	protein_id "FBpp0111551"; gene_name "CG34394 [Drosophila melanogaster]"
tig00009767	AUGUSTUS	intron	35441	35526	1	+	.	transcript_id "g138.t1"; gene_id "g138";	protein_id "FBpp0111551"; gene_name "CG34394 [Drosophila melanogaster]"
tig00009767	AUGUSTUS	CDS	35527	35723	0.99	+	1	transcript_id "g138.t1"; gene_id "g138";	protein_id "FBpp0111551"; gene_name "CG34394 [Drosophila melanogaster]"
tig00009767	AUGUSTUS	exon	35527	35723	.	+	.	transcript_id "g138.t1"; gene_id "g138";	protein_id "FBpp0111551"; gene_name "CG34394 [Drosophila melanogaster]"
tig00009767	AUGUSTUS	intron	35724	35903	0.99	+	.	transcript_id "g138.t1"; gene_id "g138";	protein_id "FBpp0111551"; gene_name "CG34394 [Drosophila melanogaster]"
tig00009767	AUGUSTUS	CDS	35904	36198	1	+	2	transcript_id "g138.t1"; gene_id "g138";	protein_id "FBpp0111551"; gene_name "CG34394 [Drosophila melanogaster]"
tig00009767	AUGUSTUS	exon	35904	36198	.	+	.	transcript_id "g138.t1"; gene_id "g138";	protein_id "FBpp0111551"; gene_name "CG34394 [Drosophila melanogaster]"
tig00009767	AUGUSTUS	intron	36199	36259	1	+	.	transcript_id "g138.t1"; gene_id "g138";	protein_id "FBpp0111551"; gene_name "CG34394 [Drosophila melanogaster]"
tig00009767	AUGUSTUS	CDS	36260	36458	0.85	+	1	transcript_id "g138.t1"; gene_id "g138";	protein_id "FBpp0111551"; gene_name "CG34394 [Drosophila melanogaster]"
tig00009767	AUGUSTUS	exon	36260	36458	.	+	.	transcript_id "g138.t1"; gene_id "g138";	protein_id "FBpp0111551"; gene_name "CG34394 [Drosophila melanogaster]"
tig00009767	AUGUSTUS	stop_codon	36456	36458	.	+	0	transcript_id "g138.t1"; gene_id "g138";	protein_id "FBpp0111551"; gene_name "CG34394 [Drosophila melanogaster]"
tig00009767	AUGUSTUS	transcript	32684	36458	0.76	+	.	transcript_id "g138.t2"; gene_id "g138"; protein_id "FBpp0111551"; gene_name "CG34394 [Drosophila melanogaster]"
tig00009767	AUGUSTUS	start_codon	32684	32686	.	+	0	transcript_id "g138.t2"; gene_id "g138";	protein_id "FBpp0111551"; gene_name "CG34394 [Drosophila melanogaster]"
tig00009767	AUGUSTUS	CDS	32684	33264	0.82	+	0	transcript_id "g138.t2"; gene_id "g138";	protein_id "FBpp0111551"; gene_name "CG34394 [Drosophila melanogaster]"
tig00009767	AUGUSTUS	exon	32684	33264	.	+	.	transcript_id "g138.t2"; gene_id "g138";	protein_id "FBpp0111551"; gene_name "CG34394 [Drosophila melanogaster]"
tig00009767	AUGUSTUS	intron	33265	34984	1	+	.	transcript_id "g138.t2"; gene_id "g138";	protein_id "FBpp0111551"; gene_name "CG34394 [Drosophila melanogaster]"
tig00009767	AUGUSTUS	CDS	34985	35237	1	+	1	transcript_id "g138.t2"; gene_id "g138";	protein_id "FBpp0111551"; gene_name "CG34394 [Drosophila melanogaster]"
tig00009767	AUGUSTUS	exon	34985	35237	.	+	.	transcript_id "g138.t2"; gene_id "g138";	protein_id "FBpp0111551"; gene_name "CG34394 [Drosophila melanogaster]"
tig00009767	AUGUSTUS	intron	35238	35309	1	+	.	transcript_id "g138.t2"; gene_id "g138";	protein_id "FBpp0111551"; gene_name "CG34394 [Drosophila melanogaster]"
tig00009767	AUGUSTUS	CDS	35310	35440	1	+	0	transcript_id "g138.t2"; gene_id "g138";	protein_id "FBpp0111551"; gene_name "CG34394 [Drosophila melanogaster]"
tig00009767	AUGUSTUS	exon	35310	35440	.	+	.	transcript_id "g138.t2"; gene_id "g138";	protein_id "FBpp0111551"; gene_name "CG34394 [Drosophila melanogaster]"
tig00009767	AUGUSTUS	intron	35441	35526	1	+	.	transcript_id "g138.t2"; gene_id "g138";	protein_id "FBpp0111551"; gene_name "CG34394 [Drosophila melanogaster]"
tig00009767	AUGUSTUS	CDS	35527	35729	1	+	1	transcript_id "g138.t2"; gene_id "g138";	protein_id "FBpp0111551"; gene_name "CG34394 [Drosophila melanogaster]"
tig00009767	AUGUSTUS	exon	35527	35729	.	+	.	transcript_id "g138.t2"; gene_id "g138";	protein_id "FBpp0111551"; gene_name "CG34394 [Drosophila melanogaster]"
tig00009767	AUGUSTUS	intron	35730	35903	1	+	.	transcript_id "g138.t2"; gene_id "g138";	protein_id "FBpp0111551"; gene_name "CG34394 [Drosophila melanogaster]"
tig00009767	AUGUSTUS	CDS	35904	36198	1	+	2	transcript_id "g138.t2"; gene_id "g138";	protein_id "FBpp0111551"; gene_name "CG34394 [Drosophila melanogaster]"
tig00009767	AUGUSTUS	exon	35904	36198	.	+	.	transcript_id "g138.t2"; gene_id "g138";	protein_id "FBpp0111551"; gene_name "CG34394 [Drosophila melanogaster]"
tig00009767	AUGUSTUS	intron	36199	36259	1	+	.	transcript_id "g138.t2"; gene_id "g138";	protein_id "FBpp0111551"; gene_name "CG34394 [Drosophila melanogaster]"
tig00009767	AUGUSTUS	CDS	36260	36458	0.94	+	1	transcript_id "g138.t2"; gene_id "g138";	protein_id "FBpp0111551"; gene_name "CG34394 [Drosophila melanogaster]"
tig00009767	AUGUSTUS	exon	36260	36458	.	+	.	transcript_id "g138.t2"; gene_id "g138";	protein_id "FBpp0111551"; gene_name "CG34394 [Drosophila melanogaster]"
tig00009767	AUGUSTUS	stop_codon	36456	36458	.	+	0	transcript_id "g138.t2"; gene_id "g138";	protein_id "FBpp0111551"; gene_name "CG34394 [Drosophila melanogaster]"
tig00009767	AUGUSTUS	transcript	32684	36458	0.66	+	.	transcript_id "g138.t3"; gene_id "g138"; protein_id "FBpp0111551"; gene_name "CG34394 [Drosophila melanogaster]"
tig00009767	AUGUSTUS	start_codon	32684	32686	.	+	0	transcript_id "g138.t3"; gene_id "g138";	protein_id "FBpp0111551"; gene_name "CG34394 [Drosophila melanogaster]"
tig00009767	AUGUSTUS	CDS	32684	33264	0.76	+	0	transcript_id "g138.t3"; gene_id "g138";	protein_id "FBpp0111551"; gene_name "CG34394 [Drosophila melanogaster]"
tig00009767	AUGUSTUS	exon	32684	33264	.	+	.	transcript_id "g138.t3"; gene_id "g138";	protein_id "FBpp0111551"; gene_name "CG34394 [Drosophila melanogaster]"
tig00009767	AUGUSTUS	intron	33265	34984	1	+	.	transcript_id "g138.t3"; gene_id "g138";	protein_id "FBpp0111551"; gene_name "CG34394 [Drosophila melanogaster]"
tig00009767	AUGUSTUS	CDS	34985	35237	1	+	1	transcript_id "g138.t3"; gene_id "g138";	protein_id "FBpp0111551"; gene_name "CG34394 [Drosophila melanogaster]"
tig00009767	AUGUSTUS	exon	34985	35237	.	+	.	transcript_id "g138.t3"; gene_id "g138";	protein_id "FBpp0111551"; gene_name "CG34394 [Drosophila melanogaster]"
tig00009767	AUGUSTUS	intron	35238	35309	1	+	.	transcript_id "g138.t3"; gene_id "g138";	protein_id "FBpp0111551"; gene_name "CG34394 [Drosophila melanogaster]"
tig00009767	AUGUSTUS	CDS	35310	35440	1	+	0	transcript_id "g138.t3"; gene_id "g138";	protein_id "FBpp0111551"; gene_name "CG34394 [Drosophila melanogaster]"
tig00009767	AUGUSTUS	exon	35310	35440	.	+	.	transcript_id "g138.t3"; gene_id "g138";	protein_id "FBpp0111551"; gene_name "CG34394 [Drosophila melanogaster]"
tig00009767	AUGUSTUS	intron	35441	35526	1	+	.	transcript_id "g138.t3"; gene_id "g138";	protein_id "FBpp0111551"; gene_name "CG34394 [Drosophila melanogaster]"
tig00009767	AUGUSTUS	CDS	35527	35723	1	+	1	transcript_id "g138.t3"; gene_id "g138";	protein_id "FBpp0111551"; gene_name "CG34394 [Drosophila melanogaster]"
tig00009767	AUGUSTUS	exon	35527	35723	.	+	.	transcript_id "g138.t3"; gene_id "g138";	protein_id "FBpp0111551"; gene_name "CG34394 [Drosophila melanogaster]"
tig00009767	AUGUSTUS	intron	35724	35903	1	+	.	transcript_id "g138.t3"; gene_id "g138";	protein_id "FBpp0111551"; gene_name "CG34394 [Drosophila melanogaster]"
tig00009767	AUGUSTUS	CDS	35904	36198	1	+	2	transcript_id "g138.t3"; gene_id "g138";	protein_id "FBpp0111551"; gene_name "CG34394 [Drosophila melanogaster]"
tig00009767	AUGUSTUS	exon	35904	36198	.	+	.	transcript_id "g138.t3"; gene_id "g138";	protein_id "FBpp0111551"; gene_name "CG34394 [Drosophila melanogaster]"
tig00009767	AUGUSTUS	intron	36199	36259	1	+	.	transcript_id "g138.t3"; gene_id "g138";	protein_id "FBpp0111551"; gene_name "CG34394 [Drosophila melanogaster]"
tig00009767	AUGUSTUS	CDS	36260	36458	0.87	+	1	transcript_id "g138.t3"; gene_id "g138";	protein_id "FBpp0111551"; gene_name "CG34394 [Drosophila melanogaster]"
tig00009767	AUGUSTUS	exon	36260	36458	.	+	.	transcript_id "g138.t3"; gene_id "g138";	protein_id "FBpp0111551"; gene_name "CG34394 [Drosophila melanogaster]"
tig00009767	AUGUSTUS	stop_codon	36456	36458	.	+	0	transcript_id "g138.t3"; gene_id "g138";	protein_id "FBpp0111551"; gene_name "CG34394 [Drosophila melanogaster]"
tig00009767	AUGUSTUS	transcript	27948	30890	1	+	.	transcript_id "g138.t4"; gene_id "g138"; protein_id "FBpp0297429"; gene_name "CG34394 [Drosophila melanogaster]"
tig00009767	AUGUSTUS	start_codon	27948	27950	.	+	0	transcript_id "g138.t4"; gene_id "g138";	protein_id "FBpp0297429"; gene_name "CG34394 [Drosophila melanogaster]"
tig00009767	AUGUSTUS	CDS	27948	27965	1	+	0	transcript_id "g138.t4"; gene_id "g138";	protein_id "FBpp0297429"; gene_name "CG34394 [Drosophila melanogaster]"
tig00009767	AUGUSTUS	exon	27948	27965	.	+	.	transcript_id "g138.t4"; gene_id "g138";	protein_id "FBpp0297429"; gene_name "CG34394 [Drosophila melanogaster]"
tig00009767	AUGUSTUS	intron	27966	28557	1	+	.	transcript_id "g138.t4"; gene_id "g138";	protein_id "FBpp0297429"; gene_name "CG34394 [Drosophila melanogaster]"
tig00009767	AUGUSTUS	CDS	28558	28765	1	+	0	transcript_id "g138.t4"; gene_id "g138";	protein_id "FBpp0297429"; gene_name "CG34394 [Drosophila melanogaster]"
tig00009767	AUGUSTUS	exon	28558	28765	.	+	.	transcript_id "g138.t4"; gene_id "g138";	protein_id "FBpp0297429"; gene_name "CG34394 [Drosophila melanogaster]"
tig00009767	AUGUSTUS	intron	28766	30762	1	+	.	transcript_id "g138.t4"; gene_id "g138";	protein_id "FBpp0297429"; gene_name "CG34394 [Drosophila melanogaster]"
tig00009767	AUGUSTUS	CDS	30763	30890	1	+	2	transcript_id "g138.t4"; gene_id "g138";	protein_id "FBpp0297429"; gene_name "CG34394 [Drosophila melanogaster]"
tig00009767	AUGUSTUS	exon	30763	30890	.	+	.	transcript_id "g138.t4"; gene_id "g138";	protein_id "FBpp0297429"; gene_name "CG34394 [Drosophila melanogaster]"
tig00009767	AUGUSTUS	stop_codon	30888	30890	.	+	0	transcript_id "g138.t4"; gene_id "g138";	protein_id "FBpp0297429"; gene_name "CG34394 [Drosophila melanogaster]"
tig00009767	AUGUSTUS	gene	85789	86262	1	-	.	gene_id "g139"; gene_name "hypothetical protein TcasGA2_TC031918 [Tribolium castaneum]"
tig00009767	AUGUSTUS	transcript	85789	86262	1	-	.	transcript_id "g139.t1"; gene_id "g139"; protein_id "1004394882"; gene_name "hypothetical protein TcasGA2_TC031918 [Tribolium castaneum]"
tig00009767	AUGUSTUS	stop_codon	85789	85791	.	-	0	transcript_id "g139.t1"; gene_id "g139";	protein_id "1004394882"; gene_name "hypothetical protein TcasGA2_TC031918 [Tribolium castaneum]"
tig00009767	AUGUSTUS	CDS	85789	86262	1	-	0	transcript_id "g139.t1"; gene_id "g139";	protein_id "1004394882"; gene_name "hypothetical protein TcasGA2_TC031918 [Tribolium castaneum]"
tig00009767	AUGUSTUS	exon	85789	86262	.	-	.	transcript_id "g139.t1"; gene_id "g139";	protein_id "1004394882"; gene_name "hypothetical protein TcasGA2_TC031918 [Tribolium castaneum]"
tig00009767	AUGUSTUS	start_codon	86260	86262	.	-	0	transcript_id "g139.t1"; gene_id "g139";	protein_id "1004394882"; gene_name "hypothetical protein TcasGA2_TC031918 [Tribolium castaneum]"
tig00009767	AUGUSTUS	gene	87388	108053	0.89	+	.	gene_id "g140"; gene_name "ph-p polyhomeotic proximal[Drosophila melanogaster]"
tig00009767	AUGUSTUS	transcript	87388	108053	0.89	+	.	transcript_id "g140.t1"; gene_id "g140"; protein_id "FBpp0070416"; gene_name "ph-p polyhomeotic proximal[Drosophila melanogaster]"
tig00009767	AUGUSTUS	start_codon	87388	87390	.	+	0	transcript_id "g140.t1"; gene_id "g140";	protein_id "FBpp0070416"; gene_name "ph-p polyhomeotic proximal[Drosophila melanogaster]"
tig00009767	AUGUSTUS	CDS	87388	87995	0.89	+	0	transcript_id "g140.t1"; gene_id "g140";	protein_id "FBpp0070416"; gene_name "ph-p polyhomeotic proximal[Drosophila melanogaster]"
tig00009767	AUGUSTUS	exon	87388	87995	.	+	.	transcript_id "g140.t1"; gene_id "g140";	protein_id "FBpp0070416"; gene_name "ph-p polyhomeotic proximal[Drosophila melanogaster]"
tig00009767	AUGUSTUS	intron	87996	93052	1	+	.	transcript_id "g140.t1"; gene_id "g140";	protein_id "FBpp0070416"; gene_name "ph-p polyhomeotic proximal[Drosophila melanogaster]"
tig00009767	AUGUSTUS	CDS	93053	93322	1	+	1	transcript_id "g140.t1"; gene_id "g140";	protein_id "FBpp0070416"; gene_name "ph-p polyhomeotic proximal[Drosophila melanogaster]"
tig00009767	AUGUSTUS	exon	93053	93322	.	+	.	transcript_id "g140.t1"; gene_id "g140";	protein_id "FBpp0070416"; gene_name "ph-p polyhomeotic proximal[Drosophila melanogaster]"
tig00009767	AUGUSTUS	intron	93323	93492	1	+	.	transcript_id "g140.t1"; gene_id "g140";	protein_id "FBpp0070416"; gene_name "ph-p polyhomeotic proximal[Drosophila melanogaster]"
tig00009767	AUGUSTUS	CDS	93493	93865	1	+	1	transcript_id "g140.t1"; gene_id "g140";	protein_id "FBpp0070416"; gene_name "ph-p polyhomeotic proximal[Drosophila melanogaster]"
tig00009767	AUGUSTUS	exon	93493	93865	.	+	.	transcript_id "g140.t1"; gene_id "g140";	protein_id "FBpp0070416"; gene_name "ph-p polyhomeotic proximal[Drosophila melanogaster]"
tig00009767	AUGUSTUS	intron	93866	93926	1	+	.	transcript_id "g140.t1"; gene_id "g140";	protein_id "FBpp0070416"; gene_name "ph-p polyhomeotic proximal[Drosophila melanogaster]"
tig00009767	AUGUSTUS	CDS	93927	94634	1	+	0	transcript_id "g140.t1"; gene_id "g140";	protein_id "FBpp0070416"; gene_name "ph-p polyhomeotic proximal[Drosophila melanogaster]"
tig00009767	AUGUSTUS	exon	93927	94634	.	+	.	transcript_id "g140.t1"; gene_id "g140";	protein_id "FBpp0070416"; gene_name "ph-p polyhomeotic proximal[Drosophila melanogaster]"
tig00009767	AUGUSTUS	intron	94635	107387	1	+	.	transcript_id "g140.t1"; gene_id "g140";	protein_id "FBpp0070416"; gene_name "ph-p polyhomeotic proximal[Drosophila melanogaster]"
tig00009767	AUGUSTUS	CDS	107388	108053	1	+	0	transcript_id "g140.t1"; gene_id "g140";	protein_id "FBpp0070416"; gene_name "ph-p polyhomeotic proximal[Drosophila melanogaster]"
tig00009767	AUGUSTUS	exon	107388	108053	.	+	.	transcript_id "g140.t1"; gene_id "g140";	protein_id "FBpp0070416"; gene_name "ph-p polyhomeotic proximal[Drosophila melanogaster]"
tig00009767	AUGUSTUS	stop_codon	108051	108053	.	+	0	transcript_id "g140.t1"; gene_id "g140";	protein_id "FBpp0070416"; gene_name "ph-p polyhomeotic proximal[Drosophila melanogaster]"
tig00009767	AUGUSTUS	gene	113439	113984	0.23	-	.	gene_id "g141"; gene_name "dUTPase Deoxyuridine triphosphatase[Drosophila melanogaster]"
tig00009767	AUGUSTUS	transcript	113439	113984	0.23	-	.	transcript_id "g141.t1"; gene_id "g141"; protein_id "FBpp0079746"; gene_name "dUTPase Deoxyuridine triphosphatase[Drosophila melanogaster]"
tig00009767	AUGUSTUS	stop_codon	113439	113441	.	-	0	transcript_id "g141.t1"; gene_id "g141";	protein_id "FBpp0079746"; gene_name "dUTPase Deoxyuridine triphosphatase[Drosophila melanogaster]"
tig00009767	AUGUSTUS	CDS	113439	113984	0.23	-	0	transcript_id "g141.t1"; gene_id "g141";	protein_id "FBpp0079746"; gene_name "dUTPase Deoxyuridine triphosphatase[Drosophila melanogaster]"
tig00009767	AUGUSTUS	exon	113439	113984	.	-	.	transcript_id "g141.t1"; gene_id "g141";	protein_id "FBpp0079746"; gene_name "dUTPase Deoxyuridine triphosphatase[Drosophila melanogaster]"
tig00009767	AUGUSTUS	start_codon	113982	113984	.	-	0	transcript_id "g141.t1"; gene_id "g141";	protein_id "FBpp0079746"; gene_name "dUTPase Deoxyuridine triphosphatase[Drosophila melanogaster]"
tig00009767	AUGUSTUS	gene	116688	117448	1	+	.	gene_id "g142"; gene_name "CG6144 [Drosophila melanogaster]"
tig00009767	AUGUSTUS	transcript	116688	117448	1	+	.	transcript_id "g142.t1"; gene_id "g142"; protein_id "FBpp0293077"; gene_name "CG6144 [Drosophila melanogaster]"
tig00009767	AUGUSTUS	start_codon	116688	116690	.	+	0	transcript_id "g142.t1"; gene_id "g142";	protein_id "FBpp0293077"; gene_name "CG6144 [Drosophila melanogaster]"
tig00009767	AUGUSTUS	CDS	116688	116717	1	+	0	transcript_id "g142.t1"; gene_id "g142";	protein_id "FBpp0293077"; gene_name "CG6144 [Drosophila melanogaster]"
tig00009767	AUGUSTUS	exon	116688	116717	.	+	.	transcript_id "g142.t1"; gene_id "g142";	protein_id "FBpp0293077"; gene_name "CG6144 [Drosophila melanogaster]"
tig00009767	AUGUSTUS	intron	116718	116767	1	+	.	transcript_id "g142.t1"; gene_id "g142";	protein_id "FBpp0293077"; gene_name "CG6144 [Drosophila melanogaster]"
tig00009767	AUGUSTUS	CDS	116768	117448	1	+	0	transcript_id "g142.t1"; gene_id "g142";	protein_id "FBpp0293077"; gene_name "CG6144 [Drosophila melanogaster]"
tig00009767	AUGUSTUS	exon	116768	117448	.	+	.	transcript_id "g142.t1"; gene_id "g142";	protein_id "FBpp0293077"; gene_name "CG6144 [Drosophila melanogaster]"
tig00009767	AUGUSTUS	stop_codon	117446	117448	.	+	0	transcript_id "g142.t1"; gene_id "g142";	protein_id "FBpp0293077"; gene_name "CG6144 [Drosophila melanogaster]"
tig00009767	AUGUSTUS	gene	124114	125904	0.22	+	.	gene_id "g143"; gene_name "putative RNA-directed DNA polymerase from transposon X-element, partial [Ceratitis capitata]"
tig00009767	AUGUSTUS	transcript	124114	125904	0.22	+	.	transcript_id "g143.t1"; gene_id "g143"; protein_id "577706709"; gene_name "putative RNA-directed DNA polymerase from transposon X-element, partial [Ceratitis capitata]"
tig00009767	AUGUSTUS	start_codon	124114	124116	.	+	0	transcript_id "g143.t1"; gene_id "g143";	protein_id "577706709"; gene_name "putative RNA-directed DNA polymerase from transposon X-element, partial [Ceratitis capitata]"
tig00009767	AUGUSTUS	CDS	124114	124267	0.42	+	0	transcript_id "g143.t1"; gene_id "g143";	protein_id "577706709"; gene_name "putative RNA-directed DNA polymerase from transposon X-element, partial [Ceratitis capitata]"
tig00009767	AUGUSTUS	exon	124114	124267	.	+	.	transcript_id "g143.t1"; gene_id "g143";	protein_id "577706709"; gene_name "putative RNA-directed DNA polymerase from transposon X-element, partial [Ceratitis capitata]"
tig00009767	AUGUSTUS	intron	124268	125212	0.32	+	.	transcript_id "g143.t1"; gene_id "g143";	protein_id "577706709"; gene_name "putative RNA-directed DNA polymerase from transposon X-element, partial [Ceratitis capitata]"
tig00009767	AUGUSTUS	CDS	125213	125416	0.35	+	2	transcript_id "g143.t1"; gene_id "g143";	protein_id "577706709"; gene_name "putative RNA-directed DNA polymerase from transposon X-element, partial [Ceratitis capitata]"
tig00009767	AUGUSTUS	exon	125213	125416	.	+	.	transcript_id "g143.t1"; gene_id "g143";	protein_id "577706709"; gene_name "putative RNA-directed DNA polymerase from transposon X-element, partial [Ceratitis capitata]"
tig00009767	AUGUSTUS	intron	125417	125464	0.67	+	.	transcript_id "g143.t1"; gene_id "g143";	protein_id "577706709"; gene_name "putative RNA-directed DNA polymerase from transposon X-element, partial [Ceratitis capitata]"
tig00009767	AUGUSTUS	CDS	125465	125904	0.99	+	2	transcript_id "g143.t1"; gene_id "g143";	protein_id "577706709"; gene_name "putative RNA-directed DNA polymerase from transposon X-element, partial [Ceratitis capitata]"
tig00009767	AUGUSTUS	exon	125465	125904	.	+	.	transcript_id "g143.t1"; gene_id "g143";	protein_id "577706709"; gene_name "putative RNA-directed DNA polymerase from transposon X-element, partial [Ceratitis capitata]"
tig00009767	AUGUSTUS	stop_codon	125902	125904	.	+	0	transcript_id "g143.t1"; gene_id "g143";	protein_id "577706709"; gene_name "putative RNA-directed DNA polymerase from transposon X-element, partial [Ceratitis capitata]"
tig00009767	AUGUSTUS	gene	132681	148539	0.91	-	.	gene_id "g144"; gene_name "Myo31DF Myosin 31DF[Drosophila melanogaster]"
tig00009767	AUGUSTUS	transcript	132681	148539	0.91	-	.	transcript_id "g144.t1"; gene_id "g144"; protein_id "FBpp0079625"; gene_name "Myo31DF Myosin 31DF[Drosophila melanogaster]"
tig00009767	AUGUSTUS	stop_codon	132681	132683	.	-	0	transcript_id "g144.t1"; gene_id "g144";	protein_id "FBpp0079625"; gene_name "Myo31DF Myosin 31DF[Drosophila melanogaster]"
tig00009767	AUGUSTUS	CDS	132681	132849	0.93	-	1	transcript_id "g144.t1"; gene_id "g144";	protein_id "FBpp0079625"; gene_name "Myo31DF Myosin 31DF[Drosophila melanogaster]"
tig00009767	AUGUSTUS	exon	132681	132849	.	-	.	transcript_id "g144.t1"; gene_id "g144";	protein_id "FBpp0079625"; gene_name "Myo31DF Myosin 31DF[Drosophila melanogaster]"
tig00009767	AUGUSTUS	intron	132850	132903	1	-	.	transcript_id "g144.t1"; gene_id "g144";	protein_id "FBpp0079625"; gene_name "Myo31DF Myosin 31DF[Drosophila melanogaster]"
tig00009767	AUGUSTUS	CDS	132904	133061	1	-	0	transcript_id "g144.t1"; gene_id "g144";	protein_id "FBpp0079625"; gene_name "Myo31DF Myosin 31DF[Drosophila melanogaster]"
tig00009767	AUGUSTUS	exon	132904	133061	.	-	.	transcript_id "g144.t1"; gene_id "g144";	protein_id "FBpp0079625"; gene_name "Myo31DF Myosin 31DF[Drosophila melanogaster]"
tig00009767	AUGUSTUS	intron	133062	133815	1	-	.	transcript_id "g144.t1"; gene_id "g144";	protein_id "FBpp0079625"; gene_name "Myo31DF Myosin 31DF[Drosophila melanogaster]"
tig00009767	AUGUSTUS	CDS	133816	135210	1	-	0	transcript_id "g144.t1"; gene_id "g144";	protein_id "FBpp0079625"; gene_name "Myo31DF Myosin 31DF[Drosophila melanogaster]"
tig00009767	AUGUSTUS	exon	133816	135210	.	-	.	transcript_id "g144.t1"; gene_id "g144";	protein_id "FBpp0079625"; gene_name "Myo31DF Myosin 31DF[Drosophila melanogaster]"
tig00009767	AUGUSTUS	intron	135211	135738	1	-	.	transcript_id "g144.t1"; gene_id "g144";	protein_id "FBpp0079625"; gene_name "Myo31DF Myosin 31DF[Drosophila melanogaster]"
tig00009767	AUGUSTUS	CDS	135739	135818	1	-	2	transcript_id "g144.t1"; gene_id "g144";	protein_id "FBpp0079625"; gene_name "Myo31DF Myosin 31DF[Drosophila melanogaster]"
tig00009767	AUGUSTUS	exon	135739	135818	.	-	.	transcript_id "g144.t1"; gene_id "g144";	protein_id "FBpp0079625"; gene_name "Myo31DF Myosin 31DF[Drosophila melanogaster]"
tig00009767	AUGUSTUS	intron	135819	135889	1	-	.	transcript_id "g144.t1"; gene_id "g144";	protein_id "FBpp0079625"; gene_name "Myo31DF Myosin 31DF[Drosophila melanogaster]"
tig00009767	AUGUSTUS	CDS	135890	136273	1	-	2	transcript_id "g144.t1"; gene_id "g144";	protein_id "FBpp0079625"; gene_name "Myo31DF Myosin 31DF[Drosophila melanogaster]"
tig00009767	AUGUSTUS	exon	135890	136273	.	-	.	transcript_id "g144.t1"; gene_id "g144";	protein_id "FBpp0079625"; gene_name "Myo31DF Myosin 31DF[Drosophila melanogaster]"
tig00009767	AUGUSTUS	intron	136274	136339	1	-	.	transcript_id "g144.t1"; gene_id "g144";	protein_id "FBpp0079625"; gene_name "Myo31DF Myosin 31DF[Drosophila melanogaster]"
tig00009767	AUGUSTUS	CDS	136340	136565	1	-	0	transcript_id "g144.t1"; gene_id "g144";	protein_id "FBpp0079625"; gene_name "Myo31DF Myosin 31DF[Drosophila melanogaster]"
tig00009767	AUGUSTUS	exon	136340	136565	.	-	.	transcript_id "g144.t1"; gene_id "g144";	protein_id "FBpp0079625"; gene_name "Myo31DF Myosin 31DF[Drosophila melanogaster]"
tig00009767	AUGUSTUS	intron	136566	138811	1	-	.	transcript_id "g144.t1"; gene_id "g144";	protein_id "FBpp0079625"; gene_name "Myo31DF Myosin 31DF[Drosophila melanogaster]"
tig00009767	AUGUSTUS	CDS	138812	139031	1	-	1	transcript_id "g144.t1"; gene_id "g144";	protein_id "FBpp0079625"; gene_name "Myo31DF Myosin 31DF[Drosophila melanogaster]"
tig00009767	AUGUSTUS	exon	138812	139031	.	-	.	transcript_id "g144.t1"; gene_id "g144";	protein_id "FBpp0079625"; gene_name "Myo31DF Myosin 31DF[Drosophila melanogaster]"
tig00009767	AUGUSTUS	intron	139032	140101	1	-	.	transcript_id "g144.t1"; gene_id "g144";	protein_id "FBpp0079625"; gene_name "Myo31DF Myosin 31DF[Drosophila melanogaster]"
tig00009767	AUGUSTUS	CDS	140102	140404	1	-	1	transcript_id "g144.t1"; gene_id "g144";	protein_id "FBpp0079625"; gene_name "Myo31DF Myosin 31DF[Drosophila melanogaster]"
tig00009767	AUGUSTUS	exon	140102	140404	.	-	.	transcript_id "g144.t1"; gene_id "g144";	protein_id "FBpp0079625"; gene_name "Myo31DF Myosin 31DF[Drosophila melanogaster]"
tig00009767	AUGUSTUS	intron	140405	148453	1	-	.	transcript_id "g144.t1"; gene_id "g144";	protein_id "FBpp0079625"; gene_name "Myo31DF Myosin 31DF[Drosophila melanogaster]"
tig00009767	AUGUSTUS	CDS	148454	148539	0.98	-	0	transcript_id "g144.t1"; gene_id "g144";	protein_id "FBpp0079625"; gene_name "Myo31DF Myosin 31DF[Drosophila melanogaster]"
tig00009767	AUGUSTUS	exon	148454	148539	.	-	.	transcript_id "g144.t1"; gene_id "g144";	protein_id "FBpp0079625"; gene_name "Myo31DF Myosin 31DF[Drosophila melanogaster]"
tig00009767	AUGUSTUS	start_codon	148537	148539	.	-	0	transcript_id "g144.t1"; gene_id "g144";	protein_id "FBpp0079625"; gene_name "Myo31DF Myosin 31DF[Drosophila melanogaster]"
tig00009767	AUGUSTUS	gene	155753	157464	0.88	-	.	gene_id "g145"; gene_name "CG10869 [Drosophila melanogaster]"
tig00009767	AUGUSTUS	transcript	155753	157464	0.88	-	.	transcript_id "g145.t1"; gene_id "g145"; protein_id "FBpp0077583"; gene_name "CG10869 [Drosophila melanogaster]"
tig00009767	AUGUSTUS	stop_codon	155753	155755	.	-	0	transcript_id "g145.t1"; gene_id "g145";	protein_id "FBpp0077583"; gene_name "CG10869 [Drosophila melanogaster]"
tig00009767	AUGUSTUS	CDS	155753	157224	0.94	-	2	transcript_id "g145.t1"; gene_id "g145";	protein_id "FBpp0077583"; gene_name "CG10869 [Drosophila melanogaster]"
tig00009767	AUGUSTUS	exon	155753	157224	.	-	.	transcript_id "g145.t1"; gene_id "g145";	protein_id "FBpp0077583"; gene_name "CG10869 [Drosophila melanogaster]"
tig00009767	AUGUSTUS	intron	157225	157289	1	-	.	transcript_id "g145.t1"; gene_id "g145";	protein_id "FBpp0077583"; gene_name "CG10869 [Drosophila melanogaster]"
tig00009767	AUGUSTUS	CDS	157290	157464	0.94	-	0	transcript_id "g145.t1"; gene_id "g145";	protein_id "FBpp0077583"; gene_name "CG10869 [Drosophila melanogaster]"
tig00009767	AUGUSTUS	exon	157290	157464	.	-	.	transcript_id "g145.t1"; gene_id "g145";	protein_id "FBpp0077583"; gene_name "CG10869 [Drosophila melanogaster]"
tig00009767	AUGUSTUS	start_codon	157462	157464	.	-	0	transcript_id "g145.t1"; gene_id "g145";	protein_id "FBpp0077583"; gene_name "CG10869 [Drosophila melanogaster]"
tig00009767	AUGUSTUS	gene	158573	159429	0.98	+	.	gene_id "g146"; gene_name "PREDICTED: RNA-directed DNA polymerase from mobile element jockey-like [Stomoxys calcitrans]"
tig00009767	AUGUSTUS	transcript	158573	159429	0.98	+	.	transcript_id "g146.t1"; gene_id "g146"; protein_id "907666789"; gene_name "PREDICTED: RNA-directed DNA polymerase from mobile element jockey-like [Stomoxys calcitrans]"
tig00009767	AUGUSTUS	start_codon	158573	158575	.	+	0	transcript_id "g146.t1"; gene_id "g146";	protein_id "907666789"; gene_name "PREDICTED: RNA-directed DNA polymerase from mobile element jockey-like [Stomoxys calcitrans]"
tig00009767	AUGUSTUS	CDS	158573	158595	1	+	0	transcript_id "g146.t1"; gene_id "g146";	protein_id "907666789"; gene_name "PREDICTED: RNA-directed DNA polymerase from mobile element jockey-like [Stomoxys calcitrans]"
tig00009767	AUGUSTUS	exon	158573	158595	.	+	.	transcript_id "g146.t1"; gene_id "g146";	protein_id "907666789"; gene_name "PREDICTED: RNA-directed DNA polymerase from mobile element jockey-like [Stomoxys calcitrans]"
tig00009767	AUGUSTUS	intron	158596	158659	1	+	.	transcript_id "g146.t1"; gene_id "g146";	protein_id "907666789"; gene_name "PREDICTED: RNA-directed DNA polymerase from mobile element jockey-like [Stomoxys calcitrans]"
tig00009767	AUGUSTUS	CDS	158660	158768	0.98	+	1	transcript_id "g146.t1"; gene_id "g146";	protein_id "907666789"; gene_name "PREDICTED: RNA-directed DNA polymerase from mobile element jockey-like [Stomoxys calcitrans]"
tig00009767	AUGUSTUS	exon	158660	158768	.	+	.	transcript_id "g146.t1"; gene_id "g146";	protein_id "907666789"; gene_name "PREDICTED: RNA-directed DNA polymerase from mobile element jockey-like [Stomoxys calcitrans]"
tig00009767	AUGUSTUS	intron	158769	159117	0.98	+	.	transcript_id "g146.t1"; gene_id "g146";	protein_id "907666789"; gene_name "PREDICTED: RNA-directed DNA polymerase from mobile element jockey-like [Stomoxys calcitrans]"
tig00009767	AUGUSTUS	CDS	159118	159429	0.98	+	0	transcript_id "g146.t1"; gene_id "g146";	protein_id "907666789"; gene_name "PREDICTED: RNA-directed DNA polymerase from mobile element jockey-like [Stomoxys calcitrans]"
tig00009767	AUGUSTUS	exon	159118	159429	.	+	.	transcript_id "g146.t1"; gene_id "g146";	protein_id "907666789"; gene_name "PREDICTED: RNA-directed DNA polymerase from mobile element jockey-like [Stomoxys calcitrans]"
tig00009767	AUGUSTUS	stop_codon	159427	159429	.	+	0	transcript_id "g146.t1"; gene_id "g146";	protein_id "907666789"; gene_name "PREDICTED: RNA-directed DNA polymerase from mobile element jockey-like [Stomoxys calcitrans]"
tig00009767	AUGUSTUS	gene	166940	172356	0.43	+	.	gene_id "g147"; 
tig00009767	AUGUSTUS	transcript	166940	172356	0.43	+	.	transcript_id "g147.t1"; gene_id "g147"; 
tig00009767	AUGUSTUS	start_codon	166940	166942	.	+	0	transcript_id "g147.t1"; gene_id "g147";	
tig00009767	AUGUSTUS	CDS	166940	167523	0.99	+	0	transcript_id "g147.t1"; gene_id "g147";	
tig00009767	AUGUSTUS	exon	166940	167523	.	+	.	transcript_id "g147.t1"; gene_id "g147";	
tig00009767	AUGUSTUS	intron	167524	170328	0.79	+	.	transcript_id "g147.t1"; gene_id "g147";	
tig00009767	AUGUSTUS	CDS	170329	170587	0.55	+	1	transcript_id "g147.t1"; gene_id "g147";	
tig00009767	AUGUSTUS	exon	170329	170587	.	+	.	transcript_id "g147.t1"; gene_id "g147";	
tig00009767	AUGUSTUS	intron	170588	172148	0.45	+	.	transcript_id "g147.t1"; gene_id "g147";	
tig00009767	AUGUSTUS	CDS	172149	172273	0.81	+	0	transcript_id "g147.t1"; gene_id "g147";	
tig00009767	AUGUSTUS	exon	172149	172273	.	+	.	transcript_id "g147.t1"; gene_id "g147";	
tig00009767	AUGUSTUS	intron	172274	172334	0.97	+	.	transcript_id "g147.t1"; gene_id "g147";	
tig00009767	AUGUSTUS	CDS	172335	172356	0.97	+	1	transcript_id "g147.t1"; gene_id "g147";	
tig00009767	AUGUSTUS	exon	172335	172356	.	+	.	transcript_id "g147.t1"; gene_id "g147";	
tig00009767	AUGUSTUS	stop_codon	172354	172356	.	+	0	transcript_id "g147.t1"; gene_id "g147";	
tig00009767	AUGUSTUS	gene	174180	175295	0.67	-	.	gene_id "g148"; gene_name "PREDICTED: uncharacterized protein LOC108355535 [Rhagoletis zephyria]"
tig00009767	AUGUSTUS	transcript	174180	175295	0.67	-	.	transcript_id "g148.t1"; gene_id "g148"; protein_id "1048006920"; gene_name "PREDICTED: uncharacterized protein LOC108355535 [Rhagoletis zephyria]"
tig00009767	AUGUSTUS	stop_codon	174180	174182	.	-	0	transcript_id "g148.t1"; gene_id "g148";	protein_id "1048006920"; gene_name "PREDICTED: uncharacterized protein LOC108355535 [Rhagoletis zephyria]"
tig00009767	AUGUSTUS	CDS	174180	175295	0.67	-	0	transcript_id "g148.t1"; gene_id "g148";	protein_id "1048006920"; gene_name "PREDICTED: uncharacterized protein LOC108355535 [Rhagoletis zephyria]"
tig00009767	AUGUSTUS	exon	174180	175295	.	-	.	transcript_id "g148.t1"; gene_id "g148";	protein_id "1048006920"; gene_name "PREDICTED: uncharacterized protein LOC108355535 [Rhagoletis zephyria]"
tig00009767	AUGUSTUS	start_codon	175293	175295	.	-	0	transcript_id "g148.t1"; gene_id "g148";	protein_id "1048006920"; gene_name "PREDICTED: uncharacterized protein LOC108355535 [Rhagoletis zephyria]"
tig00009767	AUGUSTUS	gene	183367	185939	0.7	-	.	gene_id "g149"; gene_name "Retrovirus-related Pol polyprotein from transposon TNT 1-94, partial [Fopius arisanus]"
tig00009767	AUGUSTUS	transcript	183367	185939	0.7	-	.	transcript_id "g149.t1"; gene_id "g149"; protein_id "755699477"; gene_name "Retrovirus-related Pol polyprotein from transposon TNT 1-94, partial [Fopius arisanus]"
tig00009767	AUGUSTUS	stop_codon	183367	183369	.	-	0	transcript_id "g149.t1"; gene_id "g149";	protein_id "755699477"; gene_name "Retrovirus-related Pol polyprotein from transposon TNT 1-94, partial [Fopius arisanus]"
tig00009767	AUGUSTUS	CDS	183367	183527	0.82	-	2	transcript_id "g149.t1"; gene_id "g149";	protein_id "755699477"; gene_name "Retrovirus-related Pol polyprotein from transposon TNT 1-94, partial [Fopius arisanus]"
tig00009767	AUGUSTUS	exon	183367	183527	.	-	.	transcript_id "g149.t1"; gene_id "g149";	protein_id "755699477"; gene_name "Retrovirus-related Pol polyprotein from transposon TNT 1-94, partial [Fopius arisanus]"
tig00009767	AUGUSTUS	intron	183528	185791	0.7	-	.	transcript_id "g149.t1"; gene_id "g149";	protein_id "755699477"; gene_name "Retrovirus-related Pol polyprotein from transposon TNT 1-94, partial [Fopius arisanus]"
tig00009767	AUGUSTUS	CDS	185792	185939	0.71	-	0	transcript_id "g149.t1"; gene_id "g149";	protein_id "755699477"; gene_name "Retrovirus-related Pol polyprotein from transposon TNT 1-94, partial [Fopius arisanus]"
tig00009767	AUGUSTUS	exon	185792	185939	.	-	.	transcript_id "g149.t1"; gene_id "g149";	protein_id "755699477"; gene_name "Retrovirus-related Pol polyprotein from transposon TNT 1-94, partial [Fopius arisanus]"
tig00009767	AUGUSTUS	start_codon	185937	185939	.	-	0	transcript_id "g149.t1"; gene_id "g149";	protein_id "755699477"; gene_name "Retrovirus-related Pol polyprotein from transposon TNT 1-94, partial [Fopius arisanus]"
tig00009767	AUGUSTUS	gene	186812	187387	0.98	+	.	gene_id "g150"; gene_name "putative RNA-directed DNA polymerase from transposon BS, partial [Ceratitis capitata]"
tig00009767	AUGUSTUS	transcript	186812	187387	0.98	+	.	transcript_id "g150.t1"; gene_id "g150"; protein_id "577706711"; gene_name "putative RNA-directed DNA polymerase from transposon BS, partial [Ceratitis capitata]"
tig00009767	AUGUSTUS	start_codon	186812	186814	.	+	0	transcript_id "g150.t1"; gene_id "g150";	protein_id "577706711"; gene_name "putative RNA-directed DNA polymerase from transposon BS, partial [Ceratitis capitata]"
tig00009767	AUGUSTUS	CDS	186812	187387	0.98	+	0	transcript_id "g150.t1"; gene_id "g150";	protein_id "577706711"; gene_name "putative RNA-directed DNA polymerase from transposon BS, partial [Ceratitis capitata]"
tig00009767	AUGUSTUS	exon	186812	187387	.	+	.	transcript_id "g150.t1"; gene_id "g150";	protein_id "577706711"; gene_name "putative RNA-directed DNA polymerase from transposon BS, partial [Ceratitis capitata]"
tig00009767	AUGUSTUS	stop_codon	187385	187387	.	+	0	transcript_id "g150.t1"; gene_id "g150";	protein_id "577706711"; gene_name "putative RNA-directed DNA polymerase from transposon BS, partial [Ceratitis capitata]"
tig00009767	AUGUSTUS	gene	190313	190820	0.9	+	.	gene_id "g151"; gene_name "Cdk1 Cyclin-dependent kinase 1[Drosophila melanogaster]"
tig00009767	AUGUSTUS	transcript	190313	190820	0.9	+	.	transcript_id "g151.t1"; gene_id "g151"; protein_id "FBpp0079641"; gene_name "Cdk1 Cyclin-dependent kinase 1[Drosophila melanogaster]"
tig00009767	AUGUSTUS	start_codon	190313	190315	.	+	0	transcript_id "g151.t1"; gene_id "g151";	protein_id "FBpp0079641"; gene_name "Cdk1 Cyclin-dependent kinase 1[Drosophila melanogaster]"
tig00009767	AUGUSTUS	CDS	190313	190377	0.9	+	0	transcript_id "g151.t1"; gene_id "g151";	protein_id "FBpp0079641"; gene_name "Cdk1 Cyclin-dependent kinase 1[Drosophila melanogaster]"
tig00009767	AUGUSTUS	exon	190313	190377	.	+	.	transcript_id "g151.t1"; gene_id "g151";	protein_id "FBpp0079641"; gene_name "Cdk1 Cyclin-dependent kinase 1[Drosophila melanogaster]"
tig00009767	AUGUSTUS	intron	190378	190561	1	+	.	transcript_id "g151.t1"; gene_id "g151";	protein_id "FBpp0079641"; gene_name "Cdk1 Cyclin-dependent kinase 1[Drosophila melanogaster]"
tig00009767	AUGUSTUS	CDS	190562	190820	1	+	1	transcript_id "g151.t1"; gene_id "g151";	protein_id "FBpp0079641"; gene_name "Cdk1 Cyclin-dependent kinase 1[Drosophila melanogaster]"
tig00009767	AUGUSTUS	exon	190562	190820	.	+	.	transcript_id "g151.t1"; gene_id "g151";	protein_id "FBpp0079641"; gene_name "Cdk1 Cyclin-dependent kinase 1[Drosophila melanogaster]"
tig00009767	AUGUSTUS	stop_codon	190818	190820	.	+	0	transcript_id "g151.t1"; gene_id "g151";	protein_id "FBpp0079641"; gene_name "Cdk1 Cyclin-dependent kinase 1[Drosophila melanogaster]"
tig00009767	AUGUSTUS	gene	192159	192637	0.59	+	.	gene_id "g152"; gene_name "putative RNA-directed DNA polymerase from transposon X-element, partial [Ceratitis capitata]"
tig00009767	AUGUSTUS	transcript	192159	192637	0.59	+	.	transcript_id "g152.t1"; gene_id "g152"; protein_id "577706709"; gene_name "putative RNA-directed DNA polymerase from transposon X-element, partial [Ceratitis capitata]"
tig00009767	AUGUSTUS	start_codon	192159	192161	.	+	0	transcript_id "g152.t1"; gene_id "g152";	protein_id "577706709"; gene_name "putative RNA-directed DNA polymerase from transposon X-element, partial [Ceratitis capitata]"
tig00009767	AUGUSTUS	CDS	192159	192281	0.83	+	0	transcript_id "g152.t1"; gene_id "g152";	protein_id "577706709"; gene_name "putative RNA-directed DNA polymerase from transposon X-element, partial [Ceratitis capitata]"
tig00009767	AUGUSTUS	exon	192159	192281	.	+	.	transcript_id "g152.t1"; gene_id "g152";	protein_id "577706709"; gene_name "putative RNA-directed DNA polymerase from transposon X-element, partial [Ceratitis capitata]"
tig00009767	AUGUSTUS	intron	192282	192472	0.69	+	.	transcript_id "g152.t1"; gene_id "g152";	protein_id "577706709"; gene_name "putative RNA-directed DNA polymerase from transposon X-element, partial [Ceratitis capitata]"
tig00009767	AUGUSTUS	CDS	192473	192637	0.71	+	0	transcript_id "g152.t1"; gene_id "g152";	protein_id "577706709"; gene_name "putative RNA-directed DNA polymerase from transposon X-element, partial [Ceratitis capitata]"
tig00009767	AUGUSTUS	exon	192473	192637	.	+	.	transcript_id "g152.t1"; gene_id "g152";	protein_id "577706709"; gene_name "putative RNA-directed DNA polymerase from transposon X-element, partial [Ceratitis capitata]"
tig00009767	AUGUSTUS	stop_codon	192635	192637	.	+	0	transcript_id "g152.t1"; gene_id "g152";	protein_id "577706709"; gene_name "putative RNA-directed DNA polymerase from transposon X-element, partial [Ceratitis capitata]"
tig00009767	AUGUSTUS	gene	196826	200707	0.59	-	.	gene_id "g153"; gene_name "me31B maternal expression at 31B[Drosophila melanogaster]"
tig00009767	AUGUSTUS	transcript	196826	200707	0.59	-	.	transcript_id "g153.t1"; gene_id "g153"; protein_id "FBpp0079565"; gene_name "me31B maternal expression at 31B[Drosophila melanogaster]"
tig00009767	AUGUSTUS	stop_codon	196826	196828	.	-	0	transcript_id "g153.t1"; gene_id "g153";	protein_id "FBpp0079565"; gene_name "me31B maternal expression at 31B[Drosophila melanogaster]"
tig00009767	AUGUSTUS	CDS	196826	197025	1	-	2	transcript_id "g153.t1"; gene_id "g153";	protein_id "FBpp0079565"; gene_name "me31B maternal expression at 31B[Drosophila melanogaster]"
tig00009767	AUGUSTUS	exon	196826	197025	.	-	.	transcript_id "g153.t1"; gene_id "g153";	protein_id "FBpp0079565"; gene_name "me31B maternal expression at 31B[Drosophila melanogaster]"
tig00009767	AUGUSTUS	intron	197026	197084	1	-	.	transcript_id "g153.t1"; gene_id "g153";	protein_id "FBpp0079565"; gene_name "me31B maternal expression at 31B[Drosophila melanogaster]"
tig00009767	AUGUSTUS	CDS	197085	197732	1	-	2	transcript_id "g153.t1"; gene_id "g153";	protein_id "FBpp0079565"; gene_name "me31B maternal expression at 31B[Drosophila melanogaster]"
tig00009767	AUGUSTUS	exon	197085	197732	.	-	.	transcript_id "g153.t1"; gene_id "g153";	protein_id "FBpp0079565"; gene_name "me31B maternal expression at 31B[Drosophila melanogaster]"
tig00009767	AUGUSTUS	intron	197733	197978	1	-	.	transcript_id "g153.t1"; gene_id "g153";	protein_id "FBpp0079565"; gene_name "me31B maternal expression at 31B[Drosophila melanogaster]"
tig00009767	AUGUSTUS	CDS	197979	198357	1	-	0	transcript_id "g153.t1"; gene_id "g153";	protein_id "FBpp0079565"; gene_name "me31B maternal expression at 31B[Drosophila melanogaster]"
tig00009767	AUGUSTUS	exon	197979	198357	.	-	.	transcript_id "g153.t1"; gene_id "g153";	protein_id "FBpp0079565"; gene_name "me31B maternal expression at 31B[Drosophila melanogaster]"
tig00009767	AUGUSTUS	intron	198358	200465	1	-	.	transcript_id "g153.t1"; gene_id "g153";	protein_id "FBpp0079565"; gene_name "me31B maternal expression at 31B[Drosophila melanogaster]"
tig00009767	AUGUSTUS	CDS	200466	200565	1	-	1	transcript_id "g153.t1"; gene_id "g153";	protein_id "FBpp0079565"; gene_name "me31B maternal expression at 31B[Drosophila melanogaster]"
tig00009767	AUGUSTUS	exon	200466	200565	.	-	.	transcript_id "g153.t1"; gene_id "g153";	protein_id "FBpp0079565"; gene_name "me31B maternal expression at 31B[Drosophila melanogaster]"
tig00009767	AUGUSTUS	intron	200566	200657	1	-	.	transcript_id "g153.t1"; gene_id "g153";	protein_id "FBpp0079565"; gene_name "me31B maternal expression at 31B[Drosophila melanogaster]"
tig00009767	AUGUSTUS	CDS	200658	200707	0.59	-	0	transcript_id "g153.t1"; gene_id "g153";	protein_id "FBpp0079565"; gene_name "me31B maternal expression at 31B[Drosophila melanogaster]"
tig00009767	AUGUSTUS	exon	200658	200707	.	-	.	transcript_id "g153.t1"; gene_id "g153";	protein_id "FBpp0079565"; gene_name "me31B maternal expression at 31B[Drosophila melanogaster]"
tig00009767	AUGUSTUS	start_codon	200705	200707	.	-	0	transcript_id "g153.t1"; gene_id "g153";	protein_id "FBpp0079565"; gene_name "me31B maternal expression at 31B[Drosophila melanogaster]"
tig00009767	AUGUSTUS	gene	206065	208195	0.41	+	.	gene_id "g154"; gene_name "PREDICTED: uncharacterized protein LOC108362858 [Rhagoletis zephyria]"
tig00009767	AUGUSTUS	transcript	206065	208195	0.41	+	.	transcript_id "g154.t1"; gene_id "g154"; protein_id "1048021922"; gene_name "PREDICTED: uncharacterized protein LOC108362858 [Rhagoletis zephyria]"
tig00009767	AUGUSTUS	start_codon	206065	206067	.	+	0	transcript_id "g154.t1"; gene_id "g154";	protein_id "1048021922"; gene_name "PREDICTED: uncharacterized protein LOC108362858 [Rhagoletis zephyria]"
tig00009767	AUGUSTUS	CDS	206065	206326	0.57	+	0	transcript_id "g154.t1"; gene_id "g154";	protein_id "1048021922"; gene_name "PREDICTED: uncharacterized protein LOC108362858 [Rhagoletis zephyria]"
tig00009767	AUGUSTUS	exon	206065	206326	.	+	.	transcript_id "g154.t1"; gene_id "g154";	protein_id "1048021922"; gene_name "PREDICTED: uncharacterized protein LOC108362858 [Rhagoletis zephyria]"
tig00009767	AUGUSTUS	intron	206327	207623	0.56	+	.	transcript_id "g154.t1"; gene_id "g154";	protein_id "1048021922"; gene_name "PREDICTED: uncharacterized protein LOC108362858 [Rhagoletis zephyria]"
tig00009767	AUGUSTUS	CDS	207624	208195	0.72	+	2	transcript_id "g154.t1"; gene_id "g154";	protein_id "1048021922"; gene_name "PREDICTED: uncharacterized protein LOC108362858 [Rhagoletis zephyria]"
tig00009767	AUGUSTUS	exon	207624	208195	.	+	.	transcript_id "g154.t1"; gene_id "g154";	protein_id "1048021922"; gene_name "PREDICTED: uncharacterized protein LOC108362858 [Rhagoletis zephyria]"
tig00009767	AUGUSTUS	stop_codon	208193	208195	.	+	0	transcript_id "g154.t1"; gene_id "g154";	protein_id "1048021922"; gene_name "PREDICTED: uncharacterized protein LOC108362858 [Rhagoletis zephyria]"
tig00009767	AUGUSTUS	gene	209024	209654	0.95	+	.	gene_id "g155"; gene_name "Cdk1 Cyclin-dependent kinase 1[Drosophila melanogaster]"
tig00009767	AUGUSTUS	transcript	209024	209654	0.95	+	.	transcript_id "g155.t1"; gene_id "g155"; protein_id "FBpp0079641"; gene_name "Cdk1 Cyclin-dependent kinase 1[Drosophila melanogaster]"
tig00009767	AUGUSTUS	start_codon	209024	209026	.	+	0	transcript_id "g155.t1"; gene_id "g155";	protein_id "FBpp0079641"; gene_name "Cdk1 Cyclin-dependent kinase 1[Drosophila melanogaster]"
tig00009767	AUGUSTUS	CDS	209024	209088	0.95	+	0	transcript_id "g155.t1"; gene_id "g155";	protein_id "FBpp0079641"; gene_name "Cdk1 Cyclin-dependent kinase 1[Drosophila melanogaster]"
tig00009767	AUGUSTUS	exon	209024	209088	.	+	.	transcript_id "g155.t1"; gene_id "g155";	protein_id "FBpp0079641"; gene_name "Cdk1 Cyclin-dependent kinase 1[Drosophila melanogaster]"
tig00009767	AUGUSTUS	intron	209089	209395	0.97	+	.	transcript_id "g155.t1"; gene_id "g155";	protein_id "FBpp0079641"; gene_name "Cdk1 Cyclin-dependent kinase 1[Drosophila melanogaster]"
tig00009767	AUGUSTUS	CDS	209396	209654	1	+	1	transcript_id "g155.t1"; gene_id "g155";	protein_id "FBpp0079641"; gene_name "Cdk1 Cyclin-dependent kinase 1[Drosophila melanogaster]"
tig00009767	AUGUSTUS	exon	209396	209654	.	+	.	transcript_id "g155.t1"; gene_id "g155";	protein_id "FBpp0079641"; gene_name "Cdk1 Cyclin-dependent kinase 1[Drosophila melanogaster]"
tig00009767	AUGUSTUS	stop_codon	209652	209654	.	+	0	transcript_id "g155.t1"; gene_id "g155";	protein_id "FBpp0079641"; gene_name "Cdk1 Cyclin-dependent kinase 1[Drosophila melanogaster]"
tig00009767	AUGUSTUS	gene	211342	211820	0.74	+	.	gene_id "g156"; gene_name "putative RNA-directed DNA polymerase from transposon X-element, partial [Ceratitis capitata]"
tig00009767	AUGUSTUS	transcript	211342	211820	0.74	+	.	transcript_id "g156.t1"; gene_id "g156"; protein_id "577706709"; gene_name "putative RNA-directed DNA polymerase from transposon X-element, partial [Ceratitis capitata]"
tig00009767	AUGUSTUS	start_codon	211342	211344	.	+	0	transcript_id "g156.t1"; gene_id "g156";	protein_id "577706709"; gene_name "putative RNA-directed DNA polymerase from transposon X-element, partial [Ceratitis capitata]"
tig00009767	AUGUSTUS	CDS	211342	211464	0.74	+	0	transcript_id "g156.t1"; gene_id "g156";	protein_id "577706709"; gene_name "putative RNA-directed DNA polymerase from transposon X-element, partial [Ceratitis capitata]"
tig00009767	AUGUSTUS	exon	211342	211464	.	+	.	transcript_id "g156.t1"; gene_id "g156";	protein_id "577706709"; gene_name "putative RNA-directed DNA polymerase from transposon X-element, partial [Ceratitis capitata]"
tig00009767	AUGUSTUS	intron	211465	211655	0.75	+	.	transcript_id "g156.t1"; gene_id "g156";	protein_id "577706709"; gene_name "putative RNA-directed DNA polymerase from transposon X-element, partial [Ceratitis capitata]"
tig00009767	AUGUSTUS	CDS	211656	211820	0.75	+	0	transcript_id "g156.t1"; gene_id "g156";	protein_id "577706709"; gene_name "putative RNA-directed DNA polymerase from transposon X-element, partial [Ceratitis capitata]"
tig00009767	AUGUSTUS	exon	211656	211820	.	+	.	transcript_id "g156.t1"; gene_id "g156";	protein_id "577706709"; gene_name "putative RNA-directed DNA polymerase from transposon X-element, partial [Ceratitis capitata]"
tig00009767	AUGUSTUS	stop_codon	211818	211820	.	+	0	transcript_id "g156.t1"; gene_id "g156";	protein_id "577706709"; gene_name "putative RNA-directed DNA polymerase from transposon X-element, partial [Ceratitis capitata]"
tig00009767	AUGUSTUS	gene	213905	224302	0.77	+	.	gene_id "g157"; 
tig00009767	AUGUSTUS	transcript	213905	224302	0.77	+	.	transcript_id "g157.t1"; gene_id "g157"; 
tig00009767	AUGUSTUS	start_codon	213905	213907	.	+	0	transcript_id "g157.t1"; gene_id "g157";	
tig00009767	AUGUSTUS	CDS	213905	213937	1	+	0	transcript_id "g157.t1"; gene_id "g157";	
tig00009767	AUGUSTUS	exon	213905	213937	.	+	.	transcript_id "g157.t1"; gene_id "g157";	
tig00009767	AUGUSTUS	intron	213938	214265	1	+	.	transcript_id "g157.t1"; gene_id "g157";	
tig00009767	AUGUSTUS	CDS	214266	214652	0.98	+	0	transcript_id "g157.t1"; gene_id "g157";	
tig00009767	AUGUSTUS	exon	214266	214652	.	+	.	transcript_id "g157.t1"; gene_id "g157";	
tig00009767	AUGUSTUS	intron	214653	224113	0.77	+	.	transcript_id "g157.t1"; gene_id "g157";	
tig00009767	AUGUSTUS	CDS	224114	224302	0.88	+	0	transcript_id "g157.t1"; gene_id "g157";	
tig00009767	AUGUSTUS	exon	224114	224302	.	+	.	transcript_id "g157.t1"; gene_id "g157";	
tig00009767	AUGUSTUS	stop_codon	224300	224302	.	+	0	transcript_id "g157.t1"; gene_id "g157";	
tig00009767	AUGUSTUS	gene	224889	229739	0.55	-	.	gene_id "g158"; gene_name "hypothetical protein [Bactrocera tryoni]"
tig00009767	AUGUSTUS	transcript	224889	229739	0.55	-	.	transcript_id "g158.t1"; gene_id "g158"; protein_id "1012680938"; gene_name "hypothetical protein [Bactrocera tryoni]"
tig00009767	AUGUSTUS	stop_codon	224889	224891	.	-	0	transcript_id "g158.t1"; gene_id "g158";	protein_id "1012680938"; gene_name "hypothetical protein [Bactrocera tryoni]"
tig00009767	AUGUSTUS	CDS	224889	225145	0.82	-	2	transcript_id "g158.t1"; gene_id "g158";	protein_id "1012680938"; gene_name "hypothetical protein [Bactrocera tryoni]"
tig00009767	AUGUSTUS	exon	224889	225145	.	-	.	transcript_id "g158.t1"; gene_id "g158";	protein_id "1012680938"; gene_name "hypothetical protein [Bactrocera tryoni]"
tig00009767	AUGUSTUS	intron	225146	229060	0.73	-	.	transcript_id "g158.t1"; gene_id "g158";	protein_id "1012680938"; gene_name "hypothetical protein [Bactrocera tryoni]"
tig00009767	AUGUSTUS	CDS	229061	229739	0.66	-	0	transcript_id "g158.t1"; gene_id "g158";	protein_id "1012680938"; gene_name "hypothetical protein [Bactrocera tryoni]"
tig00009767	AUGUSTUS	exon	229061	229739	.	-	.	transcript_id "g158.t1"; gene_id "g158";	protein_id "1012680938"; gene_name "hypothetical protein [Bactrocera tryoni]"
tig00009767	AUGUSTUS	start_codon	229737	229739	.	-	0	transcript_id "g158.t1"; gene_id "g158";	protein_id "1012680938"; gene_name "hypothetical protein [Bactrocera tryoni]"
tig00009767	AUGUSTUS	gene	230390	234144	0.36	-	.	gene_id "g159"; gene_name "putative RNA-directed DNA polymerase from transposon BS, partial [Ceratitis capitata]"
tig00009767	AUGUSTUS	transcript	230390	234144	0.36	-	.	transcript_id "g159.t1"; gene_id "g159"; protein_id "577706711"; gene_name "putative RNA-directed DNA polymerase from transposon BS, partial [Ceratitis capitata]"
tig00009767	AUGUSTUS	stop_codon	230390	230392	.	-	0	transcript_id "g159.t1"; gene_id "g159";	protein_id "577706711"; gene_name "putative RNA-directed DNA polymerase from transposon BS, partial [Ceratitis capitata]"
tig00009767	AUGUSTUS	CDS	230390	230755	0.86	-	0	transcript_id "g159.t1"; gene_id "g159";	protein_id "577706711"; gene_name "putative RNA-directed DNA polymerase from transposon BS, partial [Ceratitis capitata]"
tig00009767	AUGUSTUS	exon	230390	230755	.	-	.	transcript_id "g159.t1"; gene_id "g159";	protein_id "577706711"; gene_name "putative RNA-directed DNA polymerase from transposon BS, partial [Ceratitis capitata]"
tig00009767	AUGUSTUS	intron	230756	233874	0.66	-	.	transcript_id "g159.t1"; gene_id "g159";	protein_id "577706711"; gene_name "putative RNA-directed DNA polymerase from transposon BS, partial [Ceratitis capitata]"
tig00009767	AUGUSTUS	CDS	233875	234056	0.6	-	2	transcript_id "g159.t1"; gene_id "g159";	protein_id "577706711"; gene_name "putative RNA-directed DNA polymerase from transposon BS, partial [Ceratitis capitata]"
tig00009767	AUGUSTUS	exon	233875	234056	.	-	.	transcript_id "g159.t1"; gene_id "g159";	protein_id "577706711"; gene_name "putative RNA-directed DNA polymerase from transposon BS, partial [Ceratitis capitata]"
tig00009767	AUGUSTUS	intron	234057	234131	0.6	-	.	transcript_id "g159.t1"; gene_id "g159";	protein_id "577706711"; gene_name "putative RNA-directed DNA polymerase from transposon BS, partial [Ceratitis capitata]"
tig00009767	AUGUSTUS	CDS	234132	234144	0.39	-	0	transcript_id "g159.t1"; gene_id "g159";	protein_id "577706711"; gene_name "putative RNA-directed DNA polymerase from transposon BS, partial [Ceratitis capitata]"
tig00009767	AUGUSTUS	exon	234132	234144	.	-	.	transcript_id "g159.t1"; gene_id "g159";	protein_id "577706711"; gene_name "putative RNA-directed DNA polymerase from transposon BS, partial [Ceratitis capitata]"
tig00009767	AUGUSTUS	start_codon	234142	234144	.	-	0	transcript_id "g159.t1"; gene_id "g159";	protein_id "577706711"; gene_name "putative RNA-directed DNA polymerase from transposon BS, partial [Ceratitis capitata]"
tig00009767	AUGUSTUS	gene	255127	271664	0.78	+	.	gene_id "g160"; gene_name "RluA-1 RluA-1[Drosophila melanogaster]"
tig00009767	AUGUSTUS	transcript	255127	271664	0.37	+	.	transcript_id "g160.t1"; gene_id "g160"; protein_id "FBpp0079631"; gene_name "RluA-1 RluA-1[Drosophila melanogaster]"
tig00009767	AUGUSTUS	start_codon	255127	255129	.	+	0	transcript_id "g160.t1"; gene_id "g160";	protein_id "FBpp0079631"; gene_name "RluA-1 RluA-1[Drosophila melanogaster]"
tig00009767	AUGUSTUS	CDS	255127	255915	0.44	+	0	transcript_id "g160.t1"; gene_id "g160";	protein_id "FBpp0079631"; gene_name "RluA-1 RluA-1[Drosophila melanogaster]"
tig00009767	AUGUSTUS	exon	255127	255915	.	+	.	transcript_id "g160.t1"; gene_id "g160";	protein_id "FBpp0079631"; gene_name "RluA-1 RluA-1[Drosophila melanogaster]"
tig00009767	AUGUSTUS	intron	255916	264457	0.87	+	.	transcript_id "g160.t1"; gene_id "g160";	protein_id "FBpp0079631"; gene_name "RluA-1 RluA-1[Drosophila melanogaster]"
tig00009767	AUGUSTUS	CDS	264458	264545	0.87	+	0	transcript_id "g160.t1"; gene_id "g160";	protein_id "FBpp0079631"; gene_name "RluA-1 RluA-1[Drosophila melanogaster]"
tig00009767	AUGUSTUS	exon	264458	264545	.	+	.	transcript_id "g160.t1"; gene_id "g160";	protein_id "FBpp0079631"; gene_name "RluA-1 RluA-1[Drosophila melanogaster]"
tig00009767	AUGUSTUS	intron	264546	264607	1	+	.	transcript_id "g160.t1"; gene_id "g160";	protein_id "FBpp0079631"; gene_name "RluA-1 RluA-1[Drosophila melanogaster]"
tig00009767	AUGUSTUS	CDS	264608	264830	1	+	2	transcript_id "g160.t1"; gene_id "g160";	protein_id "FBpp0079631"; gene_name "RluA-1 RluA-1[Drosophila melanogaster]"
tig00009767	AUGUSTUS	exon	264608	264830	.	+	.	transcript_id "g160.t1"; gene_id "g160";	protein_id "FBpp0079631"; gene_name "RluA-1 RluA-1[Drosophila melanogaster]"
tig00009767	AUGUSTUS	intron	264831	267955	1	+	.	transcript_id "g160.t1"; gene_id "g160";	protein_id "FBpp0079631"; gene_name "RluA-1 RluA-1[Drosophila melanogaster]"
tig00009767	AUGUSTUS	CDS	267956	268043	1	+	1	transcript_id "g160.t1"; gene_id "g160";	protein_id "FBpp0079631"; gene_name "RluA-1 RluA-1[Drosophila melanogaster]"
tig00009767	AUGUSTUS	exon	267956	268043	.	+	.	transcript_id "g160.t1"; gene_id "g160";	protein_id "FBpp0079631"; gene_name "RluA-1 RluA-1[Drosophila melanogaster]"
tig00009767	AUGUSTUS	intron	268044	268484	1	+	.	transcript_id "g160.t1"; gene_id "g160";	protein_id "FBpp0079631"; gene_name "RluA-1 RluA-1[Drosophila melanogaster]"
tig00009767	AUGUSTUS	CDS	268485	268705	1	+	0	transcript_id "g160.t1"; gene_id "g160";	protein_id "FBpp0079631"; gene_name "RluA-1 RluA-1[Drosophila melanogaster]"
tig00009767	AUGUSTUS	exon	268485	268705	.	+	.	transcript_id "g160.t1"; gene_id "g160";	protein_id "FBpp0079631"; gene_name "RluA-1 RluA-1[Drosophila melanogaster]"
tig00009767	AUGUSTUS	intron	268706	269043	1	+	.	transcript_id "g160.t1"; gene_id "g160";	protein_id "FBpp0079631"; gene_name "RluA-1 RluA-1[Drosophila melanogaster]"
tig00009767	AUGUSTUS	CDS	269044	269234	1	+	1	transcript_id "g160.t1"; gene_id "g160";	protein_id "FBpp0079631"; gene_name "RluA-1 RluA-1[Drosophila melanogaster]"
tig00009767	AUGUSTUS	exon	269044	269234	.	+	.	transcript_id "g160.t1"; gene_id "g160";	protein_id "FBpp0079631"; gene_name "RluA-1 RluA-1[Drosophila melanogaster]"
tig00009767	AUGUSTUS	intron	269235	270380	1	+	.	transcript_id "g160.t1"; gene_id "g160";	protein_id "FBpp0079631"; gene_name "RluA-1 RluA-1[Drosophila melanogaster]"
tig00009767	AUGUSTUS	CDS	270381	270611	1	+	2	transcript_id "g160.t1"; gene_id "g160";	protein_id "FBpp0079631"; gene_name "RluA-1 RluA-1[Drosophila melanogaster]"
tig00009767	AUGUSTUS	exon	270381	270611	.	+	.	transcript_id "g160.t1"; gene_id "g160";	protein_id "FBpp0079631"; gene_name "RluA-1 RluA-1[Drosophila melanogaster]"
tig00009767	AUGUSTUS	intron	270612	270669	1	+	.	transcript_id "g160.t1"; gene_id "g160";	protein_id "FBpp0079631"; gene_name "RluA-1 RluA-1[Drosophila melanogaster]"
tig00009767	AUGUSTUS	CDS	270670	270869	1	+	2	transcript_id "g160.t1"; gene_id "g160";	protein_id "FBpp0079631"; gene_name "RluA-1 RluA-1[Drosophila melanogaster]"
tig00009767	AUGUSTUS	exon	270670	270869	.	+	.	transcript_id "g160.t1"; gene_id "g160";	protein_id "FBpp0079631"; gene_name "RluA-1 RluA-1[Drosophila melanogaster]"
tig00009767	AUGUSTUS	intron	270870	270936	1	+	.	transcript_id "g160.t1"; gene_id "g160";	protein_id "FBpp0079631"; gene_name "RluA-1 RluA-1[Drosophila melanogaster]"
tig00009767	AUGUSTUS	CDS	270937	271092	1	+	0	transcript_id "g160.t1"; gene_id "g160";	protein_id "FBpp0079631"; gene_name "RluA-1 RluA-1[Drosophila melanogaster]"
tig00009767	AUGUSTUS	exon	270937	271092	.	+	.	transcript_id "g160.t1"; gene_id "g160";	protein_id "FBpp0079631"; gene_name "RluA-1 RluA-1[Drosophila melanogaster]"
tig00009767	AUGUSTUS	intron	271093	271595	1	+	.	transcript_id "g160.t1"; gene_id "g160";	protein_id "FBpp0079631"; gene_name "RluA-1 RluA-1[Drosophila melanogaster]"
tig00009767	AUGUSTUS	CDS	271596	271664	1	+	0	transcript_id "g160.t1"; gene_id "g160";	protein_id "FBpp0079631"; gene_name "RluA-1 RluA-1[Drosophila melanogaster]"
tig00009767	AUGUSTUS	exon	271596	271664	.	+	.	transcript_id "g160.t1"; gene_id "g160";	protein_id "FBpp0079631"; gene_name "RluA-1 RluA-1[Drosophila melanogaster]"
tig00009767	AUGUSTUS	stop_codon	271662	271664	.	+	0	transcript_id "g160.t1"; gene_id "g160";	protein_id "FBpp0079631"; gene_name "RluA-1 RluA-1[Drosophila melanogaster]"
tig00009767	AUGUSTUS	transcript	255127	271664	0.41	+	.	transcript_id "g160.t2"; gene_id "g160"; protein_id "FBpp0079631"; gene_name "RluA-1 RluA-1[Drosophila melanogaster]"
tig00009767	AUGUSTUS	start_codon	255127	255129	.	+	0	transcript_id "g160.t2"; gene_id "g160";	protein_id "FBpp0079631"; gene_name "RluA-1 RluA-1[Drosophila melanogaster]"
tig00009767	AUGUSTUS	CDS	255127	255915	0.47	+	0	transcript_id "g160.t2"; gene_id "g160";	protein_id "FBpp0079631"; gene_name "RluA-1 RluA-1[Drosophila melanogaster]"
tig00009767	AUGUSTUS	exon	255127	255915	.	+	.	transcript_id "g160.t2"; gene_id "g160";	protein_id "FBpp0079631"; gene_name "RluA-1 RluA-1[Drosophila melanogaster]"
tig00009767	AUGUSTUS	intron	255916	264457	0.9	+	.	transcript_id "g160.t2"; gene_id "g160";	protein_id "FBpp0079631"; gene_name "RluA-1 RluA-1[Drosophila melanogaster]"
tig00009767	AUGUSTUS	CDS	264458	264545	0.9	+	0	transcript_id "g160.t2"; gene_id "g160";	protein_id "FBpp0079631"; gene_name "RluA-1 RluA-1[Drosophila melanogaster]"
tig00009767	AUGUSTUS	exon	264458	264545	.	+	.	transcript_id "g160.t2"; gene_id "g160";	protein_id "FBpp0079631"; gene_name "RluA-1 RluA-1[Drosophila melanogaster]"
tig00009767	AUGUSTUS	intron	264546	264607	1	+	.	transcript_id "g160.t2"; gene_id "g160";	protein_id "FBpp0079631"; gene_name "RluA-1 RluA-1[Drosophila melanogaster]"
tig00009767	AUGUSTUS	CDS	264608	264830	1	+	2	transcript_id "g160.t2"; gene_id "g160";	protein_id "FBpp0079631"; gene_name "RluA-1 RluA-1[Drosophila melanogaster]"
tig00009767	AUGUSTUS	exon	264608	264830	.	+	.	transcript_id "g160.t2"; gene_id "g160";	protein_id "FBpp0079631"; gene_name "RluA-1 RluA-1[Drosophila melanogaster]"
tig00009767	AUGUSTUS	intron	264831	267955	1	+	.	transcript_id "g160.t2"; gene_id "g160";	protein_id "FBpp0079631"; gene_name "RluA-1 RluA-1[Drosophila melanogaster]"
tig00009767	AUGUSTUS	CDS	267956	268043	1	+	1	transcript_id "g160.t2"; gene_id "g160";	protein_id "FBpp0079631"; gene_name "RluA-1 RluA-1[Drosophila melanogaster]"
tig00009767	AUGUSTUS	exon	267956	268043	.	+	.	transcript_id "g160.t2"; gene_id "g160";	protein_id "FBpp0079631"; gene_name "RluA-1 RluA-1[Drosophila melanogaster]"
tig00009767	AUGUSTUS	intron	268044	268484	1	+	.	transcript_id "g160.t2"; gene_id "g160";	protein_id "FBpp0079631"; gene_name "RluA-1 RluA-1[Drosophila melanogaster]"
tig00009767	AUGUSTUS	CDS	268485	268705	1	+	0	transcript_id "g160.t2"; gene_id "g160";	protein_id "FBpp0079631"; gene_name "RluA-1 RluA-1[Drosophila melanogaster]"
tig00009767	AUGUSTUS	exon	268485	268705	.	+	.	transcript_id "g160.t2"; gene_id "g160";	protein_id "FBpp0079631"; gene_name "RluA-1 RluA-1[Drosophila melanogaster]"
tig00009767	AUGUSTUS	intron	268706	269043	1	+	.	transcript_id "g160.t2"; gene_id "g160";	protein_id "FBpp0079631"; gene_name "RluA-1 RluA-1[Drosophila melanogaster]"
tig00009767	AUGUSTUS	CDS	269044	269234	1	+	1	transcript_id "g160.t2"; gene_id "g160";	protein_id "FBpp0079631"; gene_name "RluA-1 RluA-1[Drosophila melanogaster]"
tig00009767	AUGUSTUS	exon	269044	269234	.	+	.	transcript_id "g160.t2"; gene_id "g160";	protein_id "FBpp0079631"; gene_name "RluA-1 RluA-1[Drosophila melanogaster]"
tig00009767	AUGUSTUS	intron	269235	270380	1	+	.	transcript_id "g160.t2"; gene_id "g160";	protein_id "FBpp0079631"; gene_name "RluA-1 RluA-1[Drosophila melanogaster]"
tig00009767	AUGUSTUS	CDS	270381	270611	1	+	2	transcript_id "g160.t2"; gene_id "g160";	protein_id "FBpp0079631"; gene_name "RluA-1 RluA-1[Drosophila melanogaster]"
tig00009767	AUGUSTUS	exon	270381	270611	.	+	.	transcript_id "g160.t2"; gene_id "g160";	protein_id "FBpp0079631"; gene_name "RluA-1 RluA-1[Drosophila melanogaster]"
tig00009767	AUGUSTUS	intron	270612	270669	1	+	.	transcript_id "g160.t2"; gene_id "g160";	protein_id "FBpp0079631"; gene_name "RluA-1 RluA-1[Drosophila melanogaster]"
tig00009767	AUGUSTUS	CDS	270670	270863	1	+	2	transcript_id "g160.t2"; gene_id "g160";	protein_id "FBpp0079631"; gene_name "RluA-1 RluA-1[Drosophila melanogaster]"
tig00009767	AUGUSTUS	exon	270670	270863	.	+	.	transcript_id "g160.t2"; gene_id "g160";	protein_id "FBpp0079631"; gene_name "RluA-1 RluA-1[Drosophila melanogaster]"
tig00009767	AUGUSTUS	intron	270864	270936	1	+	.	transcript_id "g160.t2"; gene_id "g160";	protein_id "FBpp0079631"; gene_name "RluA-1 RluA-1[Drosophila melanogaster]"
tig00009767	AUGUSTUS	CDS	270937	271092	1	+	0	transcript_id "g160.t2"; gene_id "g160";	protein_id "FBpp0079631"; gene_name "RluA-1 RluA-1[Drosophila melanogaster]"
tig00009767	AUGUSTUS	exon	270937	271092	.	+	.	transcript_id "g160.t2"; gene_id "g160";	protein_id "FBpp0079631"; gene_name "RluA-1 RluA-1[Drosophila melanogaster]"
tig00009767	AUGUSTUS	intron	271093	271595	1	+	.	transcript_id "g160.t2"; gene_id "g160";	protein_id "FBpp0079631"; gene_name "RluA-1 RluA-1[Drosophila melanogaster]"
tig00009767	AUGUSTUS	CDS	271596	271664	1	+	0	transcript_id "g160.t2"; gene_id "g160";	protein_id "FBpp0079631"; gene_name "RluA-1 RluA-1[Drosophila melanogaster]"
tig00009767	AUGUSTUS	exon	271596	271664	.	+	.	transcript_id "g160.t2"; gene_id "g160";	protein_id "FBpp0079631"; gene_name "RluA-1 RluA-1[Drosophila melanogaster]"
tig00009767	AUGUSTUS	stop_codon	271662	271664	.	+	0	transcript_id "g160.t2"; gene_id "g160";	protein_id "FBpp0079631"; gene_name "RluA-1 RluA-1[Drosophila melanogaster]"
tig00009767	AUGUSTUS	gene	295156	296759	0.75	+	.	gene_id "g161"; 
tig00009767	AUGUSTUS	transcript	295156	296759	0.75	+	.	transcript_id "g161.t1"; gene_id "g161"; 
tig00009767	AUGUSTUS	start_codon	295156	295158	.	+	0	transcript_id "g161.t1"; gene_id "g161";	
tig00009767	AUGUSTUS	CDS	295156	295275	0.84	+	0	transcript_id "g161.t1"; gene_id "g161";	
tig00009767	AUGUSTUS	exon	295156	295275	.	+	.	transcript_id "g161.t1"; gene_id "g161";	
tig00009767	AUGUSTUS	intron	295276	296345	0.76	+	.	transcript_id "g161.t1"; gene_id "g161";	
tig00009767	AUGUSTUS	CDS	296346	296759	0.81	+	0	transcript_id "g161.t1"; gene_id "g161";	
tig00009767	AUGUSTUS	exon	296346	296759	.	+	.	transcript_id "g161.t1"; gene_id "g161";	
tig00009767	AUGUSTUS	stop_codon	296757	296759	.	+	0	transcript_id "g161.t1"; gene_id "g161";	
tig00009767	AUGUSTUS	gene	299714	300621	1.04	-	.	gene_id "g162"; 
tig00009767	AUGUSTUS	transcript	299714	300429	0.44	-	.	transcript_id "g162.t1"; gene_id "g162"; 
tig00009767	AUGUSTUS	stop_codon	299714	299716	.	-	0	transcript_id "g162.t1"; gene_id "g162";	
tig00009767	AUGUSTUS	CDS	299714	299906	0.96	-	1	transcript_id "g162.t1"; gene_id "g162";	
tig00009767	AUGUSTUS	exon	299714	299906	.	-	.	transcript_id "g162.t1"; gene_id "g162";	
tig00009767	AUGUSTUS	intron	299907	300226	0.83	-	.	transcript_id "g162.t1"; gene_id "g162";	
tig00009767	AUGUSTUS	CDS	300227	300429	0.44	-	0	transcript_id "g162.t1"; gene_id "g162";	
tig00009767	AUGUSTUS	exon	300227	300429	.	-	.	transcript_id "g162.t1"; gene_id "g162";	
tig00009767	AUGUSTUS	start_codon	300427	300429	.	-	0	transcript_id "g162.t1"; gene_id "g162";	
tig00009767	AUGUSTUS	transcript	299714	300621	0.6	-	.	transcript_id "g162.t2"; gene_id "g162"; 
tig00009767	AUGUSTUS	stop_codon	299714	299716	.	-	0	transcript_id "g162.t2"; gene_id "g162";	
tig00009767	AUGUSTUS	CDS	299714	299906	0.68	-	1	transcript_id "g162.t2"; gene_id "g162";	
tig00009767	AUGUSTUS	exon	299714	299906	.	-	.	transcript_id "g162.t2"; gene_id "g162";	
tig00009767	AUGUSTUS	intron	299907	300226	0.61	-	.	transcript_id "g162.t2"; gene_id "g162";	
tig00009767	AUGUSTUS	CDS	300227	300621	0.61	-	0	transcript_id "g162.t2"; gene_id "g162";	
tig00009767	AUGUSTUS	exon	300227	300621	.	-	.	transcript_id "g162.t2"; gene_id "g162";	
tig00009767	AUGUSTUS	start_codon	300619	300621	.	-	0	transcript_id "g162.t2"; gene_id "g162";	
tig00009767	AUGUSTUS	gene	301376	301747	0.68	-	.	gene_id "g163"; gene_name "PREDICTED: uncharacterized protein K02A2.6-like [Vollenhovia emeryi]"
tig00009767	AUGUSTUS	transcript	301376	301747	0.68	-	.	transcript_id "g163.t1"; gene_id "g163"; protein_id "795018180"; gene_name "PREDICTED: uncharacterized protein K02A2.6-like [Vollenhovia emeryi]"
tig00009767	AUGUSTUS	stop_codon	301376	301378	.	-	0	transcript_id "g163.t1"; gene_id "g163";	protein_id "795018180"; gene_name "PREDICTED: uncharacterized protein K02A2.6-like [Vollenhovia emeryi]"
tig00009767	AUGUSTUS	CDS	301376	301747	0.68	-	0	transcript_id "g163.t1"; gene_id "g163";	protein_id "795018180"; gene_name "PREDICTED: uncharacterized protein K02A2.6-like [Vollenhovia emeryi]"
tig00009767	AUGUSTUS	exon	301376	301747	.	-	.	transcript_id "g163.t1"; gene_id "g163";	protein_id "795018180"; gene_name "PREDICTED: uncharacterized protein K02A2.6-like [Vollenhovia emeryi]"
tig00009767	AUGUSTUS	start_codon	301745	301747	.	-	0	transcript_id "g163.t1"; gene_id "g163";	protein_id "795018180"; gene_name "PREDICTED: uncharacterized protein K02A2.6-like [Vollenhovia emeryi]"
tig00009767	AUGUSTUS	gene	301785	302330	0.46	-	.	gene_id "g164"; gene_name "PREDICTED: uncharacterized protein K02A2.6-like [Rhagoletis zephyria]"
tig00009767	AUGUSTUS	transcript	301785	302330	0.46	-	.	transcript_id "g164.t1"; gene_id "g164"; protein_id "1048059279"; gene_name "PREDICTED: uncharacterized protein K02A2.6-like [Rhagoletis zephyria]"
tig00009767	AUGUSTUS	stop_codon	301785	301787	.	-	0	transcript_id "g164.t1"; gene_id "g164";	protein_id "1048059279"; gene_name "PREDICTED: uncharacterized protein K02A2.6-like [Rhagoletis zephyria]"
tig00009767	AUGUSTUS	CDS	301785	302330	0.46	-	0	transcript_id "g164.t1"; gene_id "g164";	protein_id "1048059279"; gene_name "PREDICTED: uncharacterized protein K02A2.6-like [Rhagoletis zephyria]"
tig00009767	AUGUSTUS	exon	301785	302330	.	-	.	transcript_id "g164.t1"; gene_id "g164";	protein_id "1048059279"; gene_name "PREDICTED: uncharacterized protein K02A2.6-like [Rhagoletis zephyria]"
tig00009767	AUGUSTUS	start_codon	302328	302330	.	-	0	transcript_id "g164.t1"; gene_id "g164";	protein_id "1048059279"; gene_name "PREDICTED: uncharacterized protein K02A2.6-like [Rhagoletis zephyria]"
tig00009767	AUGUSTUS	gene	304631	305038	1	+	.	gene_id "g165"; 
tig00009767	AUGUSTUS	transcript	304631	305038	1	+	.	transcript_id "g165.t1"; gene_id "g165"; 
tig00009767	AUGUSTUS	start_codon	304631	304633	.	+	0	transcript_id "g165.t1"; gene_id "g165";	
tig00009767	AUGUSTUS	CDS	304631	305038	1	+	0	transcript_id "g165.t1"; gene_id "g165";	
tig00009767	AUGUSTUS	exon	304631	305038	.	+	.	transcript_id "g165.t1"; gene_id "g165";	
tig00009767	AUGUSTUS	stop_codon	305036	305038	.	+	0	transcript_id "g165.t1"; gene_id "g165";	
tig00009767	AUGUSTUS	gene	305905	307766	0.66	+	.	gene_id "g166"; gene_name "Ppt2 Palmitoyl-protein Thioesterase 2[Drosophila melanogaster]"
tig00009767	AUGUSTUS	transcript	305905	307766	0.66	+	.	transcript_id "g166.t1"; gene_id "g166"; protein_id "FBpp0079801"; gene_name "Ppt2 Palmitoyl-protein Thioesterase 2[Drosophila melanogaster]"
tig00009767	AUGUSTUS	start_codon	305905	305907	.	+	0	transcript_id "g166.t1"; gene_id "g166";	protein_id "FBpp0079801"; gene_name "Ppt2 Palmitoyl-protein Thioesterase 2[Drosophila melanogaster]"
tig00009767	AUGUSTUS	CDS	305905	305931	0.66	+	0	transcript_id "g166.t1"; gene_id "g166";	protein_id "FBpp0079801"; gene_name "Ppt2 Palmitoyl-protein Thioesterase 2[Drosophila melanogaster]"
tig00009767	AUGUSTUS	exon	305905	305931	.	+	.	transcript_id "g166.t1"; gene_id "g166";	protein_id "FBpp0079801"; gene_name "Ppt2 Palmitoyl-protein Thioesterase 2[Drosophila melanogaster]"
tig00009767	AUGUSTUS	intron	305932	305995	1	+	.	transcript_id "g166.t1"; gene_id "g166";	protein_id "FBpp0079801"; gene_name "Ppt2 Palmitoyl-protein Thioesterase 2[Drosophila melanogaster]"
tig00009767	AUGUSTUS	CDS	305996	306137	1	+	0	transcript_id "g166.t1"; gene_id "g166";	protein_id "FBpp0079801"; gene_name "Ppt2 Palmitoyl-protein Thioesterase 2[Drosophila melanogaster]"
tig00009767	AUGUSTUS	exon	305996	306137	.	+	.	transcript_id "g166.t1"; gene_id "g166";	protein_id "FBpp0079801"; gene_name "Ppt2 Palmitoyl-protein Thioesterase 2[Drosophila melanogaster]"
tig00009767	AUGUSTUS	intron	306138	306196	1	+	.	transcript_id "g166.t1"; gene_id "g166";	protein_id "FBpp0079801"; gene_name "Ppt2 Palmitoyl-protein Thioesterase 2[Drosophila melanogaster]"
tig00009767	AUGUSTUS	CDS	306197	306304	1	+	2	transcript_id "g166.t1"; gene_id "g166";	protein_id "FBpp0079801"; gene_name "Ppt2 Palmitoyl-protein Thioesterase 2[Drosophila melanogaster]"
tig00009767	AUGUSTUS	exon	306197	306304	.	+	.	transcript_id "g166.t1"; gene_id "g166";	protein_id "FBpp0079801"; gene_name "Ppt2 Palmitoyl-protein Thioesterase 2[Drosophila melanogaster]"
tig00009767	AUGUSTUS	intron	306305	306364	1	+	.	transcript_id "g166.t1"; gene_id "g166";	protein_id "FBpp0079801"; gene_name "Ppt2 Palmitoyl-protein Thioesterase 2[Drosophila melanogaster]"
tig00009767	AUGUSTUS	CDS	306365	306638	1	+	2	transcript_id "g166.t1"; gene_id "g166";	protein_id "FBpp0079801"; gene_name "Ppt2 Palmitoyl-protein Thioesterase 2[Drosophila melanogaster]"
tig00009767	AUGUSTUS	exon	306365	306638	.	+	.	transcript_id "g166.t1"; gene_id "g166";	protein_id "FBpp0079801"; gene_name "Ppt2 Palmitoyl-protein Thioesterase 2[Drosophila melanogaster]"
tig00009767	AUGUSTUS	intron	306639	307567	1	+	.	transcript_id "g166.t1"; gene_id "g166";	protein_id "FBpp0079801"; gene_name "Ppt2 Palmitoyl-protein Thioesterase 2[Drosophila melanogaster]"
tig00009767	AUGUSTUS	CDS	307568	307766	1	+	1	transcript_id "g166.t1"; gene_id "g166";	protein_id "FBpp0079801"; gene_name "Ppt2 Palmitoyl-protein Thioesterase 2[Drosophila melanogaster]"
tig00009767	AUGUSTUS	exon	307568	307766	.	+	.	transcript_id "g166.t1"; gene_id "g166";	protein_id "FBpp0079801"; gene_name "Ppt2 Palmitoyl-protein Thioesterase 2[Drosophila melanogaster]"
tig00009767	AUGUSTUS	stop_codon	307764	307766	.	+	0	transcript_id "g166.t1"; gene_id "g166";	protein_id "FBpp0079801"; gene_name "Ppt2 Palmitoyl-protein Thioesterase 2[Drosophila melanogaster]"
tig00009767	AUGUSTUS	gene	308843	314388	0.98	-	.	gene_id "g167"; gene_name "CG7456 [Drosophila melanogaster]"
tig00009767	AUGUSTUS	transcript	308843	314388	0.98	-	.	transcript_id "g167.t1"; gene_id "g167"; protein_id "FBpp0079628"; gene_name "CG7456 [Drosophila melanogaster]"
tig00009767	AUGUSTUS	stop_codon	308843	308845	.	-	0	transcript_id "g167.t1"; gene_id "g167";	protein_id "FBpp0079628"; gene_name "CG7456 [Drosophila melanogaster]"
tig00009767	AUGUSTUS	CDS	308843	308885	1	-	1	transcript_id "g167.t1"; gene_id "g167";	protein_id "FBpp0079628"; gene_name "CG7456 [Drosophila melanogaster]"
tig00009767	AUGUSTUS	exon	308843	308885	.	-	.	transcript_id "g167.t1"; gene_id "g167";	protein_id "FBpp0079628"; gene_name "CG7456 [Drosophila melanogaster]"
tig00009767	AUGUSTUS	intron	308886	308945	1	-	.	transcript_id "g167.t1"; gene_id "g167";	protein_id "FBpp0079628"; gene_name "CG7456 [Drosophila melanogaster]"
tig00009767	AUGUSTUS	CDS	308946	309172	1	-	0	transcript_id "g167.t1"; gene_id "g167";	protein_id "FBpp0079628"; gene_name "CG7456 [Drosophila melanogaster]"
tig00009767	AUGUSTUS	exon	308946	309172	.	-	.	transcript_id "g167.t1"; gene_id "g167";	protein_id "FBpp0079628"; gene_name "CG7456 [Drosophila melanogaster]"
tig00009767	AUGUSTUS	intron	309173	311115	1	-	.	transcript_id "g167.t1"; gene_id "g167";	protein_id "FBpp0079628"; gene_name "CG7456 [Drosophila melanogaster]"
tig00009767	AUGUSTUS	CDS	311116	311301	1	-	0	transcript_id "g167.t1"; gene_id "g167";	protein_id "FBpp0079628"; gene_name "CG7456 [Drosophila melanogaster]"
tig00009767	AUGUSTUS	exon	311116	311301	.	-	.	transcript_id "g167.t1"; gene_id "g167";	protein_id "FBpp0079628"; gene_name "CG7456 [Drosophila melanogaster]"
tig00009767	AUGUSTUS	intron	311302	311356	1	-	.	transcript_id "g167.t1"; gene_id "g167";	protein_id "FBpp0079628"; gene_name "CG7456 [Drosophila melanogaster]"
tig00009767	AUGUSTUS	CDS	311357	311960	1	-	1	transcript_id "g167.t1"; gene_id "g167";	protein_id "FBpp0079628"; gene_name "CG7456 [Drosophila melanogaster]"
tig00009767	AUGUSTUS	exon	311357	311960	.	-	.	transcript_id "g167.t1"; gene_id "g167";	protein_id "FBpp0079628"; gene_name "CG7456 [Drosophila melanogaster]"
tig00009767	AUGUSTUS	intron	311961	312019	1	-	.	transcript_id "g167.t1"; gene_id "g167";	protein_id "FBpp0079628"; gene_name "CG7456 [Drosophila melanogaster]"
tig00009767	AUGUSTUS	CDS	312020	312153	1	-	0	transcript_id "g167.t1"; gene_id "g167";	protein_id "FBpp0079628"; gene_name "CG7456 [Drosophila melanogaster]"
tig00009767	AUGUSTUS	exon	312020	312153	.	-	.	transcript_id "g167.t1"; gene_id "g167";	protein_id "FBpp0079628"; gene_name "CG7456 [Drosophila melanogaster]"
tig00009767	AUGUSTUS	intron	312154	312236	1	-	.	transcript_id "g167.t1"; gene_id "g167";	protein_id "FBpp0079628"; gene_name "CG7456 [Drosophila melanogaster]"
tig00009767	AUGUSTUS	CDS	312237	313274	1	-	0	transcript_id "g167.t1"; gene_id "g167";	protein_id "FBpp0079628"; gene_name "CG7456 [Drosophila melanogaster]"
tig00009767	AUGUSTUS	exon	312237	313274	.	-	.	transcript_id "g167.t1"; gene_id "g167";	protein_id "FBpp0079628"; gene_name "CG7456 [Drosophila melanogaster]"
tig00009767	AUGUSTUS	intron	313275	314301	1	-	.	transcript_id "g167.t1"; gene_id "g167";	protein_id "FBpp0079628"; gene_name "CG7456 [Drosophila melanogaster]"
tig00009767	AUGUSTUS	CDS	314302	314388	0.98	-	0	transcript_id "g167.t1"; gene_id "g167";	protein_id "FBpp0079628"; gene_name "CG7456 [Drosophila melanogaster]"
tig00009767	AUGUSTUS	exon	314302	314388	.	-	.	transcript_id "g167.t1"; gene_id "g167";	protein_id "FBpp0079628"; gene_name "CG7456 [Drosophila melanogaster]"
tig00009767	AUGUSTUS	start_codon	314386	314388	.	-	0	transcript_id "g167.t1"; gene_id "g167";	protein_id "FBpp0079628"; gene_name "CG7456 [Drosophila melanogaster]"
tig00009767	AUGUSTUS	gene	318142	320061	0.53	-	.	gene_id "g168"; gene_name "hypothetical protein g.48479, partial [Cuerna arida]"
tig00009767	AUGUSTUS	transcript	318142	320061	0.53	-	.	transcript_id "g168.t1"; gene_id "g168"; protein_id "1058101637"; gene_name "hypothetical protein g.48479, partial [Cuerna arida]"
tig00009767	AUGUSTUS	stop_codon	318142	318144	.	-	0	transcript_id "g168.t1"; gene_id "g168";	protein_id "1058101637"; gene_name "hypothetical protein g.48479, partial [Cuerna arida]"
tig00009767	AUGUSTUS	CDS	318142	318380	0.75	-	2	transcript_id "g168.t1"; gene_id "g168";	protein_id "1058101637"; gene_name "hypothetical protein g.48479, partial [Cuerna arida]"
tig00009767	AUGUSTUS	exon	318142	318380	.	-	.	transcript_id "g168.t1"; gene_id "g168";	protein_id "1058101637"; gene_name "hypothetical protein g.48479, partial [Cuerna arida]"
tig00009767	AUGUSTUS	intron	318381	318874	0.75	-	.	transcript_id "g168.t1"; gene_id "g168";	protein_id "1058101637"; gene_name "hypothetical protein g.48479, partial [Cuerna arida]"
tig00009767	AUGUSTUS	CDS	318875	319025	0.94	-	0	transcript_id "g168.t1"; gene_id "g168";	protein_id "1058101637"; gene_name "hypothetical protein g.48479, partial [Cuerna arida]"
tig00009767	AUGUSTUS	exon	318875	319025	.	-	.	transcript_id "g168.t1"; gene_id "g168";	protein_id "1058101637"; gene_name "hypothetical protein g.48479, partial [Cuerna arida]"
tig00009767	AUGUSTUS	intron	319026	319833	0.73	-	.	transcript_id "g168.t1"; gene_id "g168";	protein_id "1058101637"; gene_name "hypothetical protein g.48479, partial [Cuerna arida]"
tig00009767	AUGUSTUS	CDS	319834	320061	0.67	-	0	transcript_id "g168.t1"; gene_id "g168";	protein_id "1058101637"; gene_name "hypothetical protein g.48479, partial [Cuerna arida]"
tig00009767	AUGUSTUS	exon	319834	320061	.	-	.	transcript_id "g168.t1"; gene_id "g168";	protein_id "1058101637"; gene_name "hypothetical protein g.48479, partial [Cuerna arida]"
tig00009767	AUGUSTUS	start_codon	320059	320061	.	-	0	transcript_id "g168.t1"; gene_id "g168";	protein_id "1058101637"; gene_name "hypothetical protein g.48479, partial [Cuerna arida]"
tig00009767	AUGUSTUS	gene	323791	325349	0.51	-	.	gene_id "g169"; gene_name "hypothetical protein [Bactrocera tryoni]"
tig00009767	AUGUSTUS	transcript	323791	325349	0.51	-	.	transcript_id "g169.t1"; gene_id "g169"; protein_id "1012680938"; gene_name "hypothetical protein [Bactrocera tryoni]"
tig00009767	AUGUSTUS	stop_codon	323791	323793	.	-	0	transcript_id "g169.t1"; gene_id "g169";	protein_id "1012680938"; gene_name "hypothetical protein [Bactrocera tryoni]"
tig00009767	AUGUSTUS	CDS	323791	324309	0.92	-	0	transcript_id "g169.t1"; gene_id "g169";	protein_id "1012680938"; gene_name "hypothetical protein [Bactrocera tryoni]"
tig00009767	AUGUSTUS	exon	323791	324309	.	-	.	transcript_id "g169.t1"; gene_id "g169";	protein_id "1012680938"; gene_name "hypothetical protein [Bactrocera tryoni]"
tig00009767	AUGUSTUS	intron	324310	324464	0.92	-	.	transcript_id "g169.t1"; gene_id "g169";	protein_id "1012680938"; gene_name "hypothetical protein [Bactrocera tryoni]"
tig00009767	AUGUSTUS	CDS	324465	324725	0.82	-	0	transcript_id "g169.t1"; gene_id "g169";	protein_id "1012680938"; gene_name "hypothetical protein [Bactrocera tryoni]"
tig00009767	AUGUSTUS	exon	324465	324725	.	-	.	transcript_id "g169.t1"; gene_id "g169";	protein_id "1012680938"; gene_name "hypothetical protein [Bactrocera tryoni]"
tig00009767	AUGUSTUS	intron	324726	324797	0.54	-	.	transcript_id "g169.t1"; gene_id "g169";	protein_id "1012680938"; gene_name "hypothetical protein [Bactrocera tryoni]"
tig00009767	AUGUSTUS	CDS	324798	325349	0.54	-	0	transcript_id "g169.t1"; gene_id "g169";	protein_id "1012680938"; gene_name "hypothetical protein [Bactrocera tryoni]"
tig00009767	AUGUSTUS	exon	324798	325349	.	-	.	transcript_id "g169.t1"; gene_id "g169";	protein_id "1012680938"; gene_name "hypothetical protein [Bactrocera tryoni]"
tig00009767	AUGUSTUS	start_codon	325347	325349	.	-	0	transcript_id "g169.t1"; gene_id "g169";	protein_id "1012680938"; gene_name "hypothetical protein [Bactrocera tryoni]"
tig00009767	AUGUSTUS	gene	325633	326790	0.7	-	.	gene_id "g170"; gene_name "hypothetical protein [Bactrocera tryoni]"
tig00009767	AUGUSTUS	transcript	325633	326790	0.7	-	.	transcript_id "g170.t1"; gene_id "g170"; protein_id "1012680938"; gene_name "hypothetical protein [Bactrocera tryoni]"
tig00009767	AUGUSTUS	stop_codon	325633	325635	.	-	0	transcript_id "g170.t1"; gene_id "g170";	protein_id "1012680938"; gene_name "hypothetical protein [Bactrocera tryoni]"
tig00009767	AUGUSTUS	CDS	325633	326299	0.72	-	1	transcript_id "g170.t1"; gene_id "g170";	protein_id "1012680938"; gene_name "hypothetical protein [Bactrocera tryoni]"
tig00009767	AUGUSTUS	exon	325633	326299	.	-	.	transcript_id "g170.t1"; gene_id "g170";	protein_id "1012680938"; gene_name "hypothetical protein [Bactrocera tryoni]"
tig00009767	AUGUSTUS	intron	326300	326491	0.72	-	.	transcript_id "g170.t1"; gene_id "g170";	protein_id "1012680938"; gene_name "hypothetical protein [Bactrocera tryoni]"
tig00009767	AUGUSTUS	CDS	326492	326790	0.71	-	0	transcript_id "g170.t1"; gene_id "g170";	protein_id "1012680938"; gene_name "hypothetical protein [Bactrocera tryoni]"
tig00009767	AUGUSTUS	exon	326492	326790	.	-	.	transcript_id "g170.t1"; gene_id "g170";	protein_id "1012680938"; gene_name "hypothetical protein [Bactrocera tryoni]"
tig00009767	AUGUSTUS	start_codon	326788	326790	.	-	0	transcript_id "g170.t1"; gene_id "g170";	protein_id "1012680938"; gene_name "hypothetical protein [Bactrocera tryoni]"
tig00009767	AUGUSTUS	gene	328108	329748	0.26	-	.	gene_id "g171"; gene_name "PREDICTED: uncharacterized protein K02A2.6-like [Trachymyrmex cornetzi]"
tig00009767	AUGUSTUS	transcript	328108	329748	0.26	-	.	transcript_id "g171.t1"; gene_id "g171"; protein_id "1070206878"; gene_name "PREDICTED: uncharacterized protein K02A2.6-like [Trachymyrmex cornetzi]"
tig00009767	AUGUSTUS	stop_codon	328108	328110	.	-	0	transcript_id "g171.t1"; gene_id "g171";	protein_id "1070206878"; gene_name "PREDICTED: uncharacterized protein K02A2.6-like [Trachymyrmex cornetzi]"
tig00009767	AUGUSTUS	CDS	328108	328235	0.84	-	2	transcript_id "g171.t1"; gene_id "g171";	protein_id "1070206878"; gene_name "PREDICTED: uncharacterized protein K02A2.6-like [Trachymyrmex cornetzi]"
tig00009767	AUGUSTUS	exon	328108	328235	.	-	.	transcript_id "g171.t1"; gene_id "g171";	protein_id "1070206878"; gene_name "PREDICTED: uncharacterized protein K02A2.6-like [Trachymyrmex cornetzi]"
tig00009767	AUGUSTUS	intron	328236	328337	0.86	-	.	transcript_id "g171.t1"; gene_id "g171";	protein_id "1070206878"; gene_name "PREDICTED: uncharacterized protein K02A2.6-like [Trachymyrmex cornetzi]"
tig00009767	AUGUSTUS	CDS	328338	328582	0.77	-	1	transcript_id "g171.t1"; gene_id "g171";	protein_id "1070206878"; gene_name "PREDICTED: uncharacterized protein K02A2.6-like [Trachymyrmex cornetzi]"
tig00009767	AUGUSTUS	exon	328338	328582	.	-	.	transcript_id "g171.t1"; gene_id "g171";	protein_id "1070206878"; gene_name "PREDICTED: uncharacterized protein K02A2.6-like [Trachymyrmex cornetzi]"
tig00009767	AUGUSTUS	intron	328583	328690	0.88	-	.	transcript_id "g171.t1"; gene_id "g171";	protein_id "1070206878"; gene_name "PREDICTED: uncharacterized protein K02A2.6-like [Trachymyrmex cornetzi]"
tig00009767	AUGUSTUS	CDS	328691	328994	0.87	-	2	transcript_id "g171.t1"; gene_id "g171";	protein_id "1070206878"; gene_name "PREDICTED: uncharacterized protein K02A2.6-like [Trachymyrmex cornetzi]"
tig00009767	AUGUSTUS	exon	328691	328994	.	-	.	transcript_id "g171.t1"; gene_id "g171";	protein_id "1070206878"; gene_name "PREDICTED: uncharacterized protein K02A2.6-like [Trachymyrmex cornetzi]"
tig00009767	AUGUSTUS	intron	328995	329206	0.95	-	.	transcript_id "g171.t1"; gene_id "g171";	protein_id "1070206878"; gene_name "PREDICTED: uncharacterized protein K02A2.6-like [Trachymyrmex cornetzi]"
tig00009767	AUGUSTUS	CDS	329207	329455	0.45	-	2	transcript_id "g171.t1"; gene_id "g171";	protein_id "1070206878"; gene_name "PREDICTED: uncharacterized protein K02A2.6-like [Trachymyrmex cornetzi]"
tig00009767	AUGUSTUS	exon	329207	329455	.	-	.	transcript_id "g171.t1"; gene_id "g171";	protein_id "1070206878"; gene_name "PREDICTED: uncharacterized protein K02A2.6-like [Trachymyrmex cornetzi]"
tig00009767	AUGUSTUS	intron	329456	329732	0.46	-	.	transcript_id "g171.t1"; gene_id "g171";	protein_id "1070206878"; gene_name "PREDICTED: uncharacterized protein K02A2.6-like [Trachymyrmex cornetzi]"
tig00009767	AUGUSTUS	CDS	329733	329748	0.48	-	0	transcript_id "g171.t1"; gene_id "g171";	protein_id "1070206878"; gene_name "PREDICTED: uncharacterized protein K02A2.6-like [Trachymyrmex cornetzi]"
tig00009767	AUGUSTUS	exon	329733	329748	.	-	.	transcript_id "g171.t1"; gene_id "g171";	protein_id "1070206878"; gene_name "PREDICTED: uncharacterized protein K02A2.6-like [Trachymyrmex cornetzi]"
tig00009767	AUGUSTUS	start_codon	329746	329748	.	-	0	transcript_id "g171.t1"; gene_id "g171";	protein_id "1070206878"; gene_name "PREDICTED: uncharacterized protein K02A2.6-like [Trachymyrmex cornetzi]"
tig00009767	AUGUSTUS	gene	335580	347454	0.55	+	.	gene_id "g172"; gene_name "Nup154 Nucleoporin 154kD[Drosophila melanogaster]"
tig00009767	AUGUSTUS	transcript	335580	347454	0.55	+	.	transcript_id "g172.t1"; gene_id "g172"; protein_id "FBpp0088820"; gene_name "Nup154 Nucleoporin 154kD[Drosophila melanogaster]"
tig00009767	AUGUSTUS	start_codon	335580	335582	.	+	0	transcript_id "g172.t1"; gene_id "g172";	protein_id "FBpp0088820"; gene_name "Nup154 Nucleoporin 154kD[Drosophila melanogaster]"
tig00009767	AUGUSTUS	CDS	335580	335684	0.84	+	0	transcript_id "g172.t1"; gene_id "g172";	protein_id "FBpp0088820"; gene_name "Nup154 Nucleoporin 154kD[Drosophila melanogaster]"
tig00009767	AUGUSTUS	exon	335580	335684	.	+	.	transcript_id "g172.t1"; gene_id "g172";	protein_id "FBpp0088820"; gene_name "Nup154 Nucleoporin 154kD[Drosophila melanogaster]"
tig00009767	AUGUSTUS	intron	335685	335890	1	+	.	transcript_id "g172.t1"; gene_id "g172";	protein_id "FBpp0088820"; gene_name "Nup154 Nucleoporin 154kD[Drosophila melanogaster]"
tig00009767	AUGUSTUS	CDS	335891	336041	1	+	0	transcript_id "g172.t1"; gene_id "g172";	protein_id "FBpp0088820"; gene_name "Nup154 Nucleoporin 154kD[Drosophila melanogaster]"
tig00009767	AUGUSTUS	exon	335891	336041	.	+	.	transcript_id "g172.t1"; gene_id "g172";	protein_id "FBpp0088820"; gene_name "Nup154 Nucleoporin 154kD[Drosophila melanogaster]"
tig00009767	AUGUSTUS	intron	336042	336157	1	+	.	transcript_id "g172.t1"; gene_id "g172";	protein_id "FBpp0088820"; gene_name "Nup154 Nucleoporin 154kD[Drosophila melanogaster]"
tig00009767	AUGUSTUS	CDS	336158	336234	1	+	2	transcript_id "g172.t1"; gene_id "g172";	protein_id "FBpp0088820"; gene_name "Nup154 Nucleoporin 154kD[Drosophila melanogaster]"
tig00009767	AUGUSTUS	exon	336158	336234	.	+	.	transcript_id "g172.t1"; gene_id "g172";	protein_id "FBpp0088820"; gene_name "Nup154 Nucleoporin 154kD[Drosophila melanogaster]"
tig00009767	AUGUSTUS	intron	336235	336307	1	+	.	transcript_id "g172.t1"; gene_id "g172";	protein_id "FBpp0088820"; gene_name "Nup154 Nucleoporin 154kD[Drosophila melanogaster]"
tig00009767	AUGUSTUS	CDS	336308	336464	1	+	0	transcript_id "g172.t1"; gene_id "g172";	protein_id "FBpp0088820"; gene_name "Nup154 Nucleoporin 154kD[Drosophila melanogaster]"
tig00009767	AUGUSTUS	exon	336308	336464	.	+	.	transcript_id "g172.t1"; gene_id "g172";	protein_id "FBpp0088820"; gene_name "Nup154 Nucleoporin 154kD[Drosophila melanogaster]"
tig00009767	AUGUSTUS	intron	336465	336530	1	+	.	transcript_id "g172.t1"; gene_id "g172";	protein_id "FBpp0088820"; gene_name "Nup154 Nucleoporin 154kD[Drosophila melanogaster]"
tig00009767	AUGUSTUS	CDS	336531	336835	1	+	2	transcript_id "g172.t1"; gene_id "g172";	protein_id "FBpp0088820"; gene_name "Nup154 Nucleoporin 154kD[Drosophila melanogaster]"
tig00009767	AUGUSTUS	exon	336531	336835	.	+	.	transcript_id "g172.t1"; gene_id "g172";	protein_id "FBpp0088820"; gene_name "Nup154 Nucleoporin 154kD[Drosophila melanogaster]"
tig00009767	AUGUSTUS	intron	336836	339973	1	+	.	transcript_id "g172.t1"; gene_id "g172";	protein_id "FBpp0088820"; gene_name "Nup154 Nucleoporin 154kD[Drosophila melanogaster]"
tig00009767	AUGUSTUS	CDS	339974	340146	1	+	0	transcript_id "g172.t1"; gene_id "g172";	protein_id "FBpp0088820"; gene_name "Nup154 Nucleoporin 154kD[Drosophila melanogaster]"
tig00009767	AUGUSTUS	exon	339974	340146	.	+	.	transcript_id "g172.t1"; gene_id "g172";	protein_id "FBpp0088820"; gene_name "Nup154 Nucleoporin 154kD[Drosophila melanogaster]"
tig00009767	AUGUSTUS	intron	340147	343118	1	+	.	transcript_id "g172.t1"; gene_id "g172";	protein_id "FBpp0088820"; gene_name "Nup154 Nucleoporin 154kD[Drosophila melanogaster]"
tig00009767	AUGUSTUS	CDS	343119	343839	1	+	1	transcript_id "g172.t1"; gene_id "g172";	protein_id "FBpp0088820"; gene_name "Nup154 Nucleoporin 154kD[Drosophila melanogaster]"
tig00009767	AUGUSTUS	exon	343119	343839	.	+	.	transcript_id "g172.t1"; gene_id "g172";	protein_id "FBpp0088820"; gene_name "Nup154 Nucleoporin 154kD[Drosophila melanogaster]"
tig00009767	AUGUSTUS	intron	343840	346043	0.9	+	.	transcript_id "g172.t1"; gene_id "g172";	protein_id "FBpp0088820"; gene_name "Nup154 Nucleoporin 154kD[Drosophila melanogaster]"
tig00009767	AUGUSTUS	CDS	346044	346182	0.66	+	0	transcript_id "g172.t1"; gene_id "g172";	protein_id "FBpp0088820"; gene_name "Nup154 Nucleoporin 154kD[Drosophila melanogaster]"
tig00009767	AUGUSTUS	exon	346044	346182	.	+	.	transcript_id "g172.t1"; gene_id "g172";	protein_id "FBpp0088820"; gene_name "Nup154 Nucleoporin 154kD[Drosophila melanogaster]"
tig00009767	AUGUSTUS	intron	346183	346253	0.66	+	.	transcript_id "g172.t1"; gene_id "g172";	protein_id "FBpp0088820"; gene_name "Nup154 Nucleoporin 154kD[Drosophila melanogaster]"
tig00009767	AUGUSTUS	CDS	346254	347137	0.67	+	2	transcript_id "g172.t1"; gene_id "g172";	protein_id "FBpp0088820"; gene_name "Nup154 Nucleoporin 154kD[Drosophila melanogaster]"
tig00009767	AUGUSTUS	exon	346254	347137	.	+	.	transcript_id "g172.t1"; gene_id "g172";	protein_id "FBpp0088820"; gene_name "Nup154 Nucleoporin 154kD[Drosophila melanogaster]"
tig00009767	AUGUSTUS	intron	347138	347217	1	+	.	transcript_id "g172.t1"; gene_id "g172";	protein_id "FBpp0088820"; gene_name "Nup154 Nucleoporin 154kD[Drosophila melanogaster]"
tig00009767	AUGUSTUS	CDS	347218	347454	0.99	+	0	transcript_id "g172.t1"; gene_id "g172";	protein_id "FBpp0088820"; gene_name "Nup154 Nucleoporin 154kD[Drosophila melanogaster]"
tig00009767	AUGUSTUS	exon	347218	347454	.	+	.	transcript_id "g172.t1"; gene_id "g172";	protein_id "FBpp0088820"; gene_name "Nup154 Nucleoporin 154kD[Drosophila melanogaster]"
tig00009767	AUGUSTUS	stop_codon	347452	347454	.	+	0	transcript_id "g172.t1"; gene_id "g172";	protein_id "FBpp0088820"; gene_name "Nup154 Nucleoporin 154kD[Drosophila melanogaster]"
tig00009767	AUGUSTUS	gene	347590	368847	0.15	+	.	gene_id "g173"; gene_name "Nup154 Nucleoporin 154kD[Drosophila melanogaster]"
tig00009767	AUGUSTUS	transcript	347590	368847	0.15	+	.	transcript_id "g173.t1"; gene_id "g173"; protein_id "FBpp0088820"; gene_name "Nup154 Nucleoporin 154kD[Drosophila melanogaster]"
tig00009767	AUGUSTUS	start_codon	347590	347592	.	+	0	transcript_id "g173.t1"; gene_id "g173";	protein_id "FBpp0088820"; gene_name "Nup154 Nucleoporin 154kD[Drosophila melanogaster]"
tig00009767	AUGUSTUS	CDS	347590	347937	0.79	+	0	transcript_id "g173.t1"; gene_id "g173";	protein_id "FBpp0088820"; gene_name "Nup154 Nucleoporin 154kD[Drosophila melanogaster]"
tig00009767	AUGUSTUS	exon	347590	347937	.	+	.	transcript_id "g173.t1"; gene_id "g173";	protein_id "FBpp0088820"; gene_name "Nup154 Nucleoporin 154kD[Drosophila melanogaster]"
tig00009767	AUGUSTUS	intron	347938	348092	0.8	+	.	transcript_id "g173.t1"; gene_id "g173";	protein_id "FBpp0088820"; gene_name "Nup154 Nucleoporin 154kD[Drosophila melanogaster]"
tig00009767	AUGUSTUS	CDS	348093	348345	0.46	+	0	transcript_id "g173.t1"; gene_id "g173";	protein_id "FBpp0088820"; gene_name "Nup154 Nucleoporin 154kD[Drosophila melanogaster]"
tig00009767	AUGUSTUS	exon	348093	348345	.	+	.	transcript_id "g173.t1"; gene_id "g173";	protein_id "FBpp0088820"; gene_name "Nup154 Nucleoporin 154kD[Drosophila melanogaster]"
tig00009767	AUGUSTUS	intron	348346	348507	0.26	+	.	transcript_id "g173.t1"; gene_id "g173";	protein_id "FBpp0088820"; gene_name "Nup154 Nucleoporin 154kD[Drosophila melanogaster]"
tig00009767	AUGUSTUS	CDS	348508	348776	0.16	+	2	transcript_id "g173.t1"; gene_id "g173";	protein_id "FBpp0088820"; gene_name "Nup154 Nucleoporin 154kD[Drosophila melanogaster]"
tig00009767	AUGUSTUS	exon	348508	348776	.	+	.	transcript_id "g173.t1"; gene_id "g173";	protein_id "FBpp0088820"; gene_name "Nup154 Nucleoporin 154kD[Drosophila melanogaster]"
tig00009767	AUGUSTUS	intron	348777	350220	0.61	+	.	transcript_id "g173.t1"; gene_id "g173";	protein_id "FBpp0088820"; gene_name "Nup154 Nucleoporin 154kD[Drosophila melanogaster]"
tig00009767	AUGUSTUS	CDS	350221	350533	0.96	+	0	transcript_id "g173.t1"; gene_id "g173";	protein_id "FBpp0088820"; gene_name "Nup154 Nucleoporin 154kD[Drosophila melanogaster]"
tig00009767	AUGUSTUS	exon	350221	350533	.	+	.	transcript_id "g173.t1"; gene_id "g173";	protein_id "FBpp0088820"; gene_name "Nup154 Nucleoporin 154kD[Drosophila melanogaster]"
tig00009767	AUGUSTUS	intron	350534	350594	1	+	.	transcript_id "g173.t1"; gene_id "g173";	protein_id "FBpp0088820"; gene_name "Nup154 Nucleoporin 154kD[Drosophila melanogaster]"
tig00009767	AUGUSTUS	CDS	350595	350843	1	+	2	transcript_id "g173.t1"; gene_id "g173";	protein_id "FBpp0088820"; gene_name "Nup154 Nucleoporin 154kD[Drosophila melanogaster]"
tig00009767	AUGUSTUS	exon	350595	350843	.	+	.	transcript_id "g173.t1"; gene_id "g173";	protein_id "FBpp0088820"; gene_name "Nup154 Nucleoporin 154kD[Drosophila melanogaster]"
tig00009767	AUGUSTUS	intron	350844	350908	1	+	.	transcript_id "g173.t1"; gene_id "g173";	protein_id "FBpp0088820"; gene_name "Nup154 Nucleoporin 154kD[Drosophila melanogaster]"
tig00009767	AUGUSTUS	CDS	350909	351070	1	+	2	transcript_id "g173.t1"; gene_id "g173";	protein_id "FBpp0088820"; gene_name "Nup154 Nucleoporin 154kD[Drosophila melanogaster]"
tig00009767	AUGUSTUS	exon	350909	351070	.	+	.	transcript_id "g173.t1"; gene_id "g173";	protein_id "FBpp0088820"; gene_name "Nup154 Nucleoporin 154kD[Drosophila melanogaster]"
tig00009767	AUGUSTUS	intron	351071	351486	1	+	.	transcript_id "g173.t1"; gene_id "g173";	protein_id "FBpp0088820"; gene_name "Nup154 Nucleoporin 154kD[Drosophila melanogaster]"
tig00009767	AUGUSTUS	CDS	351487	351887	1	+	2	transcript_id "g173.t1"; gene_id "g173";	protein_id "FBpp0088820"; gene_name "Nup154 Nucleoporin 154kD[Drosophila melanogaster]"
tig00009767	AUGUSTUS	exon	351487	351887	.	+	.	transcript_id "g173.t1"; gene_id "g173";	protein_id "FBpp0088820"; gene_name "Nup154 Nucleoporin 154kD[Drosophila melanogaster]"
tig00009767	AUGUSTUS	intron	351888	351951	1	+	.	transcript_id "g173.t1"; gene_id "g173";	protein_id "FBpp0088820"; gene_name "Nup154 Nucleoporin 154kD[Drosophila melanogaster]"
tig00009767	AUGUSTUS	CDS	351952	352097	1	+	0	transcript_id "g173.t1"; gene_id "g173";	protein_id "FBpp0088820"; gene_name "Nup154 Nucleoporin 154kD[Drosophila melanogaster]"
tig00009767	AUGUSTUS	exon	351952	352097	.	+	.	transcript_id "g173.t1"; gene_id "g173";	protein_id "FBpp0088820"; gene_name "Nup154 Nucleoporin 154kD[Drosophila melanogaster]"
tig00009767	AUGUSTUS	intron	352098	362040	1	+	.	transcript_id "g173.t1"; gene_id "g173";	protein_id "FBpp0088820"; gene_name "Nup154 Nucleoporin 154kD[Drosophila melanogaster]"
tig00009767	AUGUSTUS	CDS	362041	362548	1	+	1	transcript_id "g173.t1"; gene_id "g173";	protein_id "FBpp0088820"; gene_name "Nup154 Nucleoporin 154kD[Drosophila melanogaster]"
tig00009767	AUGUSTUS	exon	362041	362548	.	+	.	transcript_id "g173.t1"; gene_id "g173";	protein_id "FBpp0088820"; gene_name "Nup154 Nucleoporin 154kD[Drosophila melanogaster]"
tig00009767	AUGUSTUS	intron	362549	362683	1	+	.	transcript_id "g173.t1"; gene_id "g173";	protein_id "FBpp0088820"; gene_name "Nup154 Nucleoporin 154kD[Drosophila melanogaster]"
tig00009767	AUGUSTUS	CDS	362684	363150	1	+	0	transcript_id "g173.t1"; gene_id "g173";	protein_id "FBpp0088820"; gene_name "Nup154 Nucleoporin 154kD[Drosophila melanogaster]"
tig00009767	AUGUSTUS	exon	362684	363150	.	+	.	transcript_id "g173.t1"; gene_id "g173";	protein_id "FBpp0088820"; gene_name "Nup154 Nucleoporin 154kD[Drosophila melanogaster]"
tig00009767	AUGUSTUS	intron	363151	368535	1	+	.	transcript_id "g173.t1"; gene_id "g173";	protein_id "FBpp0088820"; gene_name "Nup154 Nucleoporin 154kD[Drosophila melanogaster]"
tig00009767	AUGUSTUS	CDS	368536	368658	1	+	1	transcript_id "g173.t1"; gene_id "g173";	protein_id "FBpp0088820"; gene_name "Nup154 Nucleoporin 154kD[Drosophila melanogaster]"
tig00009767	AUGUSTUS	exon	368536	368658	.	+	.	transcript_id "g173.t1"; gene_id "g173";	protein_id "FBpp0088820"; gene_name "Nup154 Nucleoporin 154kD[Drosophila melanogaster]"
tig00009767	AUGUSTUS	intron	368659	368720	1	+	.	transcript_id "g173.t1"; gene_id "g173";	protein_id "FBpp0088820"; gene_name "Nup154 Nucleoporin 154kD[Drosophila melanogaster]"
tig00009767	AUGUSTUS	CDS	368721	368847	1	+	1	transcript_id "g173.t1"; gene_id "g173";	protein_id "FBpp0088820"; gene_name "Nup154 Nucleoporin 154kD[Drosophila melanogaster]"
tig00009767	AUGUSTUS	exon	368721	368847	.	+	.	transcript_id "g173.t1"; gene_id "g173";	protein_id "FBpp0088820"; gene_name "Nup154 Nucleoporin 154kD[Drosophila melanogaster]"
tig00009767	AUGUSTUS	stop_codon	368845	368847	.	+	0	transcript_id "g173.t1"; gene_id "g173";	protein_id "FBpp0088820"; gene_name "Nup154 Nucleoporin 154kD[Drosophila melanogaster]"
tig00009767	AUGUSTUS	gene	375037	378706	0.74	-	.	gene_id "g174"; 
tig00009767	AUGUSTUS	transcript	375037	378706	0.74	-	.	transcript_id "g174.t1"; gene_id "g174"; 
tig00009767	AUGUSTUS	stop_codon	375037	375039	.	-	0	transcript_id "g174.t1"; gene_id "g174";	
tig00009767	AUGUSTUS	CDS	375037	375240	0.81	-	0	transcript_id "g174.t1"; gene_id "g174";	
tig00009767	AUGUSTUS	exon	375037	375240	.	-	.	transcript_id "g174.t1"; gene_id "g174";	
tig00009767	AUGUSTUS	intron	375241	378586	0.97	-	.	transcript_id "g174.t1"; gene_id "g174";	
tig00009767	AUGUSTUS	CDS	378587	378706	0.93	-	0	transcript_id "g174.t1"; gene_id "g174";	
tig00009767	AUGUSTUS	exon	378587	378706	.	-	.	transcript_id "g174.t1"; gene_id "g174";	
tig00009767	AUGUSTUS	start_codon	378704	378706	.	-	0	transcript_id "g174.t1"; gene_id "g174";	
tig00009767	AUGUSTUS	gene	387779	392135	1	-	.	gene_id "g175"; gene_name "Art8 Arginine methyltransferase 8[Drosophila melanogaster]"
tig00009767	AUGUSTUS	transcript	387779	392135	1	-	.	transcript_id "g175.t1"; gene_id "g175"; protein_id "FBpp0079751"; gene_name "Art8 Arginine methyltransferase 8[Drosophila melanogaster]"
tig00009767	AUGUSTUS	stop_codon	387779	387781	.	-	0	transcript_id "g175.t1"; gene_id "g175";	protein_id "FBpp0079751"; gene_name "Art8 Arginine methyltransferase 8[Drosophila melanogaster]"
tig00009767	AUGUSTUS	CDS	387779	388537	1	-	0	transcript_id "g175.t1"; gene_id "g175";	protein_id "FBpp0079751"; gene_name "Art8 Arginine methyltransferase 8[Drosophila melanogaster]"
tig00009767	AUGUSTUS	exon	387779	388537	.	-	.	transcript_id "g175.t1"; gene_id "g175";	protein_id "FBpp0079751"; gene_name "Art8 Arginine methyltransferase 8[Drosophila melanogaster]"
tig00009767	AUGUSTUS	intron	388538	391806	1	-	.	transcript_id "g175.t1"; gene_id "g175";	protein_id "FBpp0079751"; gene_name "Art8 Arginine methyltransferase 8[Drosophila melanogaster]"
tig00009767	AUGUSTUS	CDS	391807	392043	1	-	0	transcript_id "g175.t1"; gene_id "g175";	protein_id "FBpp0079751"; gene_name "Art8 Arginine methyltransferase 8[Drosophila melanogaster]"
tig00009767	AUGUSTUS	exon	391807	392043	.	-	.	transcript_id "g175.t1"; gene_id "g175";	protein_id "FBpp0079751"; gene_name "Art8 Arginine methyltransferase 8[Drosophila melanogaster]"
tig00009767	AUGUSTUS	intron	392044	392093	1	-	.	transcript_id "g175.t1"; gene_id "g175";	protein_id "FBpp0079751"; gene_name "Art8 Arginine methyltransferase 8[Drosophila melanogaster]"
tig00009767	AUGUSTUS	CDS	392094	392135	1	-	0	transcript_id "g175.t1"; gene_id "g175";	protein_id "FBpp0079751"; gene_name "Art8 Arginine methyltransferase 8[Drosophila melanogaster]"
tig00009767	AUGUSTUS	exon	392094	392135	.	-	.	transcript_id "g175.t1"; gene_id "g175";	protein_id "FBpp0079751"; gene_name "Art8 Arginine methyltransferase 8[Drosophila melanogaster]"
tig00009767	AUGUSTUS	start_codon	392133	392135	.	-	0	transcript_id "g175.t1"; gene_id "g175";	protein_id "FBpp0079751"; gene_name "Art8 Arginine methyltransferase 8[Drosophila melanogaster]"
tig00009767	AUGUSTUS	gene	394496	395168	0.99	+	.	gene_id "g176"; gene_name "RpL9 Ribosomal protein L9[Drosophila melanogaster]"
tig00009767	AUGUSTUS	transcript	394496	395168	0.99	+	.	transcript_id "g176.t1"; gene_id "g176"; protein_id "FBpp0079753"; gene_name "RpL9 Ribosomal protein L9[Drosophila melanogaster]"
tig00009767	AUGUSTUS	start_codon	394496	394498	.	+	0	transcript_id "g176.t1"; gene_id "g176";	protein_id "FBpp0079753"; gene_name "RpL9 Ribosomal protein L9[Drosophila melanogaster]"
tig00009767	AUGUSTUS	CDS	394496	394736	1	+	0	transcript_id "g176.t1"; gene_id "g176";	protein_id "FBpp0079753"; gene_name "RpL9 Ribosomal protein L9[Drosophila melanogaster]"
tig00009767	AUGUSTUS	exon	394496	394736	.	+	.	transcript_id "g176.t1"; gene_id "g176";	protein_id "FBpp0079753"; gene_name "RpL9 Ribosomal protein L9[Drosophila melanogaster]"
tig00009767	AUGUSTUS	intron	394737	394836	1	+	.	transcript_id "g176.t1"; gene_id "g176";	protein_id "FBpp0079753"; gene_name "RpL9 Ribosomal protein L9[Drosophila melanogaster]"
tig00009767	AUGUSTUS	CDS	394837	395168	0.99	+	2	transcript_id "g176.t1"; gene_id "g176";	protein_id "FBpp0079753"; gene_name "RpL9 Ribosomal protein L9[Drosophila melanogaster]"
tig00009767	AUGUSTUS	exon	394837	395168	.	+	.	transcript_id "g176.t1"; gene_id "g176";	protein_id "FBpp0079753"; gene_name "RpL9 Ribosomal protein L9[Drosophila melanogaster]"
tig00009767	AUGUSTUS	stop_codon	395166	395168	.	+	0	transcript_id "g176.t1"; gene_id "g176";	protein_id "FBpp0079753"; gene_name "RpL9 Ribosomal protein L9[Drosophila melanogaster]"
tig00009767	AUGUSTUS	gene	412185	412511	0.66	+	.	gene_id "g177"; 
tig00009767	AUGUSTUS	transcript	412185	412511	0.66	+	.	transcript_id "g177.t1"; gene_id "g177"; 
tig00009767	AUGUSTUS	start_codon	412185	412187	.	+	0	transcript_id "g177.t1"; gene_id "g177";	
tig00009767	AUGUSTUS	CDS	412185	412511	0.66	+	0	transcript_id "g177.t1"; gene_id "g177";	
tig00009767	AUGUSTUS	exon	412185	412511	.	+	.	transcript_id "g177.t1"; gene_id "g177";	
tig00009767	AUGUSTUS	stop_codon	412509	412511	.	+	0	transcript_id "g177.t1"; gene_id "g177";	
tig00009767	AUGUSTUS	gene	414335	414769	0.53	-	.	gene_id "g178"; 
tig00009767	AUGUSTUS	transcript	414335	414769	0.53	-	.	transcript_id "g178.t1"; gene_id "g178"; 
tig00009767	AUGUSTUS	stop_codon	414335	414337	.	-	0	transcript_id "g178.t1"; gene_id "g178";	
tig00009767	AUGUSTUS	CDS	414335	414607	0.96	-	0	transcript_id "g178.t1"; gene_id "g178";	
tig00009767	AUGUSTUS	exon	414335	414607	.	-	.	transcript_id "g178.t1"; gene_id "g178";	
tig00009767	AUGUSTUS	intron	414608	414718	0.7	-	.	transcript_id "g178.t1"; gene_id "g178";	
tig00009767	AUGUSTUS	CDS	414719	414769	0.56	-	0	transcript_id "g178.t1"; gene_id "g178";	
tig00009767	AUGUSTUS	exon	414719	414769	.	-	.	transcript_id "g178.t1"; gene_id "g178";	
tig00009767	AUGUSTUS	start_codon	414767	414769	.	-	0	transcript_id "g178.t1"; gene_id "g178";	
tig00009767	AUGUSTUS	gene	417341	418089	0.94	+	.	gene_id "g179"; gene_name "PREDICTED: uncharacterized protein LOC108372295 isoform X1 [Rhagoletis zephyria]"
tig00009767	AUGUSTUS	transcript	417341	418089	0.94	+	.	transcript_id "g179.t1"; gene_id "g179"; protein_id "1048059971"; gene_name "PREDICTED: uncharacterized protein LOC108372295 isoform X1 [Rhagoletis zephyria]"
tig00009767	AUGUSTUS	start_codon	417341	417343	.	+	0	transcript_id "g179.t1"; gene_id "g179";	protein_id "1048059971"; gene_name "PREDICTED: uncharacterized protein LOC108372295 isoform X1 [Rhagoletis zephyria]"
tig00009767	AUGUSTUS	CDS	417341	417649	0.98	+	0	transcript_id "g179.t1"; gene_id "g179";	protein_id "1048059971"; gene_name "PREDICTED: uncharacterized protein LOC108372295 isoform X1 [Rhagoletis zephyria]"
tig00009767	AUGUSTUS	exon	417341	417649	.	+	.	transcript_id "g179.t1"; gene_id "g179";	protein_id "1048059971"; gene_name "PREDICTED: uncharacterized protein LOC108372295 isoform X1 [Rhagoletis zephyria]"
tig00009767	AUGUSTUS	intron	417650	417750	0.97	+	.	transcript_id "g179.t1"; gene_id "g179";	protein_id "1048059971"; gene_name "PREDICTED: uncharacterized protein LOC108372295 isoform X1 [Rhagoletis zephyria]"
tig00009767	AUGUSTUS	CDS	417751	418089	0.96	+	0	transcript_id "g179.t1"; gene_id "g179";	protein_id "1048059971"; gene_name "PREDICTED: uncharacterized protein LOC108372295 isoform X1 [Rhagoletis zephyria]"
tig00009767	AUGUSTUS	exon	417751	418089	.	+	.	transcript_id "g179.t1"; gene_id "g179";	protein_id "1048059971"; gene_name "PREDICTED: uncharacterized protein LOC108372295 isoform X1 [Rhagoletis zephyria]"
tig00009767	AUGUSTUS	stop_codon	418087	418089	.	+	0	transcript_id "g179.t1"; gene_id "g179";	protein_id "1048059971"; gene_name "PREDICTED: uncharacterized protein LOC108372295 isoform X1 [Rhagoletis zephyria]"
tig00009767	AUGUSTUS	gene	420619	432358	0.79	-	.	gene_id "g180"; gene_name "aub aubergine[Drosophila melanogaster]"
tig00009767	AUGUSTUS	transcript	420619	432358	0.79	-	.	transcript_id "g180.t1"; gene_id "g180"; protein_id "FBpp0079754"; gene_name "aub aubergine[Drosophila melanogaster]"
tig00009767	AUGUSTUS	stop_codon	420619	420621	.	-	0	transcript_id "g180.t1"; gene_id "g180";	protein_id "FBpp0079754"; gene_name "aub aubergine[Drosophila melanogaster]"
tig00009767	AUGUSTUS	CDS	420619	420752	0.89	-	2	transcript_id "g180.t1"; gene_id "g180";	protein_id "FBpp0079754"; gene_name "aub aubergine[Drosophila melanogaster]"
tig00009767	AUGUSTUS	exon	420619	420752	.	-	.	transcript_id "g180.t1"; gene_id "g180";	protein_id "FBpp0079754"; gene_name "aub aubergine[Drosophila melanogaster]"
tig00009767	AUGUSTUS	intron	420753	421280	0.79	-	.	transcript_id "g180.t1"; gene_id "g180";	protein_id "FBpp0079754"; gene_name "aub aubergine[Drosophila melanogaster]"
tig00009767	AUGUSTUS	CDS	421281	422128	0.81	-	1	transcript_id "g180.t1"; gene_id "g180";	protein_id "FBpp0079754"; gene_name "aub aubergine[Drosophila melanogaster]"
tig00009767	AUGUSTUS	exon	421281	422128	.	-	.	transcript_id "g180.t1"; gene_id "g180";	protein_id "FBpp0079754"; gene_name "aub aubergine[Drosophila melanogaster]"
tig00009767	AUGUSTUS	intron	422129	422359	1	-	.	transcript_id "g180.t1"; gene_id "g180";	protein_id "FBpp0079754"; gene_name "aub aubergine[Drosophila melanogaster]"
tig00009767	AUGUSTUS	CDS	422360	422470	1	-	1	transcript_id "g180.t1"; gene_id "g180";	protein_id "FBpp0079754"; gene_name "aub aubergine[Drosophila melanogaster]"
tig00009767	AUGUSTUS	exon	422360	422470	.	-	.	transcript_id "g180.t1"; gene_id "g180";	protein_id "FBpp0079754"; gene_name "aub aubergine[Drosophila melanogaster]"
tig00009767	AUGUSTUS	intron	422471	422531	1	-	.	transcript_id "g180.t1"; gene_id "g180";	protein_id "FBpp0079754"; gene_name "aub aubergine[Drosophila melanogaster]"
tig00009767	AUGUSTUS	CDS	422532	422921	1	-	1	transcript_id "g180.t1"; gene_id "g180";	protein_id "FBpp0079754"; gene_name "aub aubergine[Drosophila melanogaster]"
tig00009767	AUGUSTUS	exon	422532	422921	.	-	.	transcript_id "g180.t1"; gene_id "g180";	protein_id "FBpp0079754"; gene_name "aub aubergine[Drosophila melanogaster]"
tig00009767	AUGUSTUS	intron	422922	425096	1	-	.	transcript_id "g180.t1"; gene_id "g180";	protein_id "FBpp0079754"; gene_name "aub aubergine[Drosophila melanogaster]"
tig00009767	AUGUSTUS	CDS	425097	425251	1	-	0	transcript_id "g180.t1"; gene_id "g180";	protein_id "FBpp0079754"; gene_name "aub aubergine[Drosophila melanogaster]"
tig00009767	AUGUSTUS	exon	425097	425251	.	-	.	transcript_id "g180.t1"; gene_id "g180";	protein_id "FBpp0079754"; gene_name "aub aubergine[Drosophila melanogaster]"
tig00009767	AUGUSTUS	intron	425252	425320	1	-	.	transcript_id "g180.t1"; gene_id "g180";	protein_id "FBpp0079754"; gene_name "aub aubergine[Drosophila melanogaster]"
tig00009767	AUGUSTUS	CDS	425321	425448	1	-	2	transcript_id "g180.t1"; gene_id "g180";	protein_id "FBpp0079754"; gene_name "aub aubergine[Drosophila melanogaster]"
tig00009767	AUGUSTUS	exon	425321	425448	.	-	.	transcript_id "g180.t1"; gene_id "g180";	protein_id "FBpp0079754"; gene_name "aub aubergine[Drosophila melanogaster]"
tig00009767	AUGUSTUS	intron	425449	425508	1	-	.	transcript_id "g180.t1"; gene_id "g180";	protein_id "FBpp0079754"; gene_name "aub aubergine[Drosophila melanogaster]"
tig00009767	AUGUSTUS	CDS	425509	425701	1	-	0	transcript_id "g180.t1"; gene_id "g180";	protein_id "FBpp0079754"; gene_name "aub aubergine[Drosophila melanogaster]"
tig00009767	AUGUSTUS	exon	425509	425701	.	-	.	transcript_id "g180.t1"; gene_id "g180";	protein_id "FBpp0079754"; gene_name "aub aubergine[Drosophila melanogaster]"
tig00009767	AUGUSTUS	intron	425702	426791	1	-	.	transcript_id "g180.t1"; gene_id "g180";	protein_id "FBpp0079754"; gene_name "aub aubergine[Drosophila melanogaster]"
tig00009767	AUGUSTUS	CDS	426792	427294	1	-	2	transcript_id "g180.t1"; gene_id "g180";	protein_id "FBpp0079754"; gene_name "aub aubergine[Drosophila melanogaster]"
tig00009767	AUGUSTUS	exon	426792	427294	.	-	.	transcript_id "g180.t1"; gene_id "g180";	protein_id "FBpp0079754"; gene_name "aub aubergine[Drosophila melanogaster]"
tig00009767	AUGUSTUS	intron	427295	429217	1	-	.	transcript_id "g180.t1"; gene_id "g180";	protein_id "FBpp0079754"; gene_name "aub aubergine[Drosophila melanogaster]"
tig00009767	AUGUSTUS	CDS	429218	429437	1	-	0	transcript_id "g180.t1"; gene_id "g180";	protein_id "FBpp0079754"; gene_name "aub aubergine[Drosophila melanogaster]"
tig00009767	AUGUSTUS	exon	429218	429437	.	-	.	transcript_id "g180.t1"; gene_id "g180";	protein_id "FBpp0079754"; gene_name "aub aubergine[Drosophila melanogaster]"
tig00009767	AUGUSTUS	intron	429438	432256	1	-	.	transcript_id "g180.t1"; gene_id "g180";	protein_id "FBpp0079754"; gene_name "aub aubergine[Drosophila melanogaster]"
tig00009767	AUGUSTUS	CDS	432257	432358	1	-	0	transcript_id "g180.t1"; gene_id "g180";	protein_id "FBpp0079754"; gene_name "aub aubergine[Drosophila melanogaster]"
tig00009767	AUGUSTUS	exon	432257	432358	.	-	.	transcript_id "g180.t1"; gene_id "g180";	protein_id "FBpp0079754"; gene_name "aub aubergine[Drosophila melanogaster]"
tig00009767	AUGUSTUS	start_codon	432356	432358	.	-	0	transcript_id "g180.t1"; gene_id "g180";	protein_id "FBpp0079754"; gene_name "aub aubergine[Drosophila melanogaster]"
tig00009767	AUGUSTUS	gene	436726	437127	0.5	+	.	gene_id "g181"; gene_name "hypothetical protein FF38_13578 [Lucilia cuprina]"
tig00009767	AUGUSTUS	transcript	436726	437127	0.5	+	.	transcript_id "g181.t1"; gene_id "g181"; protein_id "906459492"; gene_name "hypothetical protein FF38_13578 [Lucilia cuprina]"
tig00009767	AUGUSTUS	start_codon	436726	436728	.	+	0	transcript_id "g181.t1"; gene_id "g181";	protein_id "906459492"; gene_name "hypothetical protein FF38_13578 [Lucilia cuprina]"
tig00009767	AUGUSTUS	CDS	436726	436859	0.69	+	0	transcript_id "g181.t1"; gene_id "g181";	protein_id "906459492"; gene_name "hypothetical protein FF38_13578 [Lucilia cuprina]"
tig00009767	AUGUSTUS	exon	436726	436859	.	+	.	transcript_id "g181.t1"; gene_id "g181";	protein_id "906459492"; gene_name "hypothetical protein FF38_13578 [Lucilia cuprina]"
tig00009767	AUGUSTUS	intron	436860	436919	0.92	+	.	transcript_id "g181.t1"; gene_id "g181";	protein_id "906459492"; gene_name "hypothetical protein FF38_13578 [Lucilia cuprina]"
tig00009767	AUGUSTUS	CDS	436920	437127	0.69	+	1	transcript_id "g181.t1"; gene_id "g181";	protein_id "906459492"; gene_name "hypothetical protein FF38_13578 [Lucilia cuprina]"
tig00009767	AUGUSTUS	exon	436920	437127	.	+	.	transcript_id "g181.t1"; gene_id "g181";	protein_id "906459492"; gene_name "hypothetical protein FF38_13578 [Lucilia cuprina]"
tig00009767	AUGUSTUS	stop_codon	437125	437127	.	+	0	transcript_id "g181.t1"; gene_id "g181";	protein_id "906459492"; gene_name "hypothetical protein FF38_13578 [Lucilia cuprina]"
tig00009767	AUGUSTUS	gene	438315	438852	0.44	+	.	gene_id "g182"; gene_name "putative RNA-directed DNA polymerase from transposon X-element, partial [Ceratitis capitata]"
tig00009767	AUGUSTUS	transcript	438315	438852	0.44	+	.	transcript_id "g182.t1"; gene_id "g182"; protein_id "577706709"; gene_name "putative RNA-directed DNA polymerase from transposon X-element, partial [Ceratitis capitata]"
tig00009767	AUGUSTUS	start_codon	438315	438317	.	+	0	transcript_id "g182.t1"; gene_id "g182";	protein_id "577706709"; gene_name "putative RNA-directed DNA polymerase from transposon X-element, partial [Ceratitis capitata]"
tig00009767	AUGUSTUS	CDS	438315	438551	0.44	+	0	transcript_id "g182.t1"; gene_id "g182";	protein_id "577706709"; gene_name "putative RNA-directed DNA polymerase from transposon X-element, partial [Ceratitis capitata]"
tig00009767	AUGUSTUS	exon	438315	438551	.	+	.	transcript_id "g182.t1"; gene_id "g182";	protein_id "577706709"; gene_name "putative RNA-directed DNA polymerase from transposon X-element, partial [Ceratitis capitata]"
tig00009767	AUGUSTUS	intron	438552	438606	0.53	+	.	transcript_id "g182.t1"; gene_id "g182";	protein_id "577706709"; gene_name "putative RNA-directed DNA polymerase from transposon X-element, partial [Ceratitis capitata]"
tig00009767	AUGUSTUS	CDS	438607	438852	0.74	+	0	transcript_id "g182.t1"; gene_id "g182";	protein_id "577706709"; gene_name "putative RNA-directed DNA polymerase from transposon X-element, partial [Ceratitis capitata]"
tig00009767	AUGUSTUS	exon	438607	438852	.	+	.	transcript_id "g182.t1"; gene_id "g182";	protein_id "577706709"; gene_name "putative RNA-directed DNA polymerase from transposon X-element, partial [Ceratitis capitata]"
tig00009767	AUGUSTUS	stop_codon	438850	438852	.	+	0	transcript_id "g182.t1"; gene_id "g182";	protein_id "577706709"; gene_name "putative RNA-directed DNA polymerase from transposon X-element, partial [Ceratitis capitata]"
tig00009767	AUGUSTUS	gene	442082	442693	0.73	+	.	gene_id "g183"; gene_name "hypothetical protein FF38_13996 [Lucilia cuprina]"
tig00009767	AUGUSTUS	transcript	442082	442693	0.73	+	.	transcript_id "g183.t1"; gene_id "g183"; protein_id "906466962"; gene_name "hypothetical protein FF38_13996 [Lucilia cuprina]"
tig00009767	AUGUSTUS	start_codon	442082	442084	.	+	0	transcript_id "g183.t1"; gene_id "g183";	protein_id "906466962"; gene_name "hypothetical protein FF38_13996 [Lucilia cuprina]"
tig00009767	AUGUSTUS	CDS	442082	442693	0.73	+	0	transcript_id "g183.t1"; gene_id "g183";	protein_id "906466962"; gene_name "hypothetical protein FF38_13996 [Lucilia cuprina]"
tig00009767	AUGUSTUS	exon	442082	442693	.	+	.	transcript_id "g183.t1"; gene_id "g183";	protein_id "906466962"; gene_name "hypothetical protein FF38_13996 [Lucilia cuprina]"
tig00009767	AUGUSTUS	stop_codon	442691	442693	.	+	0	transcript_id "g183.t1"; gene_id "g183";	protein_id "906466962"; gene_name "hypothetical protein FF38_13996 [Lucilia cuprina]"
tig00009767	AUGUSTUS	gene	443179	471525	0.69	+	.	gene_id "g184"; gene_name "CG16833 [Drosophila melanogaster]"
tig00009767	AUGUSTUS	transcript	443179	471525	0.69	+	.	transcript_id "g184.t1"; gene_id "g184"; protein_id "FBpp0289633"; gene_name "CG16833 [Drosophila melanogaster]"
tig00009767	AUGUSTUS	start_codon	443179	443181	.	+	0	transcript_id "g184.t1"; gene_id "g184";	protein_id "FBpp0289633"; gene_name "CG16833 [Drosophila melanogaster]"
tig00009767	AUGUSTUS	CDS	443179	443728	0.69	+	0	transcript_id "g184.t1"; gene_id "g184";	protein_id "FBpp0289633"; gene_name "CG16833 [Drosophila melanogaster]"
tig00009767	AUGUSTUS	exon	443179	443728	.	+	.	transcript_id "g184.t1"; gene_id "g184";	protein_id "FBpp0289633"; gene_name "CG16833 [Drosophila melanogaster]"
tig00009767	AUGUSTUS	intron	443729	444865	1	+	.	transcript_id "g184.t1"; gene_id "g184";	protein_id "FBpp0289633"; gene_name "CG16833 [Drosophila melanogaster]"
tig00009767	AUGUSTUS	CDS	444866	445186	1	+	2	transcript_id "g184.t1"; gene_id "g184";	protein_id "FBpp0289633"; gene_name "CG16833 [Drosophila melanogaster]"
tig00009767	AUGUSTUS	exon	444866	445186	.	+	.	transcript_id "g184.t1"; gene_id "g184";	protein_id "FBpp0289633"; gene_name "CG16833 [Drosophila melanogaster]"
tig00009767	AUGUSTUS	intron	445187	445259	1	+	.	transcript_id "g184.t1"; gene_id "g184";	protein_id "FBpp0289633"; gene_name "CG16833 [Drosophila melanogaster]"
tig00009767	AUGUSTUS	CDS	445260	445601	1	+	2	transcript_id "g184.t1"; gene_id "g184";	protein_id "FBpp0289633"; gene_name "CG16833 [Drosophila melanogaster]"
tig00009767	AUGUSTUS	exon	445260	445601	.	+	.	transcript_id "g184.t1"; gene_id "g184";	protein_id "FBpp0289633"; gene_name "CG16833 [Drosophila melanogaster]"
tig00009767	AUGUSTUS	intron	445602	445723	1	+	.	transcript_id "g184.t1"; gene_id "g184";	protein_id "FBpp0289633"; gene_name "CG16833 [Drosophila melanogaster]"
tig00009767	AUGUSTUS	CDS	445724	445910	1	+	2	transcript_id "g184.t1"; gene_id "g184";	protein_id "FBpp0289633"; gene_name "CG16833 [Drosophila melanogaster]"
tig00009767	AUGUSTUS	exon	445724	445910	.	+	.	transcript_id "g184.t1"; gene_id "g184";	protein_id "FBpp0289633"; gene_name "CG16833 [Drosophila melanogaster]"
tig00009767	AUGUSTUS	intron	445911	445977	1	+	.	transcript_id "g184.t1"; gene_id "g184";	protein_id "FBpp0289633"; gene_name "CG16833 [Drosophila melanogaster]"
tig00009767	AUGUSTUS	CDS	445978	446273	1	+	1	transcript_id "g184.t1"; gene_id "g184";	protein_id "FBpp0289633"; gene_name "CG16833 [Drosophila melanogaster]"
tig00009767	AUGUSTUS	exon	445978	446273	.	+	.	transcript_id "g184.t1"; gene_id "g184";	protein_id "FBpp0289633"; gene_name "CG16833 [Drosophila melanogaster]"
tig00009767	AUGUSTUS	intron	446274	446756	1	+	.	transcript_id "g184.t1"; gene_id "g184";	protein_id "FBpp0289633"; gene_name "CG16833 [Drosophila melanogaster]"
tig00009767	AUGUSTUS	CDS	446757	447196	1	+	2	transcript_id "g184.t1"; gene_id "g184";	protein_id "FBpp0289633"; gene_name "CG16833 [Drosophila melanogaster]"
tig00009767	AUGUSTUS	exon	446757	447196	.	+	.	transcript_id "g184.t1"; gene_id "g184";	protein_id "FBpp0289633"; gene_name "CG16833 [Drosophila melanogaster]"
tig00009767	AUGUSTUS	intron	447197	447264	1	+	.	transcript_id "g184.t1"; gene_id "g184";	protein_id "FBpp0289633"; gene_name "CG16833 [Drosophila melanogaster]"
tig00009767	AUGUSTUS	CDS	447265	447432	1	+	0	transcript_id "g184.t1"; gene_id "g184";	protein_id "FBpp0289633"; gene_name "CG16833 [Drosophila melanogaster]"
tig00009767	AUGUSTUS	exon	447265	447432	.	+	.	transcript_id "g184.t1"; gene_id "g184";	protein_id "FBpp0289633"; gene_name "CG16833 [Drosophila melanogaster]"
tig00009767	AUGUSTUS	intron	447433	453125	1	+	.	transcript_id "g184.t1"; gene_id "g184";	protein_id "FBpp0289633"; gene_name "CG16833 [Drosophila melanogaster]"
tig00009767	AUGUSTUS	CDS	453126	453404	1	+	0	transcript_id "g184.t1"; gene_id "g184";	protein_id "FBpp0289633"; gene_name "CG16833 [Drosophila melanogaster]"
tig00009767	AUGUSTUS	exon	453126	453404	.	+	.	transcript_id "g184.t1"; gene_id "g184";	protein_id "FBpp0289633"; gene_name "CG16833 [Drosophila melanogaster]"
tig00009767	AUGUSTUS	intron	453405	471306	1	+	.	transcript_id "g184.t1"; gene_id "g184";	protein_id "FBpp0289633"; gene_name "CG16833 [Drosophila melanogaster]"
tig00009767	AUGUSTUS	CDS	471307	471525	1	+	0	transcript_id "g184.t1"; gene_id "g184";	protein_id "FBpp0289633"; gene_name "CG16833 [Drosophila melanogaster]"
tig00009767	AUGUSTUS	exon	471307	471525	.	+	.	transcript_id "g184.t1"; gene_id "g184";	protein_id "FBpp0289633"; gene_name "CG16833 [Drosophila melanogaster]"
tig00009767	AUGUSTUS	stop_codon	471523	471525	.	+	0	transcript_id "g184.t1"; gene_id "g184";	protein_id "FBpp0289633"; gene_name "CG16833 [Drosophila melanogaster]"
tig00009767	AUGUSTUS	gene	478981	480180	0.92	-	.	gene_id "g185"; gene_name "CG9662 [Drosophila melanogaster]"
tig00009767	AUGUSTUS	transcript	478981	480180	0.92	-	.	transcript_id "g185.t1"; gene_id "g185"; protein_id "FBpp0077282"; gene_name "CG9662 [Drosophila melanogaster]"
[truncated: 55,597,106 more chars]
