# Supplementary material for: Genomic analyses of a livestock pest, the New World screwworm, find potential targets for genetic control programs
Source: Commun Biol. 2020 Aug 4;3:424. doi: 10.1038/s42003-020-01152-4 (PMC7403345; doi:10.1038/s42003-020-01152-4)
Supplement: Supplementary file 5 — Supplementary Data 3 [file 42003_2020_1152_MOESM5_ESM.xlsx]

## Sheet: Summary Repetitive DNA
Supplementary Table 3. Summary of the repetitive DNA content of the C. hominivorax genome
Repeat Classes
Total Sequences: 3663
Total Length: 534084880 bp
Class	Count	bpMasked	%masked
DNA		36993232	0.0693
CMC-EnSpm	2859	451631	0.0008
CMC-Transib	157	28995	5e-05
Dada	293	17367	3e-05
IS3EU	437	40747	7.6e-05
MULE-NOF	2	165	1e-06
Maverick	3762	311167	0.000583
P	3	352	1e-06
PIF-Harbinger	311	116645	0.000218
TcMar-Mariner	8450	1113408	0.002085
TcMar-Pogo	1	51	0
TcMar-Tc1	134223	28689075	0.0537
TcMar-Tigger	4268	774536	0.00145
Zisupton	3453	520105	0.001
hAT	2383	387278	0.000725
hAT-Ac	6316	3600923	0.006742
hAT-Blackjack	1090	239087	0.000448
hAT-Charlie	359	26063	4.8e-05
hAT-hobo	3	1180	2e-06
LINE		12057930	0.0226
CR1	418	49216	9.2e-05
I	1012	307462	0.000576
I-Jockey	15883	4061236	0.0076
L1	6838	1048841	0.002
L2	4715	850222	0.0016
R1	2819	1037755	0.001943
R1-LOA	15211	3450059	0.0065
R2	6	611	1e-06
RTE-BovB	4978	1120663	0.0021
LTR		2848352	0.0053
Copia	330	290761	0.000544
ERV1	77	4899	1e-06
ERVK	755	51816	0.0001
Gypsy	850	527696	0.001
Ngaro	261	26310	4.9e-05
Pao	3966	2069266	0.0039
RC
Helitron	175271	33508876	0.0627
SINE	63	5637	1e-05
Unknown	669162	135021258	0.2528
total interspersed	1071929	219856627	0.4117
Low_complexity	73844	3798472	0.007112
Simple_repeat	320870	17432637	0.0326
rRNA	728	432265	0.0008
Total	1467371	241520001	0.4522
