# Supplementary material for: Genomic analyses of a livestock pest, the New World screwworm, find potential targets for genetic control programs
Source: Commun Biol. 2020 Aug 4;3:424. doi: 10.1038/s42003-020-01152-4 (PMC7403345; doi:10.1038/s42003-020-01152-4)
Supplement: Supplementary file 6 — Supplementary Data 4 [file 42003_2020_1152_MOESM6_ESM.xlsx]

## Sheet: ORs
symbol	suffix/notes	scaffold	start	end	strand	cds	length	peptide	length
ChomOrco		tig00009441	183307	195097	-	ATGCAGTCTAATTTACAACCAACAAAATATGTTGGCCTTGTGGCCGATTTAATGCCCAACATTAAACTGATGAAATATTCTGGTTTATTTATGCATGCTTTCACCGGTGGTTCGGCTCTATTGAAAAAAGTCTATTCATCCATACATTTGGTATTAATATTGGCACAATTCGTGTTTATACTTGTCAACATGGCCCTGAATGCCGATGAAGTAAATGAATTGTCCGGTAATACAATTACGGTACTGTTCTTTACGCATTGTGTTACGAAATTTATTTATCTAGCGGTCAATCAAAAGAACTTTTACAGAACATTGAATATCTGGAATCAGGTTAATACTCATCCATTGTTTGCTGAATCAGATGCTCGGTATCATTCAATTGCTTTGGCCAAAATGAGG…	1437	MQSNLQPTKYVGLVADLMPNIKLMKYSGLFMHAFTGGSALLKKVYSSIHLVLILAQFVFILVNMALNADEVNELSGNTITVLFFTHCVTKFIYLAVNQKNFYRTLNIWNQVNTHPLFAESDARYHSIALAKMRKLFFLVMLTTVASAVAWITITFFGESVKFAFDKETNSSITVEIPRLPIKSFYPWDASQGMFYMISFAFQGYYLLFSMTHSNLCDVLFCSWLIFACEQLQHLKGIMKPLMELSASLDTYRPNSAALFRSLSANSKSELIINEEKEPPTDLDMSGIYSSKADWGAQFRAPTTLQTFNGVNGGNPNGLTKKQEMMVRSAIKYWVERHKHVVRLVAAIGDTYGAALLLHMLTSTIKLTLLAYQATKITGVNVYAFTVIGYLGYALAQVFH…	478
ChomOr1		tig00000383	952829	955641	+	ATGTTTTTTAAACCAGCTCCTGATGCTTTACCCCCTCAGCAGGGAATCAAAGAATATTTTCAAATACAATTATTTTGTTTTGCTACATTTGGAATGGATCCCACCTCATTGAAAAGAACCATCGTTAGTAATTTTTTGGTTTGGACCCCAACAGTATGTCTGATGGCCATGGTTATTCATATATTTATCTATGCTACTCAATGCAGAACCGATTTAAATCTTCTAACTGACGCCCTATCACCCCTTTGGCAAGCAAGTTTGGCTCTAATAAAATCATTTTATTTTGTCTGGAACAAGGATAAAATTGTTTCGTTGGTGCGTAAGATATGGAAGATGAATTTGAAAGCTAATGACGAGGAGTTAAAAATTCTGATAGAAGAAAATGGTCGAGATACAAAA…	1215	MFFKPAPDALPPQQGIKEYFQIQLFCFATFGMDPTSLKRTIVSNFLVWTPTVCLMAMVIHIFIYATQCRTDLNLLTDALSPLWQASLALIKSFYFVWNKDKIVSLVRKIWKMNLKANDEELKILIEENGRDTKFSKFYYICVFATGIMSLISPLLIAIFYYLKGQGFRDNLELPVKAAYFFNTKTHVGYAFAYVWNIIAVHAVMNGNLTIDSLFSWFMHNVAAQFRILNLNFKFDANRVCHDGDEDKVRKQIIFRIKHHRRIIELSQNFNDVYMIIVFIKSTISFIQIAILAYQFARGRELSAQLYHFFFLISVSLQLILYCYGGQRINDESISVAVTIYDSFKWHDLSVKSKKLLLLPIMRAQNPCLLTGVFFVADLSLFVWVFKTAGSFITMLLTLE…	404
ChomOr2		tig00000383	957733	959985	+	ATGTTTAAATTAAAATCAGCATCAGATTCTTTACCCCCACAAAATGGAATAGAAAATTATTTTGCAACGCAAACATTCGCATTCAATTTTCTGGGTATAAATGCGACTTCCAAGGAAAAAACTATTTTTAATCCATTTTTAACCTGGATACCCATGATGTTTCTGGTGGCTCTTTCCATTTTCATGTTGGTTTATGCTATCGAAAGTAGACGTGATATGTATTTAGTCACCGATATTCTGCCACCATTTTGGCAATCATTATTGGCCTTAATAAAAATTTGGTGTTTTCTATGGAATCGGCGAAAAATAGTTAAATTAATAAGACACATATGGTTGTGGAATCTAAAAGCTGACGGAGATGAATTGAAAATTATTGTGGAAGAAAATGCTAAAGAACGA…	1212	MFKLKSASDSLPPQNGIENYFATQTFAFNFLGINATSKEKTIFNPFLTWIPMMFLVALSIFMLVYAIESRRDMYLVTDILPPFWQSLLALIKIWCFLWNRRKIVKLIRHIWLWNLKADGDELKIIVEENAKERLYSILFHRWVMVTVMMAFLSPILVAYFYYLKGYEFMDNLDLPLKAAYHWVVNPKSYNGYLLAYIWNIITISYILHCAIANDTLFSWFAHNVSAQFRILNLRFKNTALSSPTENDECNFIRSIILHIKYHQRVIELADSFNDVFMVTVFFKYFISFLQIACLIFQIARVGELSTVVFHMFFLMSVSLQLMMYCRGGQRIIDESTSIAVTIYEYFQWHEMSVKSRKLMLLPMMRSQRPCFLTGVFFVADFPLFLWTFKTAGSLFTMLK…	403
ChomOr3		tig00000383	1266382	1267852	+	ATGATTGTGCAACGTTATTTTTATATACAAAAATTAACATTTGCCGGCGTTGGTGTTAATCCCATGGTCACAAATCCTGACCATGTTGTCGAACGCCCACTATTGTGTTATGGCCTTTTAATAAGTACATTATTTCACCTGGTAATTATTTTGCATTACATAGCTACTCATATTAAAGAATATAAAGAAGTGACGGATTCAGTGCCTCTAATGTGTCAAGCAATTTTATGTATTTGGAAAATGACAATATTTCTGGGTAAACGTAAGGATATTGTGCACTTAGTAAATGAATTACATAAATTAAATTTAAAAGCTGAGCATGAAGAATTGGAAATTGTACGCAAGGAAAATTCTAACGATGTACTTGTCTCTAATATTTATTATAAAACTGTTTTAGTT…	1200	MIVQRYFYIQKLTFAGVGVNPMVTNPDHVVERPLLCYGLLISTLFHLVIILHYIATHIKEYKEVTDSVPLMCQAILCIWKMTIFLGKRKDIVHLVNELHKLNLKAEHEELEIVRKENSNDVLVSNIYYKTVLVTGTFAFIHPVIYGIYVYVTTGNVVYVEANKATYFWDYSHIGGYSIVFILNFLTCYYVCDVSLAIDTLFIWFVRNILAQYQILMHRFHQVAIKCNEYANHDTEQYNEPKKFFAPIITCIQYHRKTLALAERLNHVYGEIIFIKFIIVCSEICSLVFSVSRPNYSLFDAVYKALFLTSVALQLNLYCYNGQRIKDESLQVSTEIYAAFDWSHLRKAYKKLLLLPIMRSQKPSHIKGVFFEVDLNRYLWVLKTAGSLFTALKTLEEKEV	399
ChomOr4		tig00000383	3944175	3948979	-	ATGGTTATACGAAGAAAATGCTCGAAGTTTTTAAAAAACTTATTTAAAATAAAAATTTTTCAACTGGCATCGTTGGACTTGGGGGGACCACAACCAAATACAAAGGATGCTACCATTTATTTATTTCGCGGGATTACAATTGCCGGATATCTCGCTCCAAAATCATATTTAATGTTGTTTTATTTTTGGTCTGTATTCATTAATACATTTGTTACAGCATATTTGCCAGTCGGATTTCTATTAAGTTTCATGACGCGTATGAGCTCCTTTAGCCCAAGTGAATTTTTAACTTCTCTTCAACTTTCAGTAAATTGTATTGGGTGTAGCTTGAAAATGCTTGTATTTTTCTTTCTATATAAACGCCTAATAAAGGCTAAAAAATATATGGATAAACTTGAT…	1266	MVIRRKCSKFLKNLFKIKIFQLASLDLGGPQPNTKDATIYLFRGITIAGYLAPKSYLMLFYFWSVFINTFVTAYLPVGFLLSFMTRMSSFSPSEFLTSLQLSVNCIGCSLKMLVFFFLYKRLIKAKKYMDKLDLRINDREEELQIRKIVAFCNRSHIMFSALYISYASSTFLTSLVNGKPPYQVYNPFVEWTDGVFSFFIQACIEYFIIDFHCFQQAILDSYPVIYITIIRTHLHILSERIRKLGQDSNLNSDQRYEALIQCVLDHKNIMEIYNTFSPVISGTMFVQFLIIGLILGITTIHIVLFADILAIIASMFYVVSILTETFPCSFLANCLMDDSDSIALAIFHSDWPNEEPRYKQMIAFFLQHTQKTLVLTAMKIFPITMNSNINVVKFAFSVY…	421
ChomOr5		tig00002439	305075	307417	+	ATGTTCCAAGATATTCAATTGATTTATGTGACAGTGAAAATCTTAAAATTCTGGTCACTTTTATACGAAAAGAATTGGCGACGTTACTTGTGCTTGATACCCACAACATTTCTAGTTTTCACACAATTCTATTATATGTTCATGACCAATGAGGGTATCGATGCCATTATCAGGAACTCCTATATGTTGGTTTTATGGTTTAATACGATTCTGAGGGCGTATTTCCTGATTTATGACAGTGAAAAATATGAAAATTTAATTAAAGTTTTACAAAAACATTTCTATGATTTAATGAAATCAAATGATTATTATATACAATCGCTATTGGAGCAAGTTAACTCCCGAGGCAAAGTAATGTCAAAGGGTAATTTATTTTTGGGTTTACTCACATGCATTGGT…	1116	MFQDIQLIYVTVKILKFWSLLYEKNWRRYLCLIPTTFLVFTQFYYMFMTNEGIDAIIRNSYMLVLWFNTILRAYFLIYDSEKYENLIKVLQKHFYDLMKSNDYYIQSLLEQVNSRGKVMSKGNLFLGLLTCIGFALYPLFADEKVLPFGSMIPGINEYQSPFYEIWYGFQMIITPMGCCMYIPYTTLIVSFIMFGIVMCKALKHRLRSLKRCNKNNALIHREVILCIKFQMEIISYIETVNRLTTFIFLLEFIAFGTLLCALLFLLIIVDSSVQALIVCAYINMIIAQILALYWYANELKEQNLQIAAAAYETDWFTYPIPVQKNIQLLILRAQKPCSIKVGNMYLMTLELFQALLNASYSYFTLLKRVYG	371
ChomOr6		tig00002605	16285	17594	-	ATGACAAAGAGACTTCAAAAAGCAAATAAAAATTGTGATAAAATAGCAGGAGCTCGTTTGTTATTAATGCTGTTAAAAGGTGTGGCCCTCTGGCCCTGGAATTTTAAATGTAAAAATAAAAACCTAAACAAAATTTTTAATGGAATCGAAATATTTTATCGTTTTATCTTACACTTACCCGGCACCTTTATTTTTTCTTTTCTCATGTGGATTGAAGCATTTACCTCAACAAACTTGGATCAGGCGGGTAATGTACTCTATATGTCTTTGGCTTTGAGTGTTTATATAGTAAAATTGATAAATATAAGAATTTTAAGCAAAAAGTTTAATTCCTTTTTTCATGAATTAAAATCGAATGTCATGTATAATTTAAATACCCCAGAAGAGATGAAAATGTGG…	1188	MTKRLQKANKNCDKIAGARLLLMLLKGVALWPWNFKCKNKNLNKIFNGIEIFYRFILHLPGTFIFSFLMWIEAFTSTNLDQAGNVLYMSLALSVYIVKLINIRILSKKFNSFFHELKSNVMYNLNTPEEMKMWSKHQKFFLNIVIIFTCGSAFSGIFAFVGVLYSEEYRLGFPYWVPFEWQNPERFWYAYGFNVAGILTSGISNVGLDMLGCYMIFHIALLYKLLGLRFKKVKLLNEVKAIEELKRLFLMHSSIKRLTKDCEILISKYVLAQIIFSALIICFCGYRLQKMNILAEFSEFFAMLQFFSVMILEIYLPCHFANQITVNSGHLLNIIYDCEWLQFNTVNRKFLRLYMEFFKKPEKLRAGNFFEIGLPIFTKVMNNSYTYFALLLNIDK	395
ChomOr7		tig00003492	171052	174779	-	ATGAGCCATTTTAAGGATATTTTGCCTGAACAAGTTGGTATTCGCAGTCATTTTAATGTACAACGTTTCTCTTTTGCTCGTATTGGCATTAATGCCATTTCATTGGAAAGAACTTTATTCAGTTATTTTTGGTCTTGGTTTCCTACATCGTCCCAAGCTTTATTATGTTTTGCAACTTTAATTTATGCTGTAAATAATATTCATGATTTGGATGTTGTAACCGATACTTTATCGCCGTTTTGGCAGGGTTGCATGTCACTTTTTAAATTTTATCATTTTATGTGGAATCGTAAGAAGATCGTGAGATTAATACGTAAATTATGGTTATGGAATTTAGAAGCTAAAAGCCGAGAATTAGAAATTTTATCCTGCGAAAATCGCAAAGATATAATATTTTGC…	1224	MSHFKDILPEQVGIRSHFNVQRFSFARIGINAISLERTLFSYFWSWFPTSSQALLCFATLIYAVNNIHDLDVVTDTLSPFWQGCMSLFKFYHFMWNRKKIVRLIRKLWLWNLEAKSRELEILSCENRKDIIFCNFYHLAVVMAGFLAFLAPLAIVGFYAWQGENFWNYLQTPVKAYYVIDINSPLNFGFIYLWNTFAIYFVIYISVAIDSLFSWFMWNIVAQFRIIKLRFYLAGQEQNGYTSLKSIYDCLLYYGRCLKLAKDFNETFSGVIFIKFTISCIQICCLAFQFSRGGELMDQAYRGLFLLAVSMQLILYCYGGQRILDESDSITNAIYKSFHWESLSKSNKKLLLFSMLRSQKPCQVSGIFFTANLSLFLWVYRTAASFITMLWTILKNIILT…	407
ChomOr8		tig00003492	283274	285388	-	ATGGTTGTAAAACGTTACTTTTTCGTTCAAGAATTAATGTTTGCTCTTTGTGGTATTGACACTAAAGCAACAAAATTCGAGAAAATCATTAAACGTCCTTTACTGTGTTATGTTCCTTTAATCTTTGCCATTGCTCATGTCATGGCCATTATACATTATGCGTATGTGAATCGTCATGATTACGTGGAAGTGACGGATTCCTTGGCACTTTCGTGTCAATTACTGTTGGCCATTTGGAAAATGATAATATTCCTCTGTAAACGTAAAGAATTTACCGACATGATAAATCTTGTTCATTCACTGAATTTCAAAGCCGGAGAGAAAGAACTATTGAAAATACGTTTGGAGAACAGTAAAGATGTTAAATTTTGTACTGGTTATTTGTTGACCGTAATAATT…	1188	MVVKRYFFVQELMFALCGIDTKATKFEKIIKRPLLCYVPLIFAIAHVMAIIHYAYVNRHDYVEVTDSLALSCQLLLAIWKMIIFLCKRKEFTDMINLVHSLNFKAGEKELLKIRLENSKDVKFCTGYLLTVIIAAILAFATPILEAIYFYVTTGMLVLRVPYKGSYYIPHSELPGYSLVYMWNFISIYHLLGITMALDTLFTWMVSNISAQFHFLCFCFKEAGKEGHLTTNGNVKDLKAFSKLIKSCIESHNLVLNLAEQLNDVYGEIVFIKFLISCSEICCLVFRLSRPSESMMVAAYQGVFLLTVAMQLMLYCYNGQRIRDESLQVAPEIYFAFDWSHLAKPSKKLLFLPMMRSQKNSQLKGIFFTLDLSLFLWVFKTAGSLIAALKTLEENQ	395
ChomOr9		tig00003492	288180	290212	-	ATGTTTTTTATAAAAAAATATTTTTCTATTCAAAAAATAAGCTTTGCTGGTATTGGTATTGATCCCATGGCCAAAGATCCACAATTGCAAATACGGCGTCCGTTAATTCTCTATGGCTTGATGATGTCCTGTTCCTTTCATTTTCTACTTGTGGCCCATTATGCTTGGAAACATATAACCGATTTTGTGGAAATCACAGATTCCTTGCCATTACTGTGTCAATTGTTGTTATCGATATGGAAAATTTTAATATTTCTTAATAAGCGATTGGAGATAACGTCTTTGATACAGGAGTTGCATAGATTGAATTATAAGGTCAAAGAACAGGAAATGGCGATTGTTAGGAGAGAGAATTTTAAGGATCATCGTCTCACTTCTTTTTATTTTGAAATAGTTGCC…	1200	MFFIKKYFSIQKISFAGIGIDPMAKDPQLQIRRPLILYGLMMSCSFHFLLVAHYAWKHITDFVEITDSLPLLCQLLLSIWKILIFLNKRLEITSLIQELHRLNYKVKEQEMAIVRRENFKDHRLTSFYFEIVAITGGTALIHPIVNALYNYYSKGELVLNPPNKATYFWNHTHLSGFSVVYVMNALSDYFTCAASLAIDTLFSWFVSNITAQFHIICYRFQQLALKCSESVTRLHQQQQQQNDLNENFQNSIQYHRQTLLLAEKLNRVYGEIIFIKFIIVCTEICSLVFRVSRPNDSVADVAYKCAFLFAVALQLIVYCYNGQRIKDESLQVATKIYCAFDWSNLSKSYQKLLLICILRSQKYSIIKGVFFEVDLSLYLWVFKTAGSLITALKSLDEKD	399
ChomOr10		tig00004888	26862	30158	+	ATGGAATTGAAAACCATTGAAGACGTTCCACTTTATAATACCAATTTGCGCATAATGAAATTTTGGTCATTTTTATTGCAACATAATTGGCGTCGTTATTCATGTTTGATACCCTACATTATGATTAATACAACACAATTTTTGGATATTTATTTTAGTACCGAACCCATAGATGCTGTGGTCCGTAATGCTTATATAGCGGTTTTATTTTTCAATACGATTTTACGAGCCGTTTTGTTGTGCATAAATCGTTTTGATTATGAGAGATTTATGGAAAATATACGTTTATTGTATATTGAATTAATGGAATCTGAAGATAAATTTATTCGCAAAATGCTACTGGAGACCACACAAGCTTCGAGATTTATATCGAAAATAAATTTATTTATGGGAACTTGC…	1122	MELKTIEDVPLYNTNLRIMKFWSFLLQHNWRRYSCLIPYIMINTTQFLDIYFSTEPIDAVVRNAYIAVLFFNTILRAVLLCINRFDYERFMENIRLLYIELMESEDKFIRKMLLETTQASRFISKINLFMGTCSCIGFIIYPIFASSRVLPFGMYVPGIEKYESPFYQIFFIMQVIITPMGCCMYIPFTNLIVSFILFAILMCKVLQHKLRNLKNVSNEKANNVIVWCIKYQLQLISYVDTLNNLTTHTFLVEFLAYGAMLCAMLFLLIIVETLAQMIIVSIYIFMIFSQSVIMYYFANELYDQSLLVSIAAYESNWFEFDVSTQKTVKLLILRSQKPCSILVGKVYPMNLEMLQSLLNATYSYFTLLKRVYG	373
ChomOr11		tig00004918	1352110	1360359	+	ATGGCAAAGACTTATCAATTACATGACTTTTTGTATTATCCAAATATGGCCTTCAAAATGTCAGCTATACAACCCTTCACCTGGAGTGGCTCCCAAGAGAATTCTCAATATCAACAACTAAACTCATGCAGTTCACTGAAATGGTTTTTAACCAAAATTTGGTTTATATTTGGTGCAGCAAACTTGATTTATCAAACTTTTGGCATGTTAGTATATTTGCTGGCACCCCAATCGGCTCACTTGTATACTGCTGCCAATATGGAGGCAGAATATAAAATTGCTTTGGTGGCTCAAATATCTGAGACTGGTGGTATAATGGGTTTAACTTTGGTTGGTGCATGCAAAATGTTCATCATGTTTTGGCATGGCAAACGTATATCGAAATTACTGGAAGAGCTA…	1257	MAKTYQLHDFLYYPNMAFKMSAIQPFTWSGSQENSQYQQLNSCSSLKWFLTKIWFIFGAANLIYQTFGMLVYLLAPQSAHLYTAANMEAEYKIALVAQISETGGIMGLTLVGACKMFIMFWHGKRISKLLEELQEMFPDEHVQQHDLSTLYRVHYFANLSGNLMKRTTIFFIFAFCFYNSLPILEIIYESFAADQHIMYRYQSNTWYPWQTRENAKTWWNFLAAYLCQLQSSLTGVSFIMAGEFMLCFFITQMQIHFDYLCNALRHLNASSAMANEKLKFLIAYHIKLLGFSKEINYIFNISFLVNFITSSVAICLMCFSMVMISMSHTFKYSVGLLSFLVFNFFICYNGSEFSAASDELMPSAFYNNWYEGDMSYRRMIFFFMMRSHESNVLRAYKFT…	418
ChomOr12_fixT	fixT	tig00006206	9	3862	+	ATGTTATTGAGACGTCCTGTGGATACTGGCCAAACCATAAACTCCTTTTATGGTCTTAAATATTTATGGCTTAATTGGACTATAACCGGCATGCATCCGCCAGCAACTAAATCGAAATTTTGGCTTTTTGTCTATTATATTTATTCGATAACAACTAATATTGTAGCTGGTATTGGTTTACCTGTGACTATGTTGGTGAATCTCTACTTCATCACTTCCTGGGAGGAGGTAGTGGAAAATCTTTCGATGAGCTTTTCTATAGCCATTGTACCGTGTAAGCAATTGGTCATACTTTTGAATCGTCGACGTTTATATAAATCGGATAAATATCTCAAGCCCTTGGATGAGCGCAGTAGCCACGATCCCAAAGATCGCATGAATATTCTAATGGCCATACGC…	1170	MLLRRPVDTGQTINSFYGLKYLWLNWTITGMHPPATKSKFWLFVYYIYSITTNIVAGIGLPVTMLVNLYFITSWEEVVENLSMSFSIAIVPCKQLVILLNRRRLYKSDKYLKPLDERSSHDPKDRMNILMAIRTCHIYFLIFTLSYFFVTVGFAYIGWNKHSLVYSGWFPEWFSSPYANYVAAFIYQDFAQTFMVFENGNNDAYPLCYLVLMVAHLETLAERIKRIGNGKAKHSIEENTEELKRCLNDHKNLLNYFDNVRPVISATCFLQFLVTAFALCLTAINLMAFDRDITQQFFAIVYLCIIVIQVFPICWHVNVLMEKSDYLTTAMYSCNWMDQNNKFRKMLIIFMQRSQITNTVLAGNLAPVTLQTFLAIIRFSFSMYTIFSQN	389
ChomOr13		tig00006652	17172	18533	-	ATGACCACGAAATATTCCACAAAATATATAAAATTTTTTAATTTTGTTGGTTTATTTTCGGAAATATGTGGTGTAAATGTAACACAGGAAAACTATCATATGATTTGGATAACATGGGCTTTAATTGCTCTAATTAATGGAGCAATAGGCTTCTCATTCTACACCATGTATGTGGGTATTAGAATCAATAATGATTTGACTGTCATACTACAATGTCTCTGCATGATGGGTACTGGGGTTCAGGGTTATGCCAAACTTATTAATGCCGTTCTAAGACCTCAGAGATTTGCTTCTCTTCATAGGGAAGTTTGTGTGTTTTACAAGACTTTTGAGAAGAAAAATCAAAATTATCAAAAACTTTTGGGTGAAAGTATTTTGTTGGTGCAAAAAATTCTTAGT…	1167	MTTKYSTKYIKFFNFVGLFSEICGVNVTQENYHMIWITWALIALINGAIGFSFYTMYVGIRINNDLTVILQCLCMMGTGVQGYAKLINAVLRPQRFASLHREVCVFYKTFEKKNQNYQKLLGESILLVQKILSVLFGVILIATNIILFTPVFYKMIFKERTFIMPFILPYIDYNTDYGYYMTSAFHVICVFFGAFGNFVSDMWCFIFAAHIPLIKNILKAKFDELDELLDNESMKISEINKALKDIVIWHQTYINYCGNITELFFWVIFVQVAMAFISIVCTIVCILLGAWPAAPAFLFYSFLLFYAYSSLGNLVEISNDDVILMIYDSCWYKLNASQQKVILFMLRESQRAENMSIGGVAPLSLNTALQLTKTIYTFSMMLRQSLNN	388
ChomOr14		tig00007889	10446	13376	+	ATGGTTTTAGATAAAAGTATTCCTTATATTGGAGAATTTACGAAAATTCCCTTAAATACCTTTTTTTTGGTGGGCTTTTGCGTAATACGCTGGCGTCCAGATGAGAAACCCAAGAAGTTCCAAATTTTATTTCTGGTTATTCTTGCACTTAATTTCATAGTCAATATAGGAGGGATGCTTGGATATTTGATTTTTGAATCTATGGAAACTTCTTTGGAAATATCAGCTTTCATTATATATTACACATTCACCGGAAATTCGTTAATTAAATTATTGTGTTGTTTCTGTAATTTGAAAAAATTACATCAAGTTCTGAAGAACTTGGAAAAATATTATCCCAGAACTGTTAAAGAACGAGAGGATTATAAATTGGATGAACATTTGAAGAAGATCAAAAAG…	1194	MVLDKSIPYIGEFTKIPLNTFFLVGFCVIRWRPDEKPKKFQILFLVILALNFIVNIGGMLGYLIFESMETSLEISAFIIYYTFTGNSLIKLLCCFCNLKKLHQVLKNLEKYYPRTVKEREDYKLDEHLKKIKKYNIFLTIYHFTVTTMFNIFPLIQTTILYYQNGRRNFQYLLPFPMCFAFNVRKPIGYTVAYVFQCSGSYSVSCMFLGSDLLLVNCVHMTNMNFKYLTKSIREFKPTGTRSDLKKMRGFVRYHNDILKTVKLIDDTFNISILLSYVGTVTMICLLAFQVVAGTDLLDLVKFLSFLISALTHVYFISLFATEMMELSSEVSEAFMHHPWFDGHIEYQRAMILPMVCAKRPAHLNAFKFFIISMETFKSLVSISYQFFTLIKTRYIEE	397
ChomOr15_fixT	fixT	tig00007966	7672	11175	-	ATGGAGATTTTGGAAAATCCACAACCAAATGCAATTGCTGCCGAAGAGGAATTAGGAAATTCCGGATTAGAAAAGGCATATAATTTGGAAGAAAAACTGGAAGTGAAGCAAATGAATAAAGATTTTGAAAATGTGAAAACTATTATGGGAACTCGTTACCTACAAAATGGTTTTCGTTTTCTTGGAGTCTATATGCCAGAAAATAATAAAGTTTTATATGGTATTTGGTCAGTAATTATTAACTTGTGTGTTACTATTTATTTGCCTTTAAGCTTTGTCTTGAGTTTTGCTCATTTATCGGAAGAAGAATTGGAAATTGGCAATCTTTTGACATCAGTTCAAGTGGCCATCAACGTTTTGGGTTGTTCGATAAAAATTATTTTAATGAGTTTTCTCCTG…	1290	MEILENPQPNAIAAEEELGNSGLEKAYNLEEKLEVKQMNKDFENVKTIMGTRYLQNGFRFLGVYMPENNKVLYGIWSVIINLCVTIYLPLSFVLSFAHLSEEELEIGNLLTSVQVAINVLGCSIKIILMSFLLPRLLGCADILEKLDKRCHSKEEINAIKKCIKEGNRFVVLFAISYWSYSTSTCISAVVFNRLPYNIYNPLIDPKDSTLHFCLALLIEMTVIDIACFQQVVDDSYAVIYVSILRTHLDMLLKRIQNMNRNGKISLEANFEELKMCIIDHKNIIQLYDVVSSVISITIFVQFTITATILGATLINILLFATNFASIVASCFYVMAVVVEILPLCYYAQCLMDESNRLSEVIFHSNWVDQDIRYRKMLVFFIHRSQRTIEFTAGKLFPIT…	429
ChomOr16		tig00007966	12943	14344	-	ATGGACTTGAATAATAAAGAGAAGCTTTTCGTAAAGAAAAATGCTGAAAGAAAAACCCAACTTAAAGTTAATAGTAAGGATGCTACCAGTTATCTCTATTGTTGCTTTCGCATAATGGGGCTTTATTTTACAGAGAAGAATAAATATTTTTATTTATTATACGCCTCCTTTATACACTTCTGGGTAACCATATTTTTACCCTCCTCCTTCATTGCCAGTTACTCTTTAAAGTCGAGCAAAAGCTTTCAATATGATACCTTACTAACCTCCATACAAGTGGCCATAAATGTTATTGGTTCTTCGGCTAAGATATGCATGTTGTTATATTATATTCCGCATTTAAAGACAACGGAACCGGTAATGGCCAAATTGGATGAACGTTGTGAGGATGAGGATGAA…	1224	MDLNNKEKLFVKKNAERKTQLKVNSKDATSYLYCCFRIMGLYFTEKNKYFYLLYASFIHFWVTIFLPSSFIASYSLKSSKSFQYDTLLTSIQVAINVIGSSAKICMLLYYIPHLKTTEPVMAKLDERCEDEDEIALLYKLKSLGRRLVVSFAISFWSYATSTFIVSILAGHPPYSLYLPYINWRNSKWEFIVASVIEWMLMDGACFQEVANDAYAAVYVCILRAHVNILRLRISKLCSNPNKSLEDNMEDLKLCIIDHKNIIELYNIIAPVISATIFLQFTITAGILGITLINMMIFAKAFSLKIASCFYVVAVVVEIFPLCYYANCLMYDSERLSEEIFHSSWIQQSIQYRKMMIFFMQRTQITIQFLAGKIFYINLNSFISIAKFSLSLYTLIKKMN…	407
ChomOr17		tig00007966	15564	17068	-	ATGGTTAATATGACGACAACTACAGGAAATCAGGATATGCTATTAAAAAATACTACAAAAGGAAAACCACCCAGGAAGGTAGCTACCAAAGAAGCTTTGACTTATCTATTTAGATGTTTCAGAATACTGGGTCTTTATCGTACAGAAAAATATAAATATGTTTATCTGATTTATTGCATATTTATACATTTAAGCGTTACCCTATTTTTGCCCACCTCCTTTATAGCCAGTTATTCATTGGAATCGAATAAAAATTTAGATTATGATACCTTATTCACATCTATACAAGTGGCCATAAATGTGTTTGGATGTTCTCTGAAAATCTGTATGTTATTGTATTATATACCGCATTTGCTGACAGCCGAACCGATTATGGCGAAATTGGATGAAAGTTGTGTG…	1236	MVNMTTTTGNQDMLLKNTTKGKPPRKVATKEALTYLFRCFRILGLYRTEKYKYVYLIYCIFIHLSVTLFLPTSFIASYSLESNKNLDYDTLFTSIQVAINVFGCSLKICMLLYYIPHLLTAEPIMAKLDESCVAHDEVELLYKIKNLGRKLVVNFSITFWSYSISTFVVSMMAAHPPYSLYLPYINWRNSRWEFFIASFIEFLLMDAACFQQVANDSYAAVYVCILRAHVNILRLRIRKLGSDVSKSLEENENELKMCIKDHKNLIDLYKIIYPVISATIFLQFTNTAGILGITLINILIFAKGYSSIIASCFYVLAVVVEIFPLCYYANCLMYDSDLLSVEIFHSNWMKQNTRYRKMLIFFIQRSQQTMELMAGKMFPINLNSFISIAKFSFSLYTLI…	411
ChomOr18		tig00007966	18647	20018	-	ATGTTTAGTCTCCTTGAAACTATTAACATGTTCGCTAGACTTTGGAGTCGTGGCACTAATTCATCAGCTTCCCGCGAAGCAACTGCCTATCTATTTCAAATGTTCTGGTACTTGGGTCAAGGGACTACTGAGGAATGGTCAACACTTTATTATTTTTATTTTGTATTTATGCATGCGTTTATTTGCATTTTTCTACCCATAACATTCACCTTAAGTTACATCTACGAATACGATAAAATAACCACTGTTCAATTATTAACTTCTCTTCAGGCCTTCTTTAATGTCTGGGGTATACCAGCCAAAGTTTTGACAATGTTCATGTTAATGAAACGTTTACGTCAGTCTCTACTGTTAATGGACATTTTAGATGCTCGCTGCCAGCTACCAGAAGAATATGAA…	1227	MFSLLETINMFARLWSRGTNSSASREATAYLFQMFWYLGQGTTEEWSTLYYFYFVFMHAFICIFLPITFTLSYIYEYDKITTVQLLTSLQAFFNVWGIPAKVLTMFMLMKRLRQSLLLMDILDARCQLPEEYEKLKECAVVGNRLTVFYVTFYSLYVVATLTTSVIMGKPPYSLFIPLMDWRNSRREFVAQAVIEFIIVNVACLHQAVDDVYAVIYVYDIRKHLQILVERVKRLGLTSHQQNLHLKDADYYQQLVLCVKDHQLLLRLVYMISPVISITLFVQFAITAFILGTTLINILLFADTFTQIFSAVYLVAVLVQISPCCYQATCLIENSLQLLLAIFHCQWFDKDIRFRRLLIYFLMRSQTLIRLYALKLFPITLSTSVSITKFSFSLYTFIKQ…	408
ChomOr19		tig00007966	21295	23934	-	ATGTTCGATAGATTTTTTGGACGCGGCAAATTGGATGCCTCCCGTGAATCTACCAATTACTTATTTAAGAACTTCTGCTATTTGGGCTTTAATAAACCCTCTCATATGAGTCCCATCTATTATCTTTATGGCGTTTTATTGAACATAAGTTCTTGTGTTCTTCTACCGATTTCTTTTGCTTTAAGTTTTTATTACGGCTACAAAGATTTGACACCCGATCAATTATTAACCTCTCTACAAGTTGCTTATAATGTTTGGGGTCTACCGGCCAAATTTTTAACTATTTTAAGCTCCCTAAAAAACTTACGAGATGGCATGGATGTTATGGACATTTTAGATGCCCGTTGTCATTTGGAAGAGGAACACAAGAAAATTCGCCACTGTGCTATTTTGGGTAAT…	1182	MFDRFFGRGKLDASRESTNYLFKNFCYLGFNKPSHMSPIYYLYGVLLNISSCVLLPISFALSFYYGYKDLTPDQLLTSLQVAYNVWGLPAKFLTILSSLKNLRDGMDVMDILDARCHLEEEHKKIRHCAILGNRATIFYIGFYTLYSTLTLISAVSMGQPPYSIFMPLMDWRNSIWEFVLQTFIEFMLMNLICMHEGGDDVYAFIYIYVMRTHMQILVDRVKKLGTDSTVTNDECYKQLVQCVKDHQDLLRLYDIISPVISKTIFIQFMITAIILGTTMINIFIFADTSSQIASVVYFLAVLVQTCPCCYQATCLMNDSDQLGLAIFHCEWFDKDIRFRKMMIFFMMRAQTPITLTAMKLFPITLNTSLGIAKFSFSLYTFIKEMDFGQNLKN	393
ChomOr20		tig00007966	24243	26593	-	ATGTTTGATAGATTTTGGGGTCGTGGCAATAATTTAAAAGCTTCTCGTGAAGCTACAGCATATCTGTTCAATATTTTATTCTACATGGGCTTAAAGAAGCCCCAGAAATGGTTACTGCTGTATCGAATATTCTCATTTGTTAATAATTTTAGTGTTTGTGTCATCTTTCCCATATCTTTCACTTTAAGTTATTTCTACGAGTATCATAAAATGTCAACTGCTCAACTCTTAACTTCTCTTCAAGTGGCCATTAATGTTTGGGGTTTGCCCGCCAAGGTTTTGGCCGTAATAATACTATTGAATCGTCTTCATCAGGCCCTTAAAGTAATGGACATTTTAGATGCTCGTTGCCAATTAACAGAGGAACGTCAAAAAATACGTTATTGTGCGATCACTGGT…	1179	MFDRFWGRGNNLKASREATAYLFNILFYMGLKKPQKWLLLYRIFSFVNNFSVCVIFPISFTLSYFYEYHKMSTAQLLTSLQVAINVWGLPAKVLAVIILLNRLHQALKVMDILDARCQLTEERQKIRYCAITGNRLTIFYMSFYSLYSLVTMVTSVILGQPPYSLFMPLIDWRNSSLEFALQTFLEYMMMNLICVHQAADDVYGVIYIHVIRTHMQILVERIKRLGTDLRMSEEEHYEQLVMCIKDHQELLRLLDIITPVISITIFVQFAITAVILGTTLINIFVFADTSTQIASVVYVMAVLVQTSPCAYQATCLMADNEELSLAIFHCEWFGKNKRFRKMLIFFMMRSQIPMALKALKLFPITLNTSLFSFSLYTLIKNMDFELNNILII	392
ChomOr21		tig00009169	2360678	2365144	+	ATGTATTACGATTTACCTTTATTCGATTGCAATGTTAAAATTTGGCGTTATATCGGATTTATTGATTTCGATAATTTTTATCGCACCTCACCCATACTTATTGTTGTGGTTCTGACAATTTGCGGTCAAATAAGTAATTTCATATATGCCTGGCATGATTTAAGTGTCCTTATTATGAGTCTATTTATGACAGCGATTATAATGAACTCATTAGTGCGAATTGTGGTTGTGATGAAAAATCAACATAAATTTATAAAATTTATGAAAGAAATTGAAAATTGGTATTATGAAGTTGAGTTTGATGGTGATGTAGCGGCCTGGTCAATACTTAATAATGTGCCTAAACGTACTGGTGCCATTTCAAAATTTAGTTTAACTTTTGGCAGCTTCGGAGCATTC…	1119	MYYDLPLFDCNVKIWRYIGFIDFDNFYRTSPILIVVVLTICGQISNFIYAWHDLSVLIMSLFMTAIIMNSLVRIVVVMKNQHKFIKFMKEIENWYYEVEFDGDVAAWSILNNVPKRTGAISKFSLTFGSFGAFLTALVPLVLSHRSHPYAVTIIGLDVLKSPLYEIIYMVQCCVVMPFIVCSYIPFTNLFISWLLFGINILHVLRNKFKRLPSANDSDQLNILKELIKYHKRIIRFGQTLEDLVSFVCLVELVLFTMMLCVLLVCVLLVDNPIFQITTVVYIVCILYALFISYWHANEFSSESLKISNAVYNIDWTNSSPEVRKCVLILLVRSQTSLKISAGGMYPMTLEAFQALLNSAYTYFNMLRGLMAK	372
ChomOr22		tig00009169	2434385	2441720	+	ATGTCTTATTTTGAAATTGCTGCCTTTAGAGAGAAGATGCTCGAAGACAATCCAATGTTGGCAATAAATGTTAAATTGTGGAAATATTTTTCTGTCATATTTCCGGGTCGCGGCAATCGTTGGCGTGTTTATGTATTTGTGTTGCCCGTTTGCGTAATGAATGCGATGCAATTTGTCTATTTGTTTCGTATGTGGGGAGACTTGACTCCATTTATATTGAATACATTTTTTGCGGCCGCAATATTTGATGCTCTATTGCGGACGTGCCTTGTCATTATCAATCGGGATAAATTTGAAGCATTCATTCTGGAATTGTTGTCGATGTATAAAGAAATTGAACAAAGTAATGATGTTTATGCGAATCAGATTTTAAGCGAAGCAACCATATCAGCCAGGAAA…	1164	MSYFEIAAFREKMLEDNPMLAINVKLWKYFSVIFPGRGNRWRVYVFVLPVCVMNAMQFVYLFRMWGDLTPFILNTFFAAAIFDALLRTCLVIINRDKFEAFILELLSMYKEIEQSNDVYANQILSEATISARKVSIFNLTASFFDIVGALIYPLLCDGRVHPFGVALPGIDMTAFPIYEIFYIIQFPTPLILTAMYMPFVSLFASFALFGKTALMILQHKLKGIYAIDRSEEQQFEALRECIAYYNRLACYIKDFNSLVTYIVFVEFLLFGAIICSLLFCMNIIETFTQIISIIMYILTMMYVLFTYYWHANEMLIESINVSEAAYSVPWYYCSKRFRKTLLLFIIRTQRPLQIMVGNIYPMTLATFQSLLNTSYTYFTMLRGLYNQ	387
ChomOr23		tig00009173	279546	281310	+	ATGAATCAATATCGGGATCAAGTTAAAAAGTTTTATAATCGCCAGTATTTACTTTTGAAATGCTTTGGGGTCTGGAATTTATCATCCAGTAATTCTGAGAAAATGAAATTATTCTATAAAATATATTTTTGGAATTTTTTAATATTCGGCATGCTGATGTTCGATTTGGCCATGATCATGCAAATTGTAACTCATCTTGAAGATGTGGAAGAAATAATTAAAGCTCTATTTGTATTGGCCACTTGTATAGCATCTTTGGGAAAATTTCTCATGATGAAATACAAAAGGAATTTATGTGAAAATCTATTTGAATTAATGGACGATCAGAAATTTTTACCCGAAAATAAAATGGAACATAAAATACTACGGAATACTATCAATTTGAGTTCAAACATAAGA…	1170	MNQYRDQVKKFYNRQYLLLKCFGVWNLSSSNSEKMKLFYKIYFWNFLIFGMLMFDLAMIMQIVTHLEDVEEIIKALFVLATCIASLGKFLMMKYKRNLCENLFELMDDQKFLPENKMEHKILRNTINLSSNIRDCYTLLSLGALIPLQLTQFLSSIKDLPVHIYLPFDLNTNWKYNLIYFWECIAMGIVCLMNVGCDSLSTTLFIYLKGQLEILGDRLENIGRNLAITTDDVILEQLKSCIRYYNRILNLSHDIEGLLSVPISVQIACSVFVLISNFYAMSLLSVPEDLANLIKFANYQLCMLTQIFILCYFSNEVSLKSSELSYNLYMSDWYNWNKMNRKMVLIMMLRFENPIRIKSINRCYSFNLAAFTSIVNSSYSYFALLKRIND	389
ChomOr24		tig00009173	282431	283747	+	ATGAATACACAGGATCATCATAAAGCTTTGGAAACCTTTTATAAATATCAATCATGGATATTTCGTTTTCTGGCACTTTGGAAATTGCCCGATAATGTAACACCCAGATTTCGACAATTTCACAAGTACTACTTCTATTACATTCTCATCTTTTGGGTTCTATCTTTCGATGCCAGTTGTTTTATTCAGATAATCACAAATATCAGCGATTTAAATGAAGTTATTAAAGTATTTTTCATATTTGCCACAGCCCTGGCAGTTCTTTCAAAATTTTCTACTATAAAAATAAAAAATAATTTATACTCGGAATTGGTAGAGACCATACATCGACCCATGTTTCGACCGGTTAATAAAAGAGAATTAAAATTATTTAAACAGTCACAAAATTTAAGTCGTATT…	1179	MNTQDHHKALETFYKYQSWIFRFLALWKLPDNVTPRFRQFHKYYFYYILIFWVLSFDASCFIQIITNISDLNEVIKVFFIFATALAVLSKFSTIKIKNNLYSELVETIHRPMFRPVNKRELKLFKQSQNLSRIVRNGYCGLSLCALHVVLLTQYFVDNTELPLSIYNPINMDKQWRYMLMYLYQYLAVSVCCYMNIAFDSISASFLIHIKGQLDMLCDRLEHLGEEEDDRGNDMVITIKLKNCIKHYEEIVRISGIVENLISFPISTQIACSVLVLVANFYAMSFLSDPGDYANFIKFLIYQLCMLSQIYILCYFPSEVTFKSEVIPYYLYCSQWVEWNKLNRKLTLLMMTRFDIPISIRSINPTFTFNLAAFTSIVNSSYSYFALLKRINS	392
ChomOr25		tig00009173	430519	433196	+	ATGTCGACCAATAAATATTCGCAACAATTTCGTAAAATCTTCAGTGTAACACGATTTCTTTCTGAACTTTGTGGTGCTGATATTATAAAAGATGATTACCGAGTTACCTTGAAGACGGGAATGGTTATAGTGGTCATTAATTTAGCATTAATTTTTATATTTTATTGTAATTATATTGAGGTCATTGGTAATGGAGATTGGACTATGCTTCTGAAGTCGACATCAGTTATTGGTATTGGTGTACAGGGTTATATTAAACTGGTGAATGCTGTGACACAACGTAATAATTTCATTTTCTTATACAACACGATCAATGACATGTATGAGACCTATGAACAGAGAGAATTACCCTATAAAAATTGTTTAAGGGATAATTTGTCGTTGGTGAAAAAACTCTTA…	1167	MSTNKYSQQFRKIFSVTRFLSELCGADIIKDDYRVTLKTGMVIVVINLALIFIFYCNYIEVIGNGDWTMLLKSTSVIGIGVQGYIKLVNAVTQRNNFIFLYNTINDMYETYEQRELPYKNCLRDNLSLVKKLLTFIAVIVLITSITVTLLPVYMLIFYQKKVDILPFYLPYLDNTTEFGFYCTFAFQATCVILGGYGNSAVDTWLFIYAAHVPMMKNIMKCKFDDLDVVLEEHPRCMEKSKDFLKDILQWHQKYIHFCEILKETFFWVIFVQLGSETWGIISTIVCMFMGIWTPAPIFLFYLFVIFYTYCSLGNIVEVANDDVTNMIYDCNWYNLTVPEQKMILIMLRESQQAAGMSIGGVAPLSLNTALQITKTIYTMSMMLDRYFN	388
ChomOr26		tig00009203	1523557	1524763	+	ATGGACGGAACATTACAAATTAAAAATCCATTTCAGAAGCATTTTCTATACTGGCGTATTTTGGGTTTAATACCCACCGAGAAATATCGTGGACTATATAGGGTATATTCGATTTTCGTTAACGTTTTCATAACAATCGGTTATCCATTACATTTAATGTTGGGTCTATTCAAGAGTTCAACTCTCAATGATATAATCCAAATTGTGGCCATTAATTTACCCTGTATAGTCTGCTCCATGAAAACAATATTTATATGGATCAAGTTCGAAAATGTCAAAATTATAATGGAGATTTTAAGAAAACAGAATCAGCGTATATCTCTTTGTGAAGATGAGATGTTTTATTACAGAAATACGATTTTGAAAAATTTGCGTTATATTTTCAATATGTTCGTTATG…	1152	MDGTLQIKNPFQKHFLYWRILGLIPTEKYRGLYRVYSIFVNVFITIGYPLHLMLGLFKSSTLNDIIQIVAINLPCIVCSMKTIFIWIKFENVKIIMEILRKQNQRISLCEDEMFYYRNTILKNLRYIFNMFVMLYGPTLIFSEAAVLINGFMGGNWTLMFPAYFPFDIYGSTLNYSVAHLYQYLGVTFQTLQGFTNDTFHSMQLTLLSGQIHTLGLRVTKLATNRNKSKAENNRKLLKCIQDHKDLLRYRLNLEDIISIYMFFQILITSINMCTSIVFLLLFADDPFTLIYYFNYFLAIALQIFPICYYGSEVELKFQNLTYALFSSNWFDQDEKFKRNLTIFAEVTKKPLHITALMFQINLNLFMAVCKNSYSLFALIMNMK	383
ChomOr27		tig00009228	269246	276874	-	ATGACTAAATGGCGTAAATTGTTTGCTGCTATTTTTCCTTCCAATCCGGAAATTGGTCAAATTGGTTCTATAGATTTAAACATATGGATAGCCAATATAGCTGGTGTACCTTTAATTGGAATTAAAAGGGAATCTCATATCGCTAAAGGAATAATTGTGTTATATGGTTTGGGAGTTATCACCTTGATATGTTTTATTTATAGCAGTTTTGAAGTATGTGATTTAGTATTGAGAGTGGATGATTTGGATAAATTGACAAAAAATATTTCTTTGCTATTGACTCATATATCGGGAGCATTTAAGACTTTAAACTTAATTTATCGCTATAACGATCTAAAAAGCGTTATAGAAAAGTTGAAATATGTTGCAAAAACTTATGTAAAATCCAAAAAGCAGCTT…	1239	MTKWRKLFAAIFPSNPEIGQIGSIDLNIWIANIAGVPLIGIKRESHIAKGIIVLYGLGVITLICFIYSSFEVCDLVLRVDDLDKLTKNISLLLTHISGAFKTLNLIYRYNDLKSVIEKLKYVAKTYVKSKKQLESFNNGEVETKVALIIYLIMVDCTAILGFIFLFMYPENIAGKVFPYRVLLPDWLPPFWQHLYMGLSVLIFGTQIVAVDILNVNIINQIRFQLIIINLSFDELIVDTIPSNIKDSKALDLYKENPLKRLNSIIVHHCLLKEIRQLTENIFSRPVLFQFFSSLVIFAMTGFQATVKNYDNSGAILIYFYCGCIFCQLFVYCWFGNEVFEQSKTLATRGFNSSWYLYDQRYGKSLVIFLANAQQPFLFTAGGFIGLSLPTFAGILSKSY…	412
ChomOr28		tig00009232	20487	24719	-	ATGTCGAAGATGTTAAGAGACGCTTTAAAAGCTCAAGAAATTTCAAATGATAGAGCTTTGAAACTTTTTTATAAAATCTCTTTTATGACAGGAGTAAATATTAAATACAAGACCGGATTTAAAGATCCAATTAAGATAATTAATGCCTTTTTGGTAATAATATCTTTGGTCGGTCTCAGTGCTCAATACTGTTTGGTGTGGCATAATCGTAAGGAGCCATTTGTTGAATCCGCTGATGCCATATGTACTGCTAATCAAGCCTGGATTGCCATTTTTAAATTAATTTATTTGGTATTTGTTCAACATGAATTCTACGATCTTTTACATACAGCCACCGACGGTGCTTTACTTTATGATTTGGGTATTTTCGATTTGGCCATAAATTGTAAACAAAAACTT…	1263	MSKMLRDALKAQEISNDRALKLFYKISFMTGVNIKYKTGFKDPIKIINAFLVIISLVGLSAQYCLVWHNRKEPFVESADAICTANQAWIAIFKLIYLVFVQHEFYDLLHTATDGALLYDLGIFDLAINCKQKLLQEISNILSDSWIHIRHQLNFFTFSCMMACGFYMFSCIFVNYYYTHVQPQNFTLQLPMPALFPMWHDYGMTLPYYPIQYIIAGIENYICGMCAICFDGIFIVIVVHCATLFEVLHQLLEQATDNEIPQSERIKYLLCCVRLHERIHRYYSKINEMYRNPSLAQCLLSMLVLCVVMFMANVGLEQDITLFFKMLCFLCAAGFQIIIYCYNGQKIITQSEKSPSVWYNSSWYNESKQFKYIINMMLLRSNRTLYLQVSGFTTMSHMTL…	420	1
ChomOr29		tig00009232	27382	32201	+	ATGTCTGAAGATTTAAATAAAATTTTGTACAAAAAGAGTTTGCAAAATAAGAAAATTATAAAACCTTTGGTATGGATATCCTTATCCATTGGATGTAATGTTAAATATGAATCGCAATTTATGGATCCAGTGAAATTGATAAGTTTGACCCTGCTTATATTATCATCACTTGGCCTATGTGGTCAATATTATTATATTTGGGAACATCGTTCCCAATCAATATTTGTATACACTGATGCCATTTGTACATCATTTCAAACTTGGATTTCTTTTAGCAAATTATTTCATTTTGCTTATACTCAACATCAATTCTACAAACTGGTTCAAATGGCTCAAAATTCGGATATTTTGCAAAATTTTGAAATTTTAGATTTAAATATTTTGAATAAGAAAGAGATA…	1260	MSEDLNKILYKKSLQNKKIIKPLVWISLSIGCNVKYESQFMDPVKLISLTLLILSSLGLCGQYYYIWEHRSQSIFVYTDAICTSFQTWISFSKLFHFAYTQHQFYKLVQMAQNSDILQNFEILDLNILNKKEIIDEIRTILSDSWLDIKRQLNFYTISVFGIVLWYYGSCLAVNFYNTYINPKEFDLLFPFQTSFPMWRDKGMQFPYYFITYIISGSETHISGMSAVSFAGLYIVTSLHALALLKILRRLIVYSTSEKVPSQERVKFILAWSKLHQRTYEYFSEINSLYYIQSAPLFLVSMLVICLLIFQASVGLGTDVNVVIKMVLYFSAAGFEVSMFCFNGQRITSENERLPVALYDTKWYEENMDFKFITRMMLMRTNRTIAIQVGGFTTMSLVTL…	419	1
ChomOr30		tig00009232	2833995	2838383	+	ATGTTCTTTGATAATAAAGATGATGTTATAAGGAGACATAATAAAAATAAAATTAAAGAATTAATACGAATATCTTTAAGTCTGGGTGTAAATTTATCTAGTTCATCCAATCCAAAAGATGCCTTAAAATTGATAAATTTATTTTTAGTTATTTGTAGCGGTCTATCAATGTATGGACACTGGAGTTACATAAAACGTTATATAGATGATATTTCAAAAATAGCCGAGAGCATTTGTACTGGCCTACAAACAATTATATCGATAATAAAAATGGTTTATTATCTCTTCATACAACGTAAACTATATATTTTACTACAAAAGGCTCAAACTCATGAAATCATAAGAAAATCTGAAATATTTCAGAAAGATTTGTCGATATCCTGCAAACTAAAAAAGTTT…	1248	MFFDNKDDVIRRHNKNKIKELIRISLSLGVNLSSSSNPKDALKLINLFLVICSGLSMYGHWSYIKRYIDDISKIAESICTGLQTIISIIKMVYYLFIQRKLYILLQKAQTHEIIRKSEIFQKDLSISCKLKKFIQELMERNWKNIRMQLIFYICCCTLIISNYFFSALFLNMYHGIKKTPNYKHELPYPSVYPIWEDKGMTFPYYHIQMVFGGSATYIAGLCAVSFDGVFIVLCVHGVGLVQVLNVMIESSTAPEVPKDKRVEYLRYCTFQYQRTYEYVLTLDNIYRQISLSQFLLSLLIWGIVLFQMSIGLESDKITLLRMVLYLSAAGFEIVIYCYNSQRLTNEFEKIPLAFYSCEWYNESEEFKQLVRMMILRTNRTLSLNISWFTKMSLQTLLNM…	415	1
ChomOr31		tig00009232	2841579	2849111	+	ATGATTTCTGAGAACGAAGTAAAAACATTAAAGGAACAAAATTACAGCAAAATTAAAGAATTGATACGTATATCTTTTGGATTAGGTGTTAACCTTACTAGTCCTTCTTTAATTAAGGATTCCCTAAAAATATTAAACATATTTTTAGTTGTTTGCAGTGGTCTCTCAATGTATGGTCATTGGAGCTATACCAAACGTTATTTTGAAGATCTTTCAAAAATATCAGAAAGTGTCTGCACAGCATTTCAAACTATGGTATCGATGATTAAAATGATTTACTATCTTTTCGTACAAAGGAAATTATACGTCCTTCTTAATCAGGCACAAACTCATGAAATAATTAGAAAAATGGAAATATTTCGAGGAGATTTTCCCAATAAAGAGAAATTAAAAAATATT…	1248	MISENEVKTLKEQNYSKIKELIRISFGLGVNLTSPSLIKDSLKILNIFLVVCSGLSMYGHWSYTKRYFEDLSKISESVCTAFQTMVSMIKMIYYLFVQRKLYVLLNQAQTHEIIRKMEIFRGDFPNKEKLKNILHDIMEKNWKNIRVQLIFYICCCTAIISNYFFVALFTNIYHDIKDTANYQLMLPFPALYPIWEKKGTSFPYYPIQMVLGGCADYIAGMCAVSFDGVFIVLCVHGVGLIESLNAIIEDSTSSNVPKARRIEYLRYCIRQQQRIFDYLQTIDNIYRQISLSQFLLSLLIWGIVLFQMSVGLESSKIILVRMVLYLSAAGYEIVIYCYNSQRLTTECEKIPLALYSCEWYNESEEFKQLIRMMILRTNRPFNLNISWFTTMSLPTLLAM…	415
ChomOr32		tig00009232	2851897	2858202	+	ATGTTACCTGAGGACGATGCAAAGGCAATAAAGAAACATAACTACAACAAAATTAAAGAGTTGATACGAATTTCATTTGGAATTGGTATTAATCTTACAAGTCCTTCCTCGTTTAAGGACTCACTGAGATTATTAAACATATTCTTAGTGTTTTGCAGTGGTCTTTCAATGTACGGTCATTGGAGCTATACGACACGTTATACTAATGATCTTTCGAAAATGTCTGAAAGTGTTTGCACAGCATTTCAAACTATAGTATCGATGATTAAAATGATTTACTGTCTATTCGTTCAAAAGAAATTATACTTTCTCCTTAATCAGGCACAAACCCATGAAATTATTAGAAAAATAGAAGTATTTCAAAGAGATTTTCCCAATAAAGAAAAACTGAAAAGAACC…	1248	MLPEDDAKAIKKHNYNKIKELIRISFGIGINLTSPSSFKDSLRLLNIFLVFCSGLSMYGHWSYTTRYTNDLSKMSESVCTAFQTIVSMIKMIYCLFVQKKLYFLLNQAQTHEIIRKIEVFQRDFPNKEKLKRTINNIMERNWKDIRFQLIFYICCVTAIISNYFLVAVFTNIYHEIKETPSYQLVMPFPALYPIWESKGTSFPYYHIQMFLGTCADYISGMGAITFEGIFIVLCVHGVGLIQGLNAMIENSTTANVPRERRVEYLRHCIRLQQRIFDYLHSLDNIYRHISLSQFLLSLLIWGIVLFQVVVGLESSKMIFLRMILYLAAAGYEIIIYCYNSQRLTTECEKIPLALYSCEWYNESEEFKQLIRMMILRTNRPFNLNISWFTTMSLPTLVAM…	415
ChomOr33		tig00009288	845344	847344	-	ATGTCCAAAAAGCTTGTACGCACCTATGAGGATTTCATGAAAATCCCTGTGGTTTTCTATAAAACTATAGGAGAAGATATATTCGATTATCGTTCCAACAATCGTCGTCTCAGTTTAATCTTTAAATGTTTATTGTATGCGGGATTTGCTAATTTCAATATTTTAGTTTTGGGTGAAATCATATATTTCTATCAGGCAGTGCAATCGAAAGATACTGTTTTGGGTGCTATAGCTGTGGCACCCTGTATTGGTTTCTCCTTTGTGGCCGATTTCAAACAAATTGCTTTGGTGCGTAATAAGAAAATTGTACAACAACATTTCGTTCAAATGGAAGAGATATTTCCGAATACCAGACAAAAGCAGAAACAATACAAATTACACGATCACGAACGTATTATG…	1206	MSKKLVRTYEDFMKIPVVFYKTIGEDIFDYRSNNRRLSLIFKCLLYAGFANFNILVLGEIIYFYQAVQSKDTVLGAIAVAPCIGFSFVADFKQIALVRNKKIVQQHFVQMEEIFPNTRQKQKQYKLHDHERIMHRVMIIFSILCLAYTSTFSLYPACKSFVQYYFLGAEKFERRFGFLIWYPYDATGKTWVYWLTYLGQVHGAYLAGVAFLSADLLLVTSVTQLNMHFDNLSQELEHYEPNVKHDKEDLKFLSRVIKQHINLLELSEHVNIIFSFSLLLNFLTASLTICFIGFQVTTSSLEVIIMYCIFLLASMLQVFIVCFYGDELMTVSVKIGDAAYNQNWFTGSTRYKKMLVLLIRRSQRPSCIIPPTFNAVSFESYMKVISMSYRFFALLRTTYY…	401
ChomOr34		tig00009290	11834	13243	-	ATGTCCAACAAATTTTTACGCACCTATGAGGATTTCATAAAAATTCCCGTGTTTTTCTATAAAACTATAGGAGAAGATATATTCGATTATCGTTCCAACAATCGTCGTCTCAGTTTAATCTTTAAATGTTTATTATGTGCGGGATTTGCTAATTTCAATATTTTAGTTTTGGGTGAAATTATATATTTCTATCAGGCAGTGCAATCGAAAGATACTGTTTTGGGTGCTATAGCTGTGGCACCCTGCATTGGTTTCTCTTTTGTGGCCGATTTCAAACAAATTGCTTTGGTGCGTAATAAGAAAATTGTTCATCAGCATTTCGATCAAATGGAAGAGATATTTCCGAATACCAGCCAAAAGCAGAAACAATACAAATTACATGATCACGAACGTATTATG…	1206	MSNKFLRTYEDFIKIPVFFYKTIGEDIFDYRSNNRRLSLIFKCLLCAGFANFNILVLGEIIYFYQAVQSKDTVLGAIAVAPCIGFSFVADFKQIALVRNKKIVHQHFDQMEEIFPNTSQKQKQYKLHDHERIMHRVMIIFSILCLAYTSTFSLYPACKSFVQYYFLGAEKFERKFGFLVWYPYDTTGKTWVFWLTYLGQIHGAYLAGVAFLSADLLLVTSITQLNMHFDNLSQELEHYEPNVEHDKDDLKFLSRVIKQHIHLLELSEHVNIIFSFSLLLNFLTASLTICFIGFQVTTSSLEVIIMYCIFLLASMLQVFIVCYYGDELMTASVKIGYGAYNQNWFNASIRYKKMLVLIILRSQRPSCITPPTFNAVSFESYMKVISMSYRFFALLRTTYY…	401
ChomOr35		tig00009319	696702	697968	+	ATGGCATACGATACCTTGGAAAAATCTCGAATTATTATTAAAATTCTTACCGCAGTAGGTATTTTGACCAATGAAAAATTGCAACGTAGATTACCAAAGATTCCATCAATATTTTTCAAACTTCTAATACATCTACCGCTGACATTTACTCTTACCATTTCAATGTGGTGGGAGGTTTTATCGAGTACAGATTTATATGACGCCTCTAATGTTCTGTACATTGTCTTAACCGAAACAGCATTGGTTGTGAAAGTTCTAAGCGCTTGGTACAATGATGCCTTGATTAAATCCATGTTTTTTGAATGGCAGCATAATGAAATGTTCGAATTGGAAACAACCGAAGAATGTGTCATTTGGAGAGATGCAATGCAAACGTACAATTTAATAAAAATTCTTTAT…	1158	MAYDTLEKSRIIIKILTAVGILTNEKLQRRLPKIPSIFFKLLIHLPLTFTLTISMWWEVLSSTDLYDASNVLYIVLTETALVVKVLSAWYNDALIKSMFFEWQHNEMFELETTEECVIWRDAMQTYNLIKILYIGCSLSVVGFGFTAVLFLNHYQLPFPYWLPFDWTDPLNYWYAYSYELIALPVTCISNCTSDMFFCYMMQHLALQFKIAAMRLEKLGFEKNENNRETTKKLLGIIKLHLKLKSVSKSCEQIVSYPICAQIVLSAFILCFSLYRLQNFNALEDPGTFMSLLQFAVAMNLQIFLPCYFANKLTMESSQLLNSIYNSKWYEMSPHNRKIILMFMQYLQKPVILKAGYFFNIGLPTYSKTMNNAYSFFALLLNMDVE	385
ChomOr36P	indels73_99	tig00009319	701400	702675	+	ATGACATACGATACCTTGGAAAAATCTCGTATTATTATTAAAATTCTATCCACTGTTGGTGTTTTAACAAATAAaAAATTACAACGTAAATTCCCTAAaATTCCATTGATTTTGTTTAAACTTTTGGTACAGCTGCCATCAACATTTTATCTTACCATATCAATGTGGTGGATCGTTTTATCTAGTACAGATTTAAATGAGGCCAGTGATATTTTATACATTGTCTTAACGGAAACAGCGTTAGTTGTGAAAATACTTAGTATTTGGTATAATGATAAATTGATTAAATCCATGTTCTTTGAATGGCAGCATAACGAAATGTTCGAATTGAAAACAACCGAAGAATGTGTGATTTGGAGGGATACAATGAAAGTGTACAATTTGATAACAGTGAATTAC…	1158	MTYDTLEKSRIIIKILSTVGVLTNEKLQRKFPKIPLILFKLLVQLPSTFYLTISMWWIVLSSTDLNEASDILYIVLTETALVVKILSIWYNDKLIKSMFFEWQHNEMFELKTTEECVIWRDTMKVYNLITVNYIGCSLSVVGFGFAAVLFLSHYQLPFSYWLPFDWTDPINYWYAYFYELITLPVACISNCTSDMFFCYMMQHLALQFKMAALRLEKLGFQNINTNRETTEKLLVVIKLHLKLKRMSRSCERIISYPICAQILLSAFILCFSLYRLQNINALEDPVSFLSLVQFVMAMILQIFLPCYFSNKLTMESSQLLNSIYNSKWYEMSPHNRKLILMFMQYLQEPVILKAGCFFHIGLPIFTKTMNNAYSFFALLLNMNVE	385
ChomOr37		tig00009350	578690	575862	+	ATGATTAAAACACAAAACCTTTTAGAATCAAAAACCATTAATGAATGCGATAGAATCTTAGCTGCCCGCGGATTAATTAAACTAATGCAAGGCATTGGCATGTGGCAATGGAAAATGGAATATGCGAATGAAGAGGAATTCAAAAAATATCAAAGATTACAGTATTTTCAACGTTTCTGCATACACATGCCCATCACTTTCACCTACATAGCACTCATGTGGTTGGCAGTATTTCTAGCACCAGATTTAGATCAGGCCGGCGACGTTCTTTATATGTCATTCACTGAGGCTGCTTTGGTCGTGAAAATGGTAAACATTTGGCGTTATTCCATAAAAGCTAGAGATTTTATCAATGAGCTGGCTAATGGCGATAGTTTTAAGTTGAAAAACAAAGAAGAG…	1203	MIKTQNLLESKTINECDRILAARGLIKLMQGIGMWQWKMEYANEEEFKKYQRLQYFQRFCIHMPITFTYIALMWLAVFLAPDLDQAGDVLYMSFTEAALVVKMVNIWRYSIKARDFINELANGDSFKLKNKEEIELWQQRQKQFRLVIIIFLGGSVLTVTAASLGVLFSEEYELPFAYWVPFEWHMNKRNYWIAYVYNVFGICVTATTNVCMDMIGSYFLFHTSVLYQILGLRLLHLKAVAEKDVVKELRKIFKFHEHVRRMTRECELLVSWYTLAQIVLSAFILCFCGYRIQKMNIMENLGQFFSMLQFLFVMILEIYLPCYFANEITWNSSLLCTEIYSSEWLKFSIPTRKLIYLYMEFIKHPEKVKAGNYFHVGLPIFTKVMNNAYSFFALIMNVEK	400
ChomOr38P		tig00009441	107958	113155	-	ATGGACTCAATTAAAGTTAAACGTCAAGATCTCTTTAAAATAATACGTCGCACCATGTATTTCGCGTGTATGCATCCCATGGATTTGAAGCATCAATTACCTAAATTCTTTTCTAAACTGGGCTCTGTATTGGAGTTAATATTTGAGCTATTTCTATATTTTGTCTCCATTCATATAGTGATTTTATATATTTGCACAATTTATTTAAATTTTGATACGGGAGATTTGGAATTTTTGGTGAATTGTTTAATGCAAACTGTTATTTATTTATGGACTATTGCTATGAAATTATATTTTCGACGGCTGAGACCAAAAACCCTTAAGAGTTTAATTGATTTAATAGGTTTTAGATATAAAATACGTTCGGCTATTGGATTTTCCTATGTGACAATGGATGAT…	1353	MDSIKVKRQDLFKIIRRTMYFACMHPMDLKHQLPKFFSKLGSVLELIFELFLYFVSIHIVILYICTIYLNFDTGDLEFLVNCLMQTVIYLWTIAMKLYFRRLRPKTLKSLIDLIGFRYKIRSAIGFSYVTMDDCLVMTNKWIKFYVYNCFLCAILWAMLPITNNDRSLPLTCWYPFDYKKPVIYEIVYFLQFVGQIQVAASFCGSSGFHMVLSILISGQYDILFCSLKNIVATVALKQGESKENLRKLYKKQYDGFSEINEFYCSKEIFMDIDDLLHYTKNEEPAQDFRLHFRNAFKDCIDHHRFIWKCLKKMENFYAPIWFFKTGQVIFLMCLVAFVSVKSTTANSSFMKILTLGQYLLMVALELLVICYFGEIICFNSQRCGEAVLRSPWYTHLRET…	450
ChomOr39P	indel1185	tig00009441	115993	118241	-	ATGGACTTCGAAGATGAAAATCGTCAGGATCTTTTTAATTTCATGCGTATACCCATGTATTACGCAAACATGTATCCCTTACATTTAGAAAAACGTTTCCCTGGTCCTCTTAAAATTGTGGGCTTTTTATTGGAATTAATCTATGAGATATTTCTATATTTTGTCACTATTCATATAGTGATTTTTCATATATATACGATTTATTTAAATTATAATAAAGGAGATTTGGATCTACTAGTTAATTGTTTTATGCAAGTCATTATTTATTCCTGGGTGATTTTGATGAAATTATATTTCCGTCATTTGCGCTATAAAGTACTTAAAGATTTAATTGAATTTATGAATTTAAAATACAAAACACGTTCGGCAATTGGATTTACATATGTGACTATGGATGAT…	1336	MDFEDENRQDLFNFMRIPMYYANMYPLHLEKRFPGPLKIVGFLLELIYEIFLYFVTIHIVIFHIYTIYLNYNKGDLDLLVNCFMQVIIYSWVILMKLYFRHLRYKVLKDLIEFMNLKYKTRSAIGFTYVTMDDTLALSNMFIKVYVYISIIGGLFWIIVPIAHGDRSLPLACWYPFDYKKPMIYEILYFLQSVGQFQVALAFCGSSGFHMILSILISGQYDILFCSLKNILATVAIKRNASKSELRNLHKQQLFTKPEVNEFFCSKEITCKIDTFTQNQDFSLHFRNAFKKCVDHHRYILECLNKMESFFSPIWFLKTGEIISVMCLLAFISVKSTLINSSLIKTFLLGEYLLLVSWELLVICYFGEIVNANSQRCGEALMRSPWYIHMREMRYDFLLF…	444
ChomOr40		tig00009441	118200	122060	-	ATGATGTTTGAAGACATTAAACGTCAAGATCTTTTTACTTTCACACGTTATACGTTGTATTACGCAGAAATGCATTCATTACATTTGGAGCAACGATTTCCTCAACGCATTAGTTTTATAGGTTATTTATTGGAATTAATGTGGGAAATATTTTTATATTTTATCACTATTCATATAGCAATTTTATATATGTGTACGATTTATTTGAATTACTATAAAGGAGATTTGGCATTTTTGGTGAATTGTTTAATGCAAACAATTATTTATTTATGGGCCATATTTATGAAAATATATTTTCGTCGCTTGCAACCGAAATTATTAGAAGAATTAATTGGTTTTATAAATTTAAAATATAAAACACGTTCAGCGATTGGATTTACTTACGTCACTATGGATGGC…	1347	MMFEDIKRQDLFTFTRYTLYYAEMHSLHLEQRFPQRISFIGYLLELMWEIFLYFITIHIAILYMCTIYLNYYKGDLAFLVNCLMQTIIYLWAIFMKIYFRRLQPKLLEELIGFINLKYKTRSAIGFTYVTMDGSFAMSKLFIKIYVYISFIGCIFWIIVPIAYGDRSLPLACWYPFDYKQPVIYETIYFLQFIGQIQIAAAFCGSSGFHMVLSILISGQYDILFCSLKNILATVAVDRNATKSELRDLFKHQEFTKPEKNEYFCSKEITCRIDTLHQNTIMTQHQHFQLHFRNAFKKCVDHHRYIMECLNKMESFYSPIWFFKMGEVILAMCLLAFVSVKVINTAAVEIVLLVQYLFLVTWELLIICYFGEIVYANSQRCAEALMRSPWYIHMREMRYD…	448
ChomOr41		tig00009441	123887	126580	-	ATGTCGTTGGAACGCCAAGATCTTTTCTCATTTATACGTTTTACCTTATATTACGGGGAAATGTTTTCTTTGCATTTGGAACAACGTTTTCCTCCCTTTCTCAGAATTTTAGGTGCATCACTTGAATTGATATATGAAATATTTCTATATTTTGTCGCCATTCACTTGGCGATTTTATATATGTTCACGATTTATTTTAATTATCTTAAGGGAGATTTAACTTTATTAGTCAATAGTTTAATGCAAACAAATATTTTTATATGGACAGTTGCTATGAAGTTATATTTTCGTCGTTTAAGACCAAAAGTATTAAAAGATTTAGTTGATTTTATAAACTTAAAATATAAACCACGTTCGGAAATTGGATTTACCCACGTCACTATGGATGGCAGTTTAGCT…	1332	MSLERQDLFSFIRFTLYYGEMFSLHLEQRFPPFLRILGASLELIYEIFLYFVAIHLAILYMFTIYFNYLKGDLTLLVNSLMQTNIFIWTVAMKLYFRRLRPKVLKDLVDFINLKYKPRSEIGFTHVTMDGSLALSNKFIKVYVYCSFMGCIFWIIVPFAYNDRRLPLACWYPFDYKQPYIYETIYFLQFVGQIQVAAAFCGSSGFHMVLAVLISGQYDILFCSLKNILATVAIKRNATKSELRDLYNKQLFTKPELNEFYCCKEIVCKFEDLIQTQNQNFHFQFRDALKKCVDHHRYIVECLNKMESFYSPIWFLKTAQVIFAMCLMTFESFKSTSTKSSPMQVITVGQYLFLVTWELLIICYFGEIVYVQSQRCGEALLRSPWYIHMREMKYDFLLFM…	443
ChomOr42P		tig00009441	127835	130072	-	ATGGACATAAAACGTCAAGATCTTTTTTCATTTATACGTCGAACAATGTATTACGGAGACATGTATTCTTTGCATTTGGAGAAACATTTTCCCAGTTCCCTTAGAGTTGTAGGCGTGACATTGCAATTAATATTGGAGATATTTCAGTATTTTGTTGTAATTCACATTATGATTTTATATATGTGTACAATTTATATGAACTATGACAAGGGAGATTTGGACTTATTGGTTATTTGTTTAATGCAAACAAATGTTTATTGGTGGGCAATTTTTATGAAAATATATTTTCGTCGTTTGCGATCTAAAGCACTTGAGGACTTAATTGATTTTATGAATTTAAAATATAAAACACATTCAGAAATTGGTTTCACGTACGTGACTATGGAAGATAGTTTGGTA…	1386	MDIKRQDLFSFIRRTMYYGDMYSLHLEKHFPSSLRVVGVTLQLILEIFQYFVVIHIMILYMCTIYMNYDKGDLDLLVICLMQTNVYWWAIFMKIYFRRLRSKALEDLIDFMNLKYKTHSEIGFTYVTMEDSLVMSNKWIKIFVYCCFIGCIFWIIVPISYGDRSLPLACWYPFDYKRPVIYEIMYFLQSVAQIQVAAAFSASSGFHMVLAILISGQYDILCCSLKNIIATVAIEMNVTNSELRKLYRQQEFTKSEVNEFYCSKEIAYKIDTLILRTTKKSSRKAIRKSNNQKRSSTTKPQNFHFQFRNALKKSVDHHRYILECLNKMESFYSPIWFLKTAQVLFAVTLMTFSTKARTSYMEMITLGQYLFLDSWELLIICYFGEIVNANSQRCGEALMR…	461
ChomOr43P	indels963_1318	tig00009441	132138	133833	-	ATGGTCTTAGAAGACATCAAACGTCAAGATCTTTTTACCTTCCTACGTTTCACTTTGTGTTACGCAAATATGTATTCTCTACATTTAGAGAAACGTTTACCTCGTTCCCTCAGATTTCTGGGCAACTCAATAGAATTATCAGTGGAAATATTTCTATATTTCGTGATAATTCATATTATGATTTTATATATGTGTACGATTTATTTAAATTATGACAAGGGTGATTTAGAATTATTGGTGAATTGTTTAATGCAAACAATTATTTATTTATGGACAATAACAATGAAATTATATTTTCGCCGCTTGAGACCAAAATTATTGAAGGATTTAATTGATTTCATAAATTTAAAATACAGAACACGTTCGGCATTGGGATTTACCTATGTGACCATGGCTGGC…	1353	MVLEDIKRQDLFTFLRFTLCYANMYSLHLEKRLPRSLRFLGNSIELSVEIFLYFVIIHIMILYMCTIYLNYDKGDLELLVNCLMQTIIYLWTITMKLYFRRLRPKLLKDLIDFINLKYRTRSALGFTYVTMAGSLSMSNKLIKAYVCSCFLGTFFWIILPISYGDRSLPLPCWYPIDYKQPVIYEIIYFLQFIGQTQVAAAFSTSSGFHMVLGTLISGQYDILFCSLKNIFATIAIKRNATKSKLRKLFKQQEFTKPEINEFYCSKEITCKIDTLVLESKILYPQNFQLHFRNALKKCVDHHRYILECLNKMESFLSPIWFLKTGQIISLLCLLAFVSVKSTTANSSLLKIMSLGQYLFLVVWELLIVCYFGEIIYFNSQRCGEALMRSPWYIHMREMK…	450
ChomOr44		tig00009441	134296	137300	-	ATGGACTTGGCAGAAGAGAAACGTCAAGATCTTTTTTCCTTCATACGCATCACTATGTATTCGGCGAATATGTGTTCTTTACATTTGGAGAGACGTTTTCCTTATTTTCTCAAATATGCGGGAATTTTCGTGGAATTTTTATTTGAGCTCTTTCTGTACTTTGTTACCATTCATATAGTGGTTTTATATATGTGTACAATATATTTGAATTATGATAAAGGAGATTTGGAATTATTGGTTAATTGTTTGATACAAACAATTATTTATTATTGGACCATAACTATGAAAATATATTTTCGCCGTATACGCCCTAAATCACTTGAGAATTTAATTGATTTTATAAATTTAAACTACAAAACACGTTCAGCGATTGGATTTACGTACGTGACTATGGATGGC…	1350	MDLAEEKRQDLFSFIRITMYSANMCSLHLERRFPYFLKYAGIFVEFLFELFLYFVTIHIVVLYMCTIYLNYDKGDLELLVNCLIQTIIYYWTITMKIYFRRIRPKSLENLIDFINLNYKTRSAIGFTYVTMDGSLAMSNKWIKVYVYCCFLGTIFWLILPIAYGDRSLPLACWYPFDYKQPVIYETMYFLQSVGQIQVAAAFSASSGFHMVLGILISGQYDILFSSLKNILATVAIKRNASKSKLRELYQHQEFTAPEINEYYCSKEITCTVDSLVRSSKPPQHHDFRLHFRNAFKECVDHHRYIVKCLSKMESFYSLIWFFKTGEVIFLMCLVAFVSVKSTTANSLMRMVSLGQYLLLVAWELLIICYFGEIVYINSQRCGEALMRSPWYIHMREMKY…	449
ChomOr45		tig00009465	230304	231737	-	ATGTCTCGAAATAAATCTCAGCAAAATTTGGAATTTTTAACAATTCAATATTTTGCTTTTTCGAAAATGGGTCTTGATTTAAGAGCCCTAAAAAGGAGAGAGCTACTAAGGAATTATGGAAAATTCTTCTTACTGATATCGTGTACACTCTATTTGGAATATGGTTTAATAAATTTTGTAGCCCATAGTGTTACCAATATTGATGTCGCCACAGGGTCGTTATCCATGTTCAATCAGGGATGTTTGATTCTAATTAAAATTACGGTATTTTTAGTGAAGGGTGATAAATTTTTAAAATTAATATGGAATATGAATTTAATGGCGGAAAAAGCCAATTCTAAAGAGTATAAAATATGGCTGAGTGAAAATCATCGATCCCGATTAATAGGAAAAATGTAT…	1179	MSRNKSQQNLEFLTIQYFAFSKMGLDLRALKRRELLRNYGKFFLLISCTLYLEYGLINFVAHSVTNIDVATGSLSMFNQGCLILIKITVFLVKGDKFLKLIWNMNLMAEKANSKEYKIWLSENHRSRLIGKMYFYACWVAVGCAAIVPIIFMAYDYRKTDILNKKLPFGGKFPLDQDGLIIFILNYILSLIYIYALLNMTVGFDTLYGWYIYAISAHFRILRCKVHLCALKLQNNILHEFQQDIGLIVVYHNRILQFANGLNAIFGEILWAEVMLSSLQMCFVVFTLNNDADVSNMPFNFMVLVAVTMQMMIYCFGGEKLKNESLMLSFDFYLNFPWHKMSPNQKKLMLFPLMRSQKLSVLRGLFFEVDRNLLVYILKTAFSFNALLSAMKE	392
ChomOr46		tig00009467	98459	101884	+	ATGAAGCAGTTAATTAAAATCAAACCCAATACCCACATGGCATTTCTCTATCACTGGAAAGTATGGCATTGGATGGGTATTAAAGCACCCAAAAATTGCAATATTCAACGTTATCGCATCTATGCTGTATTTATTAATCTCTTGGTAACATTTCTATTTCCCTTAACCCTCATTGTTAACGTATTTTTTGCCAAAAATACTCAACAATTATGTGAAAATTTAACTATAACCATAACGGATACAATCGCAAATTTGAAATTTTTCAATGTTTATTTGGTGCGAGATGATTTGGAAAGAATTAAAACAATTCTCAACAAACTGGACAAGAGAGCTGAGAGTAAAGAAGAACAATCTATTCTAAATAATGCCATATGGATATCTCAATTATCATTTTTAATA…	1185	MKQLIKIKPNTHMAFLYHWKVWHWMGIKAPKNCNIQRYRIYAVFINLLVTFLFPLTLIVNVFFAKNTQQLCENLTITITDTIANLKFFNVYLVRDDLERIKTILNKLDKRAESKEEQSILNNAIWISQLSFLIFVRLYTVGTCLSILKVIFAEERSLLYPAWFGVNWFGNTFLYIIVITYQLFGLIIQALQNCANDSYPPAYLVILTAQMKALEVRVKAIGRHANGDEQMSLGEEERLRNLNEFNECIKDYKNILKLFTIIENIISKACLAQFVCSALVQCTVGLHFLYVVDAADLGAQILSIIFFVAVTLEVFIICYFGHYMSTQSWNLTYAFYSCGWLAQSPSFKKNLLITLMRTQKQSIIYAGSYIPVDLPTFVLLMKYAYSTFTLLIRFK	394
ChomOr47		tig00009573	61739	64495	-	ATGTTACCGAAATTTTTAACACAAATGTACCCGTTAAAAAATCATTTATTTTGTATTCCTCGTTTTGCATTGGGTCTTATTGGGTACTATCCGGAACAAGTGAGAACAACTAAATTGCATTTATGGGCTTTATTTAATATCACCATTTTGGCCTATGGATGTTATGCTGAATTTTATTATGGCATCTATTATTTAAGCATCGACATAGCCTCAGCATTGGATGCCTTGTGCCCGGTGGCCTCAAGTATTATGTCATTTCTTAAATTATTTTTCATTTGGTATTATCGGGAAGAATATAAATTTCTTATTGAAAAAGTTCGTAAACTTACGTCGGAACAAAACTCTGGAGGAAAAGTTCAAATGAAAAAGAAGTATTTCACATTAGCAACACGATTAAAT…	1197	MLPKFLTQMYPLKNHLFCIPRFALGLIGYYPEQVRTTKLHLWALFNITILAYGCYAEFYYGIYYLSIDIASALDALCPVASSIMSFLKLFFIWYYREEYKFLIEKVRKLTSEQNSGGKVQMKKKYFTLATRLNCLVLFFGFCTSTSYTIRALSSNLYLYLKGKDIIFETPYKMMFPEMLVSMPIYPLTFILGHWHGYITVLAFVGADGLFLGFCLYYATLLKSIQEDLQNILTDFDDAANIKYNTEEKVILALENIIERHNEVADLTDKFSLIMVEITLSHFITSSIIIATSVVDLLLFSGYGVIVYVVYTCAVLTEIFLYCLGGNTVMECSEELATKAYSSQWYTQSVKVQKMVLLIMVRSQRNIVIKVPFFAPSLPALTAILRFTGSVIALAKSVI	398
ChomOr48		tig00009573	472863	473801	-	ATGGCACCAAGATTTTTAACTCAATTTTATCCGCTAGAAAAACATCTATTTTGTATTCCACGTTTTGCGTTGGGTCTCATTGGGTACTATCCGGAACAAGAGAGAACAACAAAAATGCAATTTTGGTCATTATTCAATATCTCGATTTTGGCTTATGGATGTTACGCTGAATTTTATTATGGCATTCATTATTTAAGTGTCGATGTACCTATAGCATTGGATGCTTTGTGCCCAGTGGCCTCAAGCATCATGTCTTTTATAAAAATATTTTTCGTTTGGTATTATCGTGAGGAATATAAATATCTAATTGAAAAGGTTCGGAAATTGTCATCAGAACAAAATTCGAGCGGAAAAGTTCAAACGAAAAGGAAATTATTCACTTTAGCAACTCGATTGAAT…	1197	MAPRFLTQFYPLEKHLFCIPRFALGLIGYYPEQERTTKMQFWSLFNISILAYGCYAEFYYGIHYLSVDVPIALDALCPVASSIMSFIKIFFVWYYREEYKYLIEKVRKLSSEQNSSGKVQTKRKLFTLATRLNTLVLFFGFCTSSSYTLRPIISNVFLYVNGNEIVYETPYKMMFPEVLVSMPLYPLTFILGHWHGYITVLAFVGADGLFLGFCLYYAGLLKCIQEDLQNILIDIDDKTNTRYNTEEKVILALENIIERHNEVTDLTDRFSLIMVEITLSQFITSSIIIATSVVDLLLFSGYGAIVYVVYTCAVFTEIFLYCLGGNMIMESSEDLATVAYSTQWYTHSIKVQKMIMLIMLRSQRNIVIKVPFFAPSLPALAAILRFTGSVIALAKSVI	398
ChomOr49		tig00009585	629525	632197	-	ATGAAATTAGAGACGGTATCAAAATTTTCAAAAGAATCGCTTATTAATAGTCGAATATTTTTTCAAATAAATTGGAAATCTTGGCAATTTTTGGGTATGATTCCACACCCGTATTCCAAACAGTCTCAACACAAAGAACAATATAACAAACGTCTTATATGGAACTACTTTGTAAACTTTGTGGCCACATTTACATTTCCTACACATTTGATAATGGGTATATTCCTTGAAGCCTCTACGAAATCATCTCTCTTTGAGAATATACCCATTTCCTTGACCTGCATTGGGGCCAGCATAAAGACTATTTTCTATGCCATAAATATGACAAAAATAGTAAAAATGGAAACAATTTTAAAGGAGCTCGATGAACGCATACAACATGAAGAGGATCAGTTATAT…	1197	MKLETVSKFSKESLINSRIFFQINWKSWQFLGMIPHPYSKQSQHKEQYNKRLIWNYFVNFVATFTFPTHLIMGIFLEASTKSSLFENIPISLTCIGASIKTIFYAINMTKIVKMETILKELDERIQHEEDQLYYVRHIKRNLNYVQWTYVIIYLLVGFFASLAFILSNETRLFYLGWTPFDWSVSWRNYYIVLSYQFFCVFIQILQNFANDSFSPKALCALSGHIQLLYKRVARIGYDRSMSTMDNELELSRCVAHQKKLFELFDIIQEIISWPMFFQFFVSLTNLGVAMVSLLFYVTNIIYRIYYIVYFLGMIMQVFPVCYYGSDFVILFEKLHYAIFSCNWIEQSQRFKRHMMLFTERSLKKTMAMAGGMFPIHLTTFFVTIKGAYSMFAVIITMK	398
ChomOr50		tig00009585	652941	657472	-	ATGATGAATATTAAAGTTGCTGGAAAAAATACTGGGGCCAATAGTAGAGTATTTTTTAAGCCCCATTGGATTTGCTGGAAGATATTGGGCATTTCACTGGATATTGATAAAACACATAGACATAGAAATATTTACATGTTGTATAGTCTTATTTTGAATATAATGGCAACCATTTGTTATCCTTTACATTTGGCCATGCAAATCTTTCGCAGTGACTCAATGGCTGATAATATAAAAAATTTAGCTGTTTGTGTGACATGTATAGCATGCAGTTCAAAATTTATTATTTACTCCACCAAACTCTCAGTAATACGAAAATTTGAACAAACCCTTCAAATGTTAGATGAACGGATTAAAAATGAGGTGGAAATTAATTACTTTAAAAAGCTGCGAAATCGT…	1170	MMNIKVAGKNTGANSRVFFKPHWICWKILGISLDIDKTHRHRNIYMLYSLILNIMATICYPLHLAMQIFRSDSMADNIKNLAVCVTCIACSSKFIIYSTKLSVIRKFEQTLQMLDERIKNEVEINYFKKLRNRLRNIGLVFLSVYLPVGITAELSFIFRSERSLLYPAWFPFNWMESTGLFYVANVYQIVGIFVLLLQNYVDDIFPPMALCMLSGHIKILSIRVSNIGYDKKSLMDNEEELNRCVEDQQTLYNLYTTIENIISWPMFIQFGVTATNTCVAMAALLFYVSEPLDIIYYFVYFLAMPLQIFPTCYYGSDFQYLFDQLHRAIYASNWTNQTMKYKKHMLLFTERSLKQNTALAGGMVRIHLDTFFSTCQGAYSLFAIIMRMK	389
ChomOr51		tig00009594	393125	396115	-	ATGTTAAACATTTTATATAGACCACGTTTGCCTAATGGTAAACCAGTACCTTTAAATTGGGCTCTTAAACTTTATCGTTGGACGAATATAATCTGTTGGCCTCTGGAGGATAATGTACACCGTTGGTGTCATTTAGTGGATCGCTTTTTATGGGTTTTGGGTTTTATGTCTTTTGCCGTACACAACGATGCGGAATTACGATATTTAAGAGTTTATTTTAATAATTTGGATGAAATGTTAACAGGTGTGCCCACCTATCTGGTATTGATAGAATTACATTTACGGGCCTTTTCTTTGGGTCTACGAAAGGAGGATTTTAAGAAGCTGTTGAAGAAGTTTTATGCCGAAATTTATATAGAGGAATCAACCAACTCCAAACTTTTCAAACAAATTCAGCGA…	1218	MLNILYRPRLPNGKPVPLNWALKLYRWTNIICWPLEDNVHRWCHLVDRFLWVLGFMSFAVHNDAELRYLRVYFNNLDEMLTGVPTYLVLIELHLRAFSLGLRKEDFKKLLKKFYAEIYIEESTNSKLFKQIQRQIRPILTFSLFYFCALNSYIFTAVYVLATNKRELLYKMIPIVDYKNNFYYFFPLLLSNIWVGFIVTTMMFGEGNMMGFLIFNLNGRYLMMRENFNKKVNALLKTDLNGYIVDRYERVLMETLKENLRLNKFAHEIQEEFSFRIFVMFSFSAISLCALGFKVYTSPVNSIGYAFWAIGKIQEILAFGELGSTIISTTDQLSTMYYESQWESIIERSPNTADNVKLLKFVNLSICTNRKPFHFTGLNFFNVSLISVVAILQGAGSYFT…	405
ChomOr52		tig00009645	327917	329142	+	ATGCCGATTAGTAGTCCACAAGGTGAAGTAATATTTCGTTTACATTTTATTTGTTGGCGGATTTTGGGGTTTTTGCCAACCAAACGATATCGTCAGATCTATATATCGTATTCGATATTTATGAATGTAATTGTAACAATTGGTTATCCATTACATTTGATGATCGGTCTATATAAAAGTTCGACCATGAATGATATTATTAAAAATCTGGCCATAAATCTAACATGTTTGGTGTGTTCATTGAAAACTTTTACAATCTGGTTAAAATTTCAGAAGGTTCAACATATTTTCGATATTATAAGACAACAAGATAAACGTATTTCCTTGGACCAAGATGAGTGTTATTATTACAAATATAAGACCTTTAAAAAGGTACGATTTATATTGAATTTATTTGTG…	1152	MPISSPQGEVIFRLHFICWRILGFLPTKRYRQIYISYSIFMNVIVTIGYPLHLMIGLYKSSTMNDIIKNLAINLTCLVCSLKTFTIWLKFQKVQHIFDIIRQQDKRISLDQDECYYYKYKTFKKVRFILNLFVMLCVSCCAFSEMSVLINGLMGNWNLMYPAYFPFDPFGNTKFYIVAHVYQFLGVSFQILQNIVNDTFAAMHLALLSGQLHTLGMRVARLGTDKEKSQEENNRELLKCIQDHKDLLIYRSQLEEIISLYMFFQIICTSINLCASIVFLILFSSDPFTMLYYCFYFLAMLIELLPACYYGTIMEMAFQNLTYALFSSNWMDQNVKFKKNLRIFAETTKKPLYMMAWLFRINLDTFIVVCKNSYSLFALIMNMK	383
ChomOr53		tig00009645	331105	332316	+	ATGAAATCGGCTATAAAGAGTGAAACTATATTTCGACGTCATTTCATATGGTGGCGAATTTTAGGATTTTTTCCCACCGTAAAATATCGTTACGTCTACATAACCTATTCGATATTTCTGAATACAATGGTTACAATTGTTTATCCAATACATTTATTAATTGGCCTATTACGGAGTACTTCTATGTATGATACTATCAAAAATCTGGCCGTGGTGGTAACTGCTCTGGTGTGCGCCACAAAAACTTTTGTGATTTGGCTAAAATTTGAGAATATTAAAAATATGGTCGCCATAATACAGAGACAAGATAAACGTATATGTTTGGATAAGGAAGAGTATCACTACTATAAATATGTGATCTTAAGGGATTTACGTTTAATATTACAGTTCTTTATGTCC…	1149	MKSAIKSETIFRRHFIWWRILGFFPTVKYRYVYITYSIFLNTMVTIVYPIHLLIGLLRSTSMYDTIKNLAVVVTALVCATKTFVIWLKFENIKNMVAIIQRQDKRICLDKEEYHYYKYVILRDLRLILQFFMSMYAVCWITCEIPLLYNGFLNEWGLMYPAYFPFDPFASSTGYIVAHVYQFVGVSFLILQNTVHDSFAAIHLALLSGQLHMLGVRLAKLGSDKNKTLPQHNQDLLECIQDHKDLLDYRSKLEEILSLYMFFQVIFASINMCSSIVFLILFADDPWTIVHYISYLLSMMTEILPVCYYGTIMEIKFEHLTYALFSSNWLDKDAIFKQNLRIFAECTKKPMYIMAWLFRVNLNLFIGACKNAYSLFALIMNMK	382
ChomOr54		tig00009645	334379	335601	+	ATGTCGATAACTTTACAAAGTGAAACAATATTTCGTCGTCATTTTATTTGGTGGCGCATTTTGGGTTTTTTACCAACCGAAAAATATCGTTACGCCTACATTGTCTATGCGATATTATTGAATACAATGGTAACACTGGCTTATCCCATACATCTTTTAATTGGTCTCTTCATGAGCACCACAATGTATGATATAATTAAAAATTTGGCTGTTGTTGTAACCGTTATGGCCTGTTCCATAAAAACCTATGTCATATGGAGGAAATTTGAGAATATACAAAATATGTTTTCGATCATGAAAAGACAAGATAAACGCATTTGCTTGGACAAGGAGGAGACGAATTATTATAGATTTGTAATACTTAAGGAATTACGGGGACTTTTAAATATGTTTATGATC…	1149	MSITLQSETIFRRHFIWWRILGFLPTEKYRYAYIVYAILLNTMVTLAYPIHLLIGLFMSTTMYDIIKNLAVVVTVMACSIKTYVIWRKFENIQNMFSIMKRQDKRICLDKEETNYYRFVILKELRGLLNMFMILYGASWFLCELMVLVNGFMGSWLLMYPAYFPFDPYANTGWYMVAHIYQFVGVSYLILQDTVNGSFVAMNLALLSGQIHNLSMRLAKLGRQKNKTLAQHNQDLLDCLQDHKDLLEYRCKLEEIIYMYMFFQILFASINMCTSIVFLILFAADPFTLIYYLSYFLSMLAEILPVCYYGTIMEIEFGNLTYALFSSNWLDKDLKFKQNLRIFAESTKKTLYISALLFRVNLDLFLKACKNSYSLFALIMNMK	382
ChomOr55		tig00009645	337888	339101	+	ATGACCGGAATTTTTCAAATTGAAAATATATTTCGTAAACATTATTTGTACTGGCGAATTTTGGGTCTATTGCCTTCGGAGAAATATCCCAGATTATATAAAATCTATACAATTTTAATAAATCTTTCAATAACCCTGGGTTATCCTTTGCATTTAGTAATGGGTCTATTTATGAGTACAACTTTTAATGATGTTATCCAAATTTTGGCCATTAATTTGACATGTATAGTTTGTTCGCTAAAAACGTTAATAATATGGAAAAAGTTTGAAAATTTAAATCAAATAATGGAGATTTTAAGGCGGCAGGATGAACGGATTTCACAAGATAAAGATGAACTAAATTATTATAAATTTACAGTTATAAAACAATTAAAGAATATTTATTATATGTTTCTAATA…	1149	MTGIFQIENIFRKHYLYWRILGLLPSEKYPRLYKIYTILINLSITLGYPLHLVMGLFMSTTFNDVIQILAINLTCIVCSLKTLIIWKKFENLNQIMEILRRQDERISQDKDELNYYKFTVIKQLKNIYYMFLILYGASWIFSESSILINGFMGNWTLLFPAYFPFDVYASTVNYSLAHIYQYLGITFQTLQGLANDTFLSMQLALLSGQLHALALRVTKLARDHNKSHKENNQELLKCIQDHKDLLRYRLLLEDIISLCMFFQLLITSINMCTSIVFLILFANDPFTLIFYFVYFLAITGQIFPICYYGSETEMEFQNLTYALFSSNWLDQDVTFKRNLRIFAETTKKPLYISGLLFKINLNLFMAVCKNSYSLFALIMNLK	382
ChomOr56		tig00009645	340981	342215	+	ATGACCAAAAAGTCAAAAACACCAGTAAAAGCGGAGAATTTCTATCGTGTACATTTACTATGTTGGCGTATTTTGGGTTTATGGCCCACAGAGAAATATCGTGCTCTATATCAAATGTACGCCATAATATTAAATATTTTGGTAACAATCGGTTATCCTTTACACTTGATATTGGGTCTATATCATAGTAATACCATGTATGATATTATAAAAAATATGGCCATAAATCTAACATGTCTATTGTGTACCATAAAAATGACAATGATTTGGATCAAATTTCGAAATATGGAAGTATTGAGAAATATTTTATCATCACAAGTCGAGCGTATATCATTAAAGAAGGATGAAAAGGATTATTATCAGGAAAGAGTTTTGAATGAGTTATGGTTTGTGTTGAAA…	1164	MTKKSKTPVKAENFYRVHLLCWRILGLWPTEKYRALYQMYAIILNILVTIGYPLHLILGLYHSNTMYDIIKNMAINLTCLLCTIKMTMIWIKFRNMEVLRNILSSQVERISLKKDEKDYYQERVLNELWFVLKMFMLMYTLSWSSSEISVLLNGFNGNWRLMYPAYFPFDPFASTSRYMVAHIYQFFGVTIQIIQGFVIDTYLALELGLLSGQLHTLAMRVAKLGRDQKQKTKKEINQELLECIQDHKDLLRYRSKLEDMFSMCMFFQLLITSLNMCASIVFVILFVTDPYTFLYYCAYFSAITFEIFPVCYYGSVMEMEFQNLTYALFSSNWLQQDAMFRQNLRIFAETTKKPLHMMAWQVRINLNSFLIVCKNAYSLFAVIMNFK	387
ChomOr57		tig00009645	344334	345565	+	ATGACACAACAAGAACCTCCTCCTCCTCCTCAACAGGCTGAAAAATTCTTTCGGATACATTTTCTATTATGGCGTATTTTGGGTAATTCGCCCACCGAAAACTATCGTTTACTCTACATAACTTATTCGGTTTTCATAAATATCGTAATAACAATCGGTTATCCTTTGCACTTGATGATCGGTCTGTTCAAAAGTAAAACTAAATTTGATATTATAAAAAATTTAGCCATAAATCTGACATGTTTTGGTTGTTCCCTAAAAACGTTCGCAATTTGGATGAAATTTAAAAACGTTCGTCTCATATTCGATATAATACGACGACAAGATCGTAGAATTTTTCAAGCGAAAGATGAGGCTAAATATTATACAACGATAACGTTTCCCACTCTGGATAGAATA…	1167	MTQQEPPPPPQQAEKFFRIHFLLWRILGNSPTENYRLLYITYSVFINIVITIGYPLHLMIGLFKSKTKFDIIKNLAINLTCFGCSLKTFAIWMKFKNVRLIFDIIRRQDRRIFQAKDEAKYYTTITFPTLDRIMLMFQVLFAGAGLTSEVAVLTNGILGNWRLMYPAYFPFDPFANNWLYAGAHIYQFFGVSFQILQNLVNDTFAGMHMALLSSQIHILCMRVAKIGHDPKKSKEENNQELLDCIQDHKDLLEYRRKLEEVVSQYMFFQILFTSINMCVVIVFMILFARDPFTLIYYLIYLICMPVEILPACYFGTIMEFEFQNLTYALFSSNWIEQDVRFKKNLRIFAEQAKKPLYVMAWLVRINMTSFLYACKNAYSLFAVIMNMK	388
ChomOr58		tig00009650	2280371	2282100	-	ATGAATTCTGAGGACTTTTACGGTGGTTCATTTGATTTGCTCTATTCGAGGAAAGATCATGAGAGGCGTAGAAATTTATTTCACTTGCAATTATTTTTTATGAAATTAGTTGGACAAGTGCCCATAAGTTTGGAAAATTACGTACCAGAAATATGGCAAGGAACTGCAAAGTGTTTGGCTAAAATGTATTGTATATTTTCAGCGATATCTACCTCACATCTGGCATTATTATATATAAAAACAACTTACGATATGTTGCAAATGGGGGAACTGGAAGAAATAACGGATGCCCTTACAATGGCTATTATATACTCATTCGCTTCATTTGCAACATGTTACTGGTTATGGAAAACAAAGACATTAAGAGAATTTCTTGAAAATATCAATAAAGGTCATCGT…	1398	MNSEDFYGGSFDLLYSRKDHERRRNLFHLQLFFMKLVGQVPISLENYVPEIWQGTAKCLAKMYCIFSAISTSHLALLYIKTTYDMLQMGELEEITDALTMAIIYSFASFATCYWLWKTKTLREFLENINKGHRHHSMAGFTFVSSHSSYNLAYKITLYWLRSCMVGVVSWALNPLLLGSYTLPLKCWYPFNPLQPVVYEFTYASQVWCQFIMGCIFGNGSALFVSVIIIMLGQFDILYCSLKNLDYHAKLMSGKNLICLEKLQAELLQSEFDELNQYVYSKEYTTDLKVFASTKKRTQESLQIILHESLVACVHLHQFILRSCDTLEELFNPYCLVKSLQITLQLCLLVFVGVTGESSTMRIINLVQYLVLTLSELMMFTYFGELLRNHSIRAGEAFFR…	465
ChomOr59		tig00009671	89277	90851	+	ATGTTTAATCCTAAACCCAAAGAAGATTCAAAATATCATATACCACGACAATGTATCTGGTTAAAAATGAATGGTTCTTGGCCATTTAATCATGATGCTAAACTAGATTTTTATAATTCTCGAACTTTGTATGGGCTACTGTATACGATATGGTCCTGGTATATAATTTGTTCGGTTGGCATAACAATTGGTTTTCAAACAGCATTTTTGGTTAATAATTTGGGAGATATTATGATGACTACTGAGAATTGTTGTACAACATTTATGGGAGCTTTAAATTTTGTTCGTTTACTTCATATGCGTCTAAATCAAAGAGCATTTAGAGAAGTAATACAACAATTTGTAGATGATATATGGATTGTTAAAAAATATCATCCTTATATAGCTGCGGAATGTTCC…	1398	MFNPKPKEDSKYHIPRQCIWLKMNGSWPFNHDAKLDFYNSRTLYGLLYTIWSWYIICSVGITIGFQTAFLVNNLGDIMMTTENCCTTFMGALNFVRLLHMRLNQRAFREVIQQFVDDIWIVKKYHPYIAAECSKKMNTFRIMTVLLSCLIAMYCVLPLVILFFDVGLDAEEKPFPYKMLFPYNAHRGWRYVVTYIFTSFAGICVVTTLFAEDSIFGFFITYTCGKFQILHERIDNLVIDAYQLVKDKHDEREIQKMYIKLLNKIAYDHNKLIEFSNRLEKFFNPILLVNFSISSVLICVVGFQLVTGKDMFIGDYAKFLVYLFSCLSQLYVLCWNGDSLIQHSTETAQHLYDCNWEGENVYLTSAITKYQTRRHELKNKNNNLSESLQMQRKWRELHDI…	465
ChomOr60		tig00009685	520024	522144	-	ATGTATTTAAAATTTCTAACTTCTAATTATCCTCTACACGATTATTATTTTTATGTACCGAAATTCTGTTTACGTTTGGCGGGTTTTTGGCCCCAAACCCTCAAATCGCAACGAAGCATATTATTGGCTGCAAGTAACTTTATTATACTCTTAATAGGTGTCTTAACCGAAATGCATGCTGGATTTTCGTCTCTCTCTTATAATTTAGAAAAAGGTTTGGATACTTTATGTCCAGCTGGTACTTCGGCAGTTACTTTATTAAAAATGATGTTCATTTCTTATTATTGCAAAGATTTGCAATATGTTTTGAAAAAAATGCAAGCAATGCTATATGAGGAATCAGCGGCAAATCGGCGGCACCATAAAATCATAAGAAAGTTATCGGTTTTAGCATCGAGA…	1203	MYLKFLTSNYPLHDYYFYVPKFCLRLAGFWPQTLKSQRSILLAASNFIILLIGVLTEMHAGFSSLSYNLEKGLDTLCPAGTSAVTLLKMMFISYYCKDLQYVLKKMQAMLYEESAANRRHHKIIRKLSVLASRFNFAPFFTGFITCTFYTLKPLIMVSIFWYQGKEIQWSTPFNMTLPYSLLHGPLFPLAYIFTAYTGYLTIFMFAGCDAFYFEFCSHIAALLQMLQSDIEALFAKFDDKLVLSEQENNFVENRLKIIIRRHNEIMDLTHFFRQRYSIITLAHFVSAALVIGASIFDLMTYTGFGRLIYATYTVAALCQLMVYCYGGSMVAENSVHISSIISGCNWFICNPKIRRMILLIMIRSQRTLTMTVPFFSPSLATFASILQTSGSIIALASSFQ	400
ChomOr61		tig00009942	668694	669913	+	ATGACGCAAACGAATCTCTATAAAGCAGATAGTGTTAGTATATTTGAACCATTTTGGTTATGTTGGCGTTTATTGGGTATATTGTCTTGGCGGAGGAAAAACATTACCATAATCTATGATATTTTCCTGAATATATTCGTATATCTTTGGTATCCGGTCCATTTAACAGTGGGTTTAGTTTTGCTGCCGATGCAAGATGAAATCTATCAGAATATGTCTATGACTATAACGTGTATAGTTTGTACAATGAAACATTACTGCATTCGTTGGAAACTAAATCAAATCTCTGAAATGATGAAATTATTTAAAAAATTGGATAAAAGAGTTCAAAATTTTGAGGAACGTAAATATTTTACATCATTTACAATGAGCAGATCAAAGTTTTTGGCAAAAATGTAT…	1149	MTQTNLYKADSVSIFEPFWLCWRLLGILSWRRKNITIIYDIFLNIFVYLWYPVHLTVGLVLLPMQDEIYQNMSMTITCIVCTMKHYCIRWKLNQISEMMKLFKKLDKRVQNFEERKYFTSFTMSRSKFLAKMYFSVYMGANMAALAGVIWDKEKRLMYPAWFPFDWSSTFSLYFAALSYQFVGVTVLIILNFTNDAIAPVTLCLFSGQVHLLSMRVAKLGYDDRKTDKQHEQELKLCIEDHIIVINLFKLIEDALSYVQLILFISSGLNICVVIVYLFFYVNNLLGFIYYSTFLVAIAVELFPIYYYGSLLQEEFNNLPYAIFSNNWLFQTKSYRQIVVIFVEIAKRKLTMLAGGIVSIRLDSFFAICKTAYSLFAVAMNMK	382
ChomOr62_fixT	fixT	tig00010017	204207	205926	+	ATGCTTGGCTTTGAAAAACCTATTGGTCTCATAAATTTTAAACATTTCGTTAAAACGGCCTACGTATTTTATAGTTTTGCGGGCATTAAACTTTTCAAATGGGATGAAAACGATGTCATGACCTCCAAGGAAATTCTAGTATTTTGTGTTGTTATGACCAATTTAATTCTGAACTTTATATGTAAATGTTGTTTCGTGATATTTGATGAATTTGTGAGCACTGTCCAGATGACCCAATGGACCTTGTATATGGGATTTGCATTGAATGGTTTTTGTAAAATGGTCTCTGTAGCCATGGGTCGTAATACTTTGCGTAAAGTGTTAAACGAATTGGAATATTTATTTCCTAAAACGCCTAAACATCGTCGTGACTTTAAGGTCGTTGAAGGTTATAATTTT…	1203	MLGFEKPIGLINFKHFVKTAYVFYSFAGIKLFKWDENDVMTSKEILVFCVVMTNLILNFICKCCFVIFDEFVSTVQMTQWTLYMGFALNGFCKMVSVAMGRNTLRKVLNELEYLFPKTPKHRRDFKVVEGYNFFIYHLRIMVYSHWSIVMMFICFPVVQSGVEYLKTKVYVLRTPYIMTYPFEVSYDWTYFLVYVTQILGGFTVSYYFTACDTLLIPAIYVVILQFRYLCLRIKNFKSQNYEEDMKELKDILEKHYLLNDYAERVNNVFSLSILLNYMISILVIVLIGIQIITGSDYLDLVKFGGFFTSATIQVYYVCMFSTLLMESSASVGDSLMSQEWYNADVRYQRMLTLAIARSQRPAHLTAFKFFTISMESFSNLMTTAYQFFTLLKTRMEEEGF	400
ChomOr63		tig00010143	700954	702367	+	ATGTCAACGAAAAGTTTTAAATCGCTGTTGAAACAAAAAGAGTTTCAAGACTTTTGTCATTTACCGAATTTATTGACATCGAGTGTTAGTTACGATTTTCAAAATTCATCTGAGACCATTTTGTGGTATATTCTGAGGAAGTGTTATTTTGTGATTGCCGGTCTGTGTCATTGCTATATTTTTGTATTCATTGGTAGAGCTACATATAGCATGTATATATCGGATGAATTTGATTTGGGTTTATTGTTACGTTTAATATCGGGTTTTAATTATTCATTCTTTTCTTCATTAAAAAGTATTGCATTCCTTTGGAAAATTCAAGAGATACGAAGTATTTATGAGGCACTAATGAATATATATCCTAAATCAAGAAAAGAGAAAATCTCTTATGAGGTAAAT…	1230	MSTKSFKSLLKQKEFQDFCHLPNLLTSSVSYDFQNSSETILWYILRKCYFVIAGLCHCYIFVFIGRATYSMYISDEFDLGLLLRLISGFNYSFFSSLKSIAFLWKIQEIRSIYEALMNIYPKSRKEKISYEVNEGFWPKWILTIVYFYLGVVAFIATSPLLESIILYLINLVKFGWRRAEFGYYKLYEIEYSFDHRNPLAYIVTYAMEMMHAHFMIMFNICGEIWLLCFTLQLCMHFKYVSKTLENYEPNDQDFQKDQYFIETLIQKHQILLNIGNTLNMVFGYPILLLLISTAGTLVCAGVYVLTQGLGREFIEYVAFLPTAIGQYYVICHYGQQLIIKSQGVGEAAYNHSWYNGSKSYKKSIFIILMRSQKEVELNALGFQPICLEAFKMVMGNTYR…	409
ChomOr64_fixT	partial in genome	tig00010234	575052	577363	-	ATGGAAAAGGTTAAAATAAATTGTATTTTTGCTCCTGTTAAGGATGTAAGAAAAGTTTTCTTTCATGGACATAAACCAGAGAAAATCTCTTTAATTTACATGAGAAATTATATGAGATTGTTGGGTATCTTACCAGGCTCTTGGCAGAATGAATCTTTTTATTATAATTTTATTAATAAATTTATAATGCTCATGCTGGTTAAACTGTCTCTGAGTATAACATTCGATTTGTATGAAGCTTCTCATGATATTGTACAATTTGGTGATGATTTAGTGGTGCTGATTGGGATCTACTTAATTTTCTTTAAAATAATTCACTGCGCTTATTATTCCCAAGATATTGTGGACATTATATCGGAATTTAACAGAATGCATCTCTACTTCAAAAGTCTCAAAGAG…	1278	MEKVKINCIFAPVKDVRKVFFHGHKPEKISLIYMRNYMRLLGILPGSWQNESFYYNFINKFIMLMLVKLSLSITFDLYEASHDIVQFGDDLVVLIGIYLIFFKIIHCAYYSQDIVDIISEFNRMHLYFKSLKESRNLSKILRVQRLFYLAELILFFHYAVLCFLFTLAICFPPILTTNGTPYRAKYPFSWESFEDHPILFSSVYIFQCVMTQFMLISIVVIDNVGCHLFTQTTLNLKLLCIRIRELGSKTEEQNLKELHELIKFHQYMINLITKINDIYYYNYASQMAASTFMICLTAFEAMLAQDQPMIAIKFQIYMFSAFAQLFYWCLTGNMVYYNVSINYFFSNLKLFFVFKSLDVADAAYEIERWYDQSKEFKYCLRFLIKRAQNPLVFRPKPFF…	425
ChomOr65		tig00010346	16263	18022	-	ATGACTTCTCGATATTCAGAAAATTTTGAATCATTTTTCAATATCACTCGCTTCTTTTCGGCAATGTGTGGTGCTGACATTTTTAATAAAAATTATCGTATGTCATGGGTAACGTGGTGTATAATTGTTTTAATTAATGGAGCCATCATTTTCAACATCTATTCCATGTATGTGGGTGTGGCTAAACATAATGATTTGACTCAGATATTGAAATGTCTTAGCATGTTTGGAGCTGGAGTTCAAGGTTATGCCAAACTTATTAATGCCATTAAACATCAGGAATCATTTCGTTTTATTCACAATGAAATTATGGGCATTTATGTGGACTACGAAAGGAAAACTAAACATTTCCATTGCGTTTTGAAGGGCAGCATAACATTGAATAAGAAACTAATAATA…	1164	MTSRYSENFESFFNITRFFSAMCGADIFNKNYRMSWVTWCIIVLINGAIIFNIYSMYVGVAKHNDLTQILKCLSMFGAGVQGYAKLINAIKHQESFRFIHNEIMGIYVDYERKTKHFHCVLKGSITLNKKLIIFAIIFVFMSFLAIVFVPILYNLIFDERAFIMPFFFPYIDYESDFGYYLTSAFHVLCIFFGAFGNFVSDSWCFLFVAHIPLVKNILQIKFNILDEILTGEEKNAKDVNVIIKDIFQWHQKYIVFCNTIKDIFFWVIFVQVSSEFISIVCTVVCLFLGVWPAAPAFLVYSFLLFVGHCFLGNLMELSNEDITSMITNSCWYMLSVSQQKMILIMLRESQKAKGMSIGGVVPLSMNTALQMTKTIYTISMMLNNFLN	387
ChomOr66		tig00010349	613696	616881	+	ATGAGACAAGTAACGAAAGCGAAAGGTAAAGCGAAAGCGAATGTAAACGTAGAAACATGGCAGGCATTTAAATATCATTGGATTTTATGGAAATTCTTTGGATTAGTGCCACCGAAACGTGACTCTAAATGGTTTAAACCATACATAGGTTATGCGATATTTATAAATGTGACCGTCACACTATTGTTTCCCACAACACTCATTGTAAATTTGATACTTTCAAAGAATTTAACCGAATTATGTGAAAATCTCTATATGACAACAACGGATGTGATTTGCAATATAAAATTTTTAAATATAATTGTGGTAAAACACAAACTTCTTAAGGTGAATAAAATTTTACAACGTTTAGATGAAAGAACCCAAACACAAAAGGAAGTGTCCATACTGGAGGAGGGA…	1182	MRQVTKAKGKAKANVNVETWQAFKYHWILWKFFGLVPPKRDSKWFKPYIGYAIFINVTVTLLFPTTLIVNLILSKNLTELCENLYMTTTDVICNIKFLNIIVVKHKLLKVNKILQRLDERTQTQKEVSILEEGIKLARKCFITFARLFSCAIISSQMMVYLSSERKLMYPAWFPWDWKASKRNFLYAHSYQVYGLILQATQNLGNDTFPPTYLIILTAHIKALAARIKDLGANNKTSDENLYKKLTDCINDHNTIYELAHNVQDNISTTCFAQFVASGLAQCTLGVYMFYVDLDPSKILNIIIYFSAITFEIFILCYFGDLYYQANLHLTEAVYACNWMDRDEKFKQAFLILLQRSQKESCIMAGNIIPVRMPTFVKVMKTAYSVFTVLNKVN	393
ChomOr67		tig00010461	97098	99207	-	ATGAAGAAACTCGTGAAATTATCACATTTTCTATTACAAACGGATGTATTGTCCAAATCGATTGGTCTAATACCATACGAAGATGAAACTAAACCCGTACGATTTCCTTTGCTAATGAAATGGATTTTTATCATACAAATCATTAATATGAATTTTGTACTCATCTCGGAAATAATATTTGTTATCCTGTCCATAGTGCATGGTGAAAATTTCGTAGAGGCCACCATGAATTTATCGTATATTGGTTTTGTATTTGTGGGCGATATTAAAATCTTCAGTGTTTTACAAAAGAAACCTTTATTGACGATATTAATGCGAGAGATCCGTGATATATATCCCAAGGATTTGGCATTGCAAAAAGCCTTCGATGCTAAACGTTTTGTTAAGCGATTTAATTTA…	1176	MKKLVKLSHFLLQTDVLSKSIGLIPYEDETKPVRFPLLMKWIFIIQIINMNFVLISEIIFVILSIVHGENFVEATMNLSYIGFVFVGDIKIFSVLQKKPLLTILMREIRDIYPKDLALQKAFDAKRFVKRFNLISLGFVVIHEILIWSYNLYTAMSYLLYEYWLGIKIVPRILPYYAWIPWRWQGHWSYYVLYASQDLAGHTCMSGQLANDLMLCVVATQIIMHYRYLANRIEAYEPSERYEDNKKFLSDCICYHQRILNLSNYMNEVFGVSLLVNFISSSFIMCFLGFQMTIGVQADTLTMLFMFLFCSLVQILMICNYGEELIMKSENIGHVIYNHKWLNADVRYRKMLVLIIERAQKPALLKATTFLNVSLGTMTDNHVFEIKEFENV	391
ChomOr68		tig00010465	98382	99444	-	ATGAAAAAATTCGAAGATTTTTTCAAACTGGCCAATTTTTTCTATACCTCCCTGGGTATGGTACTGGTGAAAAAGGAGAACTTTTCACCGGCCAAAAGCTTATTGGCGACTTTTATCTTTTACACCGGAATAATTAATATGAATTGTGTTTTATGCTGCGAATTAATATATGTGGCCTTGGCCATTATAAATCGGAATAAATTTCTAGAAGCCACCATGACTTTATCCTATATTGGTTTTGTGGTGGTGGGAAATTTTAAAATGTTATTTGTATGGCGTAAAAAATCCGAATTGGCCAAATACCTACAGGGACTAAAGCAAATATTTCCCAATGAAAAACATCTACAGAGAAAATACAATTTAAGGAAGTATTTGTCTCATTGTACTCGCATAACCATA…	1215	MKKFEDFFKLANFFYTSLGMVLVKKENFSPAKSLLATFIFYTGIINMNCVLCCELIYVALAIINRNKFLEATMTLSYIGFVVVGNFKMLFVWRKKSELAKYLQGLKQIFPNEKHLQRKYNLRKYLSHCTRITIAFSLIYMIAIWTYNLFTVTQFLIYEKWLKIRVIEKILPYFMYTPWDWNDHWSYYVLYVSQDFAGYTSAAGQISGDLLLSSCATQMIMHYDFLAKTVQEYKSNLLSEFINKEKNFREDMEFLKNMLQYHSYLLDLSQQMNTIFGLPILLNFIASSFVICFLGFQMTIGASLETLLKLSLFLAICIAQIYLICHYGQELIDASTNVAVAVYNQDWSSTDVRFQKMLILMAARAQRPAQLRATALVLISKETMTELMQISYKFFALLRT…	404
ChomOr69		tig00010465	106107	107593	-	ATGAAATTAGCCACTTTAGAGGATTTTGTAAAGTTGGCTAATTTCTTTTATGCCACCATAGGCATACAACCTTATCGGAAAATGGACCACTCTAAGGATCACACTTTTTTGGCATCATTTATATTTTACACTGGAGTTATTAATATGAATTATGTGTTTCTAAGTGAAATTCTATATGTAATAATGGCCTTGGTGAAGGGAGAAAATTTTCTGGAGGCCACCATGACCATGTCCTATGTGGGTTTCGTGTTGGTGGGTAACATCAAAATCTATTTTGTATATCGACAAAAAGATGCTCTAACAAGATTTGTAAATGGTTTACAAAACATCTTTCCGACTACACGGGAATTACAAACGGAATATAATTTAAAGGAATATTTAAGACACTGTTCCCGCATA…	1224	MKLATLEDFVKLANFFYATIGIQPYRKMDHSKDHTFLASFIFYTGVINMNYVFLSEILYVIMALVKGENFLEATMTMSYVGFVLVGNIKIYFVYRQKDALTRFVNGLQNIFPTTRELQTEYNLKEYLRHCSRITISFSLLYMILIWTYNLFSIMQYLVYELWLNIREVGQTLPYYMYIPWNWNNHWSYYLLYAIQDFAGYTSAAGQISGDLLLTACATQMVMHYDYTAHKITNYQVKRGLKDLTVEEGYNLDMEFLRYIIRYHNNLLDLSDQLNNVFGISLLLNFVTSSFVICFVGFQVTIGATPETILKLLLFLFSSIAQVYLICYYGQQLIDSSSKIAEAVYTQNWSEADVRYKKMLVLIAERAQKPAVLKATSLVLVSRGTMTEIMQISYKFFALL…	407
ChomOr70		tig00010465	110623	114490	-	ATGGAAAGTAACCTTAAACCGGCTGTATTTAATGACTTCTTTAAATATGCGAATTTCTTTTACAACACCATTGGCGTACAACCCTATGAGGAATCTCGTAATGTCTCCAAAGGCAAAATGTTACTGACTCAACTGATATTTGTGGTGGGAATTGTTAATATGAATCTTATGCTTTTAAGTGAAATTGTATTTGTAATCATGGCCCTGGTGAATGGCAATAATTTTGTGGAAGCCACTATGACCATGTCCTATATTGGTTTTGTTTTGGTGGGCAATTTTAAAATGTTATTTGTTTGGTTGCAAAAATCATCTCTTACACGAATTGTTAATGGCCTAAAGAGGATATACCCCAAACGTTGGCAATTTCAAGAGGCATATAATTTACGCAAATATTTGAAA…	1221	MESNLKPAVFNDFFKYANFFYNTIGVQPYEESRNVSKGKMLLTQLIFVVGIVNMNLMLLSEIVFVIMALVNGNNFVEATMTMSYIGFVLVGNFKMLFVWLQKSSLTRIVNGLKRIYPKRWQFQEAYNLRKYLKQCSRITIGFSLLYMILIWTYNLFSIVEYAIYDRWLKIKKIEQSLPYVMYIPWNWHNHWSYYVLYAAQDLAGYTSATGQIASDLFLVACTTQLIMHFDYISHKITHYQCPDSVNNQRVEDIQFLKRIVRYHSYLLQLSEQLNHVFGLPLLLNFISSSFVICFVGFQITVGASAETVLKLILFLFSSIAQVYMICHYGQELIDVSSNVAHSVFNQNWSKSDIRYQKMLILIMKRSQKPVQLKATTFVHISRGTMSEIMQISYKFFALL…	406
ChomOr71		tig00010578	42807	47538	-	ATGATTGAATTATTTGGAAGACAAAAGCAATGCCTGCGTATAATGGGTCATCAGTTGGTACGTGATAAATCTGAGTTATTAGGAAAATGGCGTAACATTGTATATTTTGCCGTTCTAATGTTTGTCATGTCGGCCCAATGGCCTTTAATAGATTATTCTATTTATTATATTGACAATTTAGAATTGGCAACAGCAAGTTTAAGTATTTGTTTTACCAACATTTTGACTGTTATAAAAATAACAACATTCCTTAGCTACAAATGGCGTTTTGTCGCATTGATGACAAAACTAGAAACGATGTATCATGATTTAAAAGATCCAGCTGCTAAACGTCTGTTAGAAAATGCCAATCGTATTGCTTTTTGGATGGTGAAATTATATTGGATATCAGTAGGTTGC…	1149	MIELFGRQKQCLRIMGHQLVRDKSELLGKWRNIVYFAVLMFVMSAQWPLIDYSIYYIDNLELATASLSICFTNILTVIKITTFLSYKWRFVALMTKLETMYHDLKDPAAKRLLENANRIAFWMVKLYWISVGCTGLYFMSAPLLKIFLALIRNTEIVLELPMPMRFSFDFEHSPGYEFAYVYTGLVTLSVIMYAVATDGLFVSFCINLVSHLKILQKSIEGNTFLKADKDLHNKLKSYIEYHNLILSLYNELRHIYSPIVFGQFLMTSLQVCVIVYQMVKHINTFLVLIINITFLTSILLQLFIYCYGGEILKLESLMVGISVQLSNWYNLKPSHRRMLLLLMLRSQREAIIKAGFYEASLANFMAILKAAVSYITLIQSIE	382
ChomOr72		tig00010718	194878	197812	+	ATGACTTTGTTTTATAGGCCCAAAACAAAATATGGTGAATTTATAAAGTTACCACAAGTTTTTGATAAAGTTCTTAAATATAACGGTTGTTGGCTAACGAAGAGAGATGACGATGATATATGGTTTGATACGAAAGATAGATTATATCTTATTTATGGTTGGATTGTATATTTTAATATGGCCTTTATAATCTTTTGTGAATTGGCCTATTTTGTGGCAAATATGATGGATGTGGTGAAGGCTGTTGAAAGTTTTTGTACAGCAATGATTGGATTCTTTATTGTGATTCGAACATTTCATTATCGTTTAAATATCAAGGAGCTTAAAGAGCTCTTTGAACTGTTTGGTGAAAAAATCTGGATCGATGGCAAAAGATATCCATTGATTGTACAACGTTGT…	1257	MTLFYRPKTKYGEFIKLPQVFDKVLKYNGCWLTKRDDDDIWFDTKDRLYLIYGWIVYFNMAFIIFCELAYFVANMMDVVKAVESFCTAMIGFFIVIRTFHYRLNIKELKELFELFGEKIWIDGKRYPLIVQRCNRVLRPVFVYFILMINVLALYSAIPIYVFFTTNQTMESKDKGMPYSMIFPYDAQTGWKYFVTYVAAIFAGYVVISHFYALDAVLIMFVSYLCGQFQILHGDIVRLIPECHAEWLKCYGVTTGVSIGGNDVFNVGYATQPDAKSIKLLQDMYTKRLQELSVRHNELISVQLNDLVSFPLLVNVVNSTFLICFCGFQFLLVMVLQLYMICSCGSLLIKNSTDTAFYLYLSGKDFRNKLRFMIMRSYRPVHLNAMKFTILSLESFSKIL…	418
ChomOr73		tig00010858	75155	76518	-	ATGATTTTTAAAAAATTCAATTCTCCTTCGGAAAAATTTGATATGTTAATAAAACTTTTACAATTTACGGCTTCAGTTTGCGGTATAAATATATTTGTGCGAAATTATAAAATGACTTGGATCACTTACACTCTTTTTACGTTTACTGGCGGTTACTTTATATTTGTGTTCTGGACCATGTATAATAATTTTAATGAAGATTGGACTATTATTTTAACAGCAAGTGTAACATTGGGATCCGGTATGCAAGGTGCATCTAAACTTGTTAGTTTTATATCAGACAGAGATGAGATCATGGATTTATGTGAGCTTTTCATGAAAATTTATAAAGATTACGAAAAAAGGGGTGACAAGTATTGGAAGGGTTTAGAGTGTAGTGTGGAGAAAGTTAAAACGGGT…	1176	MIFKKFNSPSEKFDMLIKLLQFTASVCGINIFVRNYKMTWITYTLFTFTGGYFIFVFWTMYNNFNEDWTIILTASVTLGSGMQGASKLVSFISDRDEIMDLCELFMKIYKDYEKRGDKYWKGLECSVEKVKTGLISLTTLYTVGFSGMIMMPLILYALTGRRTLVILFQIPGLDIDTDYGYFTTLIIQMAFVGGSAFGLYCADLGALVYLLQGFMFSYIFAAKIESVNEMVKNPENNTKPCVDRALKDIIEWHQVYLHYTDKLNGILYYVITVQVLTAFVSTLLSVYLIIAGGWPGAYCYVLVAFSSLYIYCILGSENESAIQNFERDIYELHWYNLTVSQQKTVLQILCKTQKPQTIEIAGVMPLSVSTALQLTKAMYSITMFMFEFLVD	391
ChomOr74		tig00010858	77936	79277	-	ATGTTTTTTAAAAAGTTTAATACTCCATCGGAAAATTTTGATGTTGTTGTAAAAATTCTGCGTTTTACATCCGCAATCTGCGGCATTAACATATTTGTACGAAACTATAAAATGACTTGGATAACTTATACTCTCTTCACCTTTGTAAGCGGTTATTTCATGTTTGTATTGTGGACAATTTACCATAATTTCAGTGATGACTGGACCATAATACTTAGAGCTAGTGTCACAATAGGATCCGCTTTGCAAGGTTCTTCAAAACTAGTTAGTTTCTTAACGGACAGGGAGCAGATTATGGATCTCTGTGAGCTTTTTTGTAAAATCTATAAAGAATATGAGCAAAAGGGGGACAAATTTTGGAAAGCTTTAGAGGACAGTTTGGATAAATGTAAAAGAGGT…	1176	MFFKKFNTPSENFDVVVKILRFTSAICGINIFVRNYKMTWITYTLFTFVSGYFMFVLWTIYHNFSDDWTIILRASVTIGSALQGSSKLVSFLTDREQIMDLCELFCKIYKEYEQKGDKFWKALEDSLDKCKRGLQFLTIFYALGFSGMLAMPCIVYLLTGTRTLVIEFQIPGLDLNTDFGYFTTLILQLILVGCTGFGLYCADLGALVYLLQGFMFSYIFSAKVESINEMVVDPRNNQKPCVTEALKDIIKWHQLYLDYTNIVNGLLYYVITVQIMTGFVSTILSIYLIIDGGWAGAYCYVLIAFSSLYLYCILGTENETAIENFERDIYDIHWYNLTVSQQKIVLQILCKTQSPQTIEIAGVMPLSVSTALQLTKAMYSITMFMFEFLYE	391
ChomOr75		tig00010858	84138	85501	+	ATGTTATTTCCTAAATACAATTCTCCTTCGGAAATATTTGAAGCTTTAATAAGACACTTACGTTTTTGCGCCTCAATTTGTGGCATAGATTTGTTAAAAGAAAATTATCAAATGAACTGGGTCACCTACTTTATCTTCGTTTGTTTAAGTGTTTATTATGCCTGTGTGATCTGGACAATTATCGTAAACTTCAAAGAAGATTGGACCATATTTCTAAGGTCAACTGTTACCGTAGGCTCTTCCCTGCAAGGTGTTGCAAAACTATTTAATTACATAAAGGAGAAAGATGTTGTCAAGGATTTTTACAAATTATTAATAAAGATTTACAAAGACTACGAACGTAGAGGCAACAAATACCGAAAAGTTTTATTTACGAGCACACAGAAAACCAAAAATAGT…	1173	MLFPKYNSPSEIFEALIRHLRFCASICGIDLLKENYQMNWVTYFIFVCLSVYYACVIWTIIVNFKEDWTIFLRSTVTVGSSLQGVAKLFNYIKEKDVVKDFYKLLIKIYKDYERRGNKYRKVLFTSTQKTKNSLITLMVIYVTGILGMIILPMVSYMLTGNRSQVMEFQIPGLDLQTDFGYFGTYVIQSILVVAAGFGLYCGDLMAMMYLLQAFMFSYVFAAKVEYINDMVVDPENNKKTSVTKAVKDIADWHQQYSDYISRFNDLCYYMITVQIATSFISTIICVYLIIAGGWPGAYTYALIAFGTLYLYCILGTETEIANEKFTQDIYDVHWYNLSISQQKIVLQLLCKTQSPETINIAGVMPLSVSTALRLTKTIYSMAMFMIEFME	390
ChomOr76		tig00010858	91553	92911	+	ATGATTTTTCATAAATTTAACTCGCCTTCGCAAAATTTTGAGATATTAATAAGAATTTTACGGTTCTGTGCCTCAATTTGTGGCATTGATCTGTTAAAAGAAAATTATCAAATGAATTGGGTCACGTATTTTATATTCTTCTTTTTAAGTGTCTACTATGCGTGCATGATGTGGACAATTGTTGTAAATTACAAAGATGATTGGACTATATTCTTAAGAGCAACTGTTACCATTGGCTCCTCTCTACAAGGTGTTTCGAAAATTTACAATTACATAAAGGAGAAACACGTGATCTTGAATTTCTACAAATTATTAATAAATATTTACAAAGACTACGAAAGCAGAGGCGACAAATATCGGAAGGCTTTATTTGCTAGCACAGAGAAAACTAAAAACAGT…	1173	MIFHKFNSPSQNFEILIRILRFCASICGIDLLKENYQMNWVTYFIFFFLSVYYACMMWTIVVNYKDDWTIFLRATVTIGSSLQGVSKIYNYIKEKHVILNFYKLLINIYKDYESRGDKYRKALFASTEKTKNSLVSLMVIYIIGVLGMVALPMISYILTGNRSQVMEFQIPGLDLQTDFGYFGTFIIQTILVVSAGFGLYSGDLMAMMYLLQAFMFSYIFAAKIEYINDMVEDPENNKKASVTKAVKDVVKWHQMYSDYTSRFNELCHLMITVQIATSFISTIICLYLIIAGGWPGAYTYALIAFGSLYLYCILGTETEIANEKFTQDIYDIHWYNLSIPQQKIVLQVLCNTQSPKTIDIAGVMPLSLSTALKLTKTVYSIAMFMIEFME	390
ChomOr77		tig00010858	102248	103598	-	ATGTTTTTAAAAAAATTTAAAACACCTTCGGAAAATTTTGAAATACTTATAAGAATTTTGCGTTTTTCTGCCTCAATATGCGGCATCGATTTATTAAGGGAGAATTATCGTATGAACTGGATCACTTACACTCTGTTCACCTCTATAACTGGTTATTATATATTTGTATTTCTGACAATTTACAAAAAGTTTGAAGAGGATTGGACAATAATTCTAAGGGCCACTGTTACATTGGGCTCTGCCTTTCAAGGAGTCTCAAAATTATTCAGTTTTATCTCTGACAAAGCTGTTATTATGGAACTGTACAAGCTATTGAGTGGTATCTATAAGGAGTATGAGAAAAAGGGAGATAAATACTGGATTGCATTGGAGGCCTGTTTGGAGAAAACCAAACAGGGT…	1176	MFLKKFKTPSENFEILIRILRFSASICGIDLLRENYRMNWITYTLFTSITGYYIFVFLTIYKKFEEDWTIILRATVTLGSAFQGVSKLFSFISDKAVIMELYKLLSGIYKEYEKKGDKYWIALEACLEKTKQGLISLTIFYSIGYFGTIMVPWVSYVISGKRFLVIEFQVPGLDINTDIGYFLTLIFQSVLIVCFSFGLYCGDLVALMYLLQVFMFSYIFAAKIEYINEMIVKPENSKKPNVTKALKDIVEWHQLYLSYTSKCNDLFYYIITVQVMTAFISTILSIYLIIAGGWPGAYTYVFVSFCCLYLYCILGTENEVAIEKFENDIYNIHWYNMTIPQQKIVLQVLCKTQSPNTIDIAGVMPLSVSTALQLTKAMYSITMIMIKVFLE	391
ChomOr78		tig00010858	108561	109791	-	ATGATTTTTAAAAAAGCTAATAGTCCTTCGGAAAATTTTGAATTACTGACAAGATTTATACGTTTACCTGCTTTTATATGTGGTTTAGATTTGTTAAATCCAAATTATAAAATGACTTGGAATACCTACAGTCTCTTCACGCTCGTTATCAGTTATTTCGTGTTTGTGTTTTTAACAATTGCTACAACCTATAAAGATGACTGGACCATTATCCTAAGGGCTACTGTTACTTTGGGTTCCGGGTTTCAAGGTGTTTCTAAGATATTTAGTTTTGTTACAAAACAAAAACTCATAGTGGAATTGTTTGAGTTATTAAATGGAATTTACAGAAACTATGAACAAATGGGTGATAAGTATACGAAGGCTTTAAAACACAGTATGGAAAAAGCGGAACAGGGC…	1176	MIFKKANSPSENFELLTRFIRLPAFICGLDLLNPNYKMTWNTYSLFTLVISYFVFVFLTIATTYKDDWTIILRATVTLGSGFQGVSKIFSFVTKQKLIVELFELLNGIYRNYEQMGDKYTKALKHSMEKAEQGLVLFTIFYIVGIMGMISLPFISYAFTGSRFLVIEFLVPGLDVNTEFGYLVTLIFQSILVVCTAFGLYAGDLVSFVYLIQGYMFSNIFRAKIDYVNEMVVDPKNNAKPNVTKALKEIAEWHQIYLDYTMKCNDLLYVIITVQIMTAFVSTLLSVYLIVAGGWPGAYSYVLIAFCCLYLYCVLGTLTEIANDKITEDIYDVHWYNLTVVQQKIVLQILCKSQSPQTIDIAGVMPLTVSTALQLTKTIFSFTMFMIEFFLE	391

## Sheet: GRs
symbol	suffix/notes	scaffold	start	end	strand	cds	length	peptide	length
ChomGr1_fixT	fixT	tig00009499	37783	40796	+	ATGGCCTTTTGGGCTTCAGTTACCACCAAAGAACCACCTCTAAAAATTGCTCCTGTTCTAAATCCTAATCAAAAACAATTTCTTCAAGATGAATTGAGATTTCGTCAAAAATTGGAAATTCTGGCTCGTAGTGATGTGAAAAATTTAACCGATTATTATGTGCGTAAACATGACACTGTGGATGATCCCAAGCTATTGGATAAACATGATTCTTTTTATCATACCACCAAAAGCCTTTTGGTTCTTTTTCAAATAATGGGCGTCATGCCGATACATCGTAATCCGCCAATAGAGAATTTACCACGAACTGGTTTCTCTTGGAAATCAAAACAGGTTCTACATGCCATTGTCATCTATTCCATACAAACGACTTTGGTTGTTTTGGTCTTGAAGGAGAGA…	1362	MAFWASVTTKEPPLKIAPVLNPNQKQFLQDELRFRQKLEILARSDVKNLTDYYVRKHDTVDDPKLLDKHDSFYHTTKSLLVLFQIMGVMPIHRNPPIENLPRTGFSWKSKQVLHAIVIYSIQTTLVVLVLKERVNNFITNSDKRFDEAIYNIIFISLLFTNFLLPVASWRHGPQVAIFKNMWTNYQLKFLKVTGTPIVFPNLYALTWTLCICSWLLSIMINLSQYFLQPDFELWYTFAYYPIIAMLNCFCSLWYINCNAFGTASRALLDSLETTLKGDKPAEKLTEYRHLWVDLSHMMQQLGRAYSNMYGMYCLVVFFTTIIATYGSFSEIIDHGATYKEVGLFVIVFYCMSLLYIICNEAHYASQKVGLDFQTQLLNVNLTAVDTATQKEVEMFLVAI…	453
ChomGr2		tig00010678	724178	859467	+	ATGTATAAAGGCAACACTATTTATGAACTTCTGTTTACAGACATTCGAACCAGGAAATTTGAAGTTTTGGGCAAACATAATGTGAAACGAACGGAATATAACAGTCAACTTAGAGCAAAACTAAGCTCTAATGATGGAAATGTTGTTGAAAGTCACGACCAGTTTTATAGAGATCACAAATTGTTGCTCATATTGTTTAGAGTATTAGCGGTTATGCCCATTCTACGTTCTCGTCCTGGAAGGATAACATTTTCTTGGAAATCCGGAGCTACAATTTATGCTATTTTTTTGTGGTGTGCTTTGACTGTAATTGTTATTATAGTTGGAAAAGAGCGTGTTAGAATTCTTCAAACTACAACTCAATTTGATGAATACATTTATGCGATTATATTTGTAATA…	1281	MYKGNTIYELLFTDIRTRKFEVLGKHNVKRTEYNSQLRAKLSSNDGNVVESHDQFYRDHKLLLILFRVLAVMPILRSRPGRITFSWKSGATIYAIFLWCALTVIVIIVGKERVRILQTTTQFDEYIYAIIFVIYLIPHFWIPFVGWGVAKQVAKYKTSWGLFQLKFYRITGSSLKFPRLKSLIVVISVGCLLCAVLFLFCLSFLLEGYPLWHTIAYYHIITMINMNCALWYINCRAIKTASDSLALCFKKELSKDCTASVISKYRFLWLNLSELLQSLGNAYARTYSTLCIFIFVNIVIAVYGAFAEIMDQKYEYNISYKEIGLIVDVGYCCTLLFIFCDCSHEATLGVAKGVQKTLLSIDLLQADLEAKREIDIFIVAIEMNPAIVSLKGYVTVNREL…	426
ChomGr3		tig00009232	3722012	3732176	+	ATGCCTTTAAAGCCACAGGGTTGTATGCATTTCTATATCCAATGCCGAAAATTACGAATATCTCAAGTTAAAATTATCAACAGGCTTCTTGAAAATATATTTTATCGTAACGTAGCACCCATAAAATGGTTTCTCACAATGATCGGAGCTTTTCCGATGAATCGTCCTGGAGCAGGAAAGGCAAAATTCATTTTTGGTTCCTTTATATTTGCATATTCTGTTGTATTTTTCACATGTTTAACGATTTACGTTGCATATGTTGCAAATAATCGCATAGTAATTGTTACATCATTAAGTGGACCATTTGAGGAGGCTGTTATTGCTTATTTGTTTCTAGTTAATATATTGCCAATATTTCTAATACCAATTATGTGGTGGGAAATACGTAAAATATGTGTT…	1347	MPLKPQGCMHFYIQCRKLRISQVKIINRLLENIFYRNVAPIKWFLTMIGAFPMNRPGAGKAKFIFGSFIFAYSVVFFTCLTIYVAYVANNRIVIVTSLSGPFEEAVIAYLFLVNILPIFLIPIMWWEIRKICVLINDWDDFEILYYQISGHSVPLNLRQRSRTIAIVLPLLSIFSVVITHITMADFDLIQVIPYCILDNLTALLGAWWYLICEALSTTANILAERFQKALRHIGPAAMVADYRALWLRLSKLTRDTGTATCYTFTFLNLYLFFIITLSIYGLMSQLSEGFGIKDIGLAITALWNVCLLFFICDQAHYASFNVRTNFQKKLLMVELNWMNSDAQTEINMFLRATEINPSNINCGGFFDVNRNLFKGLLTTMVTYLVVLLQFQISIPTDIR…	448
ChomGr4		tig00010695	272933	275242	-	ATGGCTCAATGTTTTTGCTTGATGCCCGTACGTGGAATACGAAGTAAATTTGCTAATGACTTATCCTTTAGTTGGTTAAGTTTTCGTACCGGTTATTGTTTACTTTATATGGGGACTACTATATTGGATACTATGTTAACAATCAATATGATTGTTCATCAAAAATTAGATGTACGAAATATAGAACCATTCATATTTCATTTCTCTATATTTTTGGCATCGGTTGGGTTTTTACGTTTGGCATCGAAATGGCCAAAACTTATGTGTCGTTGGCAAGAAATAGAAGTACAATTGCCGGCATTTAGCAATTGGCGACAAAGAGAGGAATTATCAAATCGAATAAAAACAGTTACATTTGTTTTGATAACATTATCGTTAACTGAACATTTACTTAGCACC…	1143	MAQCFCLMPVRGIRSKFANDLSFSWLSFRTGYCLLYMGTTILDTMLTINMIVHQKLDVRNIEPFIFHFSIFLASVGFLRLASKWPKLMCRWQEIEVQLPAFSNWRQREELSNRIKTVTFVLITLSLTEHLLSTISAIHFANFCPSANDPIESYFLNVVNQIFYVFDYSPWLAWLGKIQNILLTFGWTYMDIFVMNVGIGLSSMFKRVQLHMEHFQGLSMSETFWAKCRYQYTLICDLIDDVDDAVSGIIMLSFANNLYFVCIQCLKSINKMPSVAHAIYFYFSLMFLLARTLAVSLYLAEVNDRSRGPLNVIKQIPPGFYYTEIERFVLEININKVAMTGMKYFDITRKLVLTVAGTIVTYELVLIQFHEDQKLWHCGTD	380
ChomGr5		tig00010695	324805	329611	-	ATGGAGGATGTAGAGATTTTTACGATAAATCGTTATAATAGCGATAATCGTGTAGTACTCAGACGTAACTCTCGGATTCTGAGAGAAAATATTTTTAGATGTGAGCATAACTTAAGTGGAAATAAACTAAATAAAAAAAGTTCTGCTGCAGAAAGTGAAAATAATGTGGACGGTAAAGAAATACAAAATGATGTGAATGATACTTTTCATAGAGCAATAAGCCCCATTTTATTTTTGGGTCAATGTTTTGCTCTAATGCCTGTCAAAGGCATATTAAACTCAAATCCAGAAAAATTACGATTTTCCTATAAATCTTTTCAAGTTTTTCTAACTACATTTTTTATGTGCTCGAGTTCAATTTTAACCTTAACTATGCTGAAGTTTTTAATTAAAGTGGGC…	1410	MEDVEIFTINRYNSDNRVVLRRNSRILRENIFRCEHNLSGNKLNKKSSAAESENNVDGKEIQNDVNDTFHRAISPILFLGQCFALMPVKGILNSNPEKLRFSYKSFQVFLTTFFMCSSSILTLTMLKFLIKVGINAKNFVGLVFFSCVQCSTFLFASLAQRWPKIMRYWSKVESIFTQKPYEIPKRVLAERVRVSAVFIILGSAVEHALYLISAVLTYRRRIELCASVRNYTEEISFQDYVHRNYNYVFEILPYNMFVGIFILIINGSCTFVWNYMDLFIMMVSKAIAYRFEQITKRINQLIGKEVPETIFIEIREHYVKLCELLEFIDENLSGIILLSCINNLYFVCYQLLNIFNKLRWPINYIYFWYSLLYLIGRTAFVFLSAASINDQSKAGLPVL…	469
ChomGr6		tig00010695	319666	323615	-	ATGTTAAAGTATGAAAATTTTATTTCTTTATCAGTTCTTTTTATATCGCAAATATTTGCTCTCATGCCTGTCAAAAATATTTATCACCACAACCATTCAAAGATGAAATATCTTTGGTTCAGTTTGCCCACCTGTTATGCTTTTGTCATTATGGTTTTAAATGTTTCAGAGTTTTGTTTGGTTCTAAAGTATATTTTCAAAAATGGTCTCAGTTTTCATATTTCAGGTACAATTTCTTTGTTTCTTGTTTGTCTACTTGAGCACGTCTTTTTCTGGCGACTGGCAATTAAATGGCCTAAATTAATATTACGGTGGCGACAGGTAGAACAATTATTTGTCAAGGCTCCCTATCAATTGTACGCTAATTTCAATATGAAATTAAAAATTTACATTTGGTAT…	1251	MLKYENFISLSVLFISQIFALMPVKNIYHHNHSKMKYLWFSLPTCYAFVIMVLNVSEFCLVLKYIFKNGLSFHISGTISLFLVCLLEHVFFWRLAIKWPKLILRWRQVEQLFVKAPYQLYANFNMKLKIYIWYLLIMLGSLAEHCILVYNSFHKSNLERTQCKLNISYWESLYVRERPHLQNVIPFQYWLLPLLEWINLTLAYPRSFTDAFVVIISIGLASRFRQIHLRIESVRGKAMPSIFWKETREHFLVLKRLMRIINMEISPIILLGLANNMYFICFQLFNSFNNIGVDWVAVAGFWFSLIFNIIRTIVTLYLATSVDEYTKKIISCLRDIPSKSWCMETQRFNEQLAVDLTAFTGGGFFFMTRKLILTMASTIITYELMVSDVINQGSIKQITD…	416
ChomGr7		tig00010695	313389	316224	-	ATGTTTCAAGTCAAAGTGCAGCAAAGCGATAAAAGGAAATGTGTTGGAAATACTTTACATCATGCTTTGGCACCATTTTTGGTTATATCACGTTTTTTCGGCATTTTACCAGTTTTAGGGGTTTGGCCGGGTGTTGATGTTAAACAATTACAATTCAGGTGGATTTCTTTACCGGTAATGGTTACTATAACAATGATAGGATTTGCGTTTTTGGATTTTTGTTTAACATTAAAAGTGTTAACTGAACAGGGCTTAAAGTTGACAACAACAGCTCCCTTAAGCTTTAGCATCGAATGTCTAAGTGCTTTTATAGTTTTTTTATTTCTTTCACGTAAATGGCCACATTTGATAAAGTCAACACATCGTTTGGAAGTTACTTTCTCACAAAGTCTCTATACC…	1257	MFQVKVQQSDKRKCVGNTLHHALAPFLVISRFFGILPVLGVWPGVDVKQLQFRWISLPVMVTITMIGFAFLDFCLTLKVLTEQGLKLTTTAPLSFSIECLSAFIVFLFLSRKWPHLIKSTHRLEVTFSQSLYTCNDSQNFSQRIRFIGWLFLIGSVIEHLFYVASGLYSNHLQIKQCNLTVDFFNNYYVRERLQIFSIMDYTVWLIPLLQWLTISMTFAWNFIDIFIILICHGLTRRFRQFHWCIKVHIKENMTNEFWLQRREDFLALTDLLWQYDDKLSIPVLLSSAQNLYFLAVQIFHIFHPRDNFMKDLYFWFSLSFVTFRTFYMMLSASNIHDTANAIMTSIYEIPTAHWCLELKRLNEVIVSDLYALSGKGFFYLTRRLMFAMAGTLVVYELVL…	418
ChomGr8		tig00010695	293783	301898	-	ATGAAAATTGCAAAAAAAAGTGTATTATATACTCCAAAACGAAGTTTCTTGGAAATAAAATTTTGGAAAATGCTTAAAATCAATACAATAGAAAACGACTTGTTTCTTCATAAAATTAATTCCGCTAAATCACTAAATCAAAGGAAATTAAATGTATTCAAATTAAAACATAAATTTCTAAGAAAAGGTACTAAAAAGGATTATACTCATACTGGTTCTTTTCAGGAAGCTATACGACCAGTCCTGATTTTAGCTCAATTATTTGCTGTAATGCCTTTGGCTGGTATAACCTCCAGTTCTTCGTACGATTTAAAATTTTCCTGGCGTTTCCTTCGTACTTGGTATTCATTATTGGTTATTTTAGCTTTTGGATTTTTTATGGCTATAACAATTGCTTTT…	1395	MKIAKKSVLYTPKRSFLEIKFWKMLKINTIENDLFLHKINSAKSLNQRKLNVFKLKHKFLRKGTKKDYTHTGSFQEAIRPVLILAQLFAVMPLAGITSSSSYDLKFSWRFLRTWYSLLVILAFGFFMAITIAFVFRGVFNFDSVEGVIFYASIFFIALTFFHMTPKWPVLMQQWQQVELGLPQQRTFTEKSWLPHKIKMITLVATMCSLGEHTLSMLNIIYYVNRCPTFKNHPIDSFLFSTSSQYFYFFKYTTLAGIVGKIINILSTFAWNFNDIFLMCVCVALSSKFRQLNVYMDSYLKKPTTATFWIERRKNYRMLCRLSETVDDTIAGITLLCLSNNLYFICNKILKSIQKKPSFTHTIYFWYTLIFLLGRTFILALYAAEINEESKKPLIIFRKV…	464
ChomGr9		tig00010695	285868	292454	-	ATGAAAATTTTAAAAAAATTTAATAAAAACTTCATAAAATTACGTAAACTTACTAATATTAATAAAACCTTAATTAAAAAGGGAAACCTTTTGCAAATACAAGCGTCTTCAACATTTCGCATGCACTTAATAAATGCTGATTTCGAGGAAAATTTTTATTCAAGTCGTCATTTTGAAAGACATCAACATCGACTTCATCTTGAACGAGAAATTATTGATAAACCACCAAAAAATTTTCGGAAAGCTACTAAAGATGATTTTATGAACGAAGGCAATTTTCATGAGGCGGTGGGAAATGTTTTTCTTCTGGCTGAGTTTTTTTCCATAATGCCTGTTAAAGGAATCACCATGCCTCATCCCAAATATTTCAGTTTTTCTTGGTCAAATTATCGTACATGG…	1446	MKILKKFNKNFIKLRKLTNINKTLIKKGNLLQIQASSTFRMHLINADFEENFYSSRHFERHQHRLHLEREIIDKPPKNFRKATKDDFMNEGNFHEAVGNVFLLAEFFSIMPVKGITMPHPKYFSFSWSNYRTWYSLIFVFIMIFDTTLTMNKIWNGPITFNNIEPMIFRISIITFIICSLNLARKWPDLMLYWYEIEQKLPPYTSQLEKCRMAYKIRMVTFVGMMLSLTEHLLNCISVIHYSNFCPITDDPIENFFRLSNEHIFKVFHYSSWWGWFGKISNFISTFTWNYMDIFVMIMSIGLAAKFQQLNENLIQFKNKHMSQTFWSERRILYRNLCSLCEKIDNAISMITMISFSNNLYFICVQLLRSLNKMPSIAHAAYFYFSLFFLLGRTLAVSLY…	481
ChomGr10		tig00001115	179772	181771	-	ATGTCCACCAAGAAACCGAAAAAACGTTTAACGGTTAAGAGTATACATCAATGTTTCAAATTAATCTATTTTCTTTTATATCACACGGGAGGTTTGGGTTGTCGGATTAAAAGTGAAACTGAATTATACTATCACAAACGTTATCAGTTCTTTGGATATTTTTATCGGGTATTTTATTTGACTGGTCTGATAGGCGGCTTTTTATATAAAATTTATACTCCAGAATTAAATCAAGCAATGATGGGTAAATTGACTCCAGTGGTTAGAATTATATTAACATTTGAATGTTTTTTATGTCCCATATCCTATGCAGAGGTCACCATGCATTTGGAATGGAATCGTCAGAAATATGTTCATTTGGCCAACACCATGCAGTCTTTGGATGAGGAACTGAAAAGA…	1257	MSTKKPKKRLTVKSIHQCFKLIYFLLYHTGGLGCRIKSETELYYHKRYQFFGYFYRVFYLTGLIGGFLYKIYTPELNQAMMGKLTPVVRIILTFECFLCPISYAEVTMHLEWNRQKYVHLANTMQSLDEELKRNFPSIQWNYYKSNRKYNHMTVGVVIFYAVVSTIYNFQIAHCACGFISTIIVSICYSCVTGSPAMTAFLFIGNMDMLRLRFRLIRKLLQQNLKDLQIQTISLKDIERFKKLEKSYMEYSTLILKLNEVFAIVSGAGLFHDFAIITTLGYLFCWKALDTKAKIHEYVFIVLFMAPRVYKVITTGIYGYATQKERKKCCEEFIKVEYNCNKSKLLRQPMDTFLHWSMHNNYRITVAKKFKCNLFLIFATLNNVVNYIMILIQLQFQQNN…	418
ChomGr11		tig00004703	926715	929248	-	ATGTCGCGTTTATATAGTTTGTTGTCGCATTTAAATCAATATATATTTATAATTTTTGGATTTAATTACTTTTATATCGATTTCAAAAAAGGTCATGTGAAAATTTATAAAAGTGTAAAAATTTATGTTGTTTTTGTAACACTTTTATTCGGAGGTTTACTTTTGTTTTATTTTTTTGATGCTTTTATACTTCATATGCATTTCACTCCTTTATATCTTCATGTCACTGTTACCCATTTGTTGAAATTTATCTCTCACGTAGTGATGTTAATGACGTTTATATTACTGCGTATCAGAGAAGAAACCGCTTTAAAGAGATTACATAAAATAGTACTGAAATTGCAGACAACATATTTTGATAAATTAAGTGATTTACCATTAAAGGACACAATAAAACGA…	1086	MSRLYSLLSHLNQYIFIIFGFNYFYIDFKKGHVKIYKSVKIYVVFVTLLFGGLLLFYFFDAFILHMHFTPLYLHVTVTHLLKFISHVVMLMTFILLRIREETALKRLHKIVLKLQTTYFDKLSDLPLKDTIKRVTVINMFLILITNFCSILDPIIIVLRKLWFWQLIASYCYGSYFEVMEQYILFQHSLIICYINNYFRKLNNHLKCMPVGKKHARIYLQLSLILKEVNAINGSIVLIAIVSIVFEFAKYFHYTLSFELHTTWNYRHYLDIFDVTVCSTGIFLYFLNCENLKNTTKETGFILMEQSEMEDCKKLETFCFGRLMMELDVKINGFLTIDLSALFSIVSAFVTLTIILIQVVRK	361
ChomGr12		tig00009215	482424	487538	-	ATGAACAAAATAAAAAATCATTCCAACAAAACGAATGAAACAAATGTTGAATTAAGTAAACTATTCAGATTTTTAAATAAATTGTTCTATTTCATGGGCTTATCGCTGTTAAGTACAACAAAAGTTCATAATCTTTACCAAAAACTATGGCATCTGAAATGGTGCATTTTGCACATTATTTTATTTTCCATTGCACCATTTTTAATTTGTTATTATCATCGCAAGTTATTCTATATTGGTGATAATTTTGGACAATTTAATGATTATATTAAAGTTGTAATCGTGGGCATAAGCCACTTTATAACTCTCATAGAAACGTTTGCAAACCAAAAATCATGTAATGAATTCTTCTATATCTATTCTCATTTACATCAAAAATGGACCAACTGTAAGGAAACA…	1173	MNKIKNHSNKTNETNVELSKLFRFLNKLFYFMGLSLLSTTKVHNLYQKLWHLKWCILHIILFSIAPFLICYYHRKLFYIGDNFGQFNDYIKVVIVGISHFITLIETFANQKSCNEFFYIYSHLHQKWTNCKETKKEFKIYKKLFLLLLFYIITTLLIELNYVFEIYHKKQWLAFFLAYEPSVTVCRFRLLQIMIYLYMIMIEILQLNKEILLLVDMSRKTQLNLLEEIIYKDLSLFMQKYQQIYLMMELFKKSCSISLLIILIKSYVKIVYDIYWTYWVIYNKDDVNEFVEYSLIVPTALSAFLTLIISKDCMNAAKLIPHSLHSLRHRVENVRLSYKIQNFSLQMRHQQIIIDAFGCFTVDCYIVSGIIGSITTYLIFYIEFMPKFKNL	390
ChomGr13AP	indel1169_nostop	tig00009215	495996	501171	+	ATGGCATCAAAAATAACAAAAATTCTTTTAGGACATTTAATAATTTTCAAAATTTTTGGTTTTTGTATAATTATGCAAAATAATAAAAAATACGAGTCTAAACTAGAACGTGGTCTCCTGTTGTGGTCTTGGTTTTTACTAATCGTTTTTAATGGAGTTATATTTATGGCCTTATTTAGCCGAGATGAATTTCTTTATAAAGGTGATGAGTTCGGTTACTTTAATGATATTTTAAAAGTTGTTTTTGCTGGAATTGCATTAAATTGTTCGTATTTGGAAACGATTTTCAAAAGAAAATCTTTAAAGGGATTTTGGAAATTATATAATATTTTACATAGAAACTCTCATTTTGAAAATAAAAATATTTTAAATTTCAAATATTTATGGCAATACGGACGC…	1172	MASKITKILLGHLIIFKIFGFCIIMQNNKKYESKLERGLLLWSWFLLIVFNGVIFMALFSRDEFLYKGDEFGYFNDILKVVFAGIALNCSYLETIFKRKSLKGFWKLYNILHRNSHFENKNILNFKYLWQYGRFLVIFYLIVLTEILAMLIFVIWQFKSRHIVLFWSVFAPLAYAIYLRNMQFIFYIELIRLELFKLQQDLNLMVDYTRIVVYGCGFKGFEEFLRRKLVDKQKNYEMIYDMFIHFQNSFGISIIAVLAMIYVRVLVDSYFAYYSYYNNWNKYEIYLLLPSFLEMPAFFITSKNCMDVVKLITFNLHSIISQFNNTSSLISTQLQNFSLQILHQRICINGIGITRMDGYMLTRAIGSVTTYMIFFIQFMPKFTNFQDDKKN	390
ChomGr13BP	indel1169_nostop	tig00009215	498563	501171	+	ATGAGAGCTGACATTTCACGTATTTTACGGATACATATGAGAATATTTAATGCAATTGGTTATTGCAATCTTTCGTTAAATAACAACTTCAAGCGAAGTCCCCTCACAGAACGATGGCTTATTTTGAAGACTTTTTTCTTATTGATTGCCTTCAATACGGTGGCATTTGTAGCTCTAACCAGTGATGATGCTTATCTCTTCACCAGCGATAGATTTGGTTATTTTAACGATATTCTTAAAGTGGTCTTTGCTGATATTGCTGTAACTATTTCCTATATAGAATCGATATTTAGACGTGTAGATTATTATAAATTTTGGAAAATCTATGATTATTTGCAAGGTCGTACTTGTGAAAGGGAAATGGAAAAGGGAAACACTATAACTTTTAATGATTTAAAG…	1184	MRADISRILRIHMRIFNAIGYCNLSLNNNFKRSPLTERWLILKTFFLLIAFNTVAFVALTSDDAYLFTSDRFGYFNDILKVVFADIAVTISYIESIFRRVDYYKFWKIYDYLQGRTCEREMEKGNTITFNDLKKHRRFLFIFYTDILLETIVLIIFINFHTMTRHLILFWSVFTPFIYAVHLRNMQFIFYIEILRLELVKLQQDLGLMVEYSRFVSYGCGFKGFEEFLRKKLLDKQKHYQLIYEMFEHFQNAFGFSIIAVLLMVYVRVLVDAYFGYYTVYRDWNKVEIILLLPACMQIPAFLITSKNCMDVVKLITFNLHSIITQCKNQTGIISTQLQNFSLQILHQRICINGIGITRMDGYMLTRAIGSVTTYMIFFIQFMPKFTNFQDDKKN	394
ChomGr14		tig00009288	281068	284215	-	ATGGAACTATTTAGAAAATCGCATAAAAATAAAATCAAATCTTTAAAATCGAAAGGAAAACTACAAATAGAGGATGAAGAAGAATTCCAAAAATTAGAGGAGTTATTTTTTAAAACTACTCGAGATTTTTTAATCGTTGCGCAAATTTTTCTAAGTGCCCCCATGGGTATACACAAGCCCCGGAAGATAATACAACAAAGGGATTTAATACTCTATCGTTTACATGTCATTTGGTGTTTAAGTGTTTATGTATTTTTGGCATTTTGTGTTCATGACGAATACACGTTATCGAATATTGAATTGCCGACTTTACAGAAACCTCTATATTTTAGTGAATATTTAGTCTATCTGATCCACTTAATGGAACTCATACGTTTGATAAATTTTCGCCGTGAAATG…	1269	MELFRKSHKNKIKSLKSKGKLQIEDEEEFQKLEELFFKTTRDFLIVAQIFLSAPMGIHKPRKIIQQRDLILYRLHVIWCLSVYVFLAFCVHDEYTLSNIELPTLQKPLYFSEYLVYLIHLMELIRLINFRREMFWNFHIFILDFDRILNNMNIRIKYEKLNRFLRFHLSLVLVHLICCIIIGYFYNEGIIINFLRTNTVYILPNVIIHISLVHYYALLYFIGKRGEIIYHLLENLLKTSSANDIWNFRHQLHLLRSLLAKLEEFTKIVNDHFSISILLVYFGSFINISVNIFLLYKYLNSWDNANLAWTIYSVAWTIMHIGKMFLILYYNQIILNMKSNAAVLISSYKFEHQGVESTFRLLIYQLTSDTRSNYVCGLAALNMNFVTSLLVAISTLFIFL…	422
ChomGr15		tig00009288	284982	287241	+	ATGTCCCTCCAAATACTGGAGCGGAAATTTCATCCACAAAATGAATTAAATGAAAATATTCAAGATAGAAATTCTTTATTTAAAATATTGAAATTCTTACGTTCAATACTACAATTCCTGGGCATAATGCCAGTTATAAAGAAATCACAAATTTTATCTCTTTTCCAAATAAGTTGGTGTTCGCTAGTGTTATTCGTGATTTGGTTAAAATGCTTTCAAATGTTGCAAAATGTGCGGGACACTTTTACTCTCATTGAAAAAGGATTCTATTTGAGTGAATTGATATTTTGTTCCGCCATACCTTTAGATATCTATTATATAACATTCTTCAAGAAATCGAAATTTCTGAAAATCTATCAAAATTATATCAAATTATTTGAACAATTGAGAATGTGTCGT…	1284	MSLQILERKFHPQNELNENIQDRNSLFKILKFLRSILQFLGIMPVIKKSQILSLFQISWCSLVLFVIWLKCFQMLQNVRDTFTLIEKGFYLSELIFCSAIPLDIYYITFFKKSKFLKIYQNYIKLFEQLRMCRGLGFQSRTLVYRQLRKEVLLLTLLIVTIYIFCISIIIFRTSGFNNSTVDILLAFIIPNILISSNLCLYWLSLRFISLSYSHLNAILKGFQDHRESGSCSISSRSYSLWYQKEFGDFNLKKSFKFPDIFITLTEISRNLDELMHKVVQIFYIVLIMEFCNSFAIFTVQIFSTYKYFDNPDVRVIWNFLIKFARLLLHTFDIILILWSNNTIINEKCRTIFVLNSLSAENLDMEHNICDFLLQLSVRKHSASVFDMFDLDISFLLSII…	427
ChomGr16		tig00009288	287505	290354	+	ATGTCATTTGGAATATTGCAACGGAAATTGATTCCCCAAAATAAAGTGAAATCAGATGTTAAAGATAAAAAATCTCTATTCAAAATATTAAAATTTTTACGTTTAATACTACAATTTCTGGGCATAATGCCAATTATAAAGAAATCTAAAGTTTTAAATATTCTTCAGTTAATTTGGTGTTTTATAGTGTTAATTGTGATTTGGTTTAATTGTTATCAAATCTCCAAAAAACTACCAGATACTTATACAGTTATTGAAAAGGGATTTTATTTAAGTGAAATATTTTTTAATTCCATAATTTCTCTTAATATTTATTATATAACATTTTTTAAAAAATCGAAATTTCTGAAAATCTATCAAAATTATATCAAATTATTTGAACAATTGAGAATGTGTCGT…	1287	MSFGILQRKLIPQNKVKSDVKDKKSLFKILKFLRLILQFLGIMPIIKKSKVLNILQLIWCFIVLIVIWFNCYQISKKLPDTYTVIEKGFYLSEIFFNSIISLNIYYITFFKKSKFLKIYQNYIKLFEQLRMCRDLGFQFRSRLYCQLRKEVLVLSLLILTIYSFCISITILRSYRFNYFIIEILLAFVLPNILISLNLCLFWLTLRFISLSYAHLNAILEELKDRNNSNSLIFNISFHSSSLWYQKEFGNFEFKKFFKFPDIFITLREISYNLDQLILEVVNIFQFVIIIEFVNTIAILTIHIFSTYKYLDNPDIHDIISFLLKIGRLTLHTFNIILVLWPNNTVIKEKCHTIIKLNSLPVGTLDMEHNICRFLLQLIVRKHSASVCDIFDLDFSFLLS…	428
ChomGr17		tig00009288	292276	295386	+	ATGTCTGCACATGAAAAGCAACCGACATCGGAACAGAAAATTGAACTTCAAGCAAATAACGATGATAAAAATTCTTTATTTAAATTATTCAAAATTTTACGTATAATTTTACAATTTCTGTGTGTTTTACCGATTTTGAATAAATCGAAAATGTTATCTATAATTCAGCAAATTTGGTGTTCTGTAATCTTAATCGTCATATGGATGATGAGTGTTAAATCCACTAAACATTTACCCGAAGCATTTACAGTCATTGAAAAAGTATTATATTTTTGTGAATTAATGTTTAATTGTACGATTCCCTTAACAATCTATTACATCAGTTTTATGCATAAAGAGAAATTACTTCAAATCTATGAAAAATTTAATTGTTTATTTCTACAATTAAGAATGTGTCGG…	1308	MSAHEKQPTSEQKIELQANNDDKNSLFKLFKILRIILQFLCVLPILNKSKMLSIIQQIWCSVILIVIWMMSVKSTKHLPEAFTVIEKVLYFCELMFNCTIPLTIYYISFMHKEKLLQIYEKFNCLFLQLRMCRGLDLQSGALIYRQLRREILFLTILIILFYIYCLVIMVLHNNGSEFAVLRTFWSLHVPNLLINCNLGIIWLVLRVISLSYAYLNEILREFKTNDPWTILPNNFAVNISHISSSLWYQKEFYSCNLKRSLKSHSIFITLTDISFKLDQLINDVIDIYYVALIMNFVNSFIILTIQTFSVYKYFDSSDVRKLLVFLLKFARHLLHSFYIILILWPNNAIINEKCQTLYTLNSIPVDTLDMEKNVNTFLLQLIVRKNTSSVYNLFDLDLS…	435
ChomGr18		tig00009350	238100	239451	-	ATGAATAAAATAAAACTTGTGAAATGTATTATAGCATTTTTACTTCTCATGCTTTCACTACTGGGCTTAAACACCAATATATATTCCTGGCGTACAAAAAAATTTTATGTCAATTACTTTCTAGTGGCTTGGAATATGGTCATAATAGTATTATTTACTTTAATTTACATACGACGTTTATATATTGAAATTATGGCCGATGAATTGAATTTAAAAAATGCTGTCACTTTATATTATTACATTAATATATTTGGAGCAGTTACCAATTTTCTATCACAACTATTAAACAGTAAAAGAACAGTGGATTTTTTTAATGCAGCTAGATTTTTTGAAGCCATGCAATATTTTGATGTGGAAATTGAAGTTATAAATTCTTCCATATTATTGGTGACCTTGAAA…	1197	MNKIKLVKCIIAFLLLMLSLLGLNTNIYSWRTKKFYVNYFLVAWNMVIIVLFTLIYIRRLYIEIMADELNLKNAVTLYYYINIFGAVTNFLSQLLNSKRTVDFFNAARFFEAMQYFDVEIEVINSSILLVTLKTFIFPIIIEITLILRQLRDDDEDKSLFWTFYTLYPLVIANILPNCLFGVFVICRQLTLTLNRKLMKLEKDANFLQKREQIGLHKRFYCMQQFCNLADNLDELAEKYSMICKQTLAFMSLCTVPLLASLLCNLFGITAGFFHQYYALADTLINEESYDVFSAITNGVFLIISFLEIALHSLVADQSIEAVKETGLILKRIRLDHADIRFRQAVEKFSFEILVIDFKLQPLKLLNIDLGLLHDVLSAVTSFLLILIQSDLTLRFSLK	398
ChomGr19P	pstop422_indel428	tig00009387	392516	393873	+	ATGAACGCTTATTTAAACTCTAGCATTTTGCTAAAAGAACTTAAAATCTATCAATGGATATTTTCATTTTTTGGTTTCAATTTTCCACCAGTTCTGCTCTATCGCTCACAAAGAGATAACAAATATCTCATAATGCTAACAGTATATATTTTATATTCTCTACTACTTCTGGCTGCTTCCCTGTGGGCCGCTCATAGACATAACTATATAGTAAGTAATGCCACTTTTCGTCATCAGTTGGATTCAATGACTGAAATCATTACTTATTTACAAAACTGTGGTATAGCTGGACTGCAAATCGTATTCTTATATAAATCATGTTGCCAGCATAAAAAGCTTTTGGATATATGCTTTCTGATCAAGAAATTGGAAGATAATCTAATAAGGCCAAAGAGACCA…	1226	MNAYLNSSILLKELKIYQWIFSFFGFNFPPVLLYRSQRDNKYLIMLTVYILYSLLLLAASLWAAHRHNYIVSNATFRHQLDSMTEIITYLQNCGIAGLQIVFLYKSCCQHKKLLDICFLIKKLEDNLIRPKRPIMFKQQNLGRRLFFSSGLFLVTFIAFSFYLNYYLIANDLNWKAKLLVICFLITIQMKFIENAIYIQLIHEYLELLWVSLERLKTKVENEEPRTKPLAGYYSKALRHNQETLMEIWYLVYKLQQYFSWPIFVLFFFNGIHILCTVSWAYVQYVYETRSVYQIFRLVYVLILLLNILLLCNLSQKCLNKYQQFSHILLSLKLYPQDVEMITGVKEYSLLLMHQRLEFTCNGYLDINLKYFGKTILVILAYAVIIIQFKLTDVNEGVLK…	408
ChomGr20		tig00009387	1344147	1345739	-	ATGAACATTGTTCATAAATTCTTGGAGACTTATTTAAGAAATACATTTTACTTAACTGGATTTCTAACGATACCCCGTTTTCCTTGGCTTTCGGCTTTATTACGATTATGCTTCTTAAGCTGGTTATCGGCCGCTGTATTCCTAATGTTCTATTGGCGTATGAATGGTGGTGATACTTCAGTTGGTGGTCTTGTGGGTACCGCCTCGTTTGTATTCAATGGCTTAGTTAATATCATCATAATATTGGAAACTATATTCAAATCCAAACATTTCGAGAGATTAAATCTTCTACAAAAAGAGGTCGACGAATTATTGGAAGAATATTTGGACACCAATGTGAAGAAGAATATGAATTATCATTGTTTAACCAAAAGTATGCTATTAATGTTATCATGCCAA…	1149	MNIVHKFLETYLRNTFYLTGFLTIPRFPWLSALLRLCFLSWLSAAVFLMFYWRMNGGDTSVGGLVGTASFVFNGLVNIIIILETIFKSKHFERLNLLQKEVDELLEEYLDTNVKKNMNYHCLTKSMLLMLSCQFICVGLKIWINNISKISPVFWYLMPITTNLRTRYIQIIYVIMTLNRRTQILRDVMKSIVRAHEPKSFFRSVIWQPYDEKDYKKVNYLRLIYLRLWECYVCFNRMYSWSLLTLFMSSFFDIVCNCYWTFTAFYKGQIFHKFVFNGATSASLVSLVYMLFYFTDASENNSRYIGCLVSKLVKPLGNKRYNDLVSEFSIQTLHQRFVITAKEFFNLNLSLLGSMLAAIVTYLVILIQFMFTEKNNRENKLNT	382
ChomGr21		tig00009387	1346668	1348308	-	ATGACTATAACTCATTTTAAATTAACATATTCTATTAATGATGGTAAATTATTTAAAATCGCTATATCTTTAATATATATAAATTTCTGGATATTTGGCATACATCCATTAAGAAAAAAATGGAGAATATATGAAGTGGTTTTATTGTTCTGGTGCGTTGAAATAATTTGGACTACTCATTTGGCTATAATTCATGATGTATTTGGTGATGAACAAAGTCTTGATGGTTTTGTAAGTGTTATCTTATATTTTACCCATATGCTGGGTCATCTAGTGGTATTGGTGGAATCATATATAAAGAATCCATATTGTTCGTTAATATTTCAACAATTTATAGAAATTAAAAAGTATTTAAAAATCGAATTAATGAAACCGCAAAATCTGAATTATAACATTTTA…	1167	MTITHFKLTYSINDGKLFKIAISLIYINFWIFGIHPLRKKWRIYEVVLLFWCVEIIWTTHLAIIHDVFGDEQSLDGFVSVILYFTHMLGHLVVLVESYIKNPYCSLIFQQFIEIKKYLKIELMKPQNLNYNILRFSIIILGIFIMLTICHGLIMWTTFETRSAASLLYWRSLQSYLALQIKTLELLTTIIQLNYYVSLLRKTLNDMGEEQEDEQMLIMLKKAYNEIYMCLKTYNDTYGWSLLFSTAVYFVDFVCNTYWIILAILTQGRDYYALLQNACFAILAFVLLSIICWFSEECYYESRYVGCLISKLVKPLGNKRYNDLVSEFSIQTLHERFVVSAKDFFSLNLSLLGSMVAAIVTYLVILIQFMFTEKTNNENRVYWKCNKGK	388
ChomGr22		tig00009387	1349496	1351694	-	ATGGATATTTTGGAATCTGTAGCAGGTTTACATATCATATATCAAATTGCCTGCTTGTCACCCTCCTTAATAGATCGTAAAACATGGTGTTTAATAAAATCTCGTCTTTTGCAAATCTATATTTTAATTATAACTATGAGTTCCACAGCATTTATGCTTTATGGTTTATTTACGGATGATGATTTTATAAAAACCAACGATAATGATGTGGGTCAAACTGTGGATTTCATACAAATGGTGGGTATTCGAGTTGCCCATATAGTCTCCATTTCGGAGTGCTTGATAAGGCGAAACGAACAAAAGCAATTTTATATGGAAGTCAAGGAAATTGATCGCATATTTGAGCGTTCTCTCAATGTGGATGTGAATAACAAAAAATTTCGCCGTACCACCATCCAA…	1179	MDILESVAGLHIIYQIACLSPSLIDRKTWCLIKSRLLQIYILIITMSSTAFMLYGLFTDDDFIKTNDNDVGQTVDFIQMVGIRVAHIVSISECLIRRNEQKQFYMEVKEIDRIFERSLNVDVNNKKFRRTTIQRFVLMAFIYLAAEFFILASKLLSQEKNFILFWIFYLLPLLICGIRYFQMFTAMRIIKHRFKLLVNILNQINLKTFKCPQKDRRRCDMENPELKRLLIVREVYNRLFNISEIINRYFGVSMLINVGNDFISITSNCYWIFYNFQDFHSTRNDFLLIAGSAVWTIPHLVNVLVLAILCERTVQTTNCIALSLHRIDIDIINDNHNSVIEQFSLQLLHQKISITAAGFFSIDCTLLYTIVGATTTYLIILIQFHMNESKSST	392
ChomGr23		tig00009387	1355769	1357041	-	ATGGACAAGAATTTAAAAGCTCTACACAATGTGTGCGCAATATTTGGCATTTGCCGACAAACACCCACATTTTGTGGTCACAATGGTGAACGCTTTATACTCATTTACATTGCAGTGCTAATTTTAATAGAAATAATGAATTGTGTTTGGGGCATAACAACTAGTACCATAACCAATGAATTTATTATATCCTGGGCTGTGGCCACTATAGTTTTCATATCTCAAGTATGTACCCACATCATAATAATGTGTGAGACTTTGAGCAAAAATCAAGAGCATAAGGATTTCTTAAATATGCTGGATAAAATAGATGTGGACTTTAAAATTCTATTGAAAATGAATGTGAACAAGACGAGAATCATTAACAGATTTCGTAAAAACTTTATTGTCTTAAATGTG…	1173	MDKNLKALHNVCAIFGICRQTPTFCGHNGERFILIYIAVLILIEIMNCVWGITTSTITNEFIISWAVATIVFISQVCTHIIIMCETLSKNQEHKDFLNMLDKIDVDFKILLKMNVNKTRIINRFRKNFIVLNVISKSCLLLFALIFYIFSDTGYFWWALISILAMRFRFLQLIVYVEILKYYVQGLNVKLRQVVSLKMEEQKQLLDIDYKPLESLEVIKNIKHIYAAIYEASTLMNEFAQSSLFAASASNFLDFTCHIYWTLLVMDNLLSIYNVFASTTTILPLGLFIYKFCASCQVIKEEGHQTSLLLSRLISCNIGPRAHSRYKNLIHDFSLQIMHQRIVFTGKRFFNFDLNCIFTICALIVTHLIILIQFTKNDGSHYMNDSSLTTN	390
ChomGr24		tig00009467	809355	810786	-	ATGGAAAACAACTTTGAGGAGAATATTATAGCAAAATCACAATTACTACAAGCTGTATTTAGTTTTCAATGGATATTTTCTATTATGGGCATAAATTTACCGCCATTATTGTATTATTTGAAAAATGACAGCAAGAAAAATCTTATAAATTGTTTAAAGTTTGGCTATTTACTATATGCCTGCTGTCTTATAGCACTTGTCATCTGGATAGTTTATATTAATAATGTTGTAGTGGATTATGTGGTGTTCAGCAATGATTTGGATAGCATAACAAGTGTCCTCAGTATATCAATTAATATAATTGTAGCATTTGTACAAGTGATCGCTCAAACGGTAGCCATTATTAAACGTCAATATCTCCAAATGATATTCATAAGAATCGCCCAATTGGAAAAGGAT…	1263	MENNFEENIIAKSQLLQAVFSFQWIFSIMGINLPPLLYYLKNDSKKNLINCLKFGYLLYACCLIALVIWIVYINNVVVDYVVFSNDLDSITSVLSISINIIVAFVQVIAQTVAIIKRQYLQMIFIRIAQLEKDILLYYREYQWFADDELYYSLQQRCQKFSRLIIIRFGLFFILFGIGISYVNYHLVATIMDLQDKIITLFYILALQFKSVEYCIIIQIVDELLGSLQNSLKQIKWEMAKIERKSIMVTFFHGKLMANQFLLNRVWFLITKIEEYFAIPMLMLYLYNGIAITHTINWSYVRSFDYRIDDIDCGLFRLYYILFTFLNMFLPCWLTQSCLDKYNQFGAILHNLKTIDDSALNLRVREYSLQLRHQEILFTCSGYFNINLKYFGLMILSIST…	420
ChomGr25		tig00009524	160157	161752	-	ATGGGTGTATTAAAAAGATTATTCTCGAATCCGATTACAATTTATGACTGCTGCAAAGTCCTTTGCCTTATACTTTTTTGTCTGGGATGCAGTGGATTTACAAAACAACAAGATCAATTCAAATGTAATCGTAAAACTATATTTTTTACATGGTTAGCTGTAATTTGGTATGTGGGCAGCCTCATAGGATGTGCATATTTAAAACTACAAGATCCCCAAGTGAAAAATCTTGATAGTCTAATTAAATCAATAATATATTTGGAAATAGGAATGTCAACATTCATGTACCTTACAACTGTTATTAGTATGTTAGCAAATATGGATACAAATTTGCAACTATACGGCCGAATTCAATATCTGGACGAAAGATTGTCTAAAAAATTTTCTTGCAAATTACAC…	1230	MGVLKRLFSNPITIYDCCKVLCLILFCLGCSGFTKQQDQFKCNRKTIFFTWLAVIWYVGSLIGCAYLKLQDPQVKNLDSLIKSIIYLEIGMSTFMYLTTVISMLANMDTNLQLYGRIQYLDERLSKKFSCKLHNEKLMKKHVLLLFSVAVLYITVIVAAVSRASHGQEFVVNLMGALAYTAVTGGPHLNCYAQMNMAEILSIRFRLLKKLLTKQIICASGLSKNQQVECFHSLITFVQEYHNCIRQINKVYAICLASTSLHDFTLTTSEFYVILGGSSNNTARESALLWYVALCMILPLYKMTIGPIYCDKTIREGKKCFKLIMDIECWFPRKKSIRRIISTCSMWLKDNENEFFCGTMIYNKQIIAVVYSQIFNYLLILIQFRMTQEMRNQIEKQKNT…	409
ChomGr26		tig00009524	2499102	2501991	+	ATGTTAAAAGGATATTTGGATAAAATTAAAAATTATTTTTTTGATAAATTTCAAACAAACGAATTCGCTTATGTTTTATATCCGTTTTTGCGTATTTTTAAATTTTTCGGTTTTCTACCGGTGGAATTGGAGGCTGCCGAGATTTTAAATGAAAACTATAAATTCAAATTGGATAAATTATCATGTTTTGCCACATTGATTGGTTCCATAATATATTTTGTTGGTTTTTATTTCGGTGTTTTGTATCTAAGTCAAACAAAAAATTTGGCCCTACTCCACGATAGTACAATAATTGCCTATTTCACAACATGGGGTCAAATTGTTTTCCTGTTCGTATTGGGAACATATGGCTTGATAAATACCTGGTGTAACATCACCCAATTACATCATCTATTTTTA…	1287	MLKGYLDKIKNYFFDKFQTNEFAYVLYPFLRIFKFFGFLPVELEAAEILNENYKFKLDKLSCFATLIGSIIYFVGFYFGVLYLSQTKNLALLHDSTIIAYFTTWGQIVFLFVLGTYGLINTWCNITQLHHLFLWISKIDNQLEEVTGQELNYGHMRKKLFLQFFVAFLVPSSLSMVNCIVIHFGPDKVDFFSTCFWFVCFAPIMLLTFKEFQFYNLMFVLKTKFDIINKELLQYGGDNLLSCHKKVKKGLLNTVKPMCSTDIIRKLLEIYSNTADCVDLLLYVFDWHLLLFTSASFAVITVQGYNLFAALIVHTIEMDNYQLTVITGWIIVQMLIIGLNVGTCGMTSKAMSLTGPLLHRIKANSLANCSFYLNLQLFSHEVMHRKNNFTAAGFFDMDFK…	428
ChomGr27		tig00009575	131828	142034	+	ATGAGTGGAAATAAAGCAAAAACGTCACCAATACGACAAAGAGCAAGACGTGCCAATAATTCCTTTTTGAATGATACGAATAATAACGATTCAATTACGTTTTTAAATGATATTACCAGCATTTTATTAATACTGAAAGCAACGGGCCTATTGTCCATCTATCAAACTATATCTGACTATGAACTCGGTCCACCGAGGACATTACAACGTATCTATTTCATTGTATCTCATGTTATAGTACATGCGATTACAATTTATAACTTATACAATTTATTTTCGGTAGATTCAACTCAACTGTTCTATTCGAATCGGGAAACAGATAATATAAACTATTGGATAGAAATCTTATTGTGCATTGTGACCTATACAACAACTGTTATTATGTGCTCAAAAAACTCT…	1347	MSGNKAKTSPIRQRARRANNSFLNDTNNNDSITFLNDITSILLILKATGLLSIYQTISDYELGPPRTLQRIYFIVSHVIVHAITIYNLYNLFSVDSTQLFYSNRETDNINYWIEILLCIVTYTTTVIMCSKNSKLFLNILNDILRVDEEIKRKFSINVPNNCGFAVKFIILIVIFQWYIIILKIMDISAPLTAASYFLIGFYSLQNGLSSIFIVFASILLRLITVRFEYLNSIITGYTYRKQQDKAKQRIRLLDRTRQQGNIKPKTPPMENFPGDCLFAFRMYNKLFRLYKAINEGCSLILVIHMGYAFYSITTTTYNLFVQITTQLDMSINVLQICFALLIVHIAMLALLSRCAGQATNQANGTSQILARVYGKNKEYQNIVDKFLTKSIKQEIQFTA…	448
ChomGr28A		tig00009685	452093	456040	-	ATGAAACAGTCAACACGTTGGATAATTTTAATAGTTTATTATACATCGCAATTATTGGGTATATTACCTTATTCCTACAATGTCGATACCGGAGAGAAAGGAACAAGTTTAGCTATTACACTTTATAGCAGTATAATAAGTTTATTCATGTTCACTTCGGTGCCAATATTATTTCGAGTACAATGGAAACCAAGAAATACCAACGGCCCCGAATTACATATTAAAATCAGTGCTCTGATGTGTTTAATCCGTATAATATCGGTTCTTATAACGATTATAATGAATTGGGTTAAGAAAAAGGAATTTATAGAAACATTAAGTGAATTACAACGTGTTAAAGATAATTTTCTCAATAAATTTAAAATGTCACAAAAAGTGGAAAACTATTTTGACAACAGT…	1215	MKQSTRWIILIVYYTSQLLGILPYSYNVDTGEKGTSLAITLYSSIISLFMFTSVPILFRVQWKPRNTNGPELHIKISALMCLIRIISVLITIIMNWVKKKEFIETLSELQRVKDNFLNKFKMSQKVENYFDNSIRSKFFWGFISNVMVFISSYDILRGTFNIDSPIIILGLGTLSTVLNIIMTHYFFALLNVNTLLAVINEEVKRILNTSSALFKLQRLKQIKPGIFMNTCCKLADELDELAMNQYKLQQIGEHVNRNYDIQGACVLVTLYMNNISIIYMSYMLFQHEELSQEFGVIWVMAILTIVLFFFYKDMHVFMVNMLQFGDFIAETASLLKNHQHWLPTLDERFEKSLKDFSIQLALFPLEMKLLGLFQFNRSMSFATFGSTISNAIVLMQYDY…	404
ChomGr28B		tig00009685	452093	453542	-	ATGAGACGATCAACACGTTGGATGGTAGTCATCGTTTATAATATTTCACATCTGTTAGGAATACTGGCTTTTTCCTACAACTATGATACGGGAAGATTGGAAACTACATTCGGCATTACATTTTACAGCAGCATAATAAGTGTATTGATGTTTTGTTCGATTCCAATACTATTTCGTATACAATGGAAACCAAGAAATGCTAATGGACCAGAATTGCATTATAAAATTATAGCTGTAATGGCTTTGATACGCATAATAGCTGTACTTATTACAGTAATAATGAATTGGTGTAAACGTCAAGATTTCATATGCACCATAAAAGATTTCCAAAGAGTACGTGATCAATTTTTGCAAAAATTTCATATGTCTAAAAAAGTGGAACTATATTTTGAATCGGCA…	1215	MRRSTRWMVVIVYNISHLLGILAFSYNYDTGRLETTFGITFYSSIISVLMFCSIPILFRIQWKPRNANGPELHYKIIAVMALIRIIAVLITVIMNWCKRQDFICTIKDFQRVRDQFLQKFHMSKKVELYFESAIRKKFYWGFISNIITFICSYDVLKGIFDINLPIVITGLGIMSTVLNIIMTHYFFALLNVNVLLTIVNEEVKRILNTSLVVFELKRLKRIKPGAFMNTCCKLADELDILAINLYNLQLIGERINEMYSLQGACVVLTVYMNNISVIYMAYMLVQHEDLTHEYGKVVVMVALPLSLFFYYKDLHEFTMNMLNFGDCIRKTGSLLKNRQPWLPTLDERFEKSLKDFSIQLALFPLEMKLLGLFQFNRSMSFATFGSTISNAIVLMQYDY…	404
ChomGr29		tig00009685	456907	458177	+	ATGAGACGGTCAACGTATATAATGTTAGCATTAGCGTATTGTTATGCAAAATTTTTGGGCATTATTAATTTCTCCTATGACCGACATAGTCAAAGAGCCTATAAAGATAACTGTTCAACTATATACGCTGCTCTCATCAATGTGGCCATATTTTGTGTGATTCCTTACTTTGGCATGACCATAAGGTTTAAGGAAATACCTCCGGGAAGTGCAGAATTAATATATAAAATGAGTATTTTAATAACTTTTATTCGCATTGGAGGAGCCTTGACTACAATCATATTCAATTGGACAAAACGTAATGAATTTATAAATCTTATAAATTCATTTTTACAATTTCGTCATAACTTTTTACAAAAATATCACAAAGAGGAAAAGTTTAAAAAATACATTGAAAAG…	1203	MRRSTYIMLALAYCYAKFLGIINFSYDRHSQRAYKDNCSTIYAALINVAIFCVIPYFGMTIRFKEIPPGSAELIYKMSILITFIRIGGALTTIIFNWTKRNEFINLINSFLQFRHNFLQKYHKEEKFKKYIEKGLRAKCQASLASDFIVFMAAMQNFHVLFEISNIYLIMALGIMPSILNVIMTHYYFALLNVNVLLIIINEELESILKVSEEYGIRDIKINSILIFNHISGLSDYVNVLAQTVIKLQQYVLRVNSIYDIQSICCMLTIFVNNIAVVYTTFMTSSPENLWKQLNSLSGIIKLLFLLIHYWDLHLFIYSLLDASKLVNKLGELLKFKQSWSSYRDKSLERSFLNFSLQVAAFPLEIDLMGLYVANKPMAFAIFSSTIAISLVLMQYDFKYK	400
ChomGr30		tig00009685	460524	461789	+	ATGAAACGGTCAACACATTTTATGATCAAGACAGTTTATATTTATGCCCAATTATTGGGTATATTGAATTTCTGCTATAATTGTCGAACCGGTAAAGCTCGTGTTAAATCTTCCGTTACCATTTATTCTGCTGCAATATGTGTTCTGATGTTTGTTGTTACATTGTATTTTGTTTTAAATTTGGAAATTAAAACACGTCCTCCTGGTGGTGCCGAGTTACATTATAAACTTAATCTTTTAGCATCTGCAGTGCGTTGTATAGGTGTTACAATAACGATTTTCTACAACTGGACTAAACGCAAGGACTATGTGCGCTTGATAAATTCCTTTCGGAAATTTTGTAGAAAATTTTTAAAGAAATGGAATTTGGAGGAAAAATATATAAAATATTTGGAATGT…	1203	MKRSTHFMIKTVYIYAQLLGILNFCYNCRTGKARVKSSVTIYSAAICVLMFVVTLYFVLNLEIKTRPPGGAELHYKLNLLASAVRCIGVTITIFYNWTKRKDYVRLINSFRKFCRKFLKKWNLEEKYIKYLECDIRVKLKRSFLADIVMYLFIVNMFREIFDIENSFVLLPLALIPTVLNVVMNLYYFAILNINTLMLIINEELKRVLDSAIIFHQTLQQNHIRHSSQMAEELDELALIQYQLWDYLKRINKMYDIQGVCVVLDLYVNNIYVIYMFCMFSEHFDLWISFGKWIAYFIPLSFIIYYLDVKLFLFAMLNTIDLVEETGRLLKERKVWIPSNLDGRLERSLNNFSLQLASFPVEFDLVGLFKMNRSMAFATFSSTISNAIVLIQYDLKYTKKY	400
ChomGr31		tig00009685	464748	465911	+	ATGAAGGAATTGAAATATAAAATCATTAATTATGGAATGCTTTACGCCATATGGTTGGGATATACAGCAATACGTATCGATTTTAAAGTTCGACATGTCAAAATGTATAAACTGCTCAATATTTTTTTGTTTATAAGTGGAATATTATTTCTTAGCATGGTGCCCAATGCGGTCAAAGTGAATTTGACACATATTCGATTGAATGTGCGAAATCCTTTAATTGGCTATGCCTTTGCAATTACAATAATTATACGTGTAATGTTATTATTCGGAAGCTTCGTAATGAGAATAAAACGTGATAAACTGATGTTTAAGTGGTATGAGAAATTGTTGTTGATACAAGTTTCATATTTTGATAGATTTCATCATCTACCAGCTGATATGAGTTATATAAAGTGG…	1110	MKELKYKIINYGMLYAIWLGYTAIRIDFKVRHVKMYKLLNIFLFISGILFLSMVPNAVKVNLTHIRLNVRNPLIGYAFAITIIIRVMLLFGSFVMRIKRDKLMFKWYEKLLLIQVSYFDRFHHLPADMSYIKWLLFNMLIMLTHGISLFINLWEMYIHNKLYNFFDLFILCGVINLQHFVMWHHEVLLCYLHENFSKLNYQLEHQQFDPKLSLIYFQLTQLFAELNIIYSPVIIWLQLCLIVTNAIVGYISTLYFTSSIVENSTYDFLLGGKLYLLLCVHMFLYFMLGDRAVQTTRKTYFILKFSNIRENYSEIELISLNLLLSKVRVSIRGMFNINLSSLFSIIAQTVLLTIVLVQVEIQNQTFSHDI	369
ChomGr32		tig00009685	466192	467350	+	ATGAAACGTTGTAATTATTGGTTACTGCAGTTCGTACAGTGGTTTTGCATATTATTGGGGTTTACAACAATTGTTATTGATTTTAAACGAAATCGTGTACAAATTTATCCAATTGTTAAAATCTATGTGACCTTAATTAATATTTATAATATTTGTTTAATTTTGAAAACATTATATAACGATATATGGCAAAGCGATATTGTAGACTTTACCTTCGTGACATTATTTTCATCTCTATTTATTGTGGTATCAAGAATACTGTTGGGTCTACTGATGATTTTAAAGCGTCCTTACAGAGATAATGCACTAGAAAAATGGTTGAAAGAAGTATTTCATTTACAGGAGAAATACTTTGTACATTATATGGATGTAACTAAAGATACCGTTATGAGGAAATTG…	1098	MKRCNYWLLQFVQWFCILLGFTTIVIDFKRNRVQIYPIVKIYVTLINIYNICLILKTLYNDIWQSDIVDFTFVTLFSSLFIVVSRILLGLLMILKRPYRDNALEKWLKEVFHLQEKYFVHYMDVTKDTVMRKLWLLSTLILILHFFNVGVYIYKGKLLANINALTELHAFSSLIGMQQIIMLHHTSTLCYIYESFSLINKQFPKVSAFLIYFQLTGLLNQINIIYSPLIFCLQLNFLLTISTILFSFIVLFKLNAIYSQTFAFSLYGNFYLFLIIHMLIYFFMCHKVSEIESVTNFSILHIMGVNDNRELEQFCLIRKMQQIAVNVYGVLKIDLSFLFEIIANIFKYIIILLQIYMQAGLQDQYD	365
ChomGr33P	pstop458	tig00009685	468946	470069	+	ATGAAACGTTGCACATTTTGGTTATTGCACTTCGTACAGGGATTTTGTATATTATTGGGGTTTACAACAATTGTTATCGATTTTAAGAGAAATCGTTTAAATACTTATAAAACCGTTAAAATCTATGTGACCTTAATTAATATCTACGTTATCTATTTAATTGTTAAAACAATATATAGTATATGTCAAACAGATATCGTAAACATTACTTTTGAGATATTATTTTCTACCGTACTTGTTGTGGTTGCAAGAGCATTATTGGTTCTATTTGTGGTTGGAATGCGTCGGAGCAGAGATAAGATATTACGGAAATTGCTAAAGGAAATATTTTATTTGCAAGAGAAATACTTTATAAAATATGCTAATGAATCTAAAGATACTAAACTAAGAAAATTATGG…	1065	MKRCTFWLLHFVQGFCILLGFTTIVIDFKRNRLNTYKTVKIYVTLINIYVIYLIVKTIYSICQTDIVNITFEILFSTVLVVVARALLVLFVVGMRRSRDKILRKLLKEIFYLQEKYFIKYANESKDTKLRKLWLLSSGIFLLHHFQFWILYILRKPFENTDALIELHEFSIVISMQQIIMLHHTFILCYIYESFSFINQLLPSESSITTYFQLCELLNQVNNIYSPLIFCLQLKFLVFFSTYLFMFIIFFDLIESFAFFLCGNFYFFLMIHMFIYFFMCHKISEIESETNFSILHIMGVNDNRELEQFCLIRKMQQISVNICGVFKIDLSFLFDITANILQYTIILLQIYLQYD	354
ChomGr34		tig00009685	471204	473922	+	ATGAAGGATTATAAATTTTGGTTATGGCAGTTTGTGCAGTGGCATTGTGTGTTTTTGGGATTTACAACAGTTATCGTTGATGTTAAATCCAAACAGATAAAAACGTATAAATATGTTAAAATCTATGTCGCTCTAATAAATCTTGTGCATATCTTTTTCATTTTGAAAACATTATATACGTCTTTTTGGCTCAGCCAGATAAAAGTTATTAACTTTGTGACTCTATTTTCTTATGTATTTCAAATGACAACACGTGTAATATTCGGTCTAATAGTGATCTTAATGCGTTTAAAAAGGGATAAACAATTGGAATGTTTTCTAAAAGAAATTTTTAAATTACATTTAAAATATTTTATAAAATACGATAATATACCCCGCGATAATCTATGGAAATTGTGG…	1098	MKDYKFWLWQFVQWHCVFLGFTTVIVDVKSKQIKTYKYVKIYVALINLVHIFFILKTLYTSFWLSQIKVINFVTLFSYVFQMTTRVIFGLIVILMRLKRDKQLECFLKEIFKLHLKYFIKYDNIPRDNLWKLWFFNNTILLLQNIYYGIFVYKISNITTFSMVMEYFIIFCLGGIQHIIMIYQAGTLCYLYEYFSVVHFQLQHKIFIKDIIFIYLTLCGLLKQVNNIYSSIIFILQLSFITTISITMFSFSTFLMIYGISGTTYIHILAGIINIMLIIHIIGYYFICYKIGSIEFETTIILLQRIEGEYDQELEQFSINRTSVQIAVDVYGIFVIDFKYLFKIFAQILKYFIILLQIYMQNRKIN	365
ChomGr35		tig00009685	474132	475299	+	ATGAAAGTTGGAAAATATTTATTATGGCATTTTGTGCAAAACTATTGCCTACTTTTGGGTTTTACTACAATTGTGATTGATTTTAAGCAATTGCGTGTAAAAATCTATAAATCAATTAAAATCTATGTGAATTTTGTAAATTGTGTGCAACTTTATTTTCTATGCAAAATCAGCTGTTATCATTTTTCATCAAATTATGCCCAAAACTTTAATTTTCTCAATTTATTTTCGTGGGCTTTTATATTAGTGACAAGATGTATGTTTGGTTTTTCAGTGATTGCAATGCGTTTGAAACGAGATAATGAATTGAGAAGTTGGCTAAAGAAATTATTTTCTTTTTATAGTCAATATATATTGAAATATTCAAATAATTCGAGATCGTTTCTGTTAAGAAAATTA…	1119	MKVGKYLLWHFVQNYCLLLGFTTIVIDFKQLRVKIYKSIKIYVNFVNCVQLYFLCKISCYHFSSNYAQNFNFLNLFSWAFILVTRCMFGFSVIAMRLKRDNELRSWLKKLFSFYSQYILKYSNNSRSFLLRKLWIMNFIILLLHDINSIIYVYKLLITDEDEVSIRLDICFIRSQMDMQHIIMLHHACALCYIYECFCLINQQLKPETDISNMNFMYFHLCLLLKELNKIYSPIIFCLQLNFIMTISLLLFTYIIFIFLNDVSSFDWMFALNGISSVLLIIHISVYYFICHKIGRLNFDTYVILLKLPYMDYKQEVYLNYLENISFNHALDEIGVVVYGIIKVNLSYLFDISAQIIKYFIILLQVYIQAVFL	372
ChomGr36		tig00009685	476650	477819	-	ATGTCGCGGTTATCAAATTGTATCTTGCGTTTAGCTTTATATTATGGACTATTTTTTGGTTACACCTATATTTATGTAAATGATAAAGAACGCTACATAAAAATTTTTGCAAGTGTTAAAATTTATGTTTATATTATAAATCTTGTAACTTTGGCCTTAATAATCCTTTTTACCGTAGATAATTATGAGACCTCAATATTTTTTAGTGAAGATCCGGCCACAGCATTTGCTATAATTGTATCATATTTTGCACGTTTTGTTATTTACGCCGGCATTACTCTATTACGCATTAGAGAAGAAAAAGCTCTTGAAAAATGGCTGAAAATATTTCTGCCCTTGGAACTGACATATTTCACAAAATTATCTTATATAACCTGCAATGAAAATATAAAAAATATT…	1101	MSRLSNCILRLALYYGLFFGYTYIYVNDKERYIKIFASVKIYVYIINLVTLALIILFTVDNYETSIFFSEDPATAFAIIVSYFARFVIYAGITLLRIREEKALEKWLKIFLPLELTYFTKLSYITCNENIKNILVFNIIIIMFYNFCIFLTLLPLIAYGDWWTVMDIFLESYIVGMQHYVLLHHAFMLCYINYCFIKLNKLLEHQQMQEGLARIHLKYSLLLQQVNSINGPVIFLILVSLLVTNSLYICGTLMSIYENRDIITSLISEYLKEICILLSLFIDMFLYYLICERICGTTKETGRILMEYNARTQNHEVEMICSERLILQLNINICSLFTIDLGSLFTLVVEITKLSIILIQISYLKLV	366
ChomGr37		tig00009685	480132	481315	+	ATGTCAAGTTTATCTAAATGGCTGTTGCGTTTAGCTCAATATTATGGTATAATATTCGGTTTCACTTACATTTATATCGATTATAAAAATCGGCATATTAAAATCTACAGAAGTGTACAAATTTATGCTTATTTTATCAATTTTCTTTATGTTGCTGCAACGATCCATTATTACACATTCGTCTTGACACGTTTTCCTTTATTCTATCACGAACATCCTGTTGTTTCATATGCCGCAATGATTCAGCATATCCTTCGTTTGGTTATATTCATTGGTCTCATTGTCATACGCCTTAAAGAAGAGAAACTCTTAAAGAAACTATTTGAAATATATCTTCCTCTTCAAGTGTTATATTTTGATAATGTAACTCATATATCGGCCGATGAAACTATTAAATAT…	1125	MSSLSKWLLRLAQYYGIIFGFTYIYIDYKNRHIKIYRSVQIYAYFINFLYVAATIHYYTFVLTRFPLFYHEHPVVSYAAMIQHILRLVIFIGLIVIRLKEEKLLKKLFEIYLPLQVLYFDNVTHISADETIKYSVIMNIFNVMAHSMCFVLNAFVYKVNGKPWFDVMSTCFLNYFLAMQHFIMLHHVLVLSYINHCFKKLNVQLHRQQVTEYFARIYYKISLLLEQVNHLNGPLIFFVLVSLLLANSIYAYGLILYDFNIRLLSYDLLFDFCTFIIFCMDIFLYFLICDRVKNTTNESAYILMEYSVNKNQQETEIVALGRLTMELDVNICGFFSIDLEALNTLITEIVTLTIILIQIEYFSGTYNGEILETDV	374
ChomGr38P	indel907	tig00009685	483415	484561	+	ATGTTGTGTTTATCAAAATTGTTGTTGCATTTAGTCCAATATTATAGCATAATATTTGGATTTACTTATATCTATATCGATTTCAAAAATCGTGTTGTGAAATTTAATAAAACTGTTAAGTTTTATGTTTATTTTATAGATTTAGTGTTTCTGATACTTATTTTGAACAACGACTATACTTTTCTAACTAAAGGTTTCACTTTAATGCATATCATCACTGCATACACTCAAATAATAGAGAATATGCTACGGACCACAACATTTATCGGTTTGATTTTTATGCGCATTAAAGAAGAAAAACTCTTAAGAAAATTTAATAAAATATTCACTCAATTACAGACAACATATTTTGATAAATTGTCGCATATAACGGTTAATCAAACGTTATTTCAAACTCAA…	1082	MLCLSKLLLHLVQYYSIIFGFTYIYIDFKNRVVKFNKTVKFYVYFIDLVFLILILNNDYTFLTKGFTLMHIITAYTQIIENMLRTTTFIGLIFMRIKEEKLLRKFNKIFTQLQTTYFDKLSHITVNQTLFQTQILNISLVMSFGLYAVMDLVVKVIIKIMRWYPLPIYVYDYYIQVLTHYVLFHHGFMLCCLYHQFQKINNHLKYASMDGITARVHLQLSLILKQVNDINGPLIFIVLLSIFLENGNFVCISIHFYINDLFYFVEIVGLFGFAVYCINIFLYFVICERIKTITNETGFILMDYREREDQRETEIMCFRRLMMKNNVNICGFFSIDLGSLFALIASIITLTIILIQSTYYM	360
ChomGr39		tig00009685	486056	487213	+	ATGTTATATTTATTTAAATTGTTGTTGCGTATTGTTCAATATTTGAGTCTAATATTTGGATTTACCTATATTTATATCGATTACAAGGGACGATTAGTGAAAATTTATAAAAGTGCTAAAATTTATGCTTTTATTATTAATTTTCCTTTTATAATACTTATGTGTAGATTTGCCTTCCGATACATATATAAAGCCAATGTAAACACTTTACATCCCATCATTGTTTACATAAACATAATTGAAGAAATCTTGAATGTATTCACATTTATGGGTTTTATATTAATGCGCTTTAAAGAGGAAAAACTTTTAAGGAAACTGACTAAAATCGTTACGTATTTGCAGACGATTTATTTTGATAAATTGACGCAAACATCATTAAGTGAAAGAATAACAGAAGTT…	1095	MLYLFKLLLRIVQYLSLIFGFTYIYIDYKGRLVKIYKSAKIYAFIINFPFIILMCRFAFRYIYKANVNTLHPIIVYINIIEEILNVFTFMGFILMRFKEEKLLRKLTKIVTYLQTIYFDKLTQTSLSERITEVFILNIFIVISSNIYTVLNLIVIVATTRLRWYVLPHSSCKYYILTLKHYILFHHGLTLCCVNHYFQKLNNYLKYEPVDGITAQVFLQLSLILKELNVLNGPLIFYVIISLFLENGSFICFILLFYLENHSQNINIWDFYDFIFFCLNIFLYFFICERIKTTLRETGNLLMEYHEGENQKETETLCLGRLVMENDVNICGFFTVDLGALFTWVSSIIILTIILVQSSHYRFFL	364
ChomGr40		tig00009685	489236	490393	+	ATGTTAAGTTTATTTAAATTGTTGTTACAAATAATTCAATGTTTGAGTATAATTTTTGGATATAATTTTGTTTATATTGATTTAAAAAAAGGTCTTGTGAAAATTTATAAAATTGTAAAAATTTATGTTTACACTTTTTATCTTCTGTTTGGCGGTATTTTATTGTGTTATTGCTTCGATCGTTACGTAATTCATGCTTATTATACTGTAAGACTAGTAATTATAAATGCTACCACCATATTTGCTTTTCTCCTTGATATCTTTTTATTTTTCGCATTTATAGTAATGCGCATTAAAGAAGAAAAATATTTAAAGAAATTTCATAAAATTGTCTTAAATCTTCAGGGAACATATTTTAATAAGTTAAGGGAAATACCGATCAATAAAACAATAAGGTAT…	1092	MLSLFKLLLQIIQCLSIIFGYNFVYIDLKKGLVKIYKIVKIYVYTFYLLFGGILLCYCFDRYVIHAYYTVRLVIINATTIFAFLLDIFLFFAFIVMRIKEEKYLKKFHKIVLNLQGTYFNKLREIPINKTIRYVLILNVFLIMAYSIYTVLKIVIRVIKVASNIWHWLILLNVFHSLYFTIAEHHILLRHGLILCYINDYFTKFNSDLKYTPVNRVHVRVYQQLYFMLKEINDINGPLIFCIILSHLLKYAKSIYNVIFLLKNRLDSKHIWLYIGFGFGVNLFLLYFLICENIKITANETGEILRKYREKENQMKIETICFGRLLMKPEVNICNFFTINFSCLFGLISQIITLAIIITQSSYY	363
ChomGr41		tig00009685	491136	492492	-	ATGTCTCTTCCCATAATTCATGATATTTCTGATTATATATATTTACTTATGGCCATCTCGGGTATATTGTTTCATTTTTTAAATCTTCAAATATTACTCTTATCAAAAATACCACAAAATATCAAAAAATCAACATTGCTTGCAGTTAATTTTATCGAAATTTTCAAACGTTTTTATGTGTATATTTTCACTAATTTTATCATATTTGATCAAAAGCATCAATTTTTGGCATACGCTTACTATACTCAACGTGTTATTCGAATATTTATGTTAATCGGTATTATATTATTGTTACGAATAAAAGAAGAAAGGTTTGTTGGTAAATGGTTTGGAATTTGCGAACATTTACAGCGAACATATTTTGACAAAATAGCACACAGATCGGCCGATGGAACTGTC…	1101	MSLPIIHDISDYIYLLMAISGILFHFLNLQILLLSKIPQNIKKSTLLAVNFIEIFKRFYVYIFTNFIIFDQKHQFLAYAYYTQRVIRIFMLIGIILLLRIKEERFVGKWFGICEHLQRTYFDKIAHRSADGTVNIALIINIFNIMAHCLCLILNLITLLLRNSSWLLIITNCSENYFIAMEHYTMLHHALILSYINHCFKMLNNQLLYEKVEKSFLKTYVTFSSLLQQVNNANGPLIFLVLVSLLLAESMYAYTIILFQLFIGHNDVESFIELCTFIIFSINIYLYFLICDRLQNTTKETGQILMELCGRDNDHQEVSFSSYVFETMKLNVNICGLFTIDLGALFILISEVVTLTIILVQIEYWSK	366
ChomGr42		tig00009685	495552	496703	+	ATGTTGTGTTTATTTAATTTGTTGTTGGATTTAATTCAATATTTGACAATAACAATTGGTTACACTTATGTTTACATTGATGTCCAAAAAGGTCTTATGAAATTTTATAAATATGTAAAATTATATGTTCATATTTTCAATCTTCTATTTGCGGTTCCACTTTTGTGTTATTTCTTTGATCGTTTTGTTATTCAAGAAAAATATAGTGATAATTTTCTAATACTTATCTTTACCAACATAAGTTTATATTTCTCTAATGTGATTATATTTATGCTTTTAATAATAATGCGTATTAAAGAGGAAAAGACTCTGAAGAAACTGCATAAAATAGTCTTAGATTTACAAACAACATATTTCGTTAAACTAAACTATAATGTGGCTAACGAAACGATAAAAGGA…	1083	MLCLFNLLLDLIQYLTITIGYTYVYIDVQKGLMKFYKYVKLYVHIFNLLFAVPLLCYFFDRFVIQEKYSDNFLILIFTNISLYFSNVIIFMLLIIMRIKEEKTLKKLHKIVLDLQTTYFVKLNYNVANETIKGALILNMLLIMANGIGSILNPAIKMIRARFWHRQALPIYFYAHYFSVVQHYILFRHGLILCYINDYFTKLNRHLKQTPVNGVDIRVYVQLSSILKKVNAINGPIVFTVIVSQVLTYSRYIFHTIVLINNLLDPTYIWLHLSFIIYISEVFLYFYICEKIKITTKETGIILRNFHEMENQQKMETICYGRLLMHLDVKVCGFTIDFSRLFGIAAEIITLAIVLIQTGSY	360
ChomGr43		tig00009685	498024	499256	-	ATGACAAGAAGTTTGCCTAATTGGTTGTTGCGTTTAGTTCAGTATTATGGTATGGTTTTCGGTTTCACCTCTATTAATATCGATGTGCAACATAAACGCTTGAACATCCATAAAAGTGTGAAAATATATGCATATTTAATAAATCTTCTTTATGTTGTTGCAACCATCCGTTTTTATGTGTATATTTACACTAATTTTATCATATTTGATCAAAAGCATCCATTTTTGGCATACGCTTACTATACTCAACGTGTTATTCGAATATTTATGTTAATCGGTATTATATTGTTACGAATAAAAGAAGAAAGGTTTGTTGGTAAATGGTTTGGAATTTGTGTACATTTACAGCGAACATATTTTGACAAAATAGCACACAGATCGGCCGATGGAACTGTCAAC…	1098	MTRSLPNWLLRLVQYYGMVFGFTSINIDVQHKRLNIHKSVKIYAYLINLLYVVATIRFYVYIYTNFIIFDQKHPFLAYAYYTQRVIRIFMLIGIILLRIKEERFVGKWFGICVHLQRTYFDKIAHRSADGTVNIALIINIFNIMAHCLCLILNLITLLLRNSSWLLIITNCSENYFIAMEHYTMLHHALILSYINHCFKMLNNQLLYEKVEKSFLKTYVTFSSLLQQVNNANGPLIFLVLVSLLLAESMYAYTIILFQLFIGHNDVESFIELCTFIIFSINIYLYFLICDRLQNTTKETGQILMELCGRDNDHQEVEFLVLRRLTVKLNVNICGLFTIDLGALFILISEVVTLTIILVQIEYWTK	365
ChomGr44		tig00009685	502975	504102	+	ATGTTGTTAATTATTTCTAAACTGTTGTTTCATTTTGTTCAGTATAACAGTATAATACTTGGATATACGTCCATTTACGTTGATTTAAAAAGAAGGCATATTAAAGTTTATAAATATGTCAATATGTATGGTTATTTAATTAAATTACTGTTTATATTATACATGTTTAGAATGGAATACCACGCCATACGTAAACTACATTTCAACAATATTCATCCAGTCATGGTTTACTCGAATTTTCTTCAACAAATTCTTACCTTTTTTATATTTGTTGGTTGGATATTAACGTGTATTAAAGAAGAAAAACTCTTCAAAACAATTACCAAAATAGATTCACATTTGCAATCAATATATTTCAGTAGATTAAGTCATTTATCGTTTAATAAGACGTTAACAAGT…	1065	MLLIISKLLFHFVQYNSIILGYTSIYVDLKRRHIKVYKYVNMYGYLIKLLFILYMFRMEYHAIRKLHFNNIHPVMVYSNFLQQILTFFIFVGWILTCIKEEKLFKTITKIDSHLQSIYFSRLSHLSFNKTLTSVLILSNSIVMGFSIYSVMDLIVIVATTRLRWYALPTIYFNFYVKLMKLYILFHHGLILCYLDHYFTKLNNHLKCTLLDGTTVRVYLQLSSILKQVNTLNGPIIFCVIISLFMENGSIICSTILFYLNGMTFLIKFWEFSDIMFFCLNFFLYSLICERIKTITREIEFTLMEFHERENQKEMEIMCLARLVVERDVNICGLFKIDLEVLLSLISKLLYLQLY	354
ChomGr45		tig00009685	506114	507272	+	ATGTCTTGCATATTTAAACGGTTGTTAAATGTAGTCCAATATTTTAGCATAATATTTGGATTAACTTACATTTATATCGATAACAAAAATAAGTTTGTGAAAATTTATAAAAGTGTTAAAATGTATGTTCATATATTTCATTTTCTATTTGGAGGTACATTTTTATGTTATTTCTTCAATCATTACATACTTCGCACAAATTACACCGTTCAACACGTACACACTATAATTTCCTATATATCAGCGTATGGCATTCACGTGATAACATTTTTTGCCTTGATAATATTGCGCTTTAAGGAAGAAAAGTCTATAGCAAAATTGCATAAAATAATCTTAAATCTACAGACAATATTTTTCGATAAATTAAGTAGGGAGCCTGTTAATGAGACCATAAAACAT…	1089	MSCIFKRLLNVVQYFSIIFGLTYIYIDNKNKFVKIYKSVKMYVHIFHFLFGGTFLCYFFNHYILRTNYTVQHVHTIISYISAYGIHVITFFALIILRFKEEKSIAKLHKIILNLQTIFFDKLSREPVNETIKHAITLNMFIIMVRSLHSVSNIAVKVIKKELSWNILVSSCYINYFAVMELYIFFHHGLILCHINDYFTKLNDHLKYAPVLKIHANVYLHLSRILKEVNAINGSAVFYTIVSEVVSYSKYIFNIILYDSGKALNHQHYWAFFSCIICSSLIYLYFLICERVKNTTKETGIILMENRKKENQQTIENICFGRLVMELNVQVWGFFVIDLSALFAIVSAIINFTIVLIQSECYK	362
ChomGr46		tig00009685	510018	511238	+	ATGTCAAGTCCATCTATTTGGTTATTGCGTTTTGCTCAATTTTATGGAATAATTTGTGGTTTTACTTACATTTTTATCGATACTAAAACGAAAGAAGTGAAAATCTCTTTAAAAGTGAAGAGTTATACATATTTTGTAAATTTTCTATACGTTTTTTCAATGACATACTTTCATGTATACAATCTTATAAATTATCCAATATATAATGATGATTATTCCGTTTTATTTTATGCTTTTTCCGTGGAACATTTCCTTCGTCTATTTATTCTTATTGCACTTATATTATTACGCATTCGGGAAGAGAGGGCTTTAAAGAAATGGATTAAAATTATTCAATTCTTACAGGCAAAATATTTCGATGAAATAACACCTATAACGACCGATAAAGTGATAAAACGT…	1161	MSSPSIWLLRFAQFYGIICGFTYIFIDTKTKEVKISLKVKSYTYFVNFLYVFSMTYFHVYNLINYPIYNDDYSVLFYAFSVEHFLRLFILIALILLRIREERALKKWIKIIQFLQAKYFDEITPITTDKVIKRILSFNIFNIISHSVCSVLIVFLYINNCKNFTVINTTFYNNYFIAMEHYVMLHHGLLLWYLNNCFLKFNYQLQEKKLHRHVATIYSRLSLILQDVNALNGTVIFLVIVSLLLAISLYAYITIIYDLGIQLFDYDTIFDFCIVIIFCIDIFLYFLICERVQNTTKETGRILMEYTTREYQKEIEIMALERLTNELCIDMSGFVTLNLGSLFSIISEIVMLTIILLQIDYNSLKYESNQTQTTDESPIVIKKIWEL	386
ChomGr47		tig00009685	515330	516496	-	ATGAAAGGTTGTCAGTATTTGTTACTCAATATAATTATTAATTGTCCAATGTTGGTGGGTTATACAACACTAAATATTGATCTTAAACAACGGCGTTTGAACATTTCCCAAACTTGGCGAATATATGCCATTCTGGATGATATGCTGGTTTTGGTTATTATACCCATTGCCACTGCAGTGAATTTCCAACATATGCGGTTTGAGAATAGAAATCAAGTTATAGCCTTTGCCAATGCAGTAATTATAATCACACGTTTACTTCTAATACTAGAAGTTGTATTACAGAGGGGAAAACGTGAGAGTGCTCTCATGAAGTGTCTGACACAAGTGCTAGTGCTACAAACTTCTTATTTTGATAGATTTCATCATGTACACGGTGATAAAAGGCTAAGAAAATGG…	1098	MKGCQYLLLNIIINCPMLVGYTTLNIDLKQRRLNISQTWRIYAILDDMLVLVIIPIATAVNFQHMRFENRNQVIAFANAVIIITRLLLILEVVLQRGKRESALMKCLTQVLVLQTSYFDRFHHVHGDKRLRKWIYVNAVLMIVHSTNIFVKAWMGLANGGWWNYMDMYGACVVLVMQHSTMVQHASLLCFTFESISKLNYQLMENIQDSKLSLIYYHLINLIQELNIIYSPLNLWIQLCSITTNSMMGLYYVSLVMFPHKITESFTYLMLDDSYFLLCFLMHLYSWICNHVKMTFRKTSAILKKYLFKYYEQKKIELLFLNCDLQKNSVNIFRMFNIDLTFLFSLTSQLCLNIIILIQSDMQNNG	365
ChomGr48		tig00009685	518333	519485	+	ATGCAACGTTGGGAAATTTGGTTAATCAAATTCACTATTTATATTGCAATATTTTCGGGTTATACATCATTATATATTGATTTTAATAAATGTATTTTAAAAACTCCAAAAATATTGCAAATGTTTGTAACATTTTCAAATTTATCAATTCTATTCTTCCTTCCCATGGCTACGAATATGAAATTTTTTATAATGAATGAAGGTAATCTGGTCATAAAATATGCCTACACTTTAACTTATTCAGTCCGTCTCATATTTTTACTGGTGGCAATACTAATGAGACCGCAGAGGGATAAAGTATTCAGCAAATGGTTGGAAAAAGTATTAATGATACAAATGACTTATTTTCATAGATTTCCGCATGTGCCACGTGATACCAGATTAAGGAAATTTATATAT…	1095	MQRWEIWLIKFTIYIAIFSGYTSLYIDFNKCILKTPKILQMFVTFSNLSILFFLPMATNMKFFIMNEGNLVIKYAYTLTYSVRLIFLLVAILMRPQRDKVFSKWLEKVLMIQMTYFHRFPHVPRDTRLRKFIYFNIFLMFYHTNGFHTTQWTLMYTGDWKTFLNVFIAYCSINFQHLIMLHHASLICYMYEAFSQINYQINHEILDPKLGIIYYHLHTLISQLNVIFNPLNLWIQLSIFLSNSMVGYVTVTSISNGFFDLEFYSSILGSTLYYLLCLHMYVYFLLCEWVYQISRKTLYLMKNFCVKPHNQEIEKLSLNCVLLPVRISIYNMLNINLESFFTLMSETLLYIILLVQVDYSKLKKE	364
ChomGr49		tig00009685	523609	525832	+	ATGTTCACTATTAAAATTATTTACCATAAATTGAGTCAATATTATCTAATATTTACTGGCGCTACATCGTATTTATACAATCATAATACCAACACATACAGACAAACATATTTAACCCGTCTTATAGCAGGACTATCAAATATATATTGTTTTTTACTTTTATGTTATGTTTGTTATTTATCGGCTATAATGTTTGAACCGACACCAAATGTACATCCCCTACTAAAGAGCATGATACGTATAAGTCTTTTAATACGTACAATGGCTACATTTTATACGGTGCTTTATAGAAAATGGCGAGAAACAAAGGAAATTCCATTAAACATACAATTGAATAAAATAAAAATAAAATATTTTACTAAATATGAACATAATCAACAAATTGATAAACAATTTCGA…	1167	MFTIKIIYHKLSQYYLIFTGATSYLYNHNTNTYRQTYLTRLIAGLSNIYCFLLLCYVCYLSAIMFEPTPNVHPLLKSMIRISLLIRTMATFYTVLYRKWRETKEIPLNIQLNKIKIKYFTKYEHNQQIDKQFRILYNIKYILLFYIYCTTLTFSKRFSFTSNKLGVIFLTIHNANILNVLYIIMFKFYEISLNICCLLFYLNYQLNNVYQKLEEPIINHKQLHEEIRIITKIHGELSTLLHKYFCLYKFQLITNRIFCSTNNVIMMYYGYIFIFYYPTKILYIVFGGISYLVLTVDLYLNDFIYEMIGKSFEQLILISQEFNLKQLLYREFEEFSIYFCCRKELLCGFKMNLAAWFKLMTQLLAGAIVLIQSHLTILNTFRKYNLEIY	388
ChomGr50		tig00009685	528719	531394	-	ATGTTTAATATAAAATACATTTATAGTAAAATCGATCAATACTTTTCAATCTGTATTGGAGCAACATCTTATTTATATGATGAAAATACTAATAATTTTTATCAAACCTTAATTACACGCTGGGTGGCTGGAGTATCAAATGTTTATGCTTTAATAATTCTGTTATATGTGTTCCACGCTTCCATGAAAGTGTTTGAACCGGCACCTCATGTACATCCTTTATTAAAGATTATGACACGTATAAATCTTACATTTCGAATTGTGGCAATTTATTACACAGTGTTGCATAGAAACTGGAGGGAACGCAGCGAAATTCCATTGAGGAGACAATTAAAGACTATAAAATCTCTATATTTTGTTAAACATAAACGCAATAAGGAAATCGATAAACAATTTAGA…	1167	MFNIKYIYSKIDQYFSICIGATSYLYDENTNNFYQTLITRWVAGVSNVYALIILLYVFHASMKVFEPAPHVHPLLKIMTRINLTFRIVAIYYTVLHRNWRERSEIPLRRQLKTIKSLYFVKHKRNKEIDKQFRILFYVKYFIVFHIYLNTFVLNFWFPFSSFQWLNWILFLCNATILNVLYTVMFGFYKMILNICHMLYYLNYQLENIYEQLKSSPTTHKLLTEEFQTIWKIHGELCVILQKYLSLYQFQLITNRFFSVTNNIVNAYFGYVFIFYYPSDLSYLIFGGFSYFIYTSDLYLNDYIYELVGESFKQLITIMQKFNLTNSLYKECEEFSIYFCSRKEILCDVELNLAAWFKIMTNLLTSAIILIQSHLGIINIFKKNHLEIY	388
ChomGr51		tig00009879	503742	507691	+	ATGAATCCATTAAAATTATATTTATCTTTGATTTATGGAGTTATACCTTATGAGCGTCTAAATGTCAAGGCAAATATTTGCCTAAGTTATGTTCAGATGTATGTGGTGCCTGTATTTTATCTGATTTGTTATGGTCTGGCGAAATTTGGCAAATATGGAATATTTAAACACAAGGACTGCGATAGTATTTGTCATTTGGCCAATTCACTTTTTATACATTTGGGTCTCTTTTTATATTTAACGGTTCATATTTTAACTCTGTGGAGACGTAAACAGTTTTTTATAGATTTTGAAAAATCTTTGGAAGATATTGATTTGTGGCTCAGAAAATGCGATGCCGTGGGTGTGAAGAGAGAAGAGAAAAAGGAAAAGAAATATGTTTATTATGGCACCTGGTTG…	1344	MNPLKLYLSLIYGVIPYERLNVKANICLSYVQMYVVPVFYLICYGLAKFGKYGIFKHKDCDSICHLANSLFIHLGLFLYLTVHILTLWRRKQFFIDFEKSLEDIDLWLRKCDAVGVKREEKKEKKYVYYGTWLAVIVCFAVAMVYDIKELIYYYHELFFILFMTSNFPYTSASIVLGQFIYFVAEISKRFRQLNGLFERINRESERKHAPLMIFDIETEVKKDLPANQELRQRHVIEHVPVAEDSDEYNDNMDDLNDAETVTADSPTSETNLPDLFKIHDKILSLCVITNSQYGPQCVPYMAVCFVITIFGIFLQTKVSFVVGGKNRLLDYVVLLYLLWSLCTMLMAYLVLRLCCNANGYSKQSAMIVHEIMQKKPAFMLGNDVYYNKMKSFTLQFLHW…	447
ChomGr52A		tig00009944	368202	385801	+	ATGTCAGTCTCAATAACGGTCAAATCGAATAGTTGGTATAATCGTTTATATCAAAAATGTTTCACTTCCGATAATTATTACAAATCAATGCAGGCGATGTTCTTTTTAACCTTCATTTACGGTGTAACACCGTTTCGTGTGGTTACCAATATTAATGGTGAAAAAGCTTTAAAAACATCATATTTCGGTTATTTGAATTCAATTTTACATATTACGGTTATGGCTTTTTGCTATTCATACACGATGTACTATAACGAATCAGTTGTTGGTTATTTTCTCAGTAATAACATTTCGAAACTTGGTAATAAATTGTATGTTTTTAGTGGTGTTGTTGGTGCCACAGTGGTTTTCATATCGGCTGTTATACGTAAGAAGATTTTACAGAAATGTTTTCATCAT…	1356	MSVSITVKSNSWYNRLYQKCFTSDNYYKSMQAMFFLTFIYGVTPFRVVTNINGEKALKTSYFGYLNSILHITVMAFCYSYTMYYNESVVGYFLSNNISKLGNKLYVFSGVVGATVVFISAVIRKKILQKCFHHFLKVDECFRSINYSLDYTQVLRFVLFVLTSVALFVGSLAIICVYCLKSMKVYPSPCLLVIVVAEFLGISVSISLFCAMTRSVQRRVRLLNIVLKNLCHQWDTRSIKAIAQKQRSLQCLDSFSMYTIVSKNPAEIIQESMEIHQLICEAASTANKYFTYQLLTIISIAFLIIVFDAYYVLETLLGKSKRESKFKTVEFVTFFSCQMILYLIAIISIVEGSNRAIKKSEKTGGIVHALLNKAKTADVKEKLQQFSMQLMHLKINFTAA…	451
ChomGr52B		tig00009944	371538	385801	+	ATGTTTTCACAAATTGTTTCGGATAAAATCGATAGATTTCGTAAAAGTTTTATATCGAATCAGGTTTTTGAGGCTTTACAGCCCTTGTTTTTCTTAACATTTCTTTATGGTTTAACTCCGTTTCGCGTTATTAAAAATAAAGATGGCGAAAGTAATGTTCAAATGTCATTTTTCGGTTTTGTCAATATCGCCGTTTATATTTTACTCTATGGATGCTGTTATATCATCTCTTTGCTGCAAGATGAAACTATGGTGGGTTATTTTTTTCGTACGAAAATCTCAAATGTTGGCGATACCATGCAAATTTGTAATGGTCTCATAACGGGTGCCGTTATATACATTTCCGCGGTAACGCAGAGGCGTAAATTGTTAAGAGTTTGTCGCATTTTATATACATTG…	1344	MFSQIVSDKIDRFRKSFISNQVFEALQPLFFLTFLYGLTPFRVIKNKDGESNVQMSFFGFVNIAVYILLYGCCYIISLLQDETMVGYFFRTKISNVGDTMQICNGLITGAVIYISAVTQRRKLLRVCRILYTLDTNFANIGIKVKYSRIYRYSIVMIIFQTIVIGVYFAGVFRLLKSMKVTPSFSVCVTFFLQHSVLSIAICLFCFVARSFERRLVILNKVLKNLCHQWDTRSIKAIAQKQRSLQCLDSFSMYTIVSKNPAEIIQESMEIHQLICEAASTANKYFTYQLLTIISIAFLIIVFDAYYVLETLLGKSKRESKFKTVEFVTFFSCQMILYLIAIISIVEGSNRAIKKSEKTGGIVHALLNKAKTADVKEKLQQFSMQLMHLKINFTAAGLFN…	447
ChomGr52CP	pstop651_indel668	tig00009944	375293	385801	+	ATGGACGACGAAAATCCTGGAACGCCTCAATTAGACAATACCACACGTAGTCGTATACGTAGGTTTTTTTCCGCTAAACGTCTCTATGAATGTTTACAACCTTTACTATTTCTCACCTATTGGCATGGTCTAACGCCCTTCTATATCCGCAGCAATGCCAATGGTGTTAAATATCTTAAACACTCCATTTGGGGTTACATTAATGTCGGTATTCATATTGTGATTTATAGTGTTTGTTATATTTTCACTTTGATAAATGATTGTGAAACGGTTGCCGGTTATTTTTTCCGTTCGCGTATCACACATTTCGGTGATTTTTTACAAATTGTCAGTGGTTTTATAGGAGTAACAGTGATATATCTAACCGCTATTATTCCAAAACATTATGTTCAACGAAGT…	1364	MDDENPGTPQLDNTTRSRIRRFFSAKRLYECLQPLLFLTYWHGLTPFYIRSNANGVKYLKHSIWGYINVGIHIVIYSVCYIFTLINDCETVAGYFFRSRITHFGDFLQIVSGFIGVTVIYLTAIIPKHYVQRSLEIMQAMDEQLHGVGIKIMYSKVLRFSYIYILCMVSANLGYTTYSFQLLKSAHEKPSASLHVTFILQHTVVLSALAMYSCFTKWLKCVISMMHRVLKNLCHQWDTRSIKAIAQKQRSLQCLDSFSMYTIVSKNPAEIIQESMEIHQLICEAASTANKYFTYQLLTIISIAFLIIVFDAYYVLETLLGKSKRESKFKTVEFVTFFSCQMILYLIAIISIVEGSNRAIKKSEKTGGIVHALLNKAKTADVKEKLQQFSMQLMHLKINF…	454
ChomGr52D		tig00009944	379885	385801	+	ATGAAATCATTTTGGAAAGACTTCCTGAAGCCTAAGGATTCTTATGCTGCTGAAAAAACTCTTCTTGCCATAACTTTTGTATTGGGTCTCACACCGTTACGTATATGTGGACCATGTGGTAAACGTAAAATGTCTATTTCCTATTTCGGTTACGGTATAACTGTATTACAGGGTATATTTTTCGTTTACTGTTTTCTACATTCATTTCTTGTGGATGAGTCAATTGTGGGTTTCTTTTTCAAAACGGAAATTTCAAAAATCGGTGATATTTTACAAAAGTTTATCGGTCTAAGTGGCATGTTAATACTTTTCGGTGTAAGTTTGAGAAAAAGTCATGATATGATGAATATGTATCATACGGTTTCGGTTATTGATGCAAGATTCTTAAATTTAGGTGTT…	1317	MKSFWKDFLKPKDSYAAEKTLLAITFVLGLTPLRICGPCGKRKMSISYFGYGITVLQGIFFVYCFLHSFLVDESIVGFFFKTEISKIGDILQKFIGLSGMLILFGVSLRKSHDMMNMYHTVSVIDARFLNLGVEFNYSYIMKFRHTKLVMVTSICVGYLASSLWMLFHNQIWPSFQAVIAFFVPHIFLLSVVVLNVSFVMRFWQHFDLLNKVLKNLCHQWDTRSIKAIAQKQRSLQCLDSFSMYTIVSKNPAEIIQESMEIHQLICEAASTANKYFTYQLLTIISIAFLIIVFDAYYVLETLLGKSKRESKFKTVEFVTFFSCQMILYLIAIISIVEGSNRAIKKSEKTGGIVHALLNKAKTADVKEKLQQFSMQLMHLKINFTAAGLFNIDRTLYFTI…	438
ChomGr53		tig00009944	392326	394058	+	ATGGCTTTTAAAATCTGGGAACGTTTCTCACAAGCTGAAAACATATTTCAATCGTTAAGACCACTAACCTATATATCGATAATTGGTTTGGCTCCCTTTCATTTGAAATCCCAAAAGGAAGTACGCACTTCAGCCTTGTCCTTTGTGGCTGGCATTGCCCATTTCCTGTTCTTCTTATTGTGCTTTTTTCTATCGTATCGTGAAGGTGGTTCTATAATTGGTTATTTTTTTCAAACCAATATAACTAAATTGGGTGATGCTACACTCTCACTCACGGGCATCATAGCCATGCTGACAATATTTGGTTTTGCTATTTTGAAACGGAATAAACTGATTAATATTATACAAAATAATTTGGTTGTTGATGAAATCTTTGTGAGATTGGGAATGAAATTGAAT…	1332	MAFKIWERFSQAENIFQSLRPLTYISIIGLAPFHLKSQKEVRTSALSFVAGIAHFLFFLLCFFLSYREGGSIIGYFFQTNITKLGDATLSLTGIIAMLTIFGFAILKRNKLINIIQNNLVVDEIFVRLGMKLNYRKILWYSFVISFGMLLFNVIYLCVSYMLLRSAQITPSFVVFTTFALPHINISIMVFKFLCTTHLAKSRFHMMNEILQDILDSHIEDSNAMELSPLHSIVRINRSASRRRPTSISMTNSKRYSVTSIIRQNPEFSLKQVTNIHNLLCDICNTIEEYFTYPLLAIISISFLFILFDDFYILEVLLNPKCVEVFEAEEFFAFFIAQMLWYVIIIFLIVEGSSNTIKESSKCAAIVHKTLNITDDPEIRDRLLRLSLQLQHRRVRFTAA…	443
ChomGr54		tig00009963	87309	89797	+	ATGTCGTCCATTTTTATAATTCGAAAGGATTTCAATTTTACAACAAAATTATTTCTTTCCATACTTTTCCTGCTTTACATCATTGGACGTATCATGGGTATTGCTTGCTTCTCCTATGATTTTCAACAATATCAAGCTAAGGAATCCTGGCAGACACGTTTCTATACAATTTGCCTGCTATTGGTGACTTTGGCATTTATGCCATTTGCAATTTATATCCTGTACACTGAGATGACATTTTTAAGACAAAATCAATTGTTAACATATGTCGGTTATATACGTTATGGCCTGATGTTAATCTGTGCTTGGGTAGCTCTCTATTTGCAATTGCATTATCGCAATGCCATTATGGAGTGTTTTAATAAAATGCTGAAATTGAGACATTATTTGGAATTGCAT…	1296	MSSIFIIRKDFNFTTKLFLSILFLLYIIGRIMGIACFSYDFQQYQAKESWQTRFYTICLLLVTLAFMPFAIYILYTEMTFLRQNQLLTYVGYIRYGLMLICAWVALYLQLHYRNAIMECFNKMLKLRHYLELHLNHLDNDDSGDWRSHRRVIWNIMAKCLTIMLQFLWIIFLILNDKGSKRFWYLLTLMYVQYCQLILVATLNLLYYGSWLVALITQELNHNLKSVLKQIKSVTYHRTGYHRFHISSLCQQLEQMLQHHWKLYKLSRTFLHLYSWQIVCFLTFVINECVTQIFIMYFVAVDILSGRHELRHAEGKEVKLRAIINPYALLYVFGIIWDMILILLMINEMRLSFSKTRFIFSNVLWLKTLLSSANQELDKCLSHFNLYLLYLQPCITYSAY…	431
ChomGr55		tig00009981	279733	281057	-	ATGTTAAGACGCACACAGAGTTTTTGGGAAAAACATAGAGATAATATTTATATATTTGGTCATATTTATGCAACCATAAATGGTTTAATAGTTATTAATTATATACCAAAAATCTCTACAAAGTCATTTAAACATTATTTGGCAATGGTATATAGTCATGTACTTAATGTTATAATAATTGCCATTTTGCCAATTTACTTTACCTGTAATATAAACAATTTGGTTGAGAATAGGGATCATCGCTGGCAACTACAGTTACTGGTCAATTTCTCCAATACGTTTATAAAATATTGCACCATTATTGTTACTTATATAGCGAATTTTGTTCATTATAATGCAATACGTTCAATAACAAAACGTAGACAATGTTTGGAAGATGATTTCGATAAATGCTTTACT…	1242	MLRRTQSFWEKHRDNIYIFGHIYATINGLIVINYIPKISTKSFKHYLAMVYSHVLNVIIIAILPIYFTCNINNLVENRDHRWQLQLLVNFSNTFIKYCTIIVTYIANFVHYNAIRSITKRRQCLEDDFDKCFTGTEMPRKRFEFMLLFKFGLINAMMVVQIAQILYQYYMGVHVVKVYFQIYTFMLWNYTENMADYFYFINCSALKFIRQLQQEVQEILREYKLYYYFKISRQRCGTLNHLCCLLSDRLEFLAQKYVNIYRLYEDSVKMHQFQMLGLILNTLISNLTNLFTLFHLFFKHTSMMDKFPDIVLNLIFAIIFYIDTYIVTMISDEIIIEIEAIGRIMRRFAQLPTLDKRLEQTSELFSLLLISYKGRFRICGLFYLDRHLTYLTAATGFSYF…	413
ChomGr56		tig00010011	966244	968515	-	ATGTATAATAAAACTACAAATCGTATTTATGAAATAACTTTATTACCAATACGCTGGTTAATGTATATTCTTGGAGCACTTCCCTACGAGTTTCAGCATAAACAAAACTGTTCATTATCCATACTCGCATGGAGGCTTCTGCATTTAACACTCTTGGTTATATTCACAATATGGATTTCGATTTTACGTTTTGAACGTTTTCATGAGGTTCTCTACAAGAGAAATGATAAATTTTCCAATGGCATGGACATGATTAGCTATGCCACATTACTTATCGTTCAGGGCATTATCTATTGGGAAACTACTTGGAAGGCGTATAGATATAAAATAATATTCAAGCAATTCGAATTATTATGTCATAAATTTAAATATGAATTAAAATACCCGATAAATTTATCT…	1158	MYNKTTNRIYEITLLPIRWLMYILGALPYEFQHKQNCSLSILAWRLLHLTLLVIFTIWISILRFERFHEVLYKRNDKFSNGMDMISYATLLIVQGIIYWETTWKAYRYKIIFKQFELLCHKFKYELKYPINLSRIRLFSILLYTLLMVYMIIILFIILIRYIKVLNGFRLILLQYGDTILKLKFIEFTLFAAIVMAIQTDLNNFMVIYIHEIQKNKFNDAEFKTKIYEKIYILQDIHNILMTTVSGIEDYFCWSLPGLILKMFIEFTITAYWIYFSFDFKIPVLFQSYGYSVTILNLIILFVCCSICSKCEKLDINLSNMFHLIKHEQFNPFLNCCLNEISLQLLHQNIFFSAGGFMDVNYRFLGTYIFSAVCYIVILIQFHMSI	385
ChomGr57		tig00010075	81841	83167	+	ATGTCTAGAAGTTCATGTAACTGTCACTGGTCACGTCAAGTGTCAAATATGCGTCATTGTTGGAATAAAATATTTTTTGTGATCATACGTGTAATGGTGGTCATAAATCAAATCATTATAATGTCACCATTTATTTACAATAAAACTTCAAAACTTCAGAAGGAAACTAATTTGAAAAGAAAATTACAATCTTCAAACTCCTCCACAGAGAATTATCCTAAAAAGATAATGGTGAAATGGAAATTTCGAACTCATAGAGGGGTTACCTTAGGGGCCATAATTTTATGCATTTTCTATATACTGATTTCACCATTTGTGGTAAAGAAGGCCTCGGATATCTATTCGATAACAAGACGCCAGAAAGATAATTTCTTCATCACAGTTGCCAAATTTATTATG…	1272	MSRSSCNCHWSRQVSNMRHCWNKIFFVIIRVMVVINQIIIMSPFIYNKTSKLQKETNLKRKLQSSNSSTENYPKKIMVKWKFRTHRGVTLGAIILCIFYILISPFVVKKASDIYSITRRQKDNFFITVAKFIMFNDVFCSLLIMISNISHRREIVKILNLCYELVQKFLEIEQNLVDFKLMLVLLLKMSLTTYELVLNIPYIIIIAPRISTTSVVAFVFTHYLQDLGYFFALSIFIFILLLLICSLQLEKELKYGLIICNDVKLSQLIQLQDSLAALVAIFLKTFQFSIFIVILLYFVTILCNVYAMLDFYVSHHRLFGTFIAYVASLALELYFLIFISYLCERSQRRVKDLFLQREELYFLKPSKALLLVEEDLLWPQIYEFKIIGLYSLNHEFALFL…	423
ChomGr58		tig00010112	58504	59971	+	ATGATAAACGATTTACATTTAAAATTTCTTAAATACGGTGCAATATTTGGCTTAGTGCCATACATAACACCAAATGGAGAAAGAAAACACTATCGTGGGTCCTATTTACATCACTATTATAATTGCATTCAACAACTTCATCAACAATCTTCTTCTCCTACTCCTACTGATGCTGTTCTTCATTTTAATAGTAATGGACTTTTACGTTGGCAAAAAATTTACACAGTGACGTTAATTGTAGCCAATTTGATAGCAACCTTGTGTGGTGTTATTTTTATGCCATTTGGAGATAATTTCATAGTATCGAATCTTGTCAGCATAATAGTATTTATCGTGCAAATATTAGCCCTGATCTCAATATTGCTGGAGACAATGTTTTCATATAACAAATATTATGAA…	1338	MINDLHLKFLKYGAIFGLVPYITPNGERKHYRGSYLHHYYNCIQQLHQQSSSPTPTDAVLHFNSNGLLRWQKIYTVTLIVANLIATLCGVIFMPFGDNFIVSNLVSIIVFIVQILALISILLETMFSYNKYYELINNYNKVQILMKQLLQIQLCSSAVRQRQCRKYSFLIVTIHGSLILSIIIIGIKTYCGYFWYALIAIVILRTRSVQMSFYLDYIVYYLELFNVKIKALISCKIDRNYQILDIDYIHLESFEYLQNLKIIYLEIYSLHDKFNMLYGHSLASMFTVVVLDIIINMYWTFLTIFEYYESYYNYITLVTLIPLFVILFMLCYTGEQCEKQCNLILTSLKHLLQSRMYSSKSAASYNLLLESFILQILKNPIRISANGYFTVNLKSLMRIL…	445
ChomGr59		tig00010181	293639	294789	+	ATGTTGAAAATTAAATCTTATATTTCGAATTTGTTAGTACGTTTCGCTTTTTATTATGGCATATTATTCGGTTATACTTACGTCTATGTTAATATCGAGAAACGTCTGATCAAATTTTATAGATCTGTGAAAATTTATGTTTATATCGTAAATTTTATTTATGCTCTTTTGCTAATTTACAATCATGCAGAAGATTTAAAATATCAATTTTTCTATAATGAATTCGCTGTCGTATCGTATACATACATTCTCATGTATATCGTACGTCTCTTTATGTTTATCGGAATTATATTGCTAAGGATTACGGAAGAGAGGGTCCTGAAGAGATGGTTAAATGTAATTCTCAAAATGCAATTAACATATTTTGACAAAATTCCACTTGAATCCAATGAATATGAT…	1101	MLKIKSYISNLLVRFAFYYGILFGYTYVYVNIEKRLIKFYRSVKIYVYIVNFIYALLLIYNHAEDLKYQFFYNEFAVVSYTYILMYIVRLFMFIGIILLRITEERVLKRWLNVILKMQLTYFDKIPLESNEYDMEGVLSFNILVLFGYNMCVIYNLSQYPVREKWHFVLEIAVQHYVISMQYIVFLHHIFALYYLNNCFAKFNQQLKHNQLLVPFVNLYFKLCLLFEEVNTINGPLIFIVIFLVLLINSFYILTTAEILLNFNSLYMYEYLFDFIVFALLCLGIFLYFLSCELVNRTTKDTGRILMAYNTRKQNQEVEILIFGRLDHELDINICGLFSINLSSFFVLVIEIVTLSIILVQIEFLIM	366
ChomGr60		tig00010181	296319	297479	+	ATGCCAACGCGTTTTTCCAACTGGTTATTGCGTTTAGTTTTATATTATGGTATTATTTACGGTTTCTCCTATAATGCGTTCGATGTCGGAAAACGTCTTTTAAAATCTAATAAATTTGTGAAAATTTATGTTTATTTAGTTAATCTTATATCGACCATCGTATTGATATATTATTTTGTGGACAATTTCAAATATACCACAATTGATATTGACAATCCATTCATATCATATGTCTATATACTTTTACTTATTTCACATTTGATCATATTTGGCGGTATTATAATTTTACGCATTAAAGAAGATAAAGTCTTAAAGAAATGGTATAAATTCTGTCACTTATTGCAAATAAAGTATTTTGATAAAATGTGTTTTTTAGATAACGATAAAATAACTTTAAAG…	1101	MPTRFSNWLLRLVLYYGIIYGFSYNAFDVGKRLLKSNKFVKIYVYLVNLISTIVLIYYFVDNFKYTTIDIDNPFISYVYILLLISHLIIFGGIIILRIKEDKVLKKWYKFCHLLQIKYFDKMCFLDNDKITLKILYFKILIIFIQSFWNLFTLLQLLIEGDWWSLMENYLKNYFILMQHYVMLHHGLYLYYINYCFTKLNQQLKSNQVLEPFALIYLKITLLLQEVNTINGVVIFGALICDLLANSFRAYSIIQYTCFYTDIFMYDYIVELTICILLCTDTYLYFQICELLSRTTTTTGHYLREFITKNRNSEVELITLGRLILEQKINICGSFNINFNSLFILIAEFVTLTIILIQIDFLSLKYD	366
ChomGr61P	pstop529	tig00010181	298548	299717	+	ATGTCCCGTTTATCTAAGTTGTTCATATGTTTCGCTTTGAATTATGGCATATTTTTCGGTTTGACTTATGTTTATGTGAATGTTAATAAACGTTTGGTGAAATGTTATAAATTTGTTAAATTCTATGTTCATTTAATAAATCTTATATATATTTCATGGAAGTTGTATACATTTATTGAGAGCTTAAATTATATATTCTATTTTAATGTCAATGCAGTGAAATCCTATGCCTTTGATATATTACAAATCGCACCATTTTTTGTCTTTGCTAGTATTGTGTGGTTCCGTTGTAGGGAAGAAACTCTCTTAATGAAATATCAGGAAATAATTCTACCTTTGCAATTAACATATTTTGATAAGATACTTTTCGAAAGTGAAGATAAAACTATAGAAATAGTT…	1119	MSRLSKLFICFALNYGIFFGLTYVYVNVNKRLVKCYKFVKFYVHLINLIYISWKLYTFIESLNYIFYFNVNAVKSYAFDILQIAPFFVFASIVWFRCREETLLMKYQEIILPLQLTYFDKILFESEDKTIEIVVCLKILITVAHSCSSLLTVVRLSMRSEWQYMFEESLKNYFLIIKFYVLLHHVLILYYVNYCFVKLNQQLKYDQVLVPYANIYLQISKLLKEINEINGPIILIVLFAVVLANIFYIYEIVDVMYNIFFLRDYDVLIHFLIFVWLRFDMFLYFLFCELVHRTAKDTREIIMEYCIRKENQEVETVSRGLSMLENNVKICNLFSVNLSSFFAMCMEIVGLSLILIQMDYLIFKYQYFTEYYF	372
ChomGr62		tig00010181	301881	303069	+	ATGTCTCGTTTATTTAATTATTTATTGCGTTTCGCTTTAAATTATGGCATAATTTTCGGTTTAACTTATGTTTATGTGGATGTTAATAAACGTCAAGTGAAATGTTATAAATATGTAAAATTATATGTTAATGTTATAAACATTATATATGTCTCCATGCAGTTTTATTATTTTGTTGGCAGTTTGAATTATATATTCTTTTTTGATATCAATGCCGTCATGTCATATGCCTTGGATATATTACAAATAGCTCCTTTCATTGTACTTGGCGTTATTGTGGGTTACCGCATTAAAGAAGAAGATGTCCTAAGGAAATGGTATAACATAATTTTAACATTGCAGTTCACCTATTTTCAAAGAATAAGTTTTAAAGGCGAGAATAACAAGACTATAAAAATA…	1113	MSRLFNYLLRFALNYGIIFGLTYVYVDVNKRQVKCYKYVKLYVNVINIIYVSMQFYYFVGSLNYIFFFDINAVMSYALDILQIAPFIVLGVIVGYRIKEEDVLRKWYNIILTLQFTYFQRISFKGENNKTIKIVLCLKMLILIAHSCCSLLTAVRLLLRNDWGYMLDTFLKNYFIIMILYSMLHHVIILHYINYCFSKLNQQLKYDQVLVPFSYIYFQLSLLLAEINGINGPIIFIAVFSSVLSNSFYVYSAIDLIYNIENTLDYDNLMDLLVFVWLNIAMFLYYLYCDLVCRTAKDSGEIIMNYNSRKQNQEVEVISLLRIILENNVNICGAFSIDLSSLFSMCIAIVTLSLILVQIDFLVLKYNYVSD	370
ChomGr63P	indel524_pstop536	tig00010181	303873	305087	+	ATGTCGAGAGTTAAATCTTACATTTTTAAATGGTTACTACGTTTCGCTTTATATTATGGCATATTATTCGGTTATACTTATGTTTATATCAATATCGAGAAACGTCTGGTGAAATTTTATAGATCTGTTAAAATCTATGTTTATTTCATTAATTTTATTTATGGAATTTCGCTAATATTGTATGCTGTAAGAAATATAATATTTCTGTTATATTATCTGGAAAATGCAGTCTCTTCGTATGGTTATATTGTTATGCATATCGGTCGTATGATTTTATTTGGGGGAGTTATGATATTACGTATTAAAGAGGAAAAGGCCTTAAAGAAATGGTTGAAAATTATGCGATTATTACAATTAAACTATTTTGATAAAATTCCTAATGGAAGCAACAACAACAAC…	1074	MSRVKSYIFKWLLRFALYYGILFGYTYVYINIEKRLVKFYRSVKIYVYFINFIYGISLILYAVRNIIFLLYYLENAVSSYGYIVMHIGRMILFGGVMILRIKEEKALKKWLKIMRLLQLNYFDKIPNGSNNNNESTEGVLCLYILIIILHILCSFSSLAQFPTLLDYVLLLCFEIILKQCNVMLHHVIILCYLHKCFLKLNQQLEHDQVLVPFASIYLKLSLLLQEVNGINGPVIFNVLCGLLLLNAFYVLNAQIFLYNYLSGLSIFFLLCLNIFFYFLICEFVQRTSKDTARVLRVYDARKSNQEVEIVCLGRLILKNDINICGLFSINLSTFLALIMEIVLLSVILLQFDYVTLI	357
ChomGr64P	indel335	tig00010181	307191	308328	-	ATGTCATACATTTTTAATTTGTTATTGCATTTCACTTTCTATTATGGTGTATTTTTCGGTTACACCTATATTTATGTTGATGTCAAGAAACGTCTGGTGAAAACCCATAGATATGTGAAAATTTATGTTTATTTCATAAATATTATTCATGGCATTTTACTCATGTATTATTTGGTAGAAAATATAAAATTTAATATTTTATATCCTAGAAATGCTCTTTTAGCCTGTGGCTATACTGCTATGTATATCGTTCGTGCATTTATATTCGGTGGAGTTATACTGTTACGTATTAAGGAAGAAAAGGCTTTGAAGAAATGGTTAAAAAAATTAATGGTTGAGATATTTTGATAAAATTAATTTTATCTCCAATAATGAAATCACGGCAAAAGTTTTGCGTTT…	1081	MSYIFNLLLHFTFYYGVFFGYTYIYVDVKKRLVKTHRYVKIYVYFINIIHGILLMYYLVENIKFNILYPRNALLACGYTAMYIVRAFIFGGVILLRIKEEKALKKWLKKLMVLRYFDKINFISNNEITAKVLRLKIVIIFFYSLCSLFTIIQYPSKDDWGYVMLLCSESYISLMQCYVMLHHAIILCYLNICFTKLNQQLQHGQVLESFANVYLKLSLLLKEVNELNGPAIFNVLFCQLLSNLFYVFISFVFIISFRSIFLYSFILDFIIFILLCINILLYFLICELVHRTTNDTGSILLTYNVRQQCQEIEVFCLGRWILNLDINVCDLFTISFSTLFALIVQIVTLLIILIQMDYLIL	360
ChomGr65		tig00010181	312007	313180	+	ATGTCTCGTTTATCGTATTTGTTGGTGCGTTTCGCTTTATATTATGGCATATTTTTGGGTTTAACTTATATTTATGTCGATATTCATAAACGACTAGTGAAATGCTATAAATATGTGAAATTATATGTGTATTTTATAAATTTTATTTATATTGTCATGCAGTTGTATGCTTTTCTTGAGAGCTTAAGTTACATATTCTTTTTTAGTACAAATGCAGTCAAGTCCTATGTTTATGATATAATACAAATCGCTCCTTTCCTTGTATTTGGCAGCCTTATATGGTTCCGGTTAAGGGAGGAAAATGCCTTAGCGAGATTGTATAAGATCATTTTACCTTTGCAGTTAACATATTTCGACAAAATACCATTTAGAAATGATGCTACGACTATAGAAATAGTT…	1119	MSRLSYLLVRFALYYGIFLGLTYIYVDIHKRLVKCYKYVKLYVYFINFIYIVMQLYAFLESLSYIFFFSTNAVKSYVYDIIQIAPFLVFGSLIWFRLREENALARLYKIILPLQLTYFDKIPFRNDATTIEIVLSFKILIIICHSCSSLLTIVRLSMYFEWRRMFEESLKNYFIIILFYVLLHHVLILHYINYCFLKLNEQLKHDQVLVPFANIYLQLSLILEEINNINGPIIFIVLFAVILSNTFYIYEIFDLMYNIFFIRNHDVLIHFIIFIWLFIDMFLYYLFCDLVYRTTKGIREIILENCIRKQSLEVEIISLGLLMLENNVNICGLFRVNLSSFFDMCVEIVELAIILVQMDFLLFKYQYFKEYIF	372
ChomGr66		tig00010181	315360	316529	+	ATGTCAAAAATTAAGTCTTGTATTTCCAAATGGTTACTTCGTGTTGCTTTCTATTATGGTATATTTTTCGGTTACACTTATATTTATGTGGATGTCAATAAACGTCTGGTGAAATCAAATAGATATGTGAAAATCTATGTTTATTTTATAAATTCCATTCACGGTATTTTGCTTCTGTATTATGCTGTAGAAAATATAAAATATAATTTTTTGTATCCGGGAAATCCCGTTTTAGCCTTTGGCTATAGTGTTATGCATATCGGTCGGGTGTGTATATTTGTGGGAGTTATTGTGCTTCGTATAAGGGAGGAAAACGCTTTAAAGAAATGGTTTAAAATTATAGTACCGTTACAGTTAACATATTTTGATAAAATTTCTGTTATGTCCAGTAAAGAAATG…	1104	MSKIKSCISKWLLRVAFYYGIFFGYTYIYVDVNKRLVKSNRYVKIYVYFINSIHGILLLYYAVENIKYNFLYPGNPVLAFGYSVMHIGRVCIFVGVIVLRIREENALKKWFKIIVPLQLTYFDKISVMSSKEMSEEILCLNILVIVFYSLCSLITFFIYPSKGDWGHMVLLCSENYITLMQNYVMLHHVITLCYINICFSKLNQQLEQGQILELFANIYFKLSLLLKEVNEINGPVIFSVLSCLLLSNSFYIFISLVLMISFPEIFLYTFILGLVILILICIHIFLYFLICELVHRTTTDSGRILMLYNVRNKHYLEIEMVCLGRLLLNLNINICGLFSISFSSLFTLILEIITLIIILIQFDYLEL	367
ChomGr67		tig00010181	319748	320908	+	ATGTCGCGTTTATCCAATTGTTTATTGAGTTTTGCTTTAAATTATGGCATATTTTTCGGTTTAACATTTGTTTATGTGAATATTAATAGACGTCTGATAAAATGCTATAAATTTATTAAAATCTATATATATTTTATAAATCTTATATATTTAGTCATGTTGACAATTTCTAAGAAAAATAATTTTATGACACTTTTTGATGACAACGCTGTCATGTCTTTCGCTTATGTTGGTTTACAAATTATGCCTTTCATTCTAGTCATCATCATTTTATTGTTTCGGATTGGTGAGGAAAAGGTCTTAAGGAAATGGCATGAAATATGTCTACCACTGCAGTTAACATATTTCGATAAAATACCCTTTAAGTGGGATGATAAAGATGTCGAAATGGTTGTTATT…	1101	MSRLSNCLLSFALNYGIFFGLTFVYVNINRRLIKCYKFIKIYIYFINLIYLVMLTISKKNNFMTLFDDNAVMSFAYVGLQIMPFILVIIILLFRIGEEKVLRKWHEICLPLQLTYFDKIPFKWDDKDVEMVVIFKILIIIVHSCCSLVTAIRLLILNDWGFMMDTFVTNYFILILCYSMLHHVLTLSYINYCIFKLNKQLEYDQVLVPFANIYLQLTLLLEEINTVNGPIIFFVLFGILLANTFYAYSAVEFIFDSINISEYYNVLDLITFGLLCIDMFLYFQFCDLVYRNARNTGQIIMKFNVRKQNQEVEIVSLGHIFLEHSISICGLFDIDLSSLFVLFSEIVTLSIILIQMDYLILKYQYVP	366
ChomGr68		tig00010305	122071	126946	-	ATGTCACAATATTCGGTACAATCGATACTTTTTTATTTTTCTCATTTATTTTTAATATGTAAATTTTTGGGTCTTTATCCACAAAATTTACAAATATTTCAACAGTATCGTGAATTGAAAAAATCAACAATTGGAACAATTTGTGTGGTTTTATCAATGTTAATTATAATCGCTTTATATAATTTGTTAATATTTGTATTTTCGAAAAGAGATATGACTTTGAGGACTTCGCAAACAACCTTAACATTGGTTATTGGCATCTTCTTAACCTATATTGGTCTTATAATGATGATTACCGATCAATTGACTGCATTACGTAATCAAAATAAATTGGGTCAACTTTACGAACGCATACGTTTGGTTGATGAACGTCTATTACGTGAAGGCTGTTTTGTTGAT…	1593	MSQYSVQSILFYFSHLFLICKFLGLYPQNLQIFQQYRELKKSTIGTICVVLSMLIIIALYNLLIFVFSKRDMTLRTSQTTLTLVIGIFLTYIGLIMMITDQLTALRNQNKLGQLYERIRLVDERLLREGCFVDNSMLHKRCTVMIVLVFAFELTIMLSTYIVLIDYTKWISLVWIFSCIPTLYNSLDKIWFAITLYALKQRFMSINIALNDMVDEHEHFKMSSRNPKIFSINKNENQVNDFIRDLEEENLNYLYAELNGGSPNELLKYKKGINRIIPVAPVSTSYNNFNQISVKRNIETTKIIYESQLADVEKVEEKLNNFCQLHDELCEIGKMLNELWSYPILVLMAYGFLIFTAQLYFLYCATQEQDIPSLFLSARNAFITAIFLSYTAGKCIYLIY…	530
ChomGr69		tig00010494	318491	321967	-	ATGACCGCTTTAAATAAGGAAAATACTTCAAGTATACAAACGGAAAGACCAAAACCTTTGTTGGAAAGTTTTTCCGTTCTGTTCTATTTATGTAAACTATTCGGTATAAGTTCCCAAGATTTGGGTGAGTTTCGTAAATATAAACATTTGAAGAAATCACCAGGAGGTGAAGGTTTAGTGATCATTGGAATTATAATATTATTTATTAATTTCAATCTCATGATTGGAGTCTTTCAAACGAATACCTACATAGAGGAGAAGGATCCCTTGACGGTGGGAATTGGTTTCATTTTAACTTATTTCAGTCTGGTGTTATTTATGGCTGATCGCATTTGTGCTTTATGGAAACAACAAAGTTTTCTTAATATTTTCGAGGAACTAGAGGAAATCGATGAAGAT…	1593	MTALNKENTSSIQTERPKPLLESFSVLFYLCKLFGISSQDLGEFRKYKHLKKSPGGEGLVIIGIIILFINFNLMIGVFQTNTYIEEKDPLTVGIGFILTYFSLVLFMADRICALWKQQSFLNIFEELEEIDEDFRDLNITFNNNRIKYFLLVGILVPSLLEIFTFVLTFTLFVDIGNWTAVLWIYTNVPTYFNSLDKLWYLGILLALKMRFEAINKAFDKEAKKIELEKQKELDLKSSKKPKKSKYYTFKNQIRPDINNFQIVFGDEITEPPIFPTLLNNSLPSIPTPPTSTTSSNSSYSTIPVYATVEERFIKLCQLHDTLCNVGKQLNEVYGFPILILMGFGFFMITAQLYFFYCGQVNQLVPAIFRPAANWWVTGLYILYICMKCVSILYGNWLTN…	530
ChomGr70		tig00010522	311960	313882	-	ATGGTGCCACTATTTGTGCGTCTTAATTATTATTTAAATTTAGTATTGGGCATAACATTATTTTATTTTAATCCGTCAAAAAATTTAATTCAATTAAATAACTGGTTATGCTTAACTTATGGAACGATACTTCATATATTTACTTTTATATTTCTACAATATGGAACATATATATTTTGGTATACCGAACGTTTATGTCAAATTAATAATTTCATTCTTGCAATGAATCTCTTATTGCTGTTAACAAATTACATAACCTATAAAATTATTTTAATTGAGACTTGGAGAAAGAGAAAACGGTTATTTAAATTAGTTGTTAATTATTGGAAATTATTAAAATATTATGAAGTGGACTTGAAAAGTACCGAAAATGTATTCATCGTTAAGAAATGTAAAATA…	1218	MVPLFVRLNYYLNLVLGITLFYFNPSKNLIQLNNWLCLTYGTILHIFTFIFLQYGTYIFWYTERLCQINNFILAMNLLLLLTNYITYKIILIETWRKRKRLFKLVVNYWKLLKYYEVDLKSTENVFIVKKCKILWLGKFLSMFSELFLLHLQAFVRFYQPKCGVIDRISFVCSDLFFTVLHIVYQLVNLNLYMGLIVIYMCVEMLKKRLQKIARDIKIIHDLYITKDTRLFNLKNLIYWRLKLAKQIEIIARNEQNLKDLVLELMSIYEWQFLMILCMIFLVLLLILFFILVYVVSFENVNFIKSLFLSYVFISHMSNNILFFNVCELLINSFKQISFEIHKMYIYAAITQKTFQRDALELNTQSRDFKLSICGLFDIKNATSIKLLAAIVLNLMCLLQ…	405
ChomGr71P	indel677	tig00010522	323562	324887	+	ATGTCTATTGTATTTAAAATTTATTATTATATTAACATTATTTTCGGTCTATCTAACATTCAATATAATCCCTTCAACAATAGTTTCATCTTATACCACTGGCCCACTATAATCTATTGTGTGGTCCTACAGATATTCTTTATAATTTGGCAATTTTTCGCTTATTATTTTTACTTATCAACCGATATAACCGCTGAAGAATCGACACCCATAAAAATAATCGATTTTACTTTATTTCTTTTAACAAATGCAACATTTGTGATGATTTTTTCGAAAACGTGGCTGGACAGGAGATCTTTCATGGAAGTTTTACAACAATTTAAATATTTATATGAAGACTATTTGAACGGGGGATTTCGGAAATATTGTAAAAATATTGAGAATCACTTGTTGGCAAAA…	1256	MSIVFKIYYYINIIFGLSNIQYNPFNNSFILYHWPTIIYCVVLQIFFIIWQFFAYYFYLSTDITAEESTPIKIIDFTLFLLTNATFVMIFSKTWLDRRSFMEVLQQFKYLYEDYLNGGFRKYCKNIENHLLAKLIGTILQIIIFIMDILDRTPLGSQCEIMICDFEYLILTTFLSFRDLHFIFVDLNIYMGFVFIYMCIEALMERLNDIENSITTPTTTKNYQHNSKFCKKIKIEILFIIQMETHLKNVTKKFLQIFEYQILMLLYTTFLNLVVTCCFLLFNLITVAVHPERHNNRIYLGLIYQALIILMTFSNIILLFSMCESLINVFKRTAQRVYEITICFTQSSKKLSLHVAEEMEISRSLEYLMLQIQYRDMDFNVCGFFNIRSEICITLIDSIV…	418
ChomGr72		tig00010522	335641	337010	-	ATGTCGAAATTATTAAGGTTTCATCATTATCTTTGTGTGGCTTTTGGTATCCTTAATATCTATTATAACGCTGCCACGCATTCCTATCATCTAAACCATGGACCGACAAAAATCTATTGTTTAATCTGCCATTTAATCAATATAATTTTACAACAATTTGGAACTTATATTTTTTGGCAAATAAATTATGTTTGCGAAGATTTGGGTCCTTTGGCCATAATCAATGGTTTATTGCTGTTCATCAATTATACGCTATTTTATATAATTCTACTCGAGAGTTGGCGGAAAAGACAAATTTTCCTGAAATTTTTAAATAAATTTAAAAATTTATTAAAATTTTATCTTTCACCTTTGAGTATTTTGAAAAATCATGATATTGTCCACCATTCAAGAAATTTA…	1233	MSKLLRFHHYLCVAFGILNIYYNAATHSYHLNHGPTKIYCLICHLINIILQQFGTYIFWQINYVCEDLGPLAIINGLLLFINYTLFYIILLESWRKRQIFLKFLNKFKNLLKFYLSPLSILKNHDIVHHSRNLLLRKYFSACCEIIVLYLHLFRRLKAPKCDFINQNLYKASSLYFVIANITLILVDINIYMGVLFIYMCVQMLVKRLLYIAGEIKLMHRLQRSKGERNLYIHSKWREKLKQEILLITRDERKLKNLVEDIFKIFQLQLLLLLTSYFLSLVSLMFFTLNYLYHLKNLEIGSLIFHLFVVITDIINVVIFYNICDLLVNGFKQIGELVYEIGIYASMGPMAIFRRDDLVLRLEFLLLQTQYRKLKLNVCGLFAITNKTCFSLLTCVILNL…	410
ChomGr73		tig00010522	342180	344557	+	ATGTCGCAGCCAACGTTAACAGAAAGTCGTGTCCTTAGCTTTTGTTTCTTTGCGGCATTTTTCACCTCACGTCTCCTGGGAGCCATCAGTTACGCGATCGATGTGAAAAGTAATAAAATCTTATTGCCTACTAGATTTCAACTGTTCTATTGTGGCATTCTGCACATTACCTATGTTTTGATATTACCCTGGGCCTTAATGTCCTCCTATGTGAGAGAGTCAGCATTTGGAGAGCAGCCATTTTATATATTATTAAATGTGGCCATAACGGTTTTACGTTTACCCGCATTATTTTTAACACTTTTGGCAACCTGGTGGGGCAGAAAAAGATTATTGGACATCATTACACGTTTCGAAACTTTGCGTATACGCTACTTTCATTTATTGAGTGCCGTCAAG…	1191	MSQPTLTESRVLSFCFFAAFFTSRLLGAISYAIDVKSNKILLPTRFQLFYCGILHITYVLILPWALMSSYVRESAFGEQPFYILLNVAITVLRLPALFLTLLATWWGRKRLLDIITRFETLRIRYFHLLSAVKRREILKHNDILIYLKIFSSSSLIFSFFVRIFIFVKKPSREFIIFTVYFGLLEFLIIFKMNFFYCGMCYANCAVRYIREVLWQERDNITVYKIQEMIQIYMEVKRLVVEVRKKFQWEILSISLASMVALIALVFSFIISWQKSKHDEIIGLWHMFGLVFCLNAVLINILDYLLIAFVCCNTIKCSRRIKDVLLVINVQKELYQQKDIQKELNFLALQFSVNLPYVNICGLFNLTSSVTFAILRGTLTYLILLVQFDYKNWINVK	396
ChomGr74A		tig00010522	389778	397811	-	ATGCAACAACAGTTAATTGATTTAATTTATCATGTCATTATAAAAATAATATATAGTTATTCTCTAATATTGGGTCTAATTCCGGGTAAATTTAATTCGAAAACTCATAAATTTAAAGTAACAAAACTATATTTAGTCTATAGTGCCTTTGTACAAATTATTGCTCTACTAATCACACCTCTAACATCACCATTTGTACAACAAAGAAGCACTAATTATATGAACAATAAATCTATTTTGCAATGGACCTATGCGGTGGGTAAAGTGACTATAATTGCTACCATTGTAGTGACTAGTTTAAAGATTTGGCAAAATAGACAGGAAATTATTGATTTATGTGATTTATATGATAATTTTTTAATAAAATATCAACGATTTTATAAAATCATTAATCCATAT…	1212	MQQQLIDLIYHVIIKIIYSYSLILGLIPGKFNSKTHKFKVTKLYLVYSAFVQIIALLITPLTSPFVQQRSTNYMNNKSILQWTYAVGKVTIIATIVVTSLKIWQNRQEIIDLCDLYDNFLIKYQRFYKIINPYIDRNFKIEEKLLKRIFIYKFFSLHLHAVAITIMYVQMQDKPGVDYYIMVTLNLVQGLYLLTANLQFMLMLYQISLRFSYINQLLLYLRSQKFPVNQLLNCYLVSYEMHMECLQMSRLFFKTSQKVTIFMLMKIFTTNIILLYHAVLVLMSNLHSDTTSNLLGIMCIINFYWDTLLVTIAIDKALTLSNQAANILRETWIVLRSEYNVIYFQQLIQLLNQFSDYLACNKLEFCIYGLVNFDKASSFRYFVSALLHLIILVQFDLKNR…	403
ChomGr74B		tig00010522	389778	395060	-	ATGTCGCATCATTTGATCAAATTTCTATACAATTCGCTCATCAAAGTAACTTATTATTATTCTTTAGTTTTGGGTATTTTATCGGGTAAATTTGATTGGCATCAATGGAATTTTACTGTATCAAAAATTTATCTCATATATAGTGCCATTGGCCAATTATTGTTGTGTATTATACCGTTAATTTCACTTTTAGTACGTCAAGAAAATAATTATTTAAACGATAAACCTATTTTGCAATGGACGGTTATTGTGGCAAAATTGATTATGAGTTCAACGGTTTTGGTTATTAGTTTAAAAATCTGGCAACGTAGACATGATTTAATCTATTTATTTGACATTTATATGCAGTTATGGGGGAAATATAATAATTTCTTGCAATATTTTCGGACCAACATTGAA…	1206	MSHHLIKFLYNSLIKVTYYYSLVLGILSGKFDWHQWNFTVSKIYLIYSAIGQLLLCIIPLISLLVRQENNYLNDKPILQWTVIVAKLIMSSTVLVISLKIWQRRHDLIYLFDIYMQLWGKYNNFLQYFRTNIETELRPQEDFAKMFLIYKFISSHLDAFAIASLYFQMQENPNLYYILVISFNMLQSFYLLTANLQFMLILCQMILHFSFINQSLIFLQQQDLPLKDLLNYYLIFYEMHMECLQLSRLFFKVAQTATIFMLLRVFTTNIILLYHAVLMLMSNLESTTISHFVGTLCIVNFYWDTLLITSAIDKTLASGNRAAEILRETWHKLIEEDDVESFRELSKLLNQFSDYLACNKLEFCIYGLVNFDKASSFRYFVSALLHLIILVQFDLKNRFQ…	401
ChomGr74C		tig00010522	389778	392409	-	ATGTCACAACAATTAAAAGAGTTGTTATATAATTGTGTAGTAAAAATTACTTATTATTATTCCATAGTATTGGGTATTTCACCGGGTCCATATAATTGGACTGAACAAACATTTCAACTCAATAAATTATATCATCTCTATAGTGCTCTCATACAATTAATATTTCTGGGCATAACACCCCTCACCTCGCCTTATGTGAAACAGGAGAATTTGTATATGGAAAATAAACCGATTTTACAATGGTCCTATTTAGTGGGTAAAACTGCTCGTATTTTAACAATTGTGGTAATAAGTGGTAAAATATGGTTCAATCGTCAAAATATTATAAATATCTGTGATAAATACAAACGATTTCTATATAAATATCATTTATTCTACAAAAGATTTCGCTCAAATATA…	1209	MSQQLKELLYNCVVKITYYYSIVLGISPGPYNWTEQTFQLNKLYHLYSALIQLIFLGITPLTSPYVKQENLYMENKPILQWSYLVGKTARILTIVVISGKIWFNRQNIINICDKYKRFLYKYHLFYKRFRSNIEETLSHEEQRVQKLMLYKFLSLHLSSLVTQSMFLQMQEKPSADYFLMVSLNLLQTLYLLVANLQFMIVLCEIYLNYVFINKSLEFLKAKKIASKELLNYYMILYEMFVECSELSRECLRNCNAVTLFMLIKMFTTNVIILYHAVLVMMSNIRSDNYVSLVGTVCIVNFYCDSFLITRAVDNVLQTWCQTVDILKGTWITKEEVKDMEMYNKLIQALNQFSDYLACNKLEFCIYGLVNFDKASSFRYFVSALLHLIILVQFDLKNRF…	402
ChomGr75		tig00010779	805331	806667	+	ATGTCGATAATTGCCATAATTTATTATAACCTCAATCTTCTTTTTGGCATTTTTAATACAACCTACAATTTTCACACGCGAACGTTTAATTCATACCACTGGCCCATCCTAATCTATAATGCTTTGCTACATGTGTTTTTGGTGAATTGGTTATTTTGGGCCAACTATTTTTATTTAACCACCGATATGGCATTAGCAGAAGAGTTGCCCATAAGAATAATTGATATAACTATAGCAATTATTTCGAATACAGCATTTTTGATTTGTATGCTGAAAACCTGGTTGAAAAGATTACATATCCGGGAAGTTTTACAACAATTCAAATATCTCTATGAGAACTATTTTATGAGAGGCGATAATATTTTTAAAAGATTCCTGAAATTTGTACGACCCATTAGG…	1337	MSIIAIIYYNLNLLFGIFNTTYNFHTRTFNSYHWPILIYNALLHVFLVNWLFWANYFYLTTDMALAEELPIRIIDITIAIISNTAFLICMLKTWLKRLHIREVLQQFKYLYENYFMRGDNIFKRFLKFVRPIRVQLLSKCFAIILHLTVYIIDILDRTDLGSQCEIMECDTKYMISTTFFSFVDVYYVLFDLNIHIGLVFIYMCMEMLMETLTDIEINIKQDAGFQKYRNDILIITQMENYLKNLTEKFIKIFEHQLLLILLTTFLNLMVSSCFLLYNIFSINKHREHYDRYIIMHMLIEAFMILMSFVDIVLMFNICESLINIFKQMSQIVYEIFIRYAVRSRELMYPCGAVEVGKIKDFSRSLEFLMLQIQYRELEFNIGGFFCMRNDMCISIIDTI…	419
ChomGr76P	indels394_775	tig00010828	533247	534532	-	ATGTCTAAATTATTAAGTGTGCATCATAGTGTTTGTATAGCTTTCGGTATCATCAATATTTATTATAAGAGTTCAATACATACATACCAACTCCATCATGGACCCACAAAAATCTACAGTATTTTCTTTCATTTGATCAATATAATTCTACAACATTGCGGAACTTACATTTATTGGCAAATAAATCTTAATTGTGAAACCTTGGGCCCTTTGGCCATAATCAATTGTTTTCTGCTGCTTACAAATTATGCTCTATTTTCTATAGTTATAGTGCAAAGTTGGTGGAATAGACAAGATTTATGGAAAATTTTAAATAAATTCAAAAATCTTCTTAAATATTATCTTTCCCCATGGAGTATTTCTAGTAATCACGATATTGTCCTGCATTCGGATTATTAT…	1228	MSKLLSVHHSVCIAFGIINIYYKSSIHTYQLHHGPTKIYSIFFHLINIILQHCGTYIYWQINLNCETLGPLAIINCFLLLTNYALFSIVIVQSWWNRQDLWKILNKFKNLLKYYLSPWSISSNHDIVLHSDLLLRKYLSACCEIIVLYLHVFSRIKAAKCKLININLYMTSIIYFVSSSISIILVDINIYMGLLFIYMSVQILLQRLQHIARDIKLMHHLQSWTSFRNLYIHTKWRQKLQQEILLIARDERKLKILAEDIFKIFQLQLFLLLASYFLSLVSLMFFTINYIFHFNFKEFDILIFRLFVVFTNIMNVVIFYNICDLLQNSFKKMAKLIYEIGIYASMGKKEIFRRDELVLKLEFLLVQIQYRELNLNVCGFFEINNKSCFSMLSSLILNLM…	409
ChomGr77		tig00010909	104787	114623	+	ATGGAAGTATCGGAATCATCAATAAGCATATTTTTTGTTAGTAAATTATTGGCTTTAGCCCCATATTCGGTGCGTAAAAATTCAAAAGGAAGTTATACTATACAGAAAAGTATACCGTTTTTATTTTATGCTTTGGCCTTGTCATCTATAATGGTATTTCTCACCTATCGGGGACTGTTATTTGATGCAAATTCAAAAATTCCTGTGAGAATGAAATCGGCCACATCAAAAGTGGTAACAGCTTTAGATGTATCTGTGGTGGTATTGGCCATTACGGCTGGTGTTATATGTGGTGTTGTAGGTTTAAATGCCACCAAAGATCTAAACTTAAGACTGAAAAAGGTGGATGAGTCTTTGGGTTCAATAACAAATTTAAAAATGGAACGTATTAAATCGATT…	1272	MEVSESSISIFFVSKLLALAPYSVRKNSKGSYTIQKSIPFLFYALALSSIMVFLTYRGLLFDANSKIPVRMKSATSKVVTALDVSVVVLAITAGVICGVVGLNATKDLNLRLKKVDESLGSITNLKMERIKSIIMLLIPMITISILLALDVWTWLRFAETMQKDEENADLNVQWYIPFYSLYFILTGLHVNFANTTFGLARRFENLNSMLRNSYLPADRNKIIQNQEKGKITTVKTSTLNTPTLQATLTKLASESYQSTSKNKSMLLKVLAECHETLSKCVHIVAGAYGMAVLFILISCFLHLVATSYFLFIELLSKKDNGYVWLQVLWIIFHSCRLLLVVEPCHRVTRESTRTIHIICEIERIVHDPILAEEIKKFWQQLLVGDGGFSACGLCQVNRQ…	423

## Sheet: IRs
Gene	suffix/notes	Scaffold	Start	End	Strand	CDS	Length	Peptide	Length
ChomIr8a		tig00002351	97291	101441	+	ATGTCGTTTATAAAAATAACGCTTATTTTTTGCTGTCTAGTGAAAAATGTTCAAAGTAGTGATCTGAATATAGTTTTTTGGGTTGATCCAGTGCAAAAGGATATTTATTCGGATATTTCGGCAGCTTTAAAAGAAGTCGATAATTTACATTTGGAAGCGGAAATAAATGATGCCGTTATGGTGGTAGAATCAAAAAGTGATGAAGAAGATGACCCTGATACCAGAAATATGAAAACTTTCTGCGATATTCTCTCGTCTGTGGAAGTTTCAGTCATATTGGATTTTACTTATCATCCTTGGCGTACGGGTTTGGATTATGTTCAGTCTTATAATATACCATATTTAAGAGTAGATCGTATGCTGAAACCATTCCTGCATGTCTTCAGTGAATTCCTGACA…	2790	MSFIKITLIFCCLVKNVQSSDLNIVFWVDPVQKDIYSDISAALKEVDNLHLEAEINDAVMVVESKSDEEDDPDTRNMKTFCDILSSVEVSVILDFTYHPWRTGLDYVQSYNIPYLRVDRMLKPFLHVFSEFLTQKGGNDAVLILQNEQDRMEALLQIIEGLPFRALIMNAADDSVDFVQRLNELRPSPSYYAIFAKGSNMNTIYEKLAKGNAIARNPEWHLIYLDTKDRVFKYKKQMEKANKFGLNARSICRSMQMKDAYCLSGFTLQRALLLDIFRSLIDIRQSNLDWLKPLSVECNSTHEKESNAIPSNFEIMDHFRLSNFMTYGSANPMNQFEEEMDVIPAISYTVNISMTFYSSEHEAVTDLAVWQNGEFKKINQTISPAKRFFRIGTTEAIPWS…	929
ChomIr25a-2		tig00000240	975173	979527	-	ATGGTTTTCATATATTTTAATAATTTTAAATTTATAATTTATATAACTTCAGTGATTTTTTTAATAAATAAAACGATTCAGACTCAACAAATGGAAAATGTTAACGTTTTATTTATCAATGATGCTGAAAATTATTTAGCATCTAAAGCAATCGAAGGGGTACAAAATTATTTAAAAAACAATTCTCATTATGGATTAACATTGAAAATTTATAAAATTGAAGCAAATAAAACGAATCCTGAATCATTTTTGAATTCAATTTGTAATATATATGATCAAAGTATTGAAAACCAAGAACCACCTCATATAGTTTTGGATACTACAAAATGGGGTCTAACTGTTGAAACAGTTAAATTATTTACGCGTTCTATGGGTCTACCCACAGTGAGTGCATCATAC…	2823	MVFIYFNNFKFIIYITSVIFLINKTIQTQQMENVNVLFINDAENYLASKAIEGVQNYLKNNSHYGLTLKIYKIEANKTNPESFLNSICNIYDQSIENQEPPHIVLDTTKWGLTVETVKLFTRSMGLPTVSASYGQEGDLKQWNGLNKNENKYLLQIMPPTDTIPHSVEPIVSENYIYDIAILYDETFIMDHKHRAILRQVKTRHVIASIADGKIALSNQIERLRKLDINHFLILGTLKNISKVLESVNPKYFGPNFVWYAVSQEEGTINVKLNNASLIFIKPNLFPLYRQRFKMLRYEYNLNDQPQIMSVFYFDLALKSFLAIHDMLRSGNWSTDMKYLRCGDFKKGNIPERNIYLKQYLNGVTEPTSYGDFDLRVFRDLTFNGLSYYRFNMSVSLLQI…	940
ChomIr25a-1		tig00000240	989387	997728	-	ATGATTATTTTGTCTTATTTTAATATTTTCAAAATTATAATTTTTATAATTTTGGAAATTTCAGTAAAAGATAAAATCGTACGAGCACAAACAAGTCAAAATATTAATGTTTTATTTATAAACGAATTAGATAACGATCCGGCCACAAAAGCCATTGAAACGGTACAAACTTATTTAAAGAAAAATTCAAATTATGGATTGTCGTTGCAAATCGATAAAATCGAAGCAAATAAAACGGATGCTAAAGCACTTTTGGAATCGATTTGTACCAAATATGCCCAAAGTATTGAAAATAAACAACCGCCACATGTTGTATTCGATACTACAAAATCAGGAATAGCATCGGAAACTGTTAAATCTTTTACACAAGCTCTCGGTTTACCAACGGTAAGTGCTTCG…	2826	MIILSYFNIFKIIIFIILEISVKDKIVRAQTSQNINVLFINELDNDPATKAIETVQTYLKKNSNYGLSLQIDKIEANKTDAKALLESICTKYAQSIENKQPPHVVFDTTKSGIASETVKSFTQALGLPTVSASYGQEGDLRQWRDMEENKQKYLLQVMPPADIIPEVVRSIVRKMNITNAAILYDDTFVMDHKYKSLLQNIQTRHVITAVAEGDRARAEQIERLRNLDINNFFILGSLKTIGQVLESVKPAFFERNFAWHAITQNEGEVSSKRDNATIMFLKPVVYPQNRERLGLLRTTYNLNEEPQIMSVFYFDLALRTFLAIKEMLQSGAWTANMEYLGCDDFQGGNTPERNIDLKQYFIQVSEPTSYGDFELVTQPGKTFNGYSYSKFEMDINVIQ…	941
ChomIr76b		tig00004918	456951	446972	-	ATGGCTACTGGGATTGAATTGATATTAGCTACGGCTTTATGTTTATCATGCCATAATGATACGGTACAATATCCACCGGGTTTATTACATCTGAATGTTAAAGGGGAAGTAGTTGCTCAAGTGGAGTTAAAACCTTTAGAGGATAAGATTGATTCATCACTTGATGATGTACCCATTGAAACGTTAGAGACTATAGCATTGAAAGCGCAAAAGCTGAAAAGTCTTAGGGAATGGATTAATGGTCGCCACTTGCGTATAGCCACATTGGAGGATTATCCTTTAAGCTACACTAAACACTATGAAAATGGCACAATTGTGGGTTTGGGTGTAGCTTTTGAATTGATCGATTTCCTAAAGGAGAAATTTAATTTTACATATGAAGTTGTGGTGCCGGAGGGC…	1947	MATGIELILATALCLSCHNDTVQYPPGLLHLNVKGEVVAQVELKPLEDKIDSSLDDVPIETLETIALKAQKLKSLREWINGRHLRIATLEDYPLSYTKHYENGTIVGLGVAFELIDFLKEKFNFTYEVVVPEGNIIGSKSDFSKSLIEILNTTEADMAAAFLPLLSEQRTFVFYSTTTLDEGEWIMVMQRPNESASGSGLLAPFDYWVWILIFISLLTVGPVIYFLIILRNKLTGDTEQKPYSLGHCAWFVYGALMKQGSILSPIADSTRLLFATWWIFITILTSFYTANLTAFLTLSKFTLPFNTVNDILIKNKHFVSQRGSGVEYAIKTTNESLSILNRMAQQNYAVFTEATNDTFNLHTYVEKNGYVFVRDRPAITHALYLDYRYRKTISMTNEKI…	648
ChomIr84a		tig00000487	2167070	2179002	-	ATGTATTTAAGCGGATCTAAAGTAATTGCAATATTGTGTATCACAACCGCAATCTCTTCTGCCATTGAAGTGTTAACAAAAGTGCAACAGCGAAACTTTATCGACAACAACAGCAACATAAACCGAAACAAGAACGGCAACACTTCTTATGAATTGAAAGTATTAAATGATTTTCTTGATTATAATCATTTACATCGTGCCATCATTATTTACACTTCATCCACAACGTCCATTTCACATCACAACAAAACACAAGGATGCCAGGATACTGATATTATGGATAACTTTAAACAATTGCCATTAATTCGAAAATTAACAGAAAATTATCACATACAATTTGTAAATACTTTAGCTATAAATGATATTGACTATTTATTTCAATCGCTTGTGCCCAGAATA…	2202	MYLSGSKVIAILCITTAISSAIEVLTKVQQRNFIDNNSNINRNKNGNTSYELKVLNDFLDYNHLHRAIIIYTSSTTSISHHNKTQGCQDTDIMDNFKQLPLIRKLTENYHIQFVNTLAINDIDYLFQSLVPRIVLFMTYQMVNDRGMEIILKLFAMREKLNKSLVWFLIMEENMENPVMGIREKLEHLTLTIDVDITVAVYRNNSILDLYDIYKICSDCNLPLEVEYKGNWSTETGLTILQKFRYGIALRRNNFKNAPIKAATAILNKSPNLSLTDYDYLNNDKDFMEDDAMQRKTYQLLKLMENLFNFSFDIHFTNKWGAKENGSWTGVAGLLYNNQVEISLCPLRYLTTRLEAFVYSRNLHTEKIHFLFRHPKHSSIRNAFLEPLADIVWWCVLALI…	733
ChomIr87a		tig00010609	27564	31276	-	ATGACACACCTTTGGCTGTTCTTATTTCTAAACTCTTGGTTCAAAAGTGAAGCTCAGGGTTTTGGTCTAAATCTAATTAAAGTGCCAGACGATGATCGTGCACAAATCATTTGTACCGTTACATTGTTGGCAAAATATTTTCACTCTGGCGAAGCTCTATCTGGTTCAGTGCTTCACATGAGCATAACATCAGCTTCAACTCATGTCCAGCAATCTCTTTTGAGAGCATTACATACAGATCCTAATTACCCTTGGACTATAGTGGTTATGGATACACATCGTGATAGTGATGTGGAAGTTAAGTATCAGCATGTTCTGCATGAGAAGCCACAATGTTATTTTTTCGTTATTGAAAATATGGAAGATGAAGATATGGATGAAATATTTGATAGTTGGAAA…	2409	MTHLWLFLFLNSWFKSEAQGFGLNLIKVPDDDRAQIICTVTLLAKYFHSGEALSGSVLHMSITSASTHVQQSLLRALHTDPNYPWTIVVMDTHRDSDVEVKYQHVLHEKPQCYFFVIENMEDEDMDEIFDSWKTNLNWNPLAQFVVYFSAVEETEEEMTDIMIEILLNFMNKKIYNVNVIGQSEESSFYFGKTVFPYHPDNNCGNRVISIETLDICDYQEGERDNENEEEEDEEEEGGEIEMGRGEENKTEEEGDEEEDQNQAMTSTPASNYVKTTTTHQLSVSPIFTSAELEIQEDIKAQDYKKQHSYTEESSQSEYPKLIVEELYRALFLDKFPKDLSGCPLVAAYRPWEPYIFNEALDNSLYSTSTESVIVNQTSYNNTSDEDEPMDYEFNDDEDD…	802
ChomIr92a_fixT	fixT	tig00010720	95958	108460	+	ATGTCTTTATCGCAAATTTACGGAATAAGCAATTTAATACAGATAATAATCAGCAACTATTATGCTCATTTATCGTCAGTATTGATTGTTTACGATTCTGGTATTTTAACTGAGAATTTATTGCAGCAACAATATTTAGATGAGATACAAAAGGCATTTATGAATCAATCAAAACATGACAACATAATCGGTTTGCAATGGATCAATATGGATTATTTCAATAATTTAGAGGATCAAAATAAGGAGGATTTTGAAGAGATGATATTAAATGCTGTCGATGTGGTAGCTGTTGAGGGTTTCATAACAATTCTTGGAAATACTTCAAGATTTTTACATGCCCGCTACTATGCAACACGCTATTCAACTCTACGCCTCAAGGATAAAATCTATTTGTTTTTA…	2301	MSLSQIYGISNLIQIIISNYYAHLSSVLIVYDSGILTENLLQQQYLDEIQKAFMNQSKHDNIIGLQWINMDYFNNLEDQNKEDFEEMILNAVDVVAVEGFITILGNTSRFLHARYYATRYSTLRLKDKIYLFLCQSDENPSDFLATEILQFYPHHLMVIPETIYPESNKDHDNKNNKNINDYMNENDNDQTIKEKNQKTNIKQTSRAEEIITSTDDNLNFTNVSMEIVVDVTTTTYTTITDTIIPSFSSFFKTPIDDISNSNKNNNNIYRDINFELWTQQYGGAEGNLNAIHLDTYISGNGTFAKNVQLYSNKLWNLQQRTLRIGSLTYVPYVKTYYVAPGEGNVDSINSKGPEKTVQFIGVEAELMKYFCHIRNCHLRVEPYAADNWGIIYDNGSAEG…	766
ChomIr93a		tig00010126	376910	398922	-	ATGAATAGAAAGTTCCTTATAGTTTTTATAATATTTTGTATTTTAAAAATATCCTTCGGTCAATACAATGATTATTCTTCATTTTTGAGTTCAAATGCTACAATAGCAGTGGTAGTGGATCATGATTATATGCGTCGATATGGTGAAAATATTATGGGAAATTTTCAAAAGATTTTAAGTGATACAATTCGGGAAAATCTTAAAAATGGTGGCTTAAATGTGAAGTATTTTACTTGGAGTGGTGTACGTTTGAAAAAAGAATTTTTAGTTGCCATGACGGTTATGGACTGTGAAAGCACTTGGAAATTTTTTGAAACTTCACGCATAACAAACGTGTTATTAATCGCATTAACTGACAGCGATTGTCCACGTTTGCCGTTTAGTGAAGCGATAATGATA…	2589	MNRKFLIVFIIFCILKISFGQYNDYSSFLSSNATIAVVVDHDYMRRYGENIMGNFQKILSDTIRENLKNGGLNVKYFTWSGVRLKKEFLVAMTVMDCESTWKFFETSRITNVLLIALTDSDCPRLPFSEAIMIPSIGLSKEFPQMILDAKVQNLLKWKSAVVMMDDSLVYQNTKLVESVVHEGTNNNIIPISLYFYSINDNLKSQKKRQAIREALQPFQASTQKSHNFIIFSKFYEDIIEMAENMNMFHVRNQWLFFILEENHREDFDALTVTQNLNEGTNLAFVLNQTMPGCVNSLNCTIEELSKALVFAISKLTAEEQSIYGEISDEEWEALRYSKRQKQDEILKIMREYLKDFSVCASCSKWRIDTAINWGKSQEHKRSLRVVSSSKNPNKNFDFT…	862
ChomIr21a		tig00009395	573966	579277	+	ATGATTTTAAAAAGTTTGATTTCTTTAATATTTCTTTTAATTCCTTTCAATCGTGTTGTTTCACTTGAAAATCTCCAAATTCCCGAGAAGTGTATAAGTGAAAAAACTATAAATCGTTTTCAATTAAATCCAGAACTTTATCAATCATGTGAAAGTGTTAAAAATCAACCTCGTCCGCGACGTTTTGTTGAACCGATATTTAAGGGAAAACCTAAACCGCGAGCGGACTTATTAGCAGCAAAATTTAATTTAAATTTAAAAACGGATCAAACCAGTTCATTGATTATGTTAATTTATAAAATTACTAAAGAATATTTATACAAATGTCCACCGGTTATATACTATGATAAATATGTTGAGGATTCGGAAAGTTTGTTGTTGGAAATGCTATTTAAATCT…	2859	MILKSLISLIFLLIPFNRVVSLENLQIPEKCISEKTINRFQLNPELYQSCESVKNQPRPRRFVEPIFKGKPKPRADLLAAKFNLNLKTDQTSSLIMLIYKITKEYLYKCPPVIYYDKYVEDSESLLLEMLFKSFPISYSHGEINIDFKAKNKNLKNPNDINCKSYILFLSDPLKTRSIIGPQIDSKVVVVSRSTQWKLKDFLASELSSNIVNLLVIGESLTADSNKERPYVLYTHKLYADGLGSNTPIVLTSWIRGALSRPHINLFPKKFAEGFAGHRFQVMSGNQPPYMFRLRSLDFGGGSQVSWDGIEYRLINMISKRLNFSIDIIDIPNKLNVKSDVENLDYCIQHRLADMGMLGVYVTKERLTNTDMSVGHSKDCAAFITLASKALPKYRAIMGP…	952
ChomIr68a		tig00009511	142063	145889	-	ATGTTTCACAGAACAGCGATCGAACTATTTTTGGATTCCTATCAAGAAAACTATCTCCAAACTCTATTATCACAAATCTTAATAAAAGTCCAAGTGGAACGTTGTTTTGTTATAATAACCGACGAATGGTATAGCAGCCTTTACGATCAATATTTCTTTAAGTATCCTCGTTATCCTATAAGTTATTTTTATATAAAAGTCCAAGAATCGGAAGATTTAAAAGCTCCCAATTACAACACTGTTCGTATTCTAAAACAAATAAGAGCTTTTAATTGTGATTTACATTTTATTACGCTTTTAAACGGTATACAAGTGAAACGTTTATTAAAATTTTTGGAAAATTATCGTATTTTGAATACGAAAAGAAAATTTGTATTTTTACAAGATGATCGTTTACTG…	2040	MFHRTAIELFLDSYQENYLQTLLSQILIKVQVERCFVIITDEWYSSLYDQYFFKYPRYPISYFYIKVQESEDLKAPNYNTVRILKQIRAFNCDLHFITLLNGIQVKRLLKFLENYRILNTKRKFVFLQDDRLLEDDMYRVWSNMIYSLFIKPMEDEKSFMISTIAFPNILLNDGIIPKQVLIWSKGQSLRDIEIFTNSPTNLKGFPISVAVFEHIPMVTYNNLSKSDIKYKGVEIDIVLTLGKVMNFKPKFYENPNSQQERWGRQLANGSYSGLVGQLSSNMAIMAIGDLHVFNAFSSVIDFSKPHSYECLTFLTPESSQDNSWRTFIQPFSGNMWAGVLLSLFLVGTLFYILSFLHALLMSTKSSRVNSKKFFKLFRQRQPVKRISLNRYRDVKFRKY…	679
ChomIr64a_fixT	fixT	tig00003194	1007741	1020864	+	ATGTATATTGCGGAAGAGAGTTCATCCGAATCTCCTAAACTTATGATGAAAGTGGTTTTAATTGATCATTTGTTAAGTAAAAATCGTGTTAGTTCCACTAGTCAAACAAATCGAGGAGGATTTGGTAGAACAGGTGCATATGGTGGTGGTCCTGGTGTGAACAGTGGTCCAGCTACTCGTAACACGTTCACTAATGCTAATTGGTTGGAACAGATTTTAAAACCGGAAACATTACGACAAATTGTGGTTTTAAATTTGAATTGTGGTGAATCAAGTCGCCGTTTGTTGGAAATGGCCTCAAATAAGGCTTTTTTTAACTCAATGTATCACTGGTTGTTGTTGGAGGATTATGTATTTAATCGACAAACTGAAATCGATGATGCGGATGATATAGAAAGC…	2757	MYIAEESSSESPKLMMKVVLIDHLLSKNRVSSTSQTNRGGFGRTGAYGGGPGVNSGPATRNTFTNANWLEQILKPETLRQIVVLNLNCGESSRRLLEMASNKAFFNSMYHWLLLEDYVFNRQTEIDDADDIESKMNSDDIKAADITTTTTTKSNSKKEIVNDSNATIVVQVKKLSTYPSDVNGASTSGPDEQNKVTPTTLASSLSFSPTSYSTAQLKSDDNRMQQKQQQQQQRTLDENLTISSNSSSRIAGVTDEDDTEIIEKFLEKLNININTELILAKRRMRIIMPPPTTTIDTLTVEPPSLTTFTPSDSASTESPSNDYNTLQKMDYYLLYDVWNPGLQYGGELNISEIGSFSLSEGLKLANWYKSSSTTLRRINMNFAKVRCLVVITHKNRSDTL…	918
ChomIr41a_fixT	fixT	tig00009203	1148928	1152095	+	ATGTTGCCCTCAGTAATCTATTGGTCTCGGATCATAAGTGTCATAACTCAACTCTATTTAAATGATACAGTTATATGTTTGATATGGAACTCCGATATTGAATTTGATTTAGAAACTGTTAATTCTCTGGAATATTATACGACTCTAAATATAAATTTGATCAAGTTACAACAATCATTTGAACAGGATATAGCAGATTTTAAATCACTGGAACAACAATTAAGGGGATTTGGCTTAACACACAATGATTTAACCAAAAAATTAACCATGTCGATAGAGAAAACCCATTGTGAGAGTTTTTTAGCTTTCCAACGAGATATTTTACCATTCATAGAGAGCTTTATTAATGCCAGTCAATATTCAGTTTGGCGTTCCAAAAGAAATCGTTTTGTTTTCAGT…	1965	MLPSVIYWSRIISVITQLYLNDTVICLIWNSDIEFDLETVNSLEYYTTLNINLIKLQQSFEQDIADFKSLEQQLRGFGLTHNDLTKKLTMSIEKTHCESFLAFQRDILPFIESFINASQYSVWRSKRNRFVFSYLDPDFEKYLIEHIFFEEQQSILMISPDASNSDIFNIKTNKYNGPKGEKQYSLELLDRFNAANNTFFYNHPLFPDKTANLRGREIIVAGFDYRPYFVINYQNQANNSYDVAYDGSPKGAVQIDGTEGRVILTFCEIYNCTVWIDSTEANDWGEVYPNLTGDGALGMIVKDMAEISVAAMYSWDVDYLQLDMSMYLVRSGITCLVPAPRRLASWLLPLEPFQFTLWMAVLAYLLIEVISLSFTHKFESNLISEEISWYQSFKFAYVT…	654
ChomIr68b		tig00010980	19527	21488	+	ATGAAACATTCACTTGAAACACTAATCGTGTTAATTTTAAGCGGAATTATAACAAAAGGATTCCTTGCGGTAGAGAAGGAAAAATTATTCCAACAAAAATTATGTGAATTTATAATTAAACGAAATGCTCAAAATCTTATTGTCTATAGACAAAATGAGCAAAAATTGGAATTGCCAACCTCTCTTTTGGATGCTTATGGACAGGAAATGGATAATTGGAATGAATTTTATGCATGTCTGGCTCAGAAGCCTTTATTAATGCGTGATATGGAGAAATATCATCGTGAACCTTTACGTTCGGCCAGCAGCATAAGTATTTATTTCATAGAATCTTATGACACGTTAACGAAGGTTCTGGCATTTTTAAATCCTCAACAGAGATGGAAACATGGTCACCGT…	1962	MKHSLETLIVLILSGIITKGFLAVEKEKLFQQKLCEFIIKRNAQNLIVYRQNEQKLELPTSLLDAYGQEMDNWNEFYACLAQKPLLMRDMEKYHREPLRSASSISIYFIESYDTLTKVLAFLNPQQRWKHGHRYVFIWLMSDIGRLRGFFEIVWQKNILHAVAAIVKSQEIHTFEPFSPEGFRLKILNQPPYFYDKLKNFHRYKLRITMFKDSVRAVPLENYSEKGFKRIDGWVARTLVELINASSIYITPTDNETYGVLVNGNFTGSLKDIYSGVTHVGFNYRYTLDPVKPFIEELYPYKKRMLYLVVPSAEMRPEYLIFVNAFTNSLWRLLLLNFIMVLLIFIILQRLVERLPNHSLYNSPKHWRWYELVEMFIKTQLGEPVEGFSRISSLRQFLIT…	653
ChomIr56b		tig00009205	309526	310704	-	ATGGATATTTTACGTTCTCCATATCACAAGGATGTGCCCAAAGTTTATAAAATGAAAAACGCAAGAGGTGAAGAGGTACTGTTGGGTTCCTATGCTAAAATCATTAAACACTTTGCCGATTACATGAACTATAAATTGGAACTGGTGGAGGAATATGATTATAAAATGTCGGAAGTACAGAAAAATATCGAAAGGAAATATTATAATATTTCATTGCATGCGGAAACCTACGATAATCGATTTGCCGATATTGATTTTTCTTATCCTTTAGAGTTGTCCAATACGTGTGTGATGGTTCCAGCAAAAGATGAATTACCTAGATTTTGGTATATAGCTTGGCCATTTGGACGTTATATATGGTCTATATTGGCTATTCTGGTGATATATGTGGCCTATGTT…	1179	MDILRSPYHKDVPKVYKMKNARGEEVLLGSYAKIIKHFADYMNYKLELVEEYDYKMSEVQKNIERKYYNISLHAETYDNRFADIDFSYPLELSNTCVMVPAKDELPRFWYIAWPFGRYIWSILAILVIYVAYVMTFLKHPTRSFYSNLLYSMSLVMYCSNASLRFHNLTLRLQIIYMLLLILGFIMSSYYCSFLTVYNMRPVFQPFIRTIDDALQANLPIMISNNLLEELKNNPYVNLTRLRKLLKVKSSLEVAQNIQDLNRAFGYVVTQTQWIFVDQLQKNLIQPVYQLSNICFGKVFNTYPVQMDSKFLNSLNLFILKIKECGLWDLWEDEGFRLALTDEYYNLLEDEYPVVSLDLYYFRIAWIILVVGLGLSVIGFAMEIIVFKIYIKL	392
ChomIr40a		tig00009620	244045	250670	+	ATGAATATTTTCAAGTTAATAACAATTTGTGAAATGTTTTGTCTGGTCATGGGAATGGCAATGGCGATGGTTATATTAGAACCAGAAAAAAATATATCTGATGTCTCCATAGGTCTCTCTCAAATCGTTAAAAGTCTACATCCTAATCAATTGGCTATTTTGGTAAGACCCTCCGATCCCTTCAATTATACTTTGGATCAAAATCTTTTACTTGAAGATGAAAAGTTGAATCTTCAATTACATATCGATGAATTTTTACAAAATTTACATAATTTGAACTTTAAGTCCGTAATTTTCTATGATCCTGATTTATTTTTTAAATTTATTGAGTCCAGTCTACATGGATCCATAGAGAGTGTAAATTTAATATTTTGTAAACCGTACGATTTAGTACAAAAG…	2388	MNIFKLITICEMFCLVMGMAMAMVILEPEKNISDVSIGLSQIVKSLHPNQLAILVRPSDPFNYTLDQNLLLEDEKLNLQLHIDEFLQNLHNLNFKSVIFYDPDLFFKFIESSLHGSIESVNLIFCKPYDLVQKIYERKLAHRLSLFIFYWGAKYPPKRSEVNFREPMRAVVITRPRKRAFRIYYNQASPDGLGRLSLVSWYDGDNLGLSKEPLLPSAKSVYSNFQGRVFRVPVFHSPPWFSVNYDNDSFTNNSLEFNISDDKSLTEDIVEYQEVNVTGGRDHRLLQLLAQHMNFEFIYIEAHGRTQGSLRTDNEANDTFTGGIGMLQIGLADFFLGDVSLSWERRKAIEFSFFTLADSGAFATHAPRRLNEALAILRPFKADVWPYLILTVIISGPVFY…	795
ChomIr85a		tig00009650	340917	343282	-	ATGTGGCGGCAATTTTATTTGGTCACTCTTATCATTTGCAGTGACATTTCGTGGAGTGTTGCAGCAAACAAAGATAACATAAGTAGTCATATGTTACCCTCTCACTTTCCATTCAAATTGAAACTTTTGAATTATACGAGTCGAATATTTTGTAATTCACAAGTGAAAGTGGTTAATGTTTATTTCGAAAATGAAACGTCATTAAGTTATCCTGGAAAAATATTAAAAGTGCTTAATGATTGTGGTGTATCGCATATTTCCTTTAGAAATAAATTTCGTACAACTCCTCCTGAAATTCTTAAAGATGATGGCATAGAAATGTATCTAATAATGGTGTTACGCAACATTTCTCAAAGCCTTAAACTAAACATGCTTAGGAGAAGGTCCGCTTCAAAATAT…	1884	MWRQFYLVTLIICSDISWSVAANKDNISSHMLPSHFPFKLKLLNYTSRIFCNSQVKVVNVYFENETSLSYPGKILKVLNDCGVSHISFRNKFRTTPPEILKDDGIEMYLIMVLRNISQSLKLNMLRRRSASKYLTFIILMIENPTSVTKDWLYSTFEVFWNMWILNVAVIYYDKGLLHINRYDPFQHKLFPETAIVGKHNLTIRHIFPRTILNMRRKPLRMCMYHDGIRSIYSYSDKLMGSDGLMSSYLAERLNATRIVDWVKPYGNTSISSDMCFKEIVDGSDDVALNIRFLSLETFYKRVEPTIVHSRDDLCVIVPKAKIASSFWNLFRSFNMGVWFSIVSTLILACGFCLINYRKICQNSKFILQLYACIISMPFLKLHKPTSLRIFLYVWMVYGM…	627
ChomIr60a		tig00009403	1491174	1494654	-	ATGAAATCAATTGAATTGTATTTGGTTCTTTTGATTTTAGTGAAATCAATTGTGGGCATTGTGAATCCAAATAATGAAACCGCTCGAATGGTTATCTATTTGCAAAAGCCTAATGAATTGGGTCCAAGTACTTGGTTAGCGGGTATTAGTTGTTTGGATCGTTTTGCGACGGTGTTTTTAAAGAAACGTGAAAAATTAACGCGTCCACCAAATATAGTCCTGACTAATATTCTGAATATGAGTACACCAGCTGCTCAAATACAAGATGGTTTTCTGAAACTTATGATGGAGGCAATAAGTGAAACACCACCAAAACACACACATTACCAATTTAGAATTATATCCGATTCCCGGGATTATGGGCCTATGGCTCACAAAGAATTAGTGCTATCGGATTTT…	2124	MKSIELYLVLLILVKSIVGIVNPNNETARMVIYLQKPNELGPSTWLAGISCLDRFATVFLKKREKLTRPPNIVLTNILNMSTPAAQIQDGFLKLMMEAISETPPKHTHYQFRIISDSRDYGPMAHKELVLSDFYVVVIDSLLRLRKLMLKYVSHMLSWNPGARFLVLYNNAKNRNREMETARQIFEELLYNFYVHNVAVMYATTPTKYSVLLMDYYNVTSCRELEILKLSVCQDGRFIPDSLGLLDMKLKQIFNSITLNNCTFYMCASIAAPFIEPDCTYGLELRIIGFIKNRLKFDIDQKCEFETRGVFESGNWTGLLGRLNEKSCDFIMGGYYPDNDVIKSFWVSDTYLDDSYTWYVKLADRRPPWMALYAIFKNLTWLSCIGMLFLTWITWFTLVH…	707
ChomIr52c		tig00009300	113986	115863	+	ATGTGTTTGATAAAAATTGGAATTTTTAAATTATTTCCTGCAATAATTTTATTGCTGCTGCAACTAATTAAAGCAAATTTTTTATTGGAAAACACACAAAATTCGATAAAACAAAGTGAAAATCATAATTTACAATTCCAAACGCTATTGAAACAAATCGAAAAGGAAAATTGTTTTAAAACCTGCATAATATTTGGAAAACCTTTAAATGATTTTCCAGTTGAAAAGATCTTACAAGAGGATATGAAAAAGTTAATAGTTCTTCATCAGAACATAGAAAATATCAATGAATGCTGTGGTTATCATAATAAATTCCTGGGGATCATATATTGGCATCAGGAATCAGCAGAAGAGTTAATGGGAAACTTGGCCCGAATTTTATATTTCAAAAGACACAAT…	1878	MCLIKIGIFKLFPAIILLLLQLIKANFLLENTQNSIKQSENHNLQFQTLLKQIEKENCFKTCIIFGKPLNDFPVEKILQEDMKKLIVLHQNIENINECCGYHNKFLGIIYWHQESAEELMGNLARILYFKRHNKLLVIKSGVENDTNFKDIEQLFKISKFYKFSHLILILKDFYKSLNYYQYHLYPKFIIEKQNFIPNSTVLYPKKMKNLHGSGIRTIPDQVLPRSAAIIDDKGQLQVKGYIMKFLHLFSKYLNASLEYPLKITIDKSLLRPELYNLTQQDLIDIPASMLTYSLPNSSMIMSNAYEINTWCTIVPIESPLTLKEFLDQYVNQNFVIFLVLGRLVFSTLFVFSKKLWCLKNNSPCIFSMRDIIINPNVISGMYGGSFRLLPDPSKSMRFI…	625
ChomIr67b		tig00009496	543113	544897	+	ATGATTTTGAAAAGTTTACAAATATTGACAATAATAAATTGTCTTTCATCAACATCTATTGAAAGCTCCCAGGAACAGTTATACAATACTGAAATCGCAAATATAATTCAACAAATCAATCGTGAACGAAAATTAGAAATAAACATATTAATTAATTACGATAAATTAATTAACAACGACAACATTGAAATATATCGAGAATTTTTGAGAGCAACACAAATTGAAGAAACTCCAAAATTGATTATAACCCAGCAGGAGCTAAATATAACTCCAATATATAAAACATTTACGGATTTAGGTTTAACAGTGGCCTGGTTAAAGGAGGACACCTTAAGCGATACTCTCTCAACTGTAGATCAATTAATGTGGACTTTACATTTTAAGGATATTTTTTTGCTA…	1785	MILKSLQILTIINCLSSTSIESSQEQLYNTEIANIIQQINRERKLEINILINYDKLINNDNIEIYREFLRATQIEETPKLIITQQELNITPIYKTFTDLGLTVAWLKEDTLSDTLSTVDQLMWTLHFKDIFLLYQGHKENLFEIFQKCWNYGFTSVLLWFNDRLYTYHPYPQIKVIKLNHISEFYNKNHLNNFQGYNMSFPLIYYPPYCFSYNNSHGELLRVGYFYKWIELFLNHYNATIIFSQISHPLLAYDVLKTMLIERNFSFAVADVGPTEDFASSRVLFISKMVIMVPSSQEITHNLYLTKPFDEVVWFIIFLNFLLFVLLFLLINIKLFHKYHLDLASGNSLKILLFLSVDLKMNSFLLNSYLCLLFLFTGVFLTNFYSSSLSSIITSKIYEP…	594
ChomIr54a		tig00010184	129335	131359	+	ATGTACAATTTTCAACTATTTATAATAATTGGAGCAAATGTTGTAGCAATTGCAATGGCAACAAATCTAAAATTATTACCATTCAAACGACAAACTATGGCAGCAACTGCAACAAATGGCAACAGGAACAACATCAGCAGCAGCAGCAACAACAGTTACAGTAACCATAATAATATTGATGATGAAGCATTTGTACAATTTTTGAAATATTTAAGCCAAGAGCAAAGTTTTACCACAATTGTTATATTGACAAATTGTTCCAAAGCCATAGCAGCATGGCAACACAATCATGACTATTGCGTAAATCTTAAATATTTTATGGACTATTTTCAGCATTACAACGAAATGCAAAATTATTCTTTAGTTCCCGTTTTACTTTTGCAATCACAACAAGTGGAC…	2025	MYNFQLFIIIGANVVAIAMATNLKLLPFKRQTMAATATNGNRNNISSSSNNSYSNHNNIDDEAFVQFLKYLSQEQSFTTIVILTNCSKAIAAWQHNHDYCVNLKYFMDYFQHYNEMQNYSLVPVLLLQSQQVDYMLHDKFNSGFVTILCIPRLSGSKVMEHHLLLALSKNLWYLRKNRVIIRLDFEDAEEENKKNIARILNYCHNEKIINIIIVSYKFPYETKEYYSFENFPKFKIIKLTWRPEHDKIFPDKLRNLKGSKLLTIPDQIAPRSIVYYDKQGNQQMMGYVGHFVQYLAKGLNASLVWAYKVKQDSLIFYSDILKLTRNHIVDIPASLTGPINNTDWSEFSYPPELASWCVMLPMEAEISMAAIFLRAMNPYFVGNLIILYISFSFLLLVVF…	674
ChomIr75a-1		tig00010365	230469	234759	+	ATGTTCAATTTTAATTTATTATCTTTAATTTTACATTATTTTTTAAATGCTCAACTACCCTGTTTGGTAATATTTCATTGTTGGTCTCCGGAAACTATTTATCATTTCTCTAATCTTTCCTCTCATTATGAACTCTATACTCAATATGTTAATTTAAATGATTCAGGGGATTTGCTTGATTTCTCTCCCCGTTATTTGCGCCATGATCGTCCACAGATTGGTGTATTTATGGATATGAATTGTAATCAAACGGATTATTTTATTGAAGAGAATAGTCAACTGCGTTTATTCAACTATCGCTACCGTTGGCTGGCCTATGATGAAGTCTCCAATTTCTCTCGTTTTCAAAACATTTTCAAAAATGTAACCCTCTCAGTGGATACACGGCTTACCTATGTG…	1917	MFNFNLLSLILHYFLNAQLPCLVIFHCWSPETIYHFSNLSSHYELYTQYVNLNDSGDLLDFSPRYLRHDRPQIGVFMDMNCNQTDYFIEENSQLRLFNYRYRWLAYDEVSNFSRFQNIFKNVTLSVDTRLTYVVPKHFTDARNTSNTSYITFDVYNNGKIIGGSLNITTDYEIACNRKDCEIKNYLSELYKRPLYGNRESLRDINLRVALVVTLYPITAPKQEILDFLYSEKDFHIDPIARLGMWIFQLLIESLYTKFEYEIHDRWSDVDYTGGVVGALVNETADYVTSPFFMTPGRFRYLQPISITGTFGMVCMFRTPRNSGIQGRVFIEPFSPTVWIIFGVILGIFALFLWMTFFIEVHHMKPFIHFAPSLLTTCFISFASSCLQGSFVVPGTLGGR…	638
ChomIr75a-2		tig00010365	239386	243302	+	ATGTTTAATCCCAATTTTTTAAGTTTAATTCTGCATCATTTTTTAAATGCCAAATTGGCTTGTGTGGTTTTGTTCCACTGTTGGAATAAGGAAACCGTTTATCAGTTTTCTAATTTATCTTCACATTATGGTCTCTATACCCAGTATGTTAATATGGATAATCGGGCTGCTTTGGCGAATTTCTCTTCACGTTATATGCGACATGATCGTCCACAAATCGGTATATTCATGGATATGAATTGTAATCGTACAGAGGATTTTATAGATGAGAATAGTCATCTGCGTTTATTCAATTATCGTTATCGTTTTCTGGTCTATGATGAAACCTCCAATTTTTCTCGTTTCTATAACATTTTCAAAAGTGTCAATCTCTCCGTCGATACACGTTTAACATATGTG…	1914	MFNPNFLSLILHHFLNAKLACVVLFHCWNKETVYQFSNLSSHYGLYTQYVNMDNRAALANFSSRYMRHDRPQIGIFMDMNCNRTEDFIDENSHLRLFNYRYRFLVYDETSNFSRFYNIFKSVNLSVDTRLTYVVPKYLPDLWNATKTSYITFDVYNNGWLIGGAINITTDYEIECYASYCKRTKYLSNLYKRPLYGNRESLRDVIMRVALVVTRYPLTAPKHEILEFLFAQKDFHIDPLSRLGILIFQLLIETLYTRIDYEYYDRWTDMDYTGGVVGALVNETADLVTSPFFMTPGRFQFLAPLSITGTFGMVCMFRTPQNSGIQGHVFIEPFSPTVWIIFGVILGLYALFLWLTFFVEFHHMKPYIDFAPSLLTTCFISFASSCLQGSFVVPGTFGGR…	637
ChomIr75a-3		tig00010365	246638	249762	+	ATGTTAAATTTATTTAATTTAATAATAAATCATTTTCTAAGAGAAAAATTAGCTTGTGTAGTGGTCTATCATTGTTGGAATAAGGAGGCTCTTTATCAATTTTCATATTTGGCTTCTCAAAATTCTATTTATTCCCAATATGTGAATTTGAATAATTCCGCAGCTTTACAGGATTTTGCTTATCGTTATATGCGCTATAATCAGCCTCAGATCGGGGTATATATGGATATGAATTGTAATCTTACCGATGATTTTATAGAGGAGAACAGTCATTTAAGATTCTTTAATTACCGTTACAATTGGTTGGTGTACGATGAAACCTCTAGCTTTTCCCGTTTCTATGATATATTCAAACATGTCAATCTTTCGGTGGATACTCGTCTGACCTTTGCGGTACCA…	1902	MLNLFNLIINHFLREKLACVVVYHCWNKEALYQFSYLASQNSIYSQYVNLNNSAALQDFAYRYMRYNQPQIGVYMDMNCNLTDDFIEENSHLRFFNYRYNWLVYDETSSFSRFYDIFKHVNLSVDTRLTFAVPKMPQMSLNSSKTSYVTFDVYNNGRFIGGSINITSNYEIECNRSKCELKQYLSDLYKRPLYGNRQTLSDVVMRASVVVTRYDLKAPEEEIQQFLLAQKDFHIDPLARMGIQIFLCIKDSLNVNISYSYYDRWTDVDYTGGVVGTLVNDEADITATPFFMTLGRFRFLTPIAPTGAFRSVAMFRTPRNSGMRGRVYLEPFSTKVWIGLGIILIVGAIFIWFTFFVEYHRLKTYLDFVPSILTTCLISFGAACSQGSWLVPGSMGGRLG…	633
ChomIr75b-1		tig00010365	252571	254850	+	ATGATAAATTTTTCTTTAATAAACCTGATATTATATAATTTTCTTGAAAATAATATTAAATGGGCGATAATACTGCACTGTTGGGATGTGAAAACTCAATTACATTTAGCAGATCAAGCCATGAATCAAAATGTATATATACAGTTTTGGTCTATAAATAATATAAATCTTACGACCCCTTTAGAGGGTCATTATCTGGTAAAGGACCGTCCTTTATTGGGGATTTATTTTGATATGAATTGTTCAAACTCTCTTCAGGTTCTACAAAAATCAAGTGAAGAGAAATTATTTAAACAACATTTTCATTGGTTGATTTACGACTCCTTGGGAGATCTACCGAAATTTAGGGATCTCTTTGGACGATTTCAAATGGCAGTGGATGCGGATGTGACTTTATTT…	1926	MINFSLINLILYNFLENNIKWAIILHCWDVKTQLHLADQAMNQNVYIQFWSINNINLTTPLEGHYLVKDRPLLGIYFDMNCSNSLQVLQKSSEEKLFKQHFHWLIYDSLGDLPKFRDLFGRFQMAVDADVTLFMDNRNLINSPLNSSFILYDVYNNGYNLGGKLNMTIDREIKCSKRSCEVKQYLSSLHEKPKLEHRWYLRDITMRVSTVVTYLPLTDPPEKLLAYLSSTKDRYLDGVAKFGFQYLMILKENLECEFSYNFTNLWSGTEVTGGCIGAIGIEGTADLSSSPFLSSKNRLKYVEAMMILGNFRQVCIFRTPLNSGIQGAVFFEPFSARVWILFGVVLILAAVLLWLTFFVEFHQMKAMLGFVPSILTTCLIAFGSACYQGSFLIPSSTGGR…	641
ChomIr75b-2_fixT	fixT	tig00010365	256958	259264	+	ATGATACATTTTTCTTTAATAAATCTGATATTATATAATTTTCTTCAAAATAATATTAAATGGGCGATAATATTGCACTGTTGGGATGTGAAAACTCAATTACATTTAGCAGATCAAGCCATGAATCAAAATGTATATATACAGTTTTGGTCTATAAATAATATAGATCTTACTACCCCTTTAGAGGGTCATTATCTGGTAAAGGACCGTCCTTTATTGGGGATTTATTTTGATATGAATTGTTCAAACTCTCTTGAGGTTTTACAAAAATCAAGTGAAGAGAAATTATTCAAAGAACATTTTCATTGGTTGATTTACGACTCCTTGGGAGATCTACCGAAATTTAAGGATCTCTTTGGACGATTTCAAATGGCAGTGAATGCGGATGTGACTTTATTT…	1944	MIHFSLINLILYNFLQNNIKWAIILHCWDVKTQLHLADQAMNQNVYIQFWSINNIDLTTPLEGHYLVKDRPLLGIYFDMNCSNSLEVLQKSSEEKLFKEHFHWLIYDSLGDLPKFKDLFGRFQMAVNADVTLFMDNQNLINSPLNSSFILYDVYNNGYNLGGKLNMTIDREIKCSKRSCEVKQYLSSLHEKQKFEHRWYLRDITMRVSAVVTYLPLTDPPEKLLAYLSSTKDKYQDGVAKFGFQYLMILKENLKCNFRYNFTNLWSVTEDTGGSVGAVGIEGTADISSTPFLSSLSRLKYIQAMMILGNFRQVCIFRTPLNSGIQGAVFFEPFSARVWILFGVVLILAAVLLWLTFFVEFHQMKAMLGFVPSILTTCLIAFGSACYQGSFLIPSSTGGR…	647
ChomIr76a-1_fixT	fixT	tig00010369	469932	472468	-	ATGTTGGTTCCGGAAAATTATTGGTCTTTTGTCATCAATATTTTGGTTCACAAATATTTCGCTGATTTAACTACAACGTGTGTTTTATGGAGTGAAAATCTTGATTTCGATGTGACGACTTCTTACGACAGTAAAATCACATTTTTACAAATTAATCCCGAAAATGTGGCAGAAAGTTTTGCTAAAGATGTTTATGATTTTTCCATAAGAGAAAAAAGAGATAATTCAAATGGTGTTTATTACAGTGATTTTATAAAGAAATTAATAGCTGCTATAGAACATTCGCATTGTGAGGGATTTTTAGTTTTACAGGAAAATATTTCTTTGTTTGCTAAAGCTTTTGAAAAGGCTAGTGTGTATGCTATATGGCGTTCAATGAATTCCAGATTTATATTTGCC…	2004	MLVPENYWSFVINILVHKYFADLTTTCVLWSENLDFDVTTSYDSKITFLQINPENVAESFAKDVYDFSIREKRDNSNGVYYSDFIKKLIAAIEHSHCEGFLVLQENISLFAKAFEKASVYAIWRSMNSRFIFAYHKEQQKEAYFQELLFKNQPNILIIEADTYNSSKFLLKTNKFVGPNSQHPEELLYLSTFYGQNNTFVPEIDFSSHNKLKNLHGREIIVGAFDYRPFVAVDFERLPQYHDHAKDNPKHLVHVDGTEIRICHTFCKMYNCTVEFDTTEKEEWGLGYSNYSGYGLIKQIIEGKTHMAMGAMYALHADYTVIDLTTFIGRSGVTCLVPKASFLISWDLPLRPFHLTLWLSIFAGLCLETLILLLAHKFEDKLLNHPNLWWSSFEFGYTTS…	667
ChomIr76a-2_fixT	fixT	tig00010369	474143	477143	-	ATGTTGTTGGTGCAGGAGAATTATTGGTCTTTGGTCATCAATATTTTGGTGCAAAAATATTTCACTGGCTTAACAACAACTTGCGTTTTATGGAGTGAATATCTTGATTTCGATTTAACGACTTCTTACGACAGTAAAATCACATTTTTACAAATTAATCCCGAAAATGTGGCTGAAAGTTTTGCTAAAGATGTTTATGATTTTTCCATAAGAGAAAAAAGAGATAATTCAAATGGTGTTTATTACAGTGATTTTATAAAGAAATTAATAGCTGCTATAGAACATTCGCATTGTGAGGGTTTTCTAGTTTTACAGGAAAATATTTCTTTGTTTGCTAAAGCTTTTAAAAAAGCTAGTGTGTATGCTATATGGCGTTCGATAAATTCAAAATTTATATTT…	2007	MLLVQENYWSLVINILVQKYFTGLTTTCVLWSEYLDFDLTTSYDSKITFLQINPENVAESFAKDVYDFSIREKRDNSNGVYYSDFIKKLIAAIEHSHCEGFLVLQENISLFAKAFKKASVYAIWRSINSKFIFAYHKEQQSEAYFQDSIFKNQPNILVIEADSYDSSTFILKTNKFVGSNSQNPKELLFLSTFYAPNKTFMPDINLSSLNKLRNLQGREIIVGVFDYRPFVAVDFERYPQYHDRAENNPKHLVHVDGTEVRICHTFCKMYNCSVEFDTAAGDEWGLGYNNYSGYGLVRKLIEGEIHMAMEASYAVHSDYAVIDMTTFIGRSGVTCLVPKASNLVSWDLPLRPFHLTLWLAIMAGLCLETCVLFLSHKFEENILSHPNSWWSSFEFGYVT…	668
ChomIr76a-3		tig00010369	478592	481240	-	ATGCAAAATAACGCAAATTATTGGTCTCTTATAATCCAAATTTTATTACAAAGGTATTTCTCTCATTTAACCACTACCTGTATTTTATGGCATGAGACGTTTGATCCCATTTTGGAGCCCAGTATTAACGCTAATGTTTTGCTGCTTATAAATCCAGGCACTGTAAAGGATTCCTTTTCTGTTGATATTTACGATTACGATAAACAGGATTCTTATTTTCAAGGTAATCAAGTTACTTATGATGATTTGATCAAGAAGTATATAGCAGCCATAGAAAATACCAATTGTGAGGGTTTCTTAGCTTTCCAGCAACATATTCCCATATTTGCGGCCACATTTAGAAAAGCCAGTCAATATTCTATATGGCGTTCAATACAATCGCGATTCTTATTTATGTAT…	1980	MQNNANYWSLIIQILLQRYFSHLTTTCILWHETFDPILEPSINANVLLLINPGTVKDSFSVDIYDYDKQDSYFQGNQVTYDDLIKKYIAAIENTNCEGFLAFQQHIPIFAATFRKASQYSIWRSIQSRFLFMYVKELQEDGEEDYFKDALFKKQPNILVVEADYLNSSTFALKTNKFVGPLNENPEELYLLNTFDALTLKFTPDIDLFSPEKLRDLQGREIIVAALDYRPFVAVDFERYPKYYDHSEKNPTHLVHVDGAETRVCHTFCELYNCTWFDTSEPEEWGTSYKNYTGIGMIGILLDGKADMATGAMYAWSDFYATLDVSSFIIRSGVTCLVPAPTRVVSWDLPTRPFKTTLWLVILSVLFLESVSLCVTRQFEQVILVKVKNNRGEWWTSYMF…	659
ChomIr75d-2		tig00010914	566087	569015	+	ATGAGGAAATTGATAATTCTGTTTCTGGTTTTAGGACTTCAAGAAGTCAAAAGTGCAAGAGCAGAAGTAAAACTGGAGAACATTATTGTGGCCTATTTTCAGTATCAAGGAGTACGCAGTTTGAACATGATTATTTGTGCCTCCAATAAAACAGTTTCGGATTCACTTTCCCGAGTCTCATATTTCCAGCAACATAATTTGCCTTTACGTGTTTGGTCTGGAAAAGATTATCTATCCGAAATGCCTAAGAGATCTTTATTTGGTCCACCTATAACATTTCGCGAGATTGAGAACGATACCTTTAGAAGACCTTTAAAATTCAAATTAGAACCTCTAAATCATAAAACTGGTATAATTTTGGAGGATTTTAATAGCCCTTGTGGCCTGAATGTTTTAAGA…	1911	MRKLIILFLVLGLQEVKSARAEVKLENIIVAYFQYQGVRSLNMIICASNKTVSDSLSRVSYFQQHNLPLRVWSGKDYLSEMPKRSLFGPPITFREIENDTFRRPLKFKLEPLNHKTGIILEDFNSPCGLNVLRWSAASENNYFKTNSFWLLIAKEFNDLKSLEDDDIFLPPDSEVKVLIETIKSQTFSLWDIYKVAAFKPLKYKLVAENFRNIKEMKDKLRKYGSVISLREDLEGIRFNTGLVINFPDMFTDIEDLSLRHIDTMAKVTNRLVVDMARKLNLSFNTYQTDNYGWRRPNGSFSGLMGRFQRYEMDFGQMAFFMRLDRTAVCNFLVETFRIRAGIMFRQPPLSSVTNIFTMPFDLNVWICLIILILVTFCVFALELALSPHTHDMHYWDCAL…	636
ChomIr75d-1		tig00010914	570922	573118	+	ATGCAATTGTCGCTAATATTTGCAAATGTTGCAATTTTAATTTACGTTTTACGAGGGATAACAATAAATTGTGTTTATGCTAAAGGGTTGGAGAAACAGGACACTTATAAAGATATTTTGATGTCCTATTTTAAATTTCAAGGTGTGAAAAGCTTAAATATTATTAGATGCCCGAGAAATCGATCAAATGGTGTTCAAGAGACGGATTTGGCTTCATTTTTTCTGGATCATAATATGTTTTTGAAAATTTGGTGGGGTGAAGATTATTTAGCCGAGATGCCAGAACCTAATTTATATGGTCCTGCCAATACCTTTCGAATATCGGCAAATGATTCTTCAAGACAACCTTTGAAATTTAAATTACAACCTTTAAACCATAAAACGGGTATAATTTTGGAG…	1968	MQLSLIFANVAILIYVLRGITINCVYAKGLEKQDTYKDILMSYFKFQGVKSLNIIRCPRNRSNGVQETDLASFFLDHNMFLKIWWGEDYLAEMPEPNLYGPANTFRISANDSSRQPLKFKLQPLNHKTGIILEEFHSPCALNVLRWSAASENNYFTTNRFWLLTTNRWKDLPALEDEDIFLPPDSEVKILIGSLNNTYSLLDVYKVQAVKPLKSNFIIQNFSQKRELLKALRKYGSVISLREDLEGITFNTGQVIAFPDVFTNIEDLSMRHIDTISKINNHITIELANKLNMRFNTYQTDNYGWHQPNGSFDGLMGRFQRYELDFAQLAIFMRLDRLALCDFVAETFRIRACIMFRQPPLSAVANIFAMPFENDVWCSLVVLIIVTFLIFSLELLFSPH…	655
ChomIr100a		tig00009337	1056181	1058090	-	ATGAATTTATATCAAAGAACGATTGCTGTAATTGTTATTTTAATCAATTTAAATTTTTCTAAAAGTGAATATTTTAACAACAATACTAAAGTACTAAGTGTAATAAAAAATCATGCAGAAAATTTAGATTGTATTCGAGTACAATTGAAAAACATGGACAATTTTGTGTTTAAACTTATGCTAAATATTGGAGTTCCCTTATTGATTTCAAAAAGAAGATTTTTATGTAAAAATCGGGAGGAAGCATCATCCTTGTGTCCCAACATAATTGCGCAATTAAATTCAATTGATGAATTGAAGTATGTGCTTGATAGTTGTGCTACTCATAAAGGTGTTATGTTTATTTTATTTAACAAAAGAATAGACTGGCATAAAATATGTTTACTTGGAAATTATTAT…	1848	MNLYQRTIAVIVILINLNFSKSEYFNNNTKVLSVIKNHAENLDCIRVQLKNMDNFVFKLMLNIGVPLLISKRRFLCKNREEASSLCPNIIAQLNSIDELKYVLDSCATHKGVMFILFNKRIDWHKICLLGNYYWLTFRMYRIFYITTEHSKFYHPFIRSNGSYGAMVDTKKYNINKIFDNLYGYPMRVYLFDSVFSEVKAKKDTFKVTRVEGVDAKVAYLLENLFNFTLKLQWPDDDFFGARLENGSFNGALGRIIRNEIDITMTGFFVKDYLTRDLHFSVPVYMDKLCCYSIKSKRIPQSILPLHAVDESIWLVYLSVGLFSSFVWMILRRINISILRYKHQQVSFKKAYSSKSLRFQYMNIFTETWVLWVRMIIVRFPPYNAERIFTISLCLVSVII…	615
ChomIr10a-2		tig00009337	1059831	1062282	-	ATGATTTTGAAATTAGTGTTACTCATATATTCAATTCACTATTGTAAATCATTTAAATTGAACAAAAATTTGGCCTTAACACCAAAACTAACACCAACAACAACATCGAATACACGTAAAGAAATATCAATGGATCTAATTGAGAAATGGTTGGCAAAACCTTTGCTTAATGTTAAACATCTACATTTGGAATTGCGTTTTAATAATTATCAAGAAGATGTTGAAAACTCATATACACAATGGTTTTTAAAGCAGCTAATTGTGCCTATAACCATAAATAAATATGAATTAATAAGAAATAAAACATTTTTGAACAATTTTAGTCGGAATAATTATGTTATAGTAACTAGTATGAGAGATTTGCGTTACTCAGCACGACAATTTGGTAATAGGGCTGGT…	1881	MILKLVLLIYSIHYCKSFKLNKNLALTPKLTPTTTSNTRKEISMDLIEKWLAKPLLNVKHLHLELRFNNYQEDVENSYTQWFLKQLIVPITINKYELIRNKTFLNNFSRNNYVIVTSMRDLRYSARQFGNRAGVFFFIVNGYIDLMEIRRIFAFGWKHLHIFKNFLLTDKGVLIYDPFELNELGNYGKIIKYTGEETMERTLFYNIRGYPLRVQLFRSVYSEPILDPITKKVKYVYGVDGRVANLLQEHMNFTMHLQDPDPNYFGERSPNGTYNGVIGSILRGELDLCVTGFFIKDYMVPEMDFSVAVYDDKLCIYTPKAKKIPESILLFFAVRYDLWLGFILMAFFCSFFWALLRILNLHFNKIQVREVRLHNNSFKWQYARIFIDTWVVWVRVNITQ…	626
ChomIr10a-1		tig00009337	1066287	1068229	-	ATGAAAAAGTTGTTAAAATTTTTAATTAATTTATTTTTTCTTAATACAATAAAGGGATTTTTGGAACCAAATAATATTTCGGAAACAATATCATTTCAGAATATTGATAAATGGTTGAAAGATACATTAATAAAATTACCTCATCATATTCAAATCAAAATCAGTTCGAATCGTATCAATGAAAATTTAGACAATCAGTATGTACGTTGGTTTTTGGAACAATCGAAATATCCACTAACTGTAAGCATTTTGTATGAACAAAATGAATTTATGGTACCCAATAAAGGTTATAGGTCCGGTCAAGATGTTTATGTAATATTGTGTGATGTTAATAAGTTAGAAACATTTGACAAAAGTGAATTTCAATCGGCTGGAGTTTATTTCTTTATTATTGTTAAT…	1815	MKKLLKFLINLFFLNTIKGFLEPNNISETISFQNIDKWLKDTLIKLPHHIQIKISSNRINENLDNQYVRWFLEQSKYPLTVSILYEQNEFMVPNKGYRSGQDVYVILCDVNKLETFDKSEFQSAGVYFFIIVNQEIMHKLSDIFQYMWKNLFVYQIYLLSEDGVFIYHPFAMKSNGDYGRIIKYIGDIALKEFLFKNMHGYPLRVQMFTSTYSIPVKDGKGNRVIAFKGVDGKVASLLQEQLNFTMILQDPDQNLFGSRLSNGSFNGALGLAINNQLDICLTAFFIKDYLTNKISLSVAVYDDKLCIYTKKAQRIPNSMMPLFSLNYNVWIFFVLTLLLCSIVCRWEKSFSGQYVEILVNTSLAWVRYTLLKYPPFHNERILVVSICLVSVIFGTILEC…	604
ChomIr101		tig00010785	12116	13855	+	ATGACAGTATTTTGTATTAAGTTTTGTTTACTGATACTAACTATATTAGTGGTAGTTACTAATGCATTTTTGGAACTGAAGACTGTAGTCGATGAAATCAACTCTATATTTCAATTTGAACTGAATGTCTTAATTAACTTCAATTCCAGCAGTGACTTGGAAAATTATCAAAATTTATTAAAAACAAGTGATAAACCTGTAATTGTGTATAATAGTATTAAGGCCGATATAACGTCAATATATCAACGACAAAATCATAATTTATTGGTTATTGTGTGGCTAAATGAAATGGTGACTGTGAATGACACTATCAAGTTTTTGGATCGTATTATATGGAAACTACACTGGGTCGATATAATGTTTGTGAAAGAACATTTGGAAGAGGAATTTAATTTGTTG…	1740	MTVFCIKFCLLILTILVVVTNAFLELKTVVDEINSIFQFELNVLINFNSSSDLENYQNLLKTSDKPVIVYNSIKADITSIYQRQNHNLLVIVWLNEMVTVNDTIKFLDRIIWKLHWVDIMFVKEHLEEEFNLLYFFEVCRNNGYVNVLLWSQGLLYSYRPFPNGDVVRFTDVKMYADKSHLNNFQGYKILVPFRERAPHCFSYRNRKGELILAGYWFKIIDIFIKHYNGTNVILPVTLEQTKNPQDIQKLTSTFYFDFIPTAMYFSDFYSNSDIFYLSKVVIICSMPLEIPESWYLLITYDNNVWLLCLFVFFILSLLLALIYRFFTNYWQISKAFIDAFTTLTHLPSNFLNQRSPLFYILHLMPIISGFLLSNFHNSNLYSMLTAKIYEKPLESLQDI…	579
ChomIr102	partial	tig00001820	14766	16487	-	ATGCGACATGAAAGAGGAAAAGGTGATGACTATGAATATGCTTATAATACAGATAAAATATTTAAACAACTAATGAGTGAAAGTGAAATGCCCATAATGAATCTAAAGGGAAACACATCATATTATTTATGGTACCGATATAATAGACGTCATATGGCTATAGTTCACTTGAATGGAAATGAAGATGAAGACCAGGAGTTACTAATGACTCTGTGGCAAACTTTGAAACGAAATATTCTAACTCGAATGGTATTAGTGATTGGAAGAACGGGTAATCGAAATTATGTAAGAAATATTTTGACTTTTTGTTTTGAAAATAAAGCAATTAATGTATTGATAATTAGAGGAATCCCAAGAAGGGATAGTGTTCTGTATAGCATGAAAGCATTTCCAGAATTC…	1722	MRHERGKGDDYEYAYNTDKIFKQLMSESEMPIMNLKGNTSYYLWYRYNRRHMAIVHLNGNEDEDQELLMTLWQTLKRNILTRMVLVIGRTGNRNYVRNILTFCFENKAINVLIIRGIPRRDSVLYSMKAFPEFQIRREELQEKNNTVLFIDQVKNLKGFEIRLIMTKISSECFILRAENGKFTLGGYVGHFFREFARKHNATLTFPNYHEMSEDMSISVMEYLVENGTYDVSTELSINVYDNSFDFTKAYDYMDWCIMVPVEQPVPVHKFYIIIFDTIIIILFFVTFILLSIVVGGTYLVHRKAIIFRELIFNIYILSGLLGQSFKAERNFSGVRSFIFIITCLTGLVFNTSYVTYLQTFTTKPPKMLVINSVEDIRKSGIKIAIFSDEYDLFMSLDTN…	573
ChomIr103		tig00005126	15305	17041	+	ATGAAATTGTTAACATTTACAAAAGTTTTGAAATATCTACTATTTTGGAACTGTCTACCTTCTATAGCAGCAGATTTATATTCATCAAGAGATATATATTTTCTATATAATAAAATTTATAAATTTGAATTAATCATTTTCTTCAATTTTCACTCAACAAATAATCAGCCAGAACTTAATGAAATGCTAGAGGATTCTACTCCTAAAATAGTGATAAACAATTTAGAAGCAAATATGACCAAACTACAAGGATTATTTACACGCCATTGTCTGGCAGTGGTTCATATGGCCAATGATAAGCAAATTGAATGGTTCCAGAAAATGGATCAATTATTATTTAAACGTCATTTAAGTTATATATTAATAATCTTGAAAAATAAGCCCATTGCACCATTTGAA…	1737	MKLLTFTKVLKYLLFWNCLPSIAADLYSSRDIYFLYNKIYKFELIIFFNFHSTNNQPELNEMLEDSTPKIVINNLEANMTKLQGLFTRHCLAVVHMANDKQIEWFQKMDQLLFKRHLSYILIILKNKPIAPFERIFQECWRKGFINVLLWYQRRLYTYNPYPQVKTLELDNFSSFRRREYLKNFQQFQWLMPFIQHAPRCFSYIDRWGNLIRTGYIYKIIELFVQYYNGSLNVYDFNMWSENLTKEEGWEAIQGFHFLCNAFLIDDAFDTSDSMWILHRYLMVPTDQEIPRGLYIAKPFAELTYAAVVLLCVIMCLLIHLHNNLSKENVSRSPLLESLAIIIGLSYGNFRNSNKIFDIILVALKFVGALILVNFYSCNLSSLAVTNLFEPELKTLEDID…	578
ChomIr104		tig00006622	85634	87349	-	ATGCGATATAAAATTTCCAATTCAAATTCTCACAAAATGAAAGAGTCTTTTAACATATTAAAAGATCTATTGCTACCGGTACATCATTATTTGGAGATAGAAACTTTGGTGTTGTTCTCAAACCACCAACAAATGAAAGAAATCGATCCAGAGTTCTTTAGTTTAGAGCTAAACAAAATTATCATAACTCAACCTATGACTTGGCGAATACGTGATTCGTTTAAAGGAAACATCTTAAGTTTAGTCTATTTGGAAACTATGAGATTTGATCAGGAACTGTTCGAGCTAATAAGCAACGCCTTAAGCAGATGGCATTTGAAGAAAATTGTGTTCATAAGCCAAAACAACATTTTGGAATTCTGCCCAGAGTCAAAAGATTTATTAGAGTGGCTTCATAAA…	1716	MRYKISNSNSHKMKESFNILKDLLLPVHHYLEIETLVLFSNHQQMKEIDPEFFSLELNKIIITQPMTWRIRDSFKGNILSLVYLETMRFDQELFELISNALSRWHLKKIVFISQNNILEFCPESKDLLEWLHKEGFWSSFLMDSQGNTLAMEHFSHTFYGNTLSLQEFLLSNIFWKDLKGYPIHVAIANNPPRALLYRREKTQVILKGYYGSIISIFSNVYNASLVTHEISDFLYYSELDCLEAIQEDNMDICADSIAWNLHDVVTTPEELAASYLVVPYDKPLPRFQYFFKPFQTSLWLLVFISLIYIIITLSVIHRIQHNSWQITFHLEYAVLALINLPFELRKVKGFRRKYLELLLMFKGFIVSNWYLSILTSLLFARLYSRDINSVEDLQRLNVT…	571
ChomIr105		tig00006622	87842	89581	-	ATGAGAAGCAGCATTGAAAAAATCTTAAATTATAACAACCTGGATCAAAGTATTTTGACATTGAAGCGACTTCAGTTAATGAAGAAATTTATATTGCAAAATCTTATCCAATTTCAAATCGAGGCTTTGGTGATATTTTCACTACCCGAACAGATAATGGATATGGATGCAAAATTCTTAAATATAGAGATTAATAAAGTTATCATAACCCTACAGCTGGGGTGGCAAATGAGGTATTTAATTAATGGAAATGTTTTAAGTTTGGTTTATGTGGATTCATACGTGCTGGACCAGGACGTATTGGAGTTACTAAACAACACTTTGAATAGATGGCATTTAAAGAAAATTCTTTTTCTGAGCCGAACTAATATATTGGAGACCTTAAAAGCGACAAAGGAT…	1740	MRSSIEKILNYNNLDQSILTLKRLQLMKKFILQNLIQFQIEALVIFSLPEQIMDMDAKFLNIEINKVIITLQLGWQMRYLINGNVLSLVYVDSYVLDQDVLELLNNTLNRWHLKKILFLSRTNILETLKATKDLLQWLHKQGYWNSFLMDLQGNTVAMDHFSQTLFENTLSLQDFMYGNTSWTDLRAYPIHISVANNPPRALVYRNEENQITLMGYYGTIISIFAQLYNATLVIHEISDFEYYSAFDCLKSLEQLNMDLCADGMDWNLHDTVTKPEELVPSYLIVPYDEPLPRFKYFLKPFQTSLWLLVLLTLIYNILVLSAIHRIQHKSWLITFHLQYAILSLINLSFVLKRVKGFRRKYLELLLLLKGFIVSNWYLSLLTSLLYTRLYSNDINSLED…	579
ChomIr106P	indel1687	tig00009169	625893	628572	-	ATGCATACATTTTTTTCAATAATTATTATCCTTTTGGTGACGTCATCAACTGTTAGAACTAAAATTCCAATAAATGATAGAAATTCAAAGGAATATTTTACTGAATATTCTAAACTTGCTGTATATATGGCAAAACGTTACATAAGTCCAAAAACAAATACTCTCGTTATATGCGAAAAATCTGTGGACAATTTCGGTAGGAAGGAGAACTATCGGACATTATTATTGGAAGATATTTTACATCGATTGAGTGGAAATTTTGCTTTACAATTATTCATTGGTAATTATAATGATAGATTATGGGATTACAATATTTTTATAGTGGACTCTTATGAAGCATTTAAACTTTTAAGTTACACTTTTCCCGTAACTACGAAGGAACGTTTTTTTAACTTCTTC…	1880	MHTFFSIIIILLVTSSTVRTKIPINDRNSKEYFTEYSKLAVYMAKRYISPKTNTLVICEKSVDNFGRKENYRTLLLEDILHRLSGNFALQLFIGNYNDRLWDYNIFIVDSYEAFKLLSYTFPVTTKERFFNFFILLIWSSNDEMERYKNLHKIFNLCLRLNVRNVVIMSKPFAGSSHMSFYSYELYSKGDCRKMIAIREINRYENGLLKSNLLFPDHINNYYGCVFNVSAHQMRPLLIFNGDMNNQTHLMENYRLSGIEGELLNTVAKALNFKFRLRFPRGRNYIEPYLKSSGCFGDLDRNRAQIALGGFSSAEPNSEKYTISVVYHNTQYVFVVRSDLCFGPIKQLLNPYCTSVWICILVLFFTSYVFTKILENYPNLRNFFIGSNNMPICSMIAIFL…	626
ChomIr107		tig00009169	631307	633310	-	ATGCGAGATTATTATAAAATAATACTTTTAATAGTTTTGTTTTCCACAAATGTGAAAAGTAAAATTAACATAGATAAAATCCAGATAAAGGAAAGTTTTAGTGAATATATCAAGTTGGTAATATATATGGCCAAAGAATATATGGGTACAAAGACCAATACGATTGCCATCAGGGAAAAGAGTTATGACAAATCCGTGGAGAAAGCCCACCAAATGGCAATATTAAATGACATTATGGAAGGATTGAATGATCAATTCGCCATGCAATTATTTATGGGCAGTTACGATGATAAATTATGGGATTATAATATATTTATGGTGGACTCTTTTGAAGCATTTGTATTTTTACGTTACTTATTTCCAACTACTGAAATGGAACGATCATTTAACTTCCTCGTT…	1878	MRDYYKIILLIVLFSTNVKSKINIDKIQIKESFSEYIKLVIYMAKEYMGTKTNTIAIREKSYDKSVEKAHQMAILNDIMEGLNDQFAMQLFMGSYDDKLWDYNIFMVDSFEAFVFLRYLFPTTEMERSFNFLVLLIWNSNNETELHETIYNICDLSMKFNVRNVVIMIRSLDGHHISFYSYEMFTEGNCEQITIREINRYENGSLQNDFLFLDYIHNFHGCLFNVSAREVQPLLNLRGDVNNKTHLIDSHRLSGIEGDILKMAAKALNFKFYLHFPQQENIINRYFNSTGCFFDLDINHAQIVIGGFSSAEPNNAKYSISMIYHTTSHVFVVRSGLSFGPIEQLLNPFRISIWSSLLVLFLISFICTKILQLKPKLYNFIFGPKNKKPIGSMFATFFGI…	625
ChomIr108		tig00009169	638501	641149	-	ATGCATACATTTTTTTCAATAATTATTATCCTTTTGGTGACGTCATCAACTGTTAGAACTAAAATTCCAATAAATGATAGAAATTCAAAGGAATATTTTGCTGAATATTCTAAACTTGCTGTATATATGGCAAAACGTTACATAAGTCCAAAAACAAATACTCTTGTTATATGCGAAAAATCTGTGGACAATTTCGGTAGGAAGGAGAACTATCGGACATTATTATTGGAAGATATTTTACATCGATTGAGTGGAAATTTTGCTTTACAATTATTTATTGGTAATTATAATGACAGATTATGGGATTACAATATTTTTATAACTTTTAAGTTACACTTTTCCCGTAACTACGAAGGAACGTTTTTTAACTTCTTCATGTTATTAATTTGGAGCTCTAAC…	1857	MHTFFSIIIILLVTSSTVRTKIPINDRNSKEYFAEYSKLAVYMAKRYISPKTNTLVICEKSVDNFGRKENYRTLLLEDILHRLSGNFALQLFIGNYNDRLWDYNIFITFKLHFSRNYEGTFFNFFMLLIWSSNDEMERYKNLHKIFNLCLRLNVRNVVIMSKPFAGSSHMSFYSYELYSKGDCRKMIAIREINRYENGLLKSNLLFPDHINNYYGCVFNVSAHQMRPLLIFNGDMNNQTHLMENFRLSGIEGELLNTVAKALNFKFRLRFPRGRNYIEPYLKSSGCFGDLDRNRAQIALGGFSSAEPNSEKYTISVVYHNTQYVFVVRSDLCFGPIKQLLNPYCTSVWICILVLFFTSYVFTKILENYPNLRNFFIGSNNMPICSMIAIFLGNAVTKPK…	618
ChomIr109P	indel990	tig00009169	642374	646739	-	ATGCGAGATTTTTATAAAATAATACTTTTAATAGTTTTGTTTTCCACAAATGTGAAAAGTAAAATTAACATAGATAAAATCCAGATAAAGGAAAGTTTTAGTGAATATATCAAGTTGGCAATATATATGGCCAAAGAATATATGGGTACAAAGACCAATACGATTGCCATCAGGGAAAAGAGTTATGACAAATCCGTGGAGAAAGCCCACCAAATGGCAATATTAAATGACATTATGGAAGGATTGAATGATCAATTCGCTATGCAGTTACTTATAGGCAGTTACGATGAAAAATTATTGGATTATAATATATTTATGGTGGATTCTTTTGAAGCATTTGAAGTTTTACGTTACTCATTTCCAACTACTGAAATGGAACGATCATTTAACTTCCTCGTT…	1877	MRDFYKIILLIVLFSTNVKSKINIDKIQIKESFSEYIKLAIYMAKEYMGTKTNTIAIREKSYDKSVEKAHQMAILNDIMEGLNDQFAMQLLIGSYDEKLLDYNIFMVDSFEAFEVLRYSFPTTEMERSFNFLVLLIWNSNNETELHETIYNICDLSMKFNVRNVVIMTKSLEGHHISFYSYEMFTEGNCEQITIREINRYENGSLQNDFLFLDYIHNFHGCLFNVSAREVQPLLNLRGDVNNKTHLIDSHRLSGIEGDILKMVAKALNFKFYLRFPQEPNIIFKYFKSTGCFLDLDINRAQIVIGGFSSAEKNSAKYSMSMIYHTTSHIFVVRSGLSFGPIEQLLNPFRISIWSSLLVLFLISFICTKILQLKPKLYNFIFGPKNKKPIGSMFATFFGI…	625
ChomIr110		tig00009169	657684	661516	-	ATGTTGAAATATTATTTTCTATATATTGGAATTACAGTGGTTTTGATACCAACCAGCAAATGTGGAATTCCTACAGAAAAACTAAAGACAAATGAAAACTTCAAAGAATATTCCAATGTGGCAGCATTTATGGCCATAAATTTTATCAGTGGAAAATCAAATACACTTGTCATTGATGAAAATTGTTTCGAATATTTTGATGTTAAAGATAATTATCAACTGATATTGCTGAATGATCTTCTAATTGGTTTAGAAGATAAATTTGCAATACAAATGTATTTGGGTAAATATGAAGATCGCTTATGGGATTATAATATATTTATAGTTGATTCCATTATATCTTACACTTTCCCCATGACTGAAAAAGAACACATGTTTAATTTTTTTGTTCTATTGACT…	1872	MLKYYFLYIGITVVLIPTSKCGIPTEKLKTNENFKEYSNVAAFMAINFISGKSNTLVIDENCFEYFDVKDNYQLILLNDLLIGLEDKFAIQMYLGKYEDRLWDYNIFIVDSIISYTFPMTEKEHMFNFFVLLTWQGTNKTELKEILHTIFEISFSYNVKNVVIMHKLLNDEHISFYSYDIFSKENCRNEITVQEINRYENGSLKYNFLFPDHMINFNGCELNVSANEVQPLLSFDGDVHNETHLKESDRLGGVEGDILKVVAETLNFKIRLHFPTESSEINSDSLSTGCFGELDNSSAHIAIGGFSTIQNNSDKYSISFVYHSTPYVFVVRSGLSFGPIKQLLNPFSTKLWASLLIFFLLSFIFAKTIQMKPKLSDFILGPKNRKPIGSMLAIFFGVSI…	623
ChomIr111		tig00009169	663920	666323	-	ATGAAATATTTTTATTTAAGTTTCTTTATAATTCTACTTGTGCCGATAATGGAAAACTTTCGAGTTTTGGACGAAATAAGTGATTTGAGCATTCTTCGTTTTATTGATGTGGCCATGTTTATGACAAAACGCTATATAAGTCCAAAAACCAATACATTGATTATCATGGAAAATTGTAAATTCGCTTGTAGCAAACACAAGCGATATCATGCCACGTTACTGCACCATTTTCTCAAAAATCTTAATGATACACTCGCGATACAGTTATTATTTTCCCAATCGGAATATAGACCCTGGGATTATAATTTATTTATTGTGGACTCTTGGTCAGCATTTGAATCTCTGCGTATTATAATTCCGTCTACAAAACATGAACGAGATTTTTATTTCTTTATTTTA…	1881	MKYFYLSFFIILLVPIMENFRVLDEISDLSILRFIDVAMFMTKRYISPKTNTLIIMENCKFACSKHKRYHATLLHHFLKNLNDTLAIQLLFSQSEYRPWDYNLFIVDSWSAFESLRIIIPSTKHERDFYFFILFTWSSDFLLIRNLIQIFELCLRFNVNNVVVMAKSTHNNFIAFYTYQMFNEDHCGGEITVQEINRYENNRLKHDFLFPQLLNNFFKCPLRVTAQISEPLLTFDGNFRNKTHLIDQKRLSGIEGEILKLLAEALNFKIRMLFSEELSAIDLKLNSSSGCFKNLEQQSAQIAIGGLSSSLENNYKFSKSFTYHTTPYKFVVRSNILFGPIKQLLNPLNETTWILLLITFALLIILIQLIEQKDISKLHNLLFGYSNKDPTFNMILTFLG…	626
ChomIr112		tig00009279	716638	720286	-	ATGGACAAGGATAAAATTCAAATACAAATACAAACAAGGACCTTTCTAATAATTCTAGTAATTATATTTGGCAATAATGTTTATTTAAATTTTGCTTATAAGAATGAGACTGTACATGAAGCATTAAGTTTAATTATACAAGAAGCTTTAATTGAAGACGGAACTCGTCTTTTATTTTATGTGAATTTTAATAACAAGTCGCATCAAGAACGTTTAAATGCAAATGATTTTTTAAGTGGAATATTACCGAGTCTCAATGATGCTCCTTATAAGGTGTTTTGTCAAAAGCAAAAATTATTTTTCAATTTCAAACACAGTGAAGTTATTATTTTAGACGATTTATCATCATTTAAATTCTTCTTTCGTAATATGTTTGCTATTGGTAACATGAATCTCTCA…	1938	MDKDKIQIQIQTRTFLIILVIIFGNNVYLNFAYKNETVHEALSLIIQEALIEDGTRLLFYVNFNNKSHQERLNANDFLSGILPSLNDAPYKVFCQKQKLFFNFKHSEVIILDDLSSFKFFFRNMFAIGNMNLSRTLLFITSLKTLDYNTIYMIFKDFFFMDMIQVALVIELAESNEIVMLTYFPFTPKACRNFEPIIINRYLADQHRWQHMDYFPNKLYDFYGCPVTCCTWEEMPYFSVKRDKHNPTDIDYVGIEAELLKYLAGRLNFTIKIHWIEPIKEEVDNKLNVFGPMFAQHCDFALGGFSYRKDLDFSSSFSQTNYFMFSQIFIVTNVINFYTAYEKLAFPFHYAVWFALGLSFALSSLCIYICGLRRQWLRYRNFLIGSTNKTPHFHLYALAV…	645
ChomIr113A	A	tig00009279	729605	732729	-	ATGCTAAATGCCATTGACTCGGATATGCCATTATCCTTGCAACATTCTATTGCCGCTTGTTGCAGTATTATACGTGAACATTTTGCTCCAAGTACCGATAGTTTTATGGTCAGTACAAATGTACAACAAACGTATTTAAAAAGGCATCGAAATGATTTTCTAAATAATGTTTTACTTAATTTAACCATGATTAAAGTTGAAATTGAGAGTATTAATTCCGAAGTACGTGACCAGACATTTAATCGTAAATTTAATTTAATTGTTGTAGAAGATGTTGAATCGTTAAGAGAATTGGATCCAGCTAAATACACCCGAAATTATGATTTACAAGAACATTATTTAGTGTACCTGATGCACGCAGCCAGATTTAATGATATTATGCAAGTTATAAATGATATA…	1857	MLNAIDSDMPLSLQHSIAACCSIIREHFAPSTDSFMVSTNVQQTYLKRHRNDFLNNVLLNLTMIKVEIESINSEVRDQTFNRKFNLIVVEDVESLRELDPAKYTRNYDLQEHYLVYLMHAARFNDIMQVINDIFAYFWENSIINVTLMKANRNTVVETYTYFPFESFESCKVPLVKLLNTYSGSWSKSVALTMFPSKIMDLQNCPLGVAVWDTPPYLSYTKNDAGFYDIDYFEAKLLKVLSKKLNFTLDLKEPPNNEQRGKVLENGTLTGAMKMLHDHNADLSLGAFHYTLERSSVLTAALPYYQTYQIYGILTTSQLYSSLELYAYPFDRLTWTFVLGSLFMGLVIAVVVDRFYARCLIIRVAIGFPPLKTPSLNIIRFLLGQNLMELPDTHFSRFMV…	618
ChomIr113B	B	tig00009279	728466	732729	-	ATGCTAAATGCCATTGACTCGGATATGCCATTATCCTTGCAACATTCTATTGCCGCTTGTTGCAGTATTATACGTGAACATTTTGCTCCAAGTACCGATAGTTTTATGGTCAGTACAAATGTACAACAAACGTATTTAAAAAGGCATCGAAATGATTTTCTAAATAATGTTTTACTTAATTTAACCATGATTAAAGTTGAAATTGAGAGTATTAATTCCGAAGTACGTGACCAGACATTTAATCGTAAATTTAATTTAATTGTTGTAGAAGATGTTGAATCGTTAAGAGAATTGGATCCAGCTAAATACACCCGAAATTATGATTTACAAGAACATTATTTAGTGTACCTGATGCACGCAGCCAGATTTAATGATATTATGCAAGTTATAAATGATATA…	1857	MLNAIDSDMPLSLQHSIAACCSIIREHFAPSTDSFMVSTNVQQTYLKRHRNDFLNNVLLNLTMIKVEIESINSEVRDQTFNRKFNLIVVEDVESLRELDPAKYTRNYDLQEHYLVYLMHAARFNDIMQVINDIFAYFWENSIINVTLMKANRNTVVETYTYFPFESFESCKVPLVKLLNTYSGSWSKSVALTMFPSKIMDLQNCPLGVAVWDTPPYLSYTKNDAGFYDIDYFEAKLLKVLSKKLNFTLDLKEPPNNEQRGKVLENGTLTGAMKMLQDRTADLSLGSFHYTLERSNLLTAALPYYQTYQVYGILTTSQLYTSLELWAYPFDKFTWILLLGSFFNGLLIGFVLDRFYTRALIIRVAIGYPPLKTPSLDVVRVLIGQNLMELPDTHFARFII…	618
ChomIr113C	C	tig00009279	727327	732729	-	ATGCTAAATGCCATTGACTCGGATATGCCATTATCCTTGCAACATTCTATTGCCGCTTGTTGCAGTATTATACGTGAACATTTTGCTCCAAGTACCGATAGTTTTATGGTCAGTACAAATGTACAACAAACGTATTTAAAAAGGCATCGAAATGATTTTCTAAATAATGTTTTACTTAATTTAACCATGATTAAAGTTGAAATTGAGAGTATTAATTCCGAAGTACGTGACCAGACATTTAATCGTAAATTTAATTTAATTGTTGTAGAAGATGTTGAATCGTTAAGAGAATTGGATCCAGCTAAATACACCCGAAATTATGATTTACAAGAACATTATTTAGTGTACCTGATGCACGCAGCCAGATTTAATGATATTATGCAAGTTATAAATGATATA…	1860	MLNAIDSDMPLSLQHSIAACCSIIREHFAPSTDSFMVSTNVQQTYLKRHRNDFLNNVLLNLTMIKVEIESINSEVRDQTFNRKFNLIVVEDVESLRELDPAKYTRNYDLQEHYLVYLMHAARFNDIMQVINDIFAYFWENSIINVTLMKANRNTVVETYTYFPFESFESCKVPLVKLLNTYSGSWSKSVALTMFPSKIMDLQNCPLGVAVWDTPPYLSYTKNDAGFYDIDYFEAKLLKVLSKKLNFTLDLKEPPNNEQRGKVLENGTLTGAMKMLHNHIADLSMGSFHYTVERSNLLTAALPYYQTYEIYGILTTSQLYTSLELYAYPFDRLTWILLLGSFFNGLFIGFVLDRFYTRALIIRVAIGFPPLKTPTLNVIRFFLGQNLMELPDTHFARFII…	619
ChomIr113D	D	tig00009279	726177	732729	-	ATGCTAAATGCCATTGACTCGGATATGCCATTATCCTTGCAACATTCTATTGCCGCTTGTTGCAGTATTATACGTGAACATTTTGCTCCAAGTACCGATAGTTTTATGGTCAGTACAAATGTACAACAAACGTATTTAAAAAGGCATCGAAATGATTTTCTAAATAATGTTTTACTTAATTTAACCATGATTAAAGTTGAAATTGAGAGTATTAATTCCGAAGTACGTGACCAGACATTTAATCGTAAATTTAATTTAATTGTTGTAGAAGATGTTGAATCGTTAAGAGAATTGGATCCAGCTAAATACACCCGAAATTATGATTTACAAGAACATTATTTAGTGTACCTGATGCACGCAGCCAGATTTAATGATATTATGCAAGTTATAAATGATATA…	1866	MLNAIDSDMPLSLQHSIAACCSIIREHFAPSTDSFMVSTNVQQTYLKRHRNDFLNNVLLNLTMIKVEIESINSEVRDQTFNRKFNLIVVEDVESLRELDPAKYTRNYDLQEHYLVYLMHAARFNDIMQVINDIFAYFWENSIINVTLMKANRNTVVETYTYFPFESFESCKVPLVKLLNTYSGSWSKSVALTMFPSKIMDLQNCPLGVAVWDTPPYLSYTKNDAGFYDIDYFEAKLLKVLSKKLNFTLDLKEPPNNEQRGKVLENGTLTGAMKMLYNHSADLSLGAFLYTLERSNVLTAALPYYQTFQIFGILTTSQLYTSLELYAYPFDELTWCCVLGSFCMGLYMAFVLDRFYSRSLLIRVAVGFPPLRTPSLNVVRFLLGQNLVQTPGTHFARFSI…	621
ChomIr113E	E	tig00009279	724942	732729	-	ATGCTAAATGCCATTGACTCGGATATGCCATTATCCTTGCAACATTCTATTGCCGCTTGTTGCAGTATTATACGTGAACATTTTGCTCCAAGTACCGATAGTTTTATGGTCAGTACAAATGTACAACAAACGTATTTAAAAAGGCATCGAAATGATTTTCTAAATAATGTTTTACTTAATTTAACCATGATTAAAGTTGAAATTGAGAGTATTAATTCCGAAGTACGTGACCAGACATTTAATCGTAAATTTAATTTAATTGTTGTAGAAGATGTTGAATCGTTAAGAGAATTGGATCCAGCTAAATACACCCGAAATTATGATTTACAAGAACATTATTTAGTGTACCTGATGCACGCAGCCAGATTTAATGATATTATGCAAGTTATAAATGATATA…	1863	MLNAIDSDMPLSLQHSIAACCSIIREHFAPSTDSFMVSTNVQQTYLKRHRNDFLNNVLLNLTMIKVEIESINSEVRDQTFNRKFNLIVVEDVESLRELDPAKYTRNYDLQEHYLVYLMHAARFNDIMQVINDIFAYFWENSIINVTLMKANRNTVVETYTYFPFESFESCKVPLVKLLNTYSGSWSKSVALTMFPSKIMDLQNCPLGVAVWDTPPYLSYTKNDAGFYDIDYFEAKLLKVLSKKLNFTLDLKEPPNNEQRGKVLENGTLTGAMKMLHDHAADLSLGSFRYTLERSNHLTAALPYYQTYQIYGVLTSSQLFTSLELLMYPFDNLTWILIFGSIFLGLLISFIIQNFYNKSKLIRIAIGFPKFRTPYMNIFRIFLGQNLIQIPTTYFARFII…	620
ChomIr113F	F	tig00009279	723069	732729	-	ATGCTAAATGCCATTGACTCGGATATGCCATTATCCTTGCAACATTCTATTGCCGCTTGTTGCAGTATTATACGTGAACATTTTGCTCCAAGTACCGATAGTTTTATGGTCAGTACAAATGTACAACAAACGTATTTAAAAAGGCATCGAAATGATTTTCTAAATAATGTTTTACTTAATTTAACCATGATTAAAGTTGAAATTGAGAGTATTAATTCCGAAGTACGTGACCAGACATTTAATCGTAAATTTAATTTAATTGTTGTAGAAGATGTTGAATCGTTAAGAGAATTGGATCCAGCTAAATACACCCGAAATTATGATTTACAAGAACATTATTTAGTGTACCTGATGCACGCAGCCAGATTTAATGATATTATGCAAGTTATAAATGATATA…	1863	MLNAIDSDMPLSLQHSIAACCSIIREHFAPSTDSFMVSTNVQQTYLKRHRNDFLNNVLLNLTMIKVEIESINSEVRDQTFNRKFNLIVVEDVESLRELDPAKYTRNYDLQEHYLVYLMHAARFNDIMQVINDIFAYFWENSIINVTLMKANRNTVVETYTYFPFESFESCKVPLVKLLNTYSGSWSKSVALTMFPSKIMDLQNCPLGVAVWDTPPYLSYTKNDAGFYDIDYFEAKLLKVLSKKLNFTLDLKEPPNNEQRGKVLENGTLTGAMKMLHDHTADISLGSFRYTLERTNVLTAALPYYQTYQVYGILTTSQLYTSLELLAYPFDNLTWSFLLSSIILGLIITLIVTDGYNHSKLIRIAVGYPPLRNASMNIFRFMLGQNIIQIPDTHFARFMI…	620
ChomIr114		tig00009279	785025	787058	-	ATGAATAAATTAATGGAAATAGTATTGGAGGCAACACAGCCGACATTTAATTTATCATTAATATTGGCAACATTATATATCATTAATACTGATTATGCCAAATATGCAACAACAGTCACTATTGGAGAATATGCAATAAATCGGAGGAATCGATTCTTTCATAATTATTTAATAAATGAAATTCTTAAACGTAACACGATTACACCAAATATTAAATTCTATACTGAAAATAAGATACAAGAATATATCTCTGATCAGGAAAAGGAAGAAGAATCGGACACTAAGCAATTACAATTACATCTCGAGGATTGTATATGGTTTTTGGATAGCTTAACATCGTACTTGAAATTTGAAAATTTTTTATTGAACTCCAACCTAAATTTTCAACGTAATGGATAT…	1905	MNKLMEIVLEATQPTFNLSLILATLYIINTDYAKYATTVTIGEYAINRRNRFFHNYLINEILKRNTITPNIKFYTENKIQEYISDQEKEEESDTKQLQLHLEDCIWFLDSLTSYLKFENFLLNSNLNFQRNGYFLLIYTGEENKSLSNMRVIFHRLFTLYCINVNILLMIDNTAKLYTYFPFKNEKCHFSKPELNISFRNIETNFTNYKVKKKIFENKLDNMHGCELTVATFPDAPYVMIDKDPESGNLTRLHGIEGSLLSLMAESMNFKIKLKIPETPDRGVVYPNDTITELKRMVMNAEANISMVTMIHYKGNYKEVQPSYAYLHIPYVLAIPLGPKMTSLQRLIKPFHYIIWFCFNSSLMLGILLIYFLRFLGRSKLMYFIFGGGNRTPFTNLIST…	634
ChomIr115		tig00009279	792016	793030	-	ATGAACAAATTAATGGAAATAGTATTGGAGGCAACACAGCCGACATTTAATTTATCATTAATATTGGCAACATTATATATCATTAATACTGATTATGCCAAATATGCAACAACAGTCACTATTGGAGAATATGCAATAAAACGGAGGAATCGATTCTTTCATAATTATTTAATAAATGAAATTCTTAAACGTAACACGATTACACCAAATATTAAATTCTATACTGAAAATAAGATACAAGAATATATCTCTGATCAGGAAATGGAAGAAGAAGAATCGGACACTAACCAATTACAATTACATCTCGAGGATTGTATATGGTTTTTGGATAGTTTAACATCGTACAAAAAATTCGAACGTCTTTTAATGAATCCCAAAGGAAAATTTGAACGTAATGGA…	1905	MNKLMEIVLEATQPTFNLSLILATLYIINTDYAKYATTVTIGEYAIKRRNRFFHNYLINEILKRNTITPNIKFYTENKIQEYISDQEMEEEESDTNQLQLHLEDCIWFLDSLTSYKKFERLLMNPKGKFERNGYFLIIYTGKEHKLLNNAKKIFRKLFSLYCTNVNILLMMDNSPDLYTYFPFTKTKCHSSNPELYISFRNIENNFTNFKAGKKIFTSKLENMNGCELTVATWSYPPYIIIDKDPESGNLTRLHGIEGSLLTLMSKSMNFNMKFKIPQILDRGDVYPNGTATGLMGMIMNAEANITIMTMMNSKKRAKIAQPSNTYLHIPYVLAIPLGPKMTSLQRLIKPFHYIIWFYFSCSLMLGILFIYILRFSGRSKLMDFIFGQRNRTPFTNLIS…	634
ChomIr116		tig00009279	796719	798777	-	ATGACAAAATTAATGGAAATAGCATTGGAGGCTTCACAGCCAACATTTAATTTATCATTAATATTGGCAACATTATGGATCATTAATAATGATTTTGCCAAATATACAACATCAGCATTAACAATCGGACAATATGCCATCAATCAAAGAAGTCGTTTATACCATAACGATTTAATTAATGAAATTATAAAACGTGCCATGATAACACCTGGCATCAAACTCTATACCGAAAGTGAGATACAGGAAAATGTTTCTGATGAAACGATAGAGAAGAATTTCAATGCAGAGGAAATGAAAAGGAAATCTGGCAGTAAATATTTAGATCGTGAAAAAAGTATATGGTTTTTGGACAGCATAACATCGTATAGGAATTTTGAACATATGCTATTGAATCCTAAA…	1929	MTKLMEIALEASQPTFNLSLILATLWIINNDFAKYTTSALTIGQYAINQRSRLYHNDLINEIIKRAMITPGIKLYTESEIQENVSDETIEKNFNAEEMKRKSGSKYLDREKSIWFLDSITSYRNFEHMLLNPKSQYHRNGYFLIIYTGSEQERLSNVKEIFRRLFILYCTNVSVLLVVGKAPYLYTYFPFAKNKCHSSMPEFYISFRDIQKNFSNFEVKKPIFPSKVANMHGCELAVATWSYPPYIYVETDPESGNLTRLHGIEGSLLTLLSQLMNFKIRLKVPKPLDRGDVYPNGTSTGATRMIINAEANITIISMMYNKIRSEVMQPSYGYLYIPYVLAIPQGKKMTSLQRLIKPFRYIIWSCLTSSVMFGILFIYFLRFLGKSKLMDFVYGQGNRT…	642
ChomIr117		tig00009279	802141	804618	-	ATGATGTTTTCTCTGTTCGGCCATAAATTAATATTTTCTATAATTTTATTACTCTTCTCCACAACAAAACCGATAAAGTGTAAATTTGAGTGGACACCTAAATTTGAAATTACACAAAATCTTTCCCAGGCAATTGCGGAAATTGTGAATACAATTTATGTGGATAAATTACATTTGAGTGTATTTAATTTTCAATTGAAAGTGGCAAATCGGAATAAGGAATATTTACCAGAATTTGGAAAAATAATGGATAAAACAATGGAATTGTTAAGTGAAAATATAGCGATACGTTTGAAAAATGATATTGCCATACCAACGGATAACCAAAGACACAATTGTGTATTATTGGTGGATACATGGGAATCTTTGGAGTTCCTCTATCGGGATCTTAATAAATAT…	1908	MMFSLFGHKLIFSIILLLFSTTKPIKCKFEWTPKFEITQNLSQAIAEIVNTIYVDKLHLSVFNFQLKVANRNKEYLPEFGKIMDKTMELLSENIAIRLKNDIAIPTDNQRHNCVLLVDTWESLEFLYRDLNKYHLFVKGSYFIVLLTVPHMNHYYDELFEIFQINWRNGIIHANVLIFSVENVILLFHDLPFTRFHCRGVAPIIHNKFIDGHWLHKEFYVEKLKNLYGCPLVCATWEDWPYFKLLHGPPPENRPIHMGLEGQLLEYLAAKINFTIKLRWMSNEEIDQTIHNEQGVFDKLFSNYTDFVIGAFHYKPTSLEDSYAPSTTYYMSSYYFIISSKTDIYDPFTKLLLPFGRNIWLVLIFMFIIGNIVLITVIQLNHKFKSLVVGRENKAPAYNM…	635
ChomIr118		tig00009279	810499	813257	+	ATGTTTTCATATTTGCAACATTTTAAAATGAAATTTTTCCTCAAAGAAACCTCTGAGATGACTGTAGTACAAAGTGTTCGTTATTCGAAGGCAAAATATTATTTTAACGAATTATTAAGTGAATATTTTAAGGTGATGGATGATATAAAAATTAAATTAGAAGATGTTGATCGTAATTATCAACATGAATTCGCTTATTTTAATATGATGTTTATTGATTCATATAAAAGTTTTCGAAAAATCGATCCTGGTCCCAAAACTACTACTCAAGATTACAGTGAATTCTATCTTATTGTGCTTTATTCTTCCAGTAAAACACCGGAAAACGAAATACAACAAATATTTGATTATTGTTGGTATTATTATACCGTTAATGTGGCTCTACTATTACAACCAGAG…	1773	MFSYLQHFKMKFFLKETSEMTVVQSVRYSKAKYYFNELLSEYFKVMDDIKIKLEDVDRNYQHEFAYFNMMFIDSYKSFRKIDPGPKTTTQDYSEFYLIVLYSSSKTPENEIQQIFDYCWYYYTVNVALLLQPEKGEKPILLYTYFPFTPKTCHQAELQIINQNKSILELTHDELYPDKFHNFHNCALIAALWNVPPYLTLPNSKYSEDMEGMEGFLLKLLAEVLSFQIDYITPPNDEQRGLMKADGTVTGAIKMLNDRVADLSLGSFRCTQERSTALSPSMTFYQTMQVFTVLSLREPWTSFEIIAYPFDLHIWIILLALLLCLLSSALILEYFRCNILKFIYGFSTANYININILAITLGQAVNAVPVRNFARYIFLMWVLLTMILRSIYQGSLYDFL…	590
ChomIr119P	indels1095_1116_1708	tig00009279	816595	818535	-	ATGAATCTAACGGCTTTATTGAATTTCGAGTCAATGGGTTACAAAGGTGCCCAGACACAATCAAAGGCCTTAAACATGTTTGTTGCCAATTCGATAAGAGTCATAATTGAAGACTTTTTTCTTAAAATGGCTCCCTCATTCATTATAGTAGTATCGTGTCGTCGCAATAGTCCTTTAAATTTTTATCTAAATATTATGCAATATTTATTTACAATGGTGGACAATATGATAGTACAATTGGTATTTGTAGATTATTTAAAACCACAACACTTGTTGGGAACCAGAATGTATAATCTGCTCTTGGTGGATTCATTGGAAGCGTTTTTGGATATTGATGTCATATCATATACCCGTAACTATGATACCAATGAACTTTATCATATTTTTCTTATGCAACGT…	1812	MNLTALLNFESMGYKGAQTQSKALNMFVANSIRVIIEDFFLKMAPSFIIVVSCRRNSPLNFYLNIMQYLFTMVDNMIVQLVFVDYLKPQHLLGTRMYNLLLVDSLEAFLDIDVISYTRNYDTNELYHIFLMQRDRVLFKDMKGIFDYCWSNQIINCNVQFQNALGEVYTYTYFPFTPNKCGNTDPQRINQFINDSWVNSKFFHQKLRNFYGCSLVIMVRDIAPYLYKNKDKNGVLTFEGFEMEVMKHLSKGMNFSMDIRNNLRDDRSFPIASGALKMISEGTADIALGFYRKRAEAIYFTTTVPHYQNNMVNIIYLPAHKLNTFEVLFYPFPTYIWYAIGVSVIVMLSITRLFRIGRNKSISTFPMIACALDSAIRETPKVPHSFLMFTTWLWFTLLIR…	604
ChomIr120		tig00009279	822496	825388	-	ATGAACATAACCGCTTTATATTACGATTATCACGATAAATCGGGTGAACAAAATAATCATATAAATAAATTTGTAGCCACCGGTTTACTTTACATTATTGGACATTACTTTTCTAGTTGGTCCAGTTACTTTGTATTGACACTTTGTTGTCGTAATAATCATACTTGCAATTTTTACAATGACATGTTCCATAAAATGTTTGCCGAATGGGAAGAATGGCCTTTACAAATTGTGGTAGTGAAAAGAAATGAATATAAAAAAGTACCGGGTTTACGTCAATATAATATGATTTTAACGGATTCTTATAGGGCGTTTTTAGAAACTGAAATACACACGTATACGGCGGAATATAATTCCAATGAATATTATTTCATTTTTCTACAAACTCGTGATCATTTA…	1881	MNITALYYDYHDKSGEQNNHINKFVATGLLYIIGHYFSSWSSYFVLTLCCRNNHTCNFYNDMFHKMFAEWEEWPLQIVVVKRNEYKKVPGLRQYNMILTDSYRAFLETEIHTYTAEYNSNEYYFIFLQTRDHLLFGEMQKIFEYCWRHYLINCIIQIQTAEGRILFYTYFPFTPKHCGKVEPVLVNEYNGTSLVNEDLFPKKLKNFYGCPIRAALWHIPPYVYLSTDSNNVTHITGGFEGKLLLEMAKKLNFSLNIVVPPNDSKRGMVKNGTLTGALKMLHEREADLSVGSFQQTYQRSLLLTPTITHYQTSWVVVTRREAYILTSFEFFLYPFTAGTWVLLIVMNILALGVAAFLRRIFYKSGLKNLGHSSMDIIAISLGLSAQYKPELHTGKILNAT…	626
ChomIr121		tig00009279	831145	833033	+	ATGAACGTTTCGGAGTATCAAGACGTGCAGTTGCAGCGCATGTATAGCTTTGCGCAACCGGAAGAAATACATTTATTAATAGCAAATGCTTTACGATTTGTTATAGAACATTTCTTTGTCAATAATTCGAATGCATTTCTATTTGCAATCGCAGCCGGAAATCGCTTTATCGAATTTTGGTTACATGATATTATGAAAAAAACATTTGCAACATGGGGTTTTATGACCGTACAATTGGTTGCTCAAAATTCTCAAACGGAACGTTTTGAAGTAACGGAAAATTATTATTGCAACATGATTTTGATTGATTCCTATAGAAGCCTGGAGAAGGCCAATTTAAAGGAGTATAATAAAAATTATGATACTTTCGAATACTATTTTATATTTCTACATGCCCCC…	1824	MNVSEYQDVQLQRMYSFAQPEEIHLLIANALRFVIEHFFVNNSNAFLFAIAAGNRFIEFWLHDIMKKTFATWGFMTVQLVAQNSQTERFEVTENYYCNMILIDSYRSLEKANLKEYNKNYDTFEYYFIFLHAPDELAHKDMELIFRYCFNNYWLHCNVMMLRTNGEILVYTYFPFKENNCFQTQPEIINEYKNNRFVNEEMFPDKLSNLHGCPMKVTTWNSPPFVMNRPNKRYPNLKVTGFEMIIVNALSQTMNFTIDIEWIQFYRNQSPDANLLKKLENRETNITLGFFRLTAERDKIATPTFVTYYVPLKPLILRKLASHELMGILTFPFDKTTWILMILIYTIIGIINVIQTKQIKGGIFQTFEIIIGVTVKDVPEKISSRLRFMTTILSSFILRS…	607
ChomIr122		tig00009279	834839	836932	+	ATGAACATATCGCTGTTTCGTGACGCTCATTTACAACGCATTGGAGCCCATATCCAAGCAGAGGAAATAAATATAATAGTGGCGAATGCCTTGAAAGTTGTGATACAGAATGTATTTGCCAATATCGCAAACGCCTTTGTCATAACATTATCGATTGCTCAAGGTCCAGAAAAATTTTGGTTCAACGATATATTAAGTAGATTATTTGCATCTTCTGCTTTTATGACGGTACAGTTAGTGGTACAAGATCATAACATGAAACGTATTGAAGTACCCGGAAAACGTTATTGCAATATGATCATGATAGATTCATTTAAAAGTCTGCAAAGAACTTATATAGCTGATAATAATAAAAATTTCGATAATTTAGAATATTATTTTATATTTCTACAAACAACA…	1830	MNISLFRDAHLQRIGAHIQAEEINIIVANALKVVIQNVFANIANAFVITLSIAQGPEKFWFNDILSRLFASSAFMTVQLVVQDHNMKRIEVPGKRYCNMIMIDSFKSLQRTYIADNNKNFDNLEYYFIFLQTTDQFIPTELDLIMRYCLDNYWLHCNVMIQNAKGEVLIYTYFPFKEGNCFQTEPQLINQFKGDRFVNEVMFPDKLQNLNKCRLKLTTWEVPPFVINGSNPHYPTRKYSGFEITIMVAISREMNFTLDMEMINIDTYHLNKIPASEPLKMLQNRETNITLGYFRRTAERDKIATPSYVTYYLPLVAVILRKENSFESVGIFTFPFDKITWLLILAVYGLIVLLNTFNVRKRRVQNFQIFEVLIGMSLKILPKSSSKRIRFLTLILSSFI…	609
ChomIr123		tig00009279	838237	840124	+	ATGAACGTAACAATATTCCGAGACGCATATTTAAATCGCATTAGCACCATCAAGCAATCGGAAGAAATTAATTTGTATGTCGTCAATGCTTTAAGATTTGTCATACAAAATGTATTTTTAAATATTGCGAATACATTTGTATTTACGGTCTCGAGTTCTGGGGGTCCGGTGGAATTTTGGTTACTAGATACCATGAGCAAATTATTTGCCACCTGGAGTTTTATAGCAGTCCAATTAATTGTATCAGATTCGAAACATCCTTATATAGATGTACCGGGAAAACGTTATTGCAATATGATAATGGTGGATTCTCTTAAAAGTCTAGAGAAAGCTAAAATAGCGGAATATAATAAAAATGGCGATAATTTGGAATATTATTATATTTTTCTACAAATTCGA…	1830	MNVTIFRDAYLNRISTIKQSEEINLYVVNALRFVIQNVFLNIANTFVFTVSSSGGPVEFWLLDTMSKLFATWSFIAVQLIVSDSKHPYIDVPGKRYCNMIMVDSLKSLEKAKIAEYNKNGDNLEYYYIFLQIRDIHIAEESEKILKYCFHNYWINCNVMIQTSKGEVLVYTYFPFNENGCFQTKPVLINRFIKNKFENEVMFPNKLKNLYGCSLKLSTWETSPFVINSSNNKFPVIQISGFEILTLITISQYMNFSLKIEWIDIETYSKNISPENEPLMKLKTYDTNFTMGYFRRTADRDKIATPSYVTYYIPLAAIILRKQANHESMGILTFPFDLITWILICVVYTVIGSFNFFQKRTSSGGVFQVFEVILGMPINTIPQWSSSRISLMTTILSSLI…	609
ChomIr124		tig00009279	841535	843418	+	ATGAACGTTTCGGTTTTCCAACACGCTTATTTAGGACGTATTGATACAATATTCCAGCCAGAGGAATTTAATTTACATGTGGCAAATGCTTTGAGATTTATGGTACAAAATGTTTTTGCCAATTTAACTAACTCCTTTGTCATTACAATATCATCGAATAAAGGTCCTATAGAGTTATGGTTACATGATTTAATGAGCAAATTATTTGTAACCTGGAGTTTTATGAAAATGCAATTAGTCGTTATGGACCACAAAACCCAACAGTTACATGTGCCCGGAAAACGTTATTGTAATTTGATTCTTATCGATTCATATGCCAGTTTAAAGAAGTCCAATATAGCTGAATATAATCAAAAATCGGATGGTTTGGAATATTATTTTATATTTCTACAAATTGCC…	1824	MNVSVFQHAYLGRIDTIFQPEEFNLHVANALRFMVQNVFANLTNSFVITISSNKGPIELWLHDLMSKLFVTWSFMKMQLVVMDHKTQQLHVPGKRYCNLILIDSYASLKKSNIAEYNQKSDGLEYYFIFLQIADNMAFKEMKRIFKYCFDNYWINCNVMVQNSKGEVLIYSYFPFKENNCFQTQPQLINQFRNGRFVSDVMFPDKLGNLQKCPLILSTWENPPFVIKASNEKYPNISVSGFEILTMIAISQYMNFTLSIDWISADTFHNNTPLTKLKNFETNITMGYFRRTADRDKLATPTYVTYYIPISAVIFRKQVSHISMDILTFPFDKITWILLIVSYGLLAKIDYYCKNDIKLDIFQICKIFIGVPTPQTPKKPSTRIRYTSILLTSFILRSIY…	607
ChomIr125		tig00009279	845523	847486	+	ATGAACATAACGGTATTTCAAAACGCTTATTCAGTCCAGCCGGAGGAAATAAATATATTAGTCATCAACGCTTTAAGATTTGTTATGCAAAATGTTTTTCCGGACATTGCAAATTCATTCGTTGTCACCATATCATCCAATGGAGGACCATTACAGTTTTGGTTACACGATATTATGGGAAAATTATTTGCCTCGTTTAGTTTTATGGCTGTTCAATTGTTTGTATTGGATCGTAAAATAAATCATGTTAATTTGCCGGGAAAACGTTATTGTAATCTTATAATGATCGATTCGTTTGCAAGTCTTCAGAAAACATCTATAGCGGATTATAATAGAAATTCTGACAATTTGGAATATTATTTTATATTTCTTCAGACCGCTGATGATTTAGTGTCGGTT…	1902	MNITVFQNAYSVQPEEINILVINALRFVMQNVFPDIANSFVVTISSNGGPLQFWLHDIMGKLFASFSFMAVQLFVLDRKINHVNLPGKRYCNLIMIDSFASLQKTSIADYNRNSDNLEYYFIFLQTADDLVSVEMRKIFKYCFDNYWIHCNVMVQNRKGEVLIYTYFPFKENQCFQTEAEIINEFKGDRFVNEIMFPDKLRNLHECSLKLTTWIVPPFITNRTNKFLPKLEVSGFEIFILMAMSNHMNFTLDIDVISFDTYHQNKTPETLPMEMLKNFMTNITVGYFRRTAERDQVATPSYVTYYLPLVAVILRKQSRHESLRIFTSPFDSFTWTLAILFYGFIILLNNVNLDPQKVNSFQIYEIIIGMSVVTVPKDFLNRINFLTVLLSSFFIRSVYQ…	633
ChomIr126		tig00009288	68707	71595	-	ATGATTAAAAAATTATTAATTTTACTATTGTGCGTCTCTTCAGCGCTTTCTGAAAACCCTTTAAAAAAATTGGAAACTCATATAGAAAAACCGATTGTAATTGGAAACTACGATTTGGAATTTATTTTTAAATTCATTCAATATTTGAATGAAATTCATAATTTTAATACTTTTATAATAATCAGTGATAGACGTGAATATACTAGAGCTGCCTATGTTATTGTACGGTTTTTGGAACGAGCTCTAATGGAAGAATTTGGAATTCCGATTGTAGTGTTGGGTCGTGACAGTGTTGCTCAATTGCGCTATCGTATTGGTATTAATAATTTAGTCTTTGTTTATATAGCGAGTGTTAGAGATCCTCTCCTAAAAGTGGTTAGTAATGTCCTTAAGGGAATA…	1944	MIKKLLILLLCVSSALSENPLKKLETHIEKPIVIGNYDLEFIFKFIQYLNEIHNFNTFIIISDRREYTRAAYVIVRFLERALMEEFGIPIVVLGRDSVAQLRYRIGINNLVFVYIASVRDPLLKVVSNVLKGIHHTPMVFIFKRKKNVPPTLKDIREFFEWCWAENILNVALTYQVILKWNYTTNSKQLVVKNAVFNYTPFPKLRIFNVTEQVSENKGTFIKNNIKDLQGYRFSTPMFMDPPNVFLTRYGRHGNKNIFDFITGTAGRTYHEFIHFVNGSLRIWPAHNVSFYHFQRKTLHYAAQKLIDIGIHPYSSLLPYANITEGSYPIAMTNACLVVPVIPEIAHREYIIRVMPCTIWLLWLMEMFSLIIIQCIHLGRLDMGSGIIYAFRTLMSQSMD…	647
ChomIr127P	indel1113	tig00009300	109531	111443	+	ATGCAAAAACGACAAGAACGGAAAAATTTAATTTTATTAATTATTTTTATACTAAAAATGGCCAACACACTAAAAATGGAGGAATATTCGTCAACTCAACTAAAAATCGAAGATAATGAAAAGAAATTATGGTCATCACTGTTAAGACAAATCGATATGGAATCATATTTTGAATTTGCCTTTATAATAGGCGATATACGGCAAGATTTCTTATTTGATTTACTTGAAGTGGAACTGCAAAAATGTGTGCTCTTAAATGGCAATTATAGTGTTAATTATGATTTAGATAACTACTTTAATAATTTTATAAGTATCATCCTTATGCCAAATAATTTATTAAGGACTCAAGAACATATAGAAACATATATCAAGAATTTGGGTGATAAGTTGGATTTAAGA…	1913	MQKRQERKNLILLIIFILKMANTLKMEEYSSTQLKIEDNEKKLWSSLLRQIDMESYFEFAFIIGDIRQDFLFDLLEVELQKCVLLNGNYSVNYDLDNYFNNFISIILMPNNLLRTQEHIETYIKNLGDKLDLRRFSRLIFVQQEKNFKAENLEKIKMLLKMCKFYKFLNVIVLREDFASSLIFYTYKAFPTFELVINSYNNSLQRELYPCKMDNVYGAIVRTLPDQVMPRSVVYTDSQGRLRVTGYIAQFIRMYGKYINSTIKYPDNLVAGDVLFYRDFINWTQMNLLDIPCSITPMAADGTSKLMSYMYEVLNWCLMMPVEQPLTYKHFLKEYLSIYTIIGIIIMYSIFNTLLITSMRLMSLKKKQKFSYNLADILANPQIILGHLGSSFTLHPHPAI…	637
ChomIr128P	indels423_1503	tig00009496	534931	536707	+	ATGAATCTGAAGAGTCTAACATTATGGACACTAATCAATTTTCTATGGCCAATAATTATTGCAAATATCAAGGAGCAAACGCCTAATGAAGATATCGCTGATTTGATCAAGCAAATTAATCGTGAACGCAAATTAGAAATAAATATTTTTATAAATTTTGATAAATCAACGAAAAACAACAGAAATTATCAACAATTTGTGAAAACAGCACAAATTGAAGACACACCAAAATTGATAATAACTCAAAAACAAATAAATATAACTCCAATATATAAAACATTTACGGATTTAGGTTTAACAGTGGCCTGGTTAAAGGAGGACACCTTAAGCGACACTCTCTCAACTGTAGATCAATTAATGTGGACTTTACATTTTAAGGATATTTTTTTGCTATATCAA…	1777	MNLKSLTLWTLINFLWPIIIANIKEQTPNEDIADLIKQINRERKLEINIFINFDKSTKNNRNYQQFVKTAQIEDTPKLIITQKQINITPIYKTFTDLGLTVAWLKEDTLSDTLSTVDQLMWTLHFKDIFLLYQGHKETYLNIFQKCWNYGFISVLLWFNDNLYTYHPYPQIKVIKLNHISEFYNKNHLDNFQGYNMSFPLTEYPPFCFAYNNSQGQLVIAGYIYQWIEVFLQHHNANIIHSFLNHPNFTYDILKTMLIERNFSFAIADVPPTKEFTSSQVLFISKTVLLVPTSLEIAHNLYLLKPFNKIVWFFIFLNILLFLLLFLLINIISLQQYQAGQAFINTLKMLVFISMDLKINPFLLNSYLCLLFLFTGLFLTNFYSSSLSSIITSKIYEPEF…	592
ChomIr129P	indel1627	tig00009496	538507	540248	+	ATGAATTTGTTAACTCTAACTATATTGACAATAATAAATTGTCAATTGCCAACAACTATTGCAAATCTCAAGGAACAGTCTAACGATGACAATGGCGATGATAATAATGTCACCGATATAATCAAACATATTAATCGTGAACTCAAATTAGAAATGAACATATTAATAAATTACAACAATAAAAGTATTTATCAACAATTTCTGAAAGCAACACAAATTGAGGAAACACCTAAATTGATTATAACCCAGCAGGAGCTAAATATAACTCCAATACATAAAACATTTACGGATTTAGGTTTAACAGTGGCCTGGTTTAAGGAGGACACCTTAAGCGATACTCTCTCAACTGTAGATCAATTAATGTGGACTTTACATTTTAAGGATATTTTTTTGATATAT…	1742	MNLLTLTILTIINCQLPTTIANLKEQSNDDNGDDNNVTDIIKHINRELKLEMNILINYNNKSIYQQFLKATQIEETPKLIITQQELNITPIHKTFTDLGLTVAWFKEDTLSDTLSTVDQLMWTLHFKDIFLIYQGHKENLFEIFQKCWNYGFISVLLWFNDHLYTYHPYPQIKVIKLNHISEFYDKNHLNNFQGYNMSFPLVEYPPLSFSYNNSRGQFMRAGYFYKWIEVFLKHHNASITYSKLSHPNLTYDLLKAMLMERNFSFAVADIPPSKEFATSNVLFTSKMVILVPSSQEITYNLYLTKPFNKIVWFFIFLNFLLLVSLFILINLKICHQFQPGLATANSLKILLFLSVDLRINPFLLNTYLCLLFLFTGVFLTNFYGTNLSSMIISKIYEPE…	580
ChomIr130		tig00009524	247940	2481527	+	ATGTATACAAAGAAAACCTATTTTTTCATCATAAGTATTTTTGTGCTCTACCCCTATCAGGGTGTTCTATTAACAATTTCCCTAGAACGGCATTTTAATCATAATAATAATCTCGAAAAACGTTTCCAGCAATTGTTGCATCGAATATATGAAGAATATACTTATGATTATATCGTCCTCATTAAGGATGTAATTAATAACAGTTCCTGCATATTTGAGGAATCAGTACACATGATAAATAAACCCATAATACAACTAACGGATTTATTAGAACTACAGCATTCCAGTAGAATTTTATTATTCTCCTGTTCTTCGCAATATTTAAAGGATTCAAATATTTCAAATACAAACTATCAGTATGTGCCTCATATTATATGGCAGCAAAATAACCCAGAAATG…	1788	MYTKKTYFFIISIFVLYPYQGVLLTISLERHFNHNNNLEKRFQQLLHRIYEEYTYDYIVLIKDVINNSSCIFEESVHMINKPIIQLTDLLELQHSSRILLFSCSSQYLKDSNISNTNYQYVPHIIWQQNNPEMDLTQKLSDLCSLIHDHNYFQNLIITPQSWEEEEKYYNCNFQKKIQIFGVKILPPPFLNMQDITVTTESDQLPPRSLLYYDNSGQLKLTGFVGNFITTFAKRYNATLKIQPPPEMGVTVFYEILSNKTLMGLLDIAALVTPYKANSTFSYPVELMEYCYMIPLPHIRPAYHVYLDIIDPKVLIVIICYCFINSIFLHIGQYSNCRNLYLNNVLLNDKSLRGLLSQSFVMPRKTNLFMKFIIFLLSYSGILLCTSYQAYLQSHMVHPS…	595
ChomIr131		tig00009524	2424374	2426200	+	ATGTTAAAATTGAATATAATAAATTATATGTCTGTAATAAATTGCATAATTTATTTTACTGTTGGCAAATTAGAAGTGAATTTTTTCTTAAAATATCTAGAGGAAAAAAATATGGTGAAGTCTTTGGTGAATTTAATAAAACAAGTTAAAAAGGAACAAAATTTCGATTATATTTTATTAATTAATGGAGTAAATAATACTGCAGCAGCAACAACACTGGAAACTTGTCTTTTCTCCGAGATTGTAAAATGGTTGGACATTCCTAGCATTTTATTGGATACACAAAATCTAGAGAGTTTAAGTGTGACGAAACATTCAACGAATGTTTTAATATTATCTTGTCATTATTTGGATTATAATAATGAATATTGGTTTGCAAAACCATATCAATTAAATCGT…	1827	MLKLNIINYMSVINCIIYFTVGKLEVNFFLKYLEEKNMVKSLVNLIKQVKKEQNFDYILLINGVNNTAAATTLETCLFSEIVKWLDIPSILLDTQNLESLSVTKHSTNVLILSCHYLDYNNEYWFAKPYQLNRFIIFAKSHQEIIEICQLLRKFEIYEAIIVKPDFAQRNTYKKCQMTTEKEQEKSSEVLTEVFEEHKLIFNYLKYGIQEVSTHPDQMLPRSFVYVNDKGDIKMDGYVGNILETFAERVKASLVYKYPIEGGIKTFFEILENRTLEGILDVATGVRPVYDDLINLAYPVEFMDFCYMIPLPHYVAINKLFFIVVNFKTMLIILSLMYIYALLITLAVYGSTKYLTFINLFLNDKSIRGILGQSFILPQNSRFLLKFICFLICFTSIMLN…	608
ChomIr132		tig00009524	2433673	2435553	+	ATGTTCCGAAAAATAACCGAGAAGATGTGGTTTCAATTAAGCGTATTCTTAATCTTATCATTTCTGCAACTCGTTTGTTGTAATAAAATTTTAGAAAATAATAATTTTGAAATGGAAGCAAAAATAATGGATCTTATAATAACAACCGCCAAACAGGATAAATTTCAAACAATTTTATTAAAATATGATGAAAGTTTAGATAGTTGTGGTGAATTGGACTTTTATATGAAATATTTTCAATATACAATTATAATTGAAAATCTTCAAAAATCGTGGGAACTTAAGAACAATTTAAATACTCATGTATTGTGTGTGGTGTGTTTAAAACGTTTGACTGTGGATTATCAAATCGAAATGGATTCATATTTTGATAGTCTTCATCGTATGAGAGATACGAAA…	1881	MFRKITEKMWFQLSVFLILSFLQLVCCNKILENNNFEMEAKIMDLIITTAKQDKFQTILLKYDESLDSCGELDFYMKYFQYTIIIENLQKSWELKNNLNTHVLCVVCLKRLTVDYQIEMDSYFDSLHRMRDTKMIFYINHNRSANYLAKLEDFFKYCWNKKSLNVLAIFKDFYLTNVFYTYTPFPKFEMIARVKNGSKDKIFPNRLKDLKGFPLLTLPDQVEPRTYLTKNKRGEIKVAGYVGHFIHLLVERLNATLKFPFPIKKGDMLFYGYLETLARNYTIDFAGTVIPITNGQNMMYYSYPFQITNICLMIPLANIVPFKELFFHLMGAKTFIAGFLSLYLFTFILNLKKLTLYWRQNTKKDKRLLTFSDYILNDVALRGILGQPFKMWINAGFVTK…	626
ChomIr133		tig00009524	2345619	2437475	-	ATGATAAATTGGAGCATGTTTTTAATGTCCATTTTGGCTTTTAACAACAATCAAATGCCGCAACAATTGCTTAACATTCTTGACGAAATGTTTCAACAGCAGCAATACAATACATTAATAATAATCAATGATAAAGACCAATGGAATGTTATGCCCTCGGAGCAGATGGATAAGAGTAACACAAATACAAAATTACCAACTTCATCTTCCATAAACTTAATACCAAAATTAATATTAACACAAGACTCAAACTTGCAACAATTTGAAAATCTTAAGAAAATTAATACAAAAATTTTAATACTTTTCACTATAACGGAACATTATTTTTCCCGAAATCAATATGTTTTGTTAAAAATTTTAGAGTCCCAAAACAAAACTTTAAATATAAAAGTTATAGCT…	1857	MINWSMFLMSILAFNNNQMPQQLLNILDEMFQQQQYNTLIIINDKDQWNVMPSEQMDKSNTNTKLPTSSSINLIPKLILTQDSNLQQFENLKKINTKILILFTITEHYFSRNQYVLLKILESQNKTLNIKVIALIFAPTTVHRRDLEKYFLDFENLQLYDVLIVPVQFANINIYYTYRVKPRLEIVTREFNSINDTSYFIEQITNLQGYHLLTYPDQMEPRTLLRYNNKGELEMLGYIGRFVTTYADKINATLKFAFPVKLNNYLFFSDVFEMTLNGSLDIAASISAISDVNKPGYFSNYVQICKWFPMLPVAKYMSNADIYYYLIIRDLGKFFIILSFIYSIYLLVVEFLYKMSKSSQSIFHKFLVNEQVFLGLLAFPAKIDSTHKNFKSYRFIIVLI…	618
ChomIr134		tig00009524	2439874	2441726	-	ATGATAAATTGGAGCATATTTTTAATGCCCATTTTAACATTTAATTACAATCAAATGCCGCAACAATTACTTAACATCCTTAACGAAATGTTTCAATGTCATCAGTATGATACACTAATAATTATTAATGATGAAAACCACCAGAATCTTATATCCACCAAACAGATGGATTATAGTAACACAACATCACCATCATCATCTATAGACTTAATACCAAAATTGATATTAACACAAAATTCAAATATAAAAGAATTTGAAAATATTTTGAAAATGAATTCGAAATTATTAATCGTTTTCACAATATCAGAAAATGACTCGAGAATTTTAAATATTTTGAAAAGAATATTAAAATCTGAAATTAAAACTTTAAACCTAAAAATTATGGCCTTAATATTCTCT…	1854	MINWSIFLMPILTFNYNQMPQQLLNILNEMFQCHQYDTLIIINDENHQNLISTKQMDYSNTTSPSSSIDLIPKLILTQNSNIKEFENILKMNSKLLIVFTISENDSRILNILKRILKSEIKTLNLKIMALIFSPTIILKRDLRKYFLNFERLQLYDVLIVPIKSAKINIYYTYRARPRLEIFKKTFNSLNKESYFIEPITNFQGYTLLTYPDQLQPRTLLKYNNNGKIVMLGFIGRLITTYAEKINATLKFPFPIKLNNALFFTDLFEMTVNGSLDIPASLASVNDINKPEYFSRYVELCKWFPMLPVADIFSNSDIYYTLIIQDLGCIFVVLLIVYNILLFLIELLHNISKSPKNIILESFLNDQVFLGLLAFPFKLDYSDRYFKTHRFIILLIQFSG…	617
ChomIr135		tig00009524	2443968	2445800	-	ATGATAAATTGGAATATATTTTTAATGCCCCTACTGGCACTTAATTACCATCAAATGCCGCAACAATTGCTAAACATTCTTGAGGAAATGTTTCAACATCAGCAGTATGATACATTGATAATAATTAGTGCTGAAGATCAACCGAAACTTATACCCATCGAGCAGTTGGATTATAGTAATATCGCCACCACATCACCATCTTTATCATCTATAGACTTCATACCAAAAATTTTGTTAACACAAAACTCAAGTCTGCCACATTTTGAAAATCTTAAGAAAATTAATTCAAAACTTTTAATAGTTTTCACTTTATCGGAACTTTATTCTTCACGATTTCAGTTGATTTTGAATAGAATTTTAGAATCACAAAACAAAATTTTAAATATAAAAATTATGGCT…	1833	MINWNIFLMPLLALNYHQMPQQLLNILEEMFQHQQYDTLIIISAEDQPKLIPIEQLDYSNIATTSPSLSSIDFIPKILLTQNSSLPHFENLKKINSKLLIVFTLSELYSSRFQLILNRILESQNKILNIKIMALTYSPPNGIHDDLEKYFINFKKLQLFNVLIVPIKSSNTNTYYTYRFKPRLEILKRKFNSLNYTSYFIEPITNLKGYPLLTYPDQLQPRTLLKYGKKGELEMLGYIGRLITTYAEKINASLKFPFPIKLNNQLFFTDLLERTVNGSLDIPASLALINDQNKPVHFSRYVEICKWFPMLPVADYLSNSDIYFTLIIRDLGRNFIVLLILYSILLFLAKSSKNVIFISLFNEEVFLGLLALPFKLDQSDRYFKTHRLIILLIQFSGIML…	610
ChomIr136		tig00009524	2449673	2451556	+	ATGTGGTTAAAATTTGTATTAAGTTTTATATTAATTAACCAAATGAAAAGTGAAGAAATCAAATTACCAGATGATAAATTTATTATCGAATATAAAATTATCGAATTGGTCTCTACCATCGAACGGCAATATGATATACAAACGATATTAATAAAGTATGATGGATCTGTTGAAAATTGTGCGGAAATGGATGTGTATCTTAAACATTTCAGAAGTTCCATAATTATAGAAAATCTACGCAAAAAATGGTTTATCAAGGATTCAATAAATACAGCAAATCTTCTGTGTATTGTTTGTCTTAAGAGATTGACCGATGATTTTAGCATTGAGCTGGAACCATATTTTGATACTGTAAGGCATGTACGAGGTACAAAATTGATACTCTATAATAATCACAAT…	1884	MWLKFVLSFILINQMKSEEIKLPDDKFIIEYKIIELVSTIERQYDIQTILIKYDGSVENCAEMDVYLKHFRSSIIIENLRKKWFIKDSINTANLLCIVCLKRLTDDFSIELEPYFDTVRHVRGTKLILYNNHNESVKHLTKLENFFKHCWELKTLNVLGIFRDFAETSHLHSYKPFPKFTMEMKMKNSSEVLFPNRVDNLMGHDFFTLPDQVVPRTFLTITKDGQIKLSGYVGHFINLLAERLNATLKFPFPIKKGQVQFYGHLEKLTWNYTIDLPGTLTPIIDARQALHYSYPFEMINACLMVPLAKSMPLKKVFFYFINLQLICVSITNLYLFTFLLNFKRLRFFRRRPKGKKNHHMTLTDYVLNDVALRGILGQPFKVWLKAGFFTKYIYILLSLT…	627
ChomIr137		tig00009524	2451578	2453455	-	ATGTACATTTCAAATCGTTTATTTCTATTATTTCTTTATATCACAAATGCAAACGGGTATTTTGTCGGAAATTTGTATCCCGCTCCTCAAGCAGAGTCATCAATCAATTTCTATAGAGAACTGGTTATAGATATGAAGAGGCAGCGATCTTATGAAGGAATATTAATTGCACAAAATTCAATACCACAAGATTCCCGATTACAAGTGATCTATAGATTATCGGAACCAAAAATTATTATATCAGATCATAAACAAGATTTTTACTACAGAGGAACATTTAATAGTGAAATTTTGGCAGTTATAATTATGGAATTTAAATTTCAACAGGAATTGTGGCAAGTTTTCATTAAGACCATAAACTTTATGAGACAAATAAGAATTTTAATGATTTTGGTCAAT…	1878	MYISNRLFLLFLYITNANGYFVGNLYPAPQAESSINFYRELVIDMKRQRSYEGILIAQNSIPQDSRLQVIYRLSEPKIIISDHKQDFYYRGTFNSEILAVIIMEFKFQQELWQVFIKTINFMRQIRILMILVNIVNKDELKRELLWEFEQSKTTYVLIHFLNTSHTDNINKEYFRLWPYPKYHFQLKEFSNVTEYYPINWKDMKGKTLITLPDQNVPRSIMYKNEKGELCFTGFAFKFVELFTKIRNATYKLLYEPRINEVVHFSTLTNMTNQGILDMPMSVSPINTSLHVISLSYPVELTKWILMIPCARRMKVSQVYEVLLTPELFAIVTVFAIIFSVVHTVIDKLFYNKMIWSNLLMSDKVIPGVLGQPFASKKSHLISLRLVYILIFILGLFMST…	625
ChomIr138		tig00009524	2454658	2456499	+	ATGTACAGCTTGCAACGGTCGCTTATTTTATTAATTTGTTTAAAAATTATTACCGGAAGTGTAAATGAAAAATTTGATTTGCCAAATGACAATATAAATTTAAATATAAATTTCTATAAAAATTTATTACAAGAAATAAAGAAACAAGGATCATATGATGGCTTGCTTATAGTTCAAAATTCGTTGGCCCAAGATCCACGATTACAAAACATATTCAGTTTAAGTGAACCAAAAATTATCATCACAAGTCAAACTAATTTAAATTATAAATCAAAATTTAATAGTGAAATTATGACAGTGGTATTAATGGAACATGGATTTTGCCCATATTTATGGAAATGTATGGCAAATATGTTAAATAATATGCGTCAAACAAGGATTCTATTAATTCTGACAAAT…	1842	MYSLQRSLILLICLKIITGSVNEKFDLPNDNINLNINFYKNLLQEIKKQGSYDGLLIVQNSLAQDPRLQNIFSLSEPKIIITSQTNLNYKSKFNSEIMTVVLMEHGFCPYLWKCMANMLNNMRQTRILLILTNIRDIEKAQLQVLRESEHFKFTNVLIHFLNSSSNGVLFQEYFQLLPYPKYHYEVQRFDRIKEEYFPIHWRNMKGKEILTLPDQIIPRSVVFIDKKGQLQVTGFAAKMLQQFAELYNATLKMPYQPKVNDVIHYSVLYNMTKDGQIDIPMSVYPVFHSDTLRHLSYITEESKWMIMTPCAPRMQISQVYEVLLTPQLFLLIITFTITFSLVHTLIDNLFFNHMIWLNLLMSDRVIRGILGQSFTFKNSKVISLRLIYILIFVMGLYNS…	613
ChomIr139		tig00009656	536462	538324	-	ATGTTGCTGAATTTGACGATTTTTGCATTGCTGACGCAATTTCATCAACAACACGATTCTGCAATATTAAATTTCACAGCAATTGATAAAATCTGGAACTTTGAATCTCTGTATATACTCTATAATAACGATACGATTGCGAAACAAGAATTGTATGAATATATTGAGAAATTCTTTGATTTTGGAAAAGGATGTCATTCCTGTAAACCATTTATTGTGGCTGATATGAAATCATCAAAGAGTAATATTCATCACATGGGAGGATTTTCTTTTAATCCCTTAATGATTATAATGGCAGCTCATATTTATGATCCGGTGTTGCTGAAAGCCAATCAAATAACTCGGGGCAAAAAGAATATTTGCATATTGATTTTTATAAAAGAAAATGAAGAAGAGAAG…	1863	MLLNLTIFALLTQFHQQHDSAILNFTAIDKIWNFESLYILYNNDTIAKQELYEYIEKFFDFGKGCHSCKPFIVADMKSSKSNIHHMGGFSFNPLMIIMAAHIYDPVLLKANQITRGKKNICILIFIKENEEEKNLKILFEFLFRKQFRRVLVVTEGNKLYRMKAYPTVSVMNVSQECVKEYFPPPLQWNLEGYVIKVPVQIDVPNTFWYYDKTFERIRLDGIGGIVFETFMKVMNVSMDIYPLFVNDSNYLNMDYIEEMLMNESIEISPHLYTTLRLKPIDYSYSYITTSRCMMLPINDMKQFKVSHVVPYHWTIWSLIFIFIIVSELVCQLALRYHPDFKDNRLYHHYFPPGTVAFYMISILISAPLPNQKLLEIRKKSLIQYLRTLFCYTIIAFGGF…	620
ChomIr140		tig00009730	867511	869357	-	ATGAAGTTTTCAACGTTTCAAATTATTTTTCTTATAATCCCGACATTTGAAACCGAATTAATCCCAAATTTATGGCAAAAACTAGAGCAACCAAAACTTTTGCTACACAAGGAGTCCACAATGGAAATGGCAAAATATTTTAATTCAGATGTTTTGGTGATGGTGATGAAAAGAGAATATTTAAATGTTTGGGATTGGGAAAATTTTAGCAAAACAATGAAACAATGGACCAGAAGGGATGTTATATTTATTAAAGATTTTAAGGCGGATGAAGATGATAATAGCGACCATGAAGAGGAAATGTTGGATTTCTTTAGAAATTGTTGGAAGGAGGGATTTTATAATGTGCTGTTAAGTGATTTTAAGGGGGAACAGTTTTTCTCCTTCAATCTCTTGCCG…	1671	MKFSTFQIIFLIIPTFETELIPNLWQKLEQPKLLLHKESTMEMAKYFNSDVLVMVMKREYLNVWDWENFSKTMKQWTRRDVIFIKDFKADEDDNSDHEEEMLDFFRNCWKEGFYNVLLSDFKGEQFFSFNLLPNMRIVNVSVENYLERRMDLRDLQGYRIRTSAGNNPPQSFVYQNEYNEMEYRGVAPLLVRSFAEYHNFSIEWISLTNFESVGMTDCAKILLSDTVDICSEFVPLNDQSYTIAYPMYIVYGYVMVPFAPAIKKSKYLIHPFSPEIWYLIVMGLMFSTLAMSLINRFKLGCWEISSQLIKALKLLLYIAPGLPRHWGLQKFILFFICIPCAFIITNVYLTFLTSILTSNAYEKQINSLEELKRHGIPILITETEMEILSLYNSFEPISD…	556
ChomIr141P	indel891	tig00009847	202354	204221	+	ATGTCACTAAATAATAGTCTCAATCTATTGCTATTGGCCTCTACAGCATCACATTGGAATAATAGCGAAAAAGCATTTCCGCAATTGGTTAATAGTTCATTTGTGATTGATGTTGTGAGTAAATTACACGCACAAGTGGGTTTTCGAAATTTTGTATTTTATATATCGGAACGTTTACACAGAGATACAGATACGGCTACCGTGTTCTTTCAAGATTTTTGGGATGCTTTCCCCATCGCACCTACGGTTATTATAAATAATAATTCCAAGTCCATGAGAGGTATATTAAGTAAACCGTCTTTGTGTTTGATTATGACCACCGAATGGAATGATCCAATAATGGAATTGGCCGCCTTAAGTCTAAAGAGAGTACGTTATTTTGAGACAATGTTCCTGTTA…	1868	MSLNNSLNLLLLASTASHWNNSEKAFPQLVNSSFVIDVVSKLHAQVGFRNFVFYISERLHRDTDTATVFFQDFWDAFPIAPTVIINNNSKSMRGILSKPSLCLIMTTEWNDPIMELAALSLKRVRYFETMFLLFPIGISDKFYINYKDFTQFNDNIRFIYEWSWRKQFLNTMLITIHNNIYLYDPFPKGTVVNKTDNWTIEDFILPDKLNIKGREIKTPIRFDLPRVFCLRRFPNKGRITRLTGSSGKLLEAFITYINGTFNDSLIHEQEFEPYDVTTFMKQVETKQLEISVHSYTSMMNSTVGTSYPIGINDWCIMVPFRNSSPEHMYLERSFHRNSWFLLCFAVLYITMGIWLCSPLQQHDLSLSFLQSICSLLLIAPLKVITLPIARLRFLFVLLF…	622
ChomIr142		tig00009847	209159	211039	+	ATGATTTTAAATACCGCAATGACCATGTTGATGTTAACCTCATCGGCCAGTTTGCATAAGAATCATACAAAACCTCATCCACAAATGGTTAATAGCACGTTCGTGATAGAAGTGGTGAGCGGTTTACATGATGTGCATAATTTCAAAAATTTTGTTTTCTTTATTTCGGAACGTTTGGCCCGTCATACGGATACTTCTACCATATTCTTTGAAGATTTTTGGGATGCTTTTCCCACAGCCCCAGTAACAATAATAATAAATAATCCTTGTAGAATGGCTGGTTTCCTAAGTACACCGTCATTGTGTTTGGTGCTGACTACTGAGAAGGATGATCCGATAATGGAATTGGCTTCTTTAAGCATGAAGGAAGTACGTTATCTCAAGACTATATTTATATTA…	1881	MILNTAMTMLMLTSSASLHKNHTKPHPQMVNSTFVIEVVSGLHDVHNFKNFVFFISERLARHTDTSTIFFEDFWDAFPTAPVTIIINNPCRMAGFLSTPSLCLVLTTEKDDPIMELASLSMKEVRYLKTIFILFPIVNTDKFFNSFADYTIFNDNIRELYSWVWKNQFLNTMLITIRKNIYILDPYPTPDIVNKTNNWKVEEFFIDYSQDFKGYEVQTMVRHDLPRVFRVTHNARGRRKGEVSGISGKIFMAFLQAINATFNDTLKYKADLETVDINNIINLVEKQNLEIGVNSYTAMLTSMVGSSYPIGINDWCIMVPFQNRSPEHMYVQRGFNDSSWFLIMFSVFYITVCIWICSPSWERDLSLSFLQSICSIILISPLRILSLPYFRLRYLFILLF…	626
ChomIr143		tig00009847	222285	224102	+	ATGACTAGATATATCCTAGTCCTTGTACTAATATATCTAATAAACCCAACTTACACTTGGAATGTGGACTATGTTGGTCAGAAATTGGTATTACCCATAGCTCGTGGCACCCAAGAAACTCTATTTTGTATTTGTGCCGATTGTCTGGTGTTAAAAAATAGTATTATTAAACGTAATATTTTTACTTTGATTGTGGTGAAAAGTTTCCAGGATTATATATTTGAAATACATCATAATTTGGTAGCTGGAAGACATTTTTATATAAATATAATTTTAATGCTGGAACCGGTTCTAGATTTCCAATTAGTGGTTGCCATAGTGAGATATTTGTATGAAGAGAAATTTGTAAGCACCGATGTATATTATGTGAATGCCACCACCAAACGCAATGAGGTGTTT…	1734	MTRYILVLVLIYLINPTYTWNVDYVGQKLVLPIARGTQETLFCICADCLVLKNSIIKRNIFTLIVVKSFQDYIFEIHHNLVAGRHFYINIILMLEPVLDFQLVVAIVRYLYEEKFVSTDVYYVNATTKRNEVFSYDAFPIFKVINKTHLVGDVQKFYYKIIAKTDLKGYHFKTPLMQDPPKVIRYQNKQGLTRIQGVTFNIMNMTLGYLNGTLSETKTGNSNNDIVNMKYVLQEVRERKVELAAHAYALFHNDKYVQKSYPLLVVNWCLMLPIFKTEFTMFYPLTPFQWKVWLIVWLTFVVVNFVTYEFFKLHGIDNQNFLLINFCKFINTAPPRPTQNPTKLWFDMILNGFVFVQGFILSAFYTSTLGSFLAVTVIRSQINSLPELIEAQIPIMIIDY…	577
ChomIr144		tig00009847	215597	217414	-	ATGATATTAACCAGTCTATTAACACTCGGTTCCATCTTACTCTTCCTACAACCCACAACATCTGCCGTAACCGGATATGATAATTATCTTTACGAATACATATCAGCATTTCCATATATGCCTGCTATGCATGACACAGTATGGTTTATTAGTCAACAATTAGATGGGGAACAAATTGCTCGGACCAATCAATTAATAAATTACTTCCGTAATTTTAAACAATTATCTTTTTTTGTTTGGACTAAACCGAGCGAAGTGCGCATGATTAATATACAATCGAAAAGAGCCTATGTAGGTGTCTTGATTACAACTGGTCCCAAAGATCCTATAATGAAAGTTCATAATGATATCTTAATAGGACGTCATTATAATCTTAATTTTGTGATATATATGGGAAAA…	1818	MILTSLLTLGSILLFLQPTTSAVTGYDNYLYEYISAFPYMPAMHDTVWFISQQLDGEQIARTNQLINYFRNFKQLSFFVWTKPSEVRMINIQSKRAYVGVLITTGPKDPIMKVHNDILIGRHYNLNFVIYMGKVDNAMEPIKELCYMIYQGNFANTVVYFKTSLGQVMVYSIQMYPEFKIINSTNYAQYYKEMNKAISSASQDVKGYKFRTPLKEDIPSVFEFKDIQGRKQIQGISYSLLKTFTNSINGTLEAYENQTKDKEEGLSKIVNMKEVIDLIRLKKIDISAHAYALFHSNNEVDKSYPLMVVKWCLMIPLRNSISTFFYTLQPFEGKTWMLALVAFAAMCFRDYLNHRYKIYWATVKINWLNNVCHLINISPTQSITSSNLQGFLYYCCIFIF…	605
ChomIr145		tig00009847	211898	213790	-	ATGAACATCTTAAAAGTTCTTCATTGGCTCTTGGTAATAGTGGCATTTTTGCGTACCGCCTTAATGTGGGATATACAATTTATGTTGCGAAATATATTGCCTTTGACTAGTCTAATTCAAACTCAGGAAATTAACTGGTTTATATCCGAACAAATGGATACCGAAAGCAGTGAAAATTTGCAAGAGTTCTTCAATACCATACATCGCAAAACTTTCATAACCCAAATGGTTTTGACCAATAACAGTGATATAAGAATTTTAAAAACTTCTAGTAAACGTAATTACCTGGGTTTGGTATTGACTACTGGACCATCGGATCCCATAATGAGAGTTCATGATCGTGTATTGTTGGGTCGTCATTTTTATATGAATTTTGTTATCCTGGTGAAACCCTTAGAA…	1893	MNILKVLHWLLVIVAFLRTALMWDIQFMLRNILPLTSLIQTQEINWFISEQMDTESSENLQEFFNTIHRKTFITQMVLTNNSDIRILKTSSKRNYLGLVLTTGPSDPIMRVHDRVLLGRHFYMNFVILVKPLEGFTAAEELLNNLHRNNFQNTFLYVYYARNGTSDLWGVNPYPNATLERRTYFLRGLKSALSKYLSGGMDCMGYKFYTPLRLDMPGVFRYINKQDIVVRQGTAYRILNLFINYINGSIEPYPMDYDDIGGVVVNMKDTLDLIRSKEILLTAHAYALFNADDEIDKSYPLMVVRWCLMVPIRNTISAFYYPLMPFEKNVWYMVLFTLICLSAIDALWTIWEHWKNPELYQDLVWEIRVRILDNLCYLFNIAASRNIKRPSIVRFILYSG…	630
ChomIr146		tig00009911	287805	289610	-	ATGGATTTTATTTTGCAACTTTTAAATATAACACATTTTGGCGCCGATACTTGGCAATTGCCGGAATTAAATTCCATTTTAGCGGCTGCAGGAGATACAAGTGAAATTTTAACTTTAACAATTTTTGGTCACAATCACGAAATTGAACCATACGTAAGAGTATCCCAACATAATCACATTCCCAAACTTGTAATAACACAAAGTTATGGTGACATCAGTTTAAATCATGAAGCCGGTTTAAATCGTAAAATATTTTTTATTGCAGTAGCACCTTTGGATCGTAAAGATTTATGGAATCATATGAATAATGCTTTCCTCGGTATACAGGGGCACGTAAGAGGTGTTTTCATAACGAAACGTCCACAAAAAAGAGATACACGTTTGGATTTGTATCAACAT…	1806	MDFILQLLNITHFGADTWQLPELNSILAAAGDTSEILTLTIFGHNHEIEPYVRVSQHNHIPKLVITQSYGDISLNHEAGLNRKIFFIAVAPLDRKDLWNHMNNAFLGIQGHVRGVFITKRPQKRDTRLDLYQHLEWCWRKGFTNALILVDNKKSHQQEFEIYNYNHFIRQKVINMTGFDKTELFPDKFRNLNKFKIRTMAQFDPPRVFERGICRGKFKKRLLGYASILFQAFIKEYNAEMDLQYFSNNRSYNILDIIQRVNNDEIDLALNPYTPFKKVHLSYPLRMMQRCVVVPYPHELSKYKFFIMPFQTKVWLSFLAAWFILSLAKLFSWIYKEKYGCESGLDVGQIFLDVWRLMMFLPSFTTCCYKDFKWFNALWFCFIAGMGFIFYNLYMASLTS…	601
ChomIr147		tig00010007	85304	87106	-	ATGAATCTAAGAGTCAATATTTCACGCATATTCATTATATTCATTCCGCAATTCGTAATAAATGTTGCATTAGTGAAACAGGAAACCAAAGATCTTTTAAATATAATTTATTTTATTAACGTTAATTCTAAAATCAATTTAAATCTTATTATAAATCCGCCAAAGGACATAGAAAATGAAGCTGCGTTTTGGAGATCGGCTGATAATACAGATATAACAAAATTAATAGTAAATAATATAACATCAAATGATTTGGATTTAAAACCTGTATATGGAAATCATAACAGTGAAATTTTAACTGTAATTTGGTTTTCGAAAAGCGAAATTAATGAAATGTTTGAATTATTAAAACTTTTACTATATAAAATACATTATAGAGATATTCTACTGGTTCACCGG…	1803	MNLRVNISRIFIIFIPQFVINVALVKQETKDLLNIIYFINVNSKINLNLIINPPKDIENEAAFWRSADNTDITKLIVNNITSNDLDLKPVYGNHNSEILTVIWFSKSEINEMFELLKLLLYKIHYRDILLVHREKFSEKSELDKNLLMLIFQKCWSSGFVSVLLWFEKQLYSYHPYPNIKVVYLENVDQFMDKTHLRNFQQYTWRAIFVDFPNQCYSYINRKGELMRTGYFYKWMQLFVEYYNGTMEYIPGDMWSGSGNKINALKGILKANITIIPVFLRNVYQLFDISDVIHLTRVTLMVPNSKEISRSLYPLLPLSGFIWFIIVWTGIMIFIVIYFLQRTKNIATDLSKLALESFCVLLFISCGLERKTIKDFLLHLLFLFTGIFLTTYYSTSLSSY…	600
ChomIr148		tig00010007	89298	91100	-	ATGAATCTAAGAGTCAGTATTTCACGCATATTCATTATATTCATTCCGCAATTCGTAATAAATGTTGCATTTGGGCAACAGGAAACCAAAGATCTTTTAAATATGATTTATTTTATTAACGTTAATTCTAAAATCAATTTAAATCTTATTATAAATCCGCCAAAGGATATAGAAAACAAAGCTGCGTTCTGGAGATCGGCTGATAATTCAGATATAACAAAATTAATATTAAATAATATAACATCAAATGATTTGGATTTAAAACCTGTATATGGAAATCATAACAGTGAAGTTTTAACTGTAATTTGGTTTTCGGAAAATCATGTGAATGAAATATTTGAGCAATTAAAACGTTTACTATATAAAATACATTATAAAGATATAATACTAGTTTATCAT…	1803	MNLRVSISRIFIIFIPQFVINVAFGQQETKDLLNMIYFINVNSKINLNLIINPPKDIENKAAFWRSADNSDITKLILNNITSNDLDLKPVYGNHNSEVLTVIWFSENHVNEIFEQLKRLLYKIHYKDIILVYHGDSPERAELTENFLRLIFQKCWSSGFISVLLWFEKQLYSYHPYPNIKVVYLENVDQFMDKSHLRNFQQYTWRAIFVDFPNQCYSYINRKGELIRTGYFYKWMQLFVEYYNGTMEFIPGDMWSGNGDMSDALKAILKANITIIPIYLRNSHQLFDVSDVMHLTRVTLMVPNSKEISRSLYPLLPLSGFIWFIIVWTGIMIFIVIYFLKRTKNITTDLSKLALESFCVLLFISCGLERKTIKDFLLHLLFLFTGIFLTTYYSTSLSSY…	600
ChomIr149		tig00010186	601287	603182	+	ATGATTTTCAACCACTTAATATTGCCCAATATGGCAGTTAATACAACAGCGACGTCAATTTCTATACTTATAGGATTTTTGGAAATTCTAACCCATGAGAATGAATTCAGTAACAAGTTATTGGAACTCACCAAATGGATTAAAGAAGATCGTTATTATCATACAATCATCTTTATGCGACATGAAAGAGGAAAAGGTGACGACTATGAATATGCTTATAATACAGATAAAATATTTAAACAACTAATGAGTGAAAGTGAAACGCCCATTATGAATCTAAAGGGAAACACTTCATATTCTTTATGGTACCGATATAATAGACGTCATATGGCTATAGTTCACTTGAATGGAAATGAAGATGAAGACCAAGAGTTACTGATAACTCTGTGGCAAACTTTG…	1896	MIFNHLILPNMAVNTTATSISILIGFLEILTHENEFSNKLLELTKWIKEDRYYHTIIFMRHERGKGDDYEYAYNTDKIFKQLMSESETPIMNLKGNTSYSLWYRYNRRHMAIVHLNGNEDEDQELLITLWQTLKRNILTRMVLVIGRTGNRNYVRNILTFCFENKAINVLIIRGIARRNSVLYSMKAFPEFQIRREELQEKNNTVLFIDQVKNLKGFEIRLIMTKISSECFILRAENGKFTLGGYVGHFFREFARKHNATLTFPNYHEMSEDMSISVMEYLVENGTYDVSTELSINVYDNCFDFTKAYDYMDWCIMVPVEQPISAHKFYIIIFDTISIILFFVTFILLSIVVGGTYLVHRKAIIFRELIFNIYILSGLLGQSFKAERNFSGVRSFIFII…	631
ChomIr150		tig00010188	8204	10195	-	ATGTCTTATTATGTATATTTGCCATGTAACTTAATACCCCATAGTATTGTTAACCTCAAACAAAAACAAACAAAATTACCTAAATATATTGTAACCCCTAAAAAAATTCAACAGACGAATTTTAATAACATAAAATTGTTCATCATGACGGGTAATACAACCGCCATGTCAACTTCATTACTCATAGGATTTTTGGAAATTTTAAGTAACGAAAATGAATTCAGTAACAAATTGCTGGAATTGGCCAATTGGATTAAAGAAGAACGTTATTATGAAACAATCATCTATGTGAGACACGATAGCCAGCAGGTAGTCAACTATGAATATGCCTATAATACAGATAAAATAATTAAAAAACTCATGTGTGAAAGTGAAATTCCCATTATAAATCTAAAAGGA…	1992	MSYYVYLPCNLIPHSIVNLKQKQTKLPKYIVTPKKIQQTNFNNIKLFIMTGNTTAMSTSLLIGFLEILSNENEFSNKLLELANWIKEERYYETIIYVRHDSQQVVNYEYAYNTDKIIKKLMCESEIPIINLKGNTSYYLWYRYNRRIMAIAHLNGNEIEDRVLLATLWRTLKRNILTRMILVIDGSDSRNYIKDILNYCFENKVINVLVISGDILYSMKAFPEFEMRIENLQDKNNTVLFIDQVKNMHRFPIRLITSNASSRCLILGIKDGEFILGGYVGHFFSEYARKHNASLTFPNLNEASDDEMFLTAMDDLVENGTYDASTELSINIYTSDLDFTRTYDYLDWCMMVPIEQPIPAYKFYVIIFDTCSLVLFFVTFILLSIVVGGTYIVQRQPVNF…	663

## Sheet: OBPs
symbol	suffix/notes	scaffold	start	end	strand	cds	length	peptide	length
ChomObp1		tig00000383	1296998	1297534	+	ATGAAGGCGATACCATCGATAGCAGCACTTTTGATTGTCACTTTAAATCTTGTGCTTTTAATTAACGCCCAAAGTAAAACATCGGATGAGTTTCCACAGAAATCAGAAAAATGTTTTCAACAATTAAATGTACCTCAATCCTACAAGGCCAGATTTCATTCATTTCAATATCCAAATGAGGAAATTGTACACAAATACATACATTGTGTATCGACCGAATTGGATATTTGGGATAATGCAAATGGTTTTAATGTGGAAAAGATCTCCCAACAATATCGTGGTCGTGCCAATGATGAAGTGGTTATACCTATAATTTCAAAATGTAATCAGGATAATCAAAATCGCAATAAGGATTTATGGTGTTATCGTTCATTTTTATGTATTCTCAATACTCAAGTG…	468	MKAIPSIAALLIVTLNLVLLINAQSKTSDEFPQKSEKCFQQLNVPQSYKARFHSFQYPNEEIVHKYIHCVSTELDIWDNANGFNVEKISQQYRGRANDEVVIPIISKCNQDNQNRNKDLWCYRSFLCILNTQVGEWFKEDVRRKQQTNNLPNGHH	155
ChomObp2		tig00000383	3789600	3790073	-	ATGAAATTTTTAATCGCCATTACAATTTCAACAATTTTTATTCCAATAAATATTTCTGATGAACAAAAACTGCGTATTATTAAATATGCTACAGTGTGCGCGGAAAAAAATGCTATTGACAAAGAAGCTATACAAGCCTTAAAAAATGGTCAATTTGCAAATGCTGATCAAAATGCGAAATGTTTCACAAATTGTTTCCTAGACAAAGCAGGACTATTTGTTAATGGTCAAGTACAAAATGATGCAATTTCCACAAAATTAGGCAGTATATTTGGTATTGATAAAGTTAATGCGGCTATGGCCCAGTGCAATGGTTTAAAAGGAGCCGATAACTGTGAAACGTCCTTTGAATTATATAAATGTTATTTCAAAAGTAATGCAGCGTTAATTTAA	393	MKFLIAITISTIFIPINISDEQKLRIIKYATVCAEKNAIDKEAIQALKNGQFANADQNAKCFTNCFLDKAGLFVNGQVQNDAISTKLGSIFGIDKVNAAMAQCNGLKGADNCETSFELYKCYFKSNAALI	130
ChomObp3		tig00010115	19893	26919	-	ATGAAAATTATAAAATTTTTATATTTAAATGTTATCGGTTTTATATTAATTTTGGCGTTTGTGGAAGTATATGGAAGTCGTAATAAGGAACAAATGGGTACAAATAAGAAAACCAAATGTCTTAATCCTCCACGTACTGCCAGACGTGTACAAAATTTCATTAAAGAATGTCAAGAAGAAGTCAAAAATAAATTGGTTTTAGAAGCCTTCAATATACTTAAACAAGAAATTCATAAAACTCATCCACCCATTGAACCCAATGATGATAGTGTGGATTTTATTGGAACTATAGAAACACCAATGAATCCCACACCCAATACACCGACCACCACAACTCATACTGAAACATGGAAAGAAACGATTGAAGAAGTAGAACATATTATTGGTCCCGATCACAAT…	810	MKIIKFLYLNVIGFILILAFVEVYGSRNKEQMGTNKKTKCLNPPRTARRVQNFIKECQEEVKNKLVLEAFNILKQEIHKTHPPIEPNDDSVDFIGTIETPMNPTPNTPTTTTHTETWKETIEEVEHIIGPDHNENPVNSQRRMIRLLRRISRVGDISNGIYHPTLVPSEDKRIAGCLLHCVYAKNNAIDKLGWPTLDGLVDFYSGGVNEHGFFMATLRSVNLCLRAVTKKYQVDRRKLPEKGESCDLAFDVFDCISDQITGYCLDQYKS	269
ChomObp4		tig00002928	754728	756772	+	ATGGAATTTTTTAAAATCGTTATCGGTACATTATTCTTCAGTCTAATTTCCATTTCAATTGCTGCCAAATCAGCTCAAAATGGAAATGAAGCAGCCAGAAGATTTCAACTGACTCTTGAAATTTGTAAAGATGAAGTTGGGGCAACAACAGCTGATATTCAGGATTTATTAAATAGAAGACCTGCCACTACTTCGACCGGAAAATGTTTTCGTTCTTGCTTAATGAAAAAATACAATGTTATGGATTCTGATGGAAAATTTGACAAATCCGTGGCCTTGAAAGAAGCCCACAAATTAACAAAAGGCGATGCGAATAAAATGAAATTGGCTGAAGATTTGACAAATGCTTGCGGTGACATTGAAGTCTCTTCTGATCATTGTAAAGCTGCTGCAGATTAT…	450	MEFFKIVIGTLFFSLISISIAAKSAQNGNEAARRFQLTLEICKDEVGATTADIQDLLNRRPATTSTGKCFRSCLMKKYNVMDSDGKFDKSVALKEAHKLTKGDANKMKLAEDLTNACGDIEVSSDHCKAAADYGECFREQIKILTLAQR	149
ChomObp5		tig00003176	44332	44786	-	ATGAAATTTGCATTAAATTGTTTAATTTTTACGTTACTGGTTTTTATTTCGCAAAATGTGGAAGCTCAAGATGAAGCTGAAGTCGAAAGGATTTCAGCAGAGTGTCAGAAGGAGCATGATGTCACTGATATTGACTTGAGTAAAATACAAAACACTCCAATTGAGGATATTGGAAAGAATTTCAAATGTTTCGTTAATTGTTTCTTGACCAAAATGGAGTATTTGGATGAAAATGGTAAATTGGATTTCGATAAAGTTAAGGATATCGCCGAAATGCACGGAGTAGAAAATGCCGAACTTGATGATTGTAAAGCCATGCATGACATGGTTGACGACAAGTGTGATTATGCCTTTAATATAGTCTCATGCGTTTTGAGTCAGGAAAAGTGA	390	MKFALNCLIFTLLVFISQNVEAQDEAEVERISAECQKEHDVTDIDLSKIQNTPIEDIGKNFKCFVNCFLTKMEYLDENGKLDFDKVKDIAEMHGVENAELDDCKAMHDMVDDKCDYAFNIVSCVLSQEK	129
ChomObp6		tig00003176	47710	48282	-	ATGAAATTTGCCGTTAATTGTATACTTTTTACGTTTTTGGTTTTTATTTCGCAAAAGGTGGAAGCGAATTTTATTGATGATATGCAAAAATCTAGAGAAGAATGTTTTGCTGAACTTAGCATCATGGAATCGGAATTAAAGGATTTACCTGATCCTGTAAGTGGTGCAAAAGATATTGAGATGAAATTTAAATGTTTGGCCCATTGTGTTTTGGAGAAAATGGATTATTTGGATGAAAATGATAAATTAGATGGTGACAAATTTCAAGATTTGGTTAAAGAGCATGGAGTGGAAGGCGCTCGAATTAGTGATTGTAAAGCAAAGCACGATATGATAGAGAATAAATGTGATTATGCCTTTAATGTTATTGTGTGCATTATGAATAAATAA	390	MKFAVNCILFTFLVFISQKVEANFIDDMQKSREECFAELSIMESELKDLPDPVSGAKDIEMKFKCLAHCVLEKMDYLDENDKLDGDKFQDLVKEHGVEGARISDCKAKHDMIENKCDYAFNVIVCIMNK	129
ChomObp7		tig00003457	36196	38803	+	ATGATGAAATCTGTGATATTCATGATCTTATTAGCAGCATTTCTGCAATGCTCCAAAGCTGTTATAATCGATTGTCAAAGGCCTCCACAATTAGTGGATCCTGCTAAATGTTGTTTGGACGGTGGCCGTGATGAGGTAACAGAGGTTTGTGCTCAACGTATGGGTATCACGGGAAGACCCGGTGATGCCCCACCAACAGTAGAAACAGCTACGTGTCTGGCCGAATGTATTCTAACCGAATCGAAATATATGCAAAAACCCGAATCCTTAGAAATCTCCGTTATTAAATCCGATTTGTATAATAAATTTGCAAATGACACAATTTATGCTGAAACCATGTCCGAAGCTTTTGCCAAATGTCAGCCGACAGCCCAGAGAAAAATGAAAGCTTTCAAGCAG…	570	MMKSVIFMILLAAFLQCSKAVIIDCQRPPQLVDPAKCCLDGGRDEVTEVCAQRMGITGRPGDAPPTVETATCLAECILTESKYMQKPESLEISVIKSDLYNKFANDTIYAETMSEAFAKCQPTAQRKMKAFKQIPLGNVALQRGCSPFAGMVLGCTYMEYFKNCPAHRWTDNAECSLAKQFVTQCSLGA	189
ChomObp8		tig00005418	27103	27551	+	ATGAAAGTTTTTCTCACAACTTTAGTGATTTTCTGTTATTTCAGCTCTGTTTTATCAACGAGCATTTTCGATGAATTCAGATTAGCTGATGATGAGTGCAAAAAAGAACAAAATCTTTCTGCCGAAGAAGCCAGTCAACTCTTACAATCTATAAGTGATCCCACATTAGCTACTAAAATGTATTTTAATTGTTTTTTAGAAAAATTAAAATTCCTTAAGGATAATACGCTGCAAGAGGACATTATTTTAAGAAAAGCTGATTATTACAGTGATGCCGGACATCTGAAGAAATTTGTAAACAATTGTAAACATATTCAGGGAGAAGATCAATATGACACAGCTGTCAAATTGGGTGCTTGTTTTCATAATTTAAATAGAAAATAA	384	MKVFLTTLVIFCYFSSVLSTSIFDEFRLADDECKKEQNLSAEEASQLLQSISDPTLATKMYFNCFLEKLKFLKDNTLQEDIILRKADYYSDAGHLKKFVNNCKHIQGEDQYDTAVKLGACFHNLNRK	127
ChomObp9_fixT	fixT	tig00009179	478163	478731	-	ATGGCGAAACTATTTGTGACTTTGGCTGTTCTCTGCATTTTTGGTGCTGTTGCAGTTAAAGGATTTGATAAACAAGCGGCCATAGCAGCATTTATGTCCAAAATGGATGATTGTAAATCTGAAGTTGGTGCCAGTGATTCGGATATTGAGGAATTGGTGGGCAAAAAACCCTCCTCTACAAAGGAAGGTAAATGCTTACGTTATTGCTTAATGCAAAAATATGAAGTGATGGATGATAAGGGTAAATTTGTTAAGGATGTTGCCTTAACACATGCCCACAAATACACAGATGGCTCTGAAGAAAGAATGAAAATTGCTGAAGAAATAATTGATACATGTAATGGTCTTGAAGTTTCTGATGATAAATGTGAAGCCGCTGAACAGTATGGGAAATGTTTC…	447	MAKLFVTLAVLCIFGAVAVKGFDKQAAIAAFMSKMDDCKSEVGASDSDIEELVGKKPSSTKEGKCLRYCLMQKYEVMDDKGKFVKDVALTHAHKYTDGSEERMKIAEEIIDTCNGLEVSDDKCEAAEQYGKCFKDQAMAHNIKDDFDY	148
ChomObp10		tig00009179	492002	492575	+	ATGTCAAAAATTTTCGTAATATTGGCAATTATTTCCATTTTTGGTTGCATTTTAGTTAAAGGATTTGACAAAAAGGAAGCTATGGCCTCCTTTATGGCAAAAATGGATGATTGCAAAGATGAAGTAGGAGCCAAGGATACTGATGTTGAGGAATTAGTGGGTAAAAAACCTGCATCTTCTATGGAGGGTAAATGTTTACGTGCATGTCTCATGAAAAGATTTGAAGTGATGGATAACAATGGAAAGTTTGTTAAAGATGTTGCCACATCTCATGCAGAAAAATACACAGATGGAGATGCAGATAAAATGAAAATAGCCCATGAAATAATTGATGCCTGTAGTGGTATAGAGGTCTCAGATGATCATTGTGAAGCTGCCGAACAATATGGAAAATGTTTT…	448	MSKIFVILAIISIFGCILVKGFDKKEAMASFMAKMDDCKDEVGAKDTDVEELVGKKPASSMEGKCLRACLMKRFEVMDNNGKFVKDVATSHAEKYTDGDADKMKIAHEIIDACSGIEVSDDHCEAAEQYGKCFKDESIAHGLKEKLNF	148
ChomObp11		tig00009292	167429	169031	+	ATGAAGGCAACACTAGCAATTTTAATCGCGCTCTTTGCTTTGGTTTCTGCCGAATACAAGGTTCGTACCCAAGAGGATCTAGTGAAAGCCCGCAAAGAATGTATGGAAGCCAAAAAAGTCTCCACCGAATTGATTGAAAAATATAAGAAATTTGAATTTCCCGATGATGAAGTAACTCGCTGTTATATTGAATGCGTTTTCGAGAAATTCGAATTGTTCGATGCTAAAGATGGTTTCAAAAACGATAATTTAGTTGCTCAACTTGGACAAGGAAAGGAGAAAAAAGATGAAGTTAAGGCTGATGTTGAAAAGTGTGCCGATAAGAATGAACAAAAGTCTGATTCTTGCGCCTGGGCTTTCCGTGGCTTCAAGTGTTTCATTAGCAAGAATTTACCTTTG…	426	MKATLAILIALFALVSAEYKVRTQEDLVKARKECMEAKKVSTELIEKYKKFEFPDDEVTRCYIECVFEKFELFDAKDGFKNDNLVAQLGQGKEKKDEVKADVEKCADKNEQKSDSCAWAFRGFKCFISKNLPLVMESLKKN	141
ChomObp12		tig00009337	1123835	1124384	+	ATGAAAGTACTTTTTGTGATTTTAGTGTTAATCGTAGCGGCTTTAGCCGATCCTCATCATGAACATGGTCATCATGATCATTCAGATGGTCATGATTATGTTGTAAAACATCATTCTGATTTGGTTAAATACCGTGAAGATTGTGGCAACAAATTGAAAGTATCATCTGAATTGTTGGAGAAGTATAAGAACTGGGAATATCCCGATGATGAAACCACCCATTGCTATATGAAATGTATTTTTGAACACTTTGGTTTCTTTGATGAACACAAAGGTTTTGATGTTCATAAAATTCATCATCAATTGGTAGGAGAACATGGTGCAGTCGATCACAATGATGAAACTCATTCTAAAATCGAACATTGTGCTGACAAGAATACCCAAGGCAGTGATGCCTGT…	477	MKVLFVILVLIVAALADPHHEHGHHDHSDGHDYVVKHHSDLVKYREDCGNKLKVSSELLEKYKNWEYPDDETTHCYMKCIFEHFGFFDEHKGFDVHKIHHQLVGEHGAVDHNDETHSKIEHCADKNTQGSDACTWAYRGGMCFIRSNLQLVKDSVHKH	158
ChomObp13		tig00009337	1124455	1124950	-	ATGTTGCTACAAACTGTTGTTCTATTTTTGCTAATGTTGACTGGCATAAACTGTGAAATGTGGAAAATGCCGACAGCCACAGAAGTTCAGGAAACTTTAGAGGTTTGTCAAAGTTCCCAAGAGATATTTTTAAATGTGGAAGACAATAAAAATGCATCTAATGAAATTGATATCAGATGTATTACAAAACGATTGGGATTATGGTCTGACGAAGAGGGTTTCAAGGCCAAACGATTTATAAAATTACTCACAAAATATCACCAGCCCATCGAAATTGTTGTAGTAATTAATTATTGCAATGATACACATAAACAAGACAACCTGAAAAAATGGGCCAATGAAGCCTATAACTGTTTTGCCAGAGGACGTATTGGTTCATGGATTAATGATTATATCAAA…	429	MLLQTVVLFLLMLTGINCEMWKMPTATEVQETLEVCQSSQEIFLNVEDNKNASNEIDIRCITKRLGLWSDEEGFKAKRFIKLLTKYHQPIEIVVVINYCNDTHKQDNLKKWANEAYNCFARGRIGSWINDYIKNLYKNKLTK	142
ChomObp14		tig00009337	1240316	1240854	+	ATGAAAGTATTTATTGCAGTTTTGGCTTTAGTGGCCTTTGCCGCCGCTGAAGAGTGGACTGTTAAAAATGGCGAACAAATTAAAGAGATTCGTACTGAATGTTTGAAAGAACATCCTCTTACACCAGAGCAAATGACTAAAATGAGAAATTTTGAATTTCCCAATGAAGAACCTGTGCGTCAATATCTTCTCTGTACTGCTGTAAAAATGGGCATTTTCTGCTCTCATGAGGGTTATCATGCTGATCGTATTGCCAAACAATTTAAATTGGATATGGAAGAAGAAGAGGTTAAGAAATTGGCTGAGGATTGTATTGCCAAACACCCCAAGGGTGACAAGCCCAATGATGTAGCTGCTTATGAAGCTCATGCCTGTTTCATGAGCTCCCAAATTGGTGAG…	459	MKVFIAVLALVAFAAAEEWTVKNGEQIKEIRTECLKEHPLTPEQMTKMRNFEFPNEEPVRQYLLCTAVKMGIFCSHEGYHADRIAKQFKLDMEEEEVKKLAEDCIAKHPKGDKPNDVAAYEAHACFMSSQIGEKVKNYIKKRHEAAAAQNQE	152
ChomObp15		tig00009337	1262239	1262731	-	ATGAAAGTATACGCAGCCGTTTGTTTATTATTTGCTTTGACCTCTGCCGAATATGTGGTAAAAACTCGTGAAAATCTTCTACAATATCGCAATGAATGTGTTGCTGAACTTGAAATTCCCGAAGCTCGAGTGGAACAATATAAGAAATGGCAATATCCCAATGATGCCGTAACCCAGTGTTATCTGAAATGTGTCTTCACTAAATTTGGTTTGTTCGATACTTCTTCTGGTTTCAATGTTGAGAATATTCATCAACAATTAGTGGGCAGTCATGCTGAAGCCAATCATGATGATGTTCTCCATGCCAAAATCTCTTCTTGTGTCGATAAGAATGAACAGGGTTCAAATGCTTGCGAATGGGCTTATCGTGGTGCCACTTGTTTCATTAAGAACAATTTA…	429	MKVYAAVCLLFALTSAEYVVKTRENLLQYRNECVAELEIPEARVEQYKKWQYPNDAVTQCYLKCVFTKFGLFDTSSGFNVENIHQQLVGSHAEANHDDVLHAKISSCVDKNEQGSNACEWAYRGATCFIKNNLQLVQQSVAQ	142
ChomObp16		tig00009337	1265402	1265900	-	ATGAAAGTATACGCAGCCGTTTGTTTATTATTTGCTTTGACCTCTGCCGAATATGTGGTAAAAACTCGTGAAAATCTTCTACAATATCGCAATGAATGTGTTGCTGAACTTGAAATTCCCGAAGCTCAAGTGGAACAATATAAGAAATGGCAATATCCCAATGATGCCGTAACCCAGTGTTATCTGAAATGTGTCTTCACTAAATTTGGTTTGTTCGATACTTCTTCTGGTTTCAATGTTGAGAATATTCATCAACAATTAGTGGGCAGTCATGCTGAAGCCAATCATGATGATGTTCTCCATGCCAAAATCTCGTCTTGTGTCGATAAGAATGAACAGGGTTCAAATGCTTGTGAATGGGCTTATCGTGGTGCCACTTGTTTCATTAAGAACAATTTA…	432	MKVYAAVCLLFALTSAEYVVKTRENLLQYRNECVAELEIPEAQVEQYKKWQYPNDAVTQCYLKCVFTKFGLFDTSSGFNVENIHQQLVGSHAEANHDDVLHAKISSCVDKNEQGSNACEWAYRGATCFIKNNLQLVQQSVAQA	143
ChomObp17		tig00009433	956739	958778	+	ATGAATCATTACAAATTCAATTTCCTTTATTTCGTTTTAATTTTAATTATTTTGCAATCAATTGAATCCTTACAAAAAGCCAAGGATAATGGTGATATATACATTGTGAAAGAAGAAAAATTTATTAAAGAAATAAAAAAACAAATGCAAACAGAATCATCTTTATTACCGGACAACACTTTAACAACGACAACCACCTTCAGCAGCACAACGACCGAAAATCCTAATTTAATAAATTTTGATGACATAATTTCGTTGTGTAATTCCAGTTTTTCTATACCGATGTATTATTACACCACATTCAATAAAACCGCTTCATTACCCGAGTTGGTGGACAAAACGGGTATGTGTTTTATACGTTGTTTTTATGAGAAATCTGGTTTATTGGAAAATTGGAAA…	564	MNHYKFNFLYFVLILIILQSIESLQKAKDNGDIYIVKEEKFIKEIKKQMQTESSLLPDNTLTTTTTFSSTTTENPNLINFDDIISLCNSSFSIPMYYYTTFNKTASLPELVDKTGMCFIRCFYEKSGLLENWKLNAMKIRTNMWPAMGDTIEVCEKQGEKEKNPCVRAYAIAKCLTLRKLADARSGL	187
ChomObp18_fixT	fixT	tig00009469	19569	22406	+	ATGAAGTTTCTTTTTGTGTTTGGATTTTTAATTTTGGCCGCTTACACTACACGGGCTGAACTTACCAAGGAGGAAGCTGTTGAAATAGCTACTGCTTGTAAaGAAGAAGCTGGTGCATCCGATGAGGAATTTGAAGCTATGGTGAAGCATCAACCATCCGGTTCCACAGAAGGTAAATGTATGCGTGCTTGTACCCTAAAGAAATTCGGAGTGATGGGTGATGATGGTAAAATGATTAATGATGCTGCCTTAGAATTATCAAAAGCTCTTATAAAGGATGAAGAGAAACAAGAACTCGTAGCTGAGGTAATTGAAACCTGTGGAGCTTTGGAAGTTAGCGATGATCATTGTGAAGCTGCTGAAGAATATGGTCATTGCTGGAAAACTGAATCTGAAAGT…	432	MKFLFVFGFLILAAYTTRAELTKEEAVEIATACKEEAGASDEEFEAMVKHQPSGSTEGKCMRACTLKKFGVMGDDGKMINDAALELSKALIKDEEKQELVAEVIETCGALEVSDDHCEAAEEYGHCWKTESESKGIHSAEDLI	143
ChomObp19		tig00009469	25520	26716	-	ATGAGAAAATTCCTATTAATATTTTTGGCAATTTCTATAAGACAAACTTTGCAACAACCAGTGGTTAATATAATGGAGTTGGCGAAAACTTCTGTTATAGACTGTTATGAAGATGAGGAAAATACCAAAAAGATTGAAATAACAGATGCTGGTTTTGAAGATCTTGCTAGTGGATCTCGTGATGTTATACGAAATGCTAAATGTATTCGCTATTGCATAATGAAGAAACATAAATTGATTTCAGACAATAACACCTTAAATGAATCAGCTTTTATACCATTTTTGGTTTATTTATTTGACAACTCGGTCAATAAAAACCATATTAAAACTATCATAGCTGATTGTAATAAGGTGATCGCTGAAGAAGCCGATCGATGTGAACTGTCTCATAAAGCAAAT…	447	MRKFLLIFLAISIRQTLQQPVVNIMELAKTSVIDCYEDEENTKKIEITDAGFEDLASGSRDVIRNAKCIRYCIMKKHKLISDNNTLNESAFIPFLVYLFDNSVNKNHIKTIIADCNKVIAEEADRCELSHKANNCILEHLNKSGLKDI	148
ChomObp20		tig00009469	147319	148002	+	ATGAAAATTTCGGGTTTAGCAACTATATTCTCTATTTGCATTTATATTAATATCGCCAATAGTAGAAGTTTAAATAGTTTTTATGGCAACTCCCTAGACCATTTCAAAGGTCAACGTAAACCTTTAGTCAGTCCTTTTGGAAATGGAATTCACGATAATTACAAACGTGCCAAACGCCAAGTCTCTAAAGGTGTATTGGACTTTCAAGAAGTTCTAAATAATGCCAAATTAGAATGTGTAAATGAAATGAACTTGAATCCTCAAACTTTAGAAAAATCACTTCTGTATGAAGAATTTCCTACAGATCAAGAGAAATGTTTAATGATGTGTATGTTAAAGAAAACTAAATTGATGGAGAACACAAATAAATTATCTGCTAAAACTATTGCCCGGGTAGCT…	564	MKISGLATIFSICIYINIANSRSLNSFYGNSLDHFKGQRKPLVSPFGNGIHDNYKRAKRQVSKGVLDFQEVLNNAKLECVNEMNLNPQTLEKSLLYEEFPTDQEKCLMMCMLKKTKLMENTNKLSAKTIARVASMMSENNPLVVSVAVATANNCNSMINAENPCEAAFQINKCIGGELKAHKLKLYY	187
ChomObp21		tig00009469	150894	153239	+	ATGAATTTATTTCAAAAATTAATACTTTGTTTAGGTATTATTACCATGACATACGCTGATGATGATCAAATGACAGTTAAAGATATTGCTGAAGCATTAATATCATTTGGAGATGATTGTGAACATAAACCGGAAGAAGAACACGTTATCGAGGTGGTAAAAAATGAAAGGGAACCTCAATATGTTTCGAAATGTTTCAGACATTGTTTAATGTCACAATTTGAATTGTTAGAAGAGGGTTCTACCACCATGGACAAAGAGAAAACACTCGATCTGATGGGTTCTATGTTTTCGGATCGAAAAGATGATTTAGGAGAAATAATAGATGAATGTAATAGTAAAAATGAAGCCATTACAGAAAAATGTGAAAATGCTCATGCCCATGGCATGTGTATGTTG…	450	MNLFQKLILCLGIITMTYADDDQMTVKDIAEALISFGDDCEHKPEEEHVIEVVKNEREPQYVSKCFRHCLMSQFELLEEGSTTMDKEKTLDLMGSMFSDRKDDLGEIIDECNSKNEAITEKCENAHAHGMCMLDLMKERGFDIPELKDE	149
ChomObp22		tig00009469	157691	159798	-	ATGGGTTTAAAAGTACATACAATTATTCTAATGGGCGTTCTAATGTGTCTGTCGAAAGTAACAGAAGTATTTGGCGGTGCTACTGAAGAGCAAATGATGGCCGCTGGTAATCTAATGAGGGACGTATGTTTGCCAAAATTTCCTAAATTAACTAAGGAAGTTGCTGATGGTATACGAGAGGGAAATTTACCAAATGAGAAAGATGCAAAATGTTATGTCAATTGCATATTTGAAATGATGCAAACGATGAAAAAAGGCAAATTTTCCTATGAAGGTTCTCTTAAACAAGTTGATATATTGATGCCTGATCATTTCAAGGATGAGTACCGAGCTGGTTTGGCTACTTGCAAGGATGCTGCAAGTGGCATCAAAAATAATTGTGATGCATCTTATGCAATG…	444	MGLKVHTIILMGVLMCLSKVTEVFGGATEEQMMAAGNLMRDVCLPKFPKLTKEVADGIREGNLPNEKDAKCYVNCIFEMMQTMKKGKFSYEGSLKQVDILMPDHFKDEYRAGLATCKDAASGIKNNCDASYAMFTCLRKEITRFVFP	147
ChomObp23		tig00009469	163871	168056	-	ATGGATTTAAAACTCAATTTTATTTTTCTTATCGGCTCTCTAGTGAGTTTATGTAAAATAACGGAAGTATTTTGTAGTGTTACAGAAGAACAAATGTATGCTGCTGGTGATCTTATGAGAGACGTGTGTTTGCCTAAATTTCCCAAGATAACTAAACAAGTTGCTGATGGTATTCGAGATGGTAATCTTCCCAATGAGATCGATCCAAAATGTTATGTCAATTGCATATTGGAATTAATGCAAATTATGAAAAAGGGTAAATTTTCATATGAAGGTTCTATAAAACAAGTGGAGATACTAATGCCTGATAGTTACAAGGGAGAATATAAAGCGGGTTTGGCCAATTGTAAGGATGCAGCAAAGGGCATTAAAAATAAATGTGATGCTTCCTATACAATG…	444	MDLKLNFIFLIGSLVSLCKITEVFCSVTEEQMYAAGDLMRDVCLPKFPKITKQVADGIRDGNLPNEIDPKCYVNCILELMQIMKKGKFSYEGSIKQVEILMPDSYKGEYKAGLANCKDAAKGIKNKCDASYTMFTCLRKQITKFAFP	147
ChomObp24		tig00009637	3278788	32792633	+	ATGGCTATTAAGGCTTTTTATCGTTTTCAATTGTTCTATACAATTTTAATTGTCCTGTCGTTGATGACAACATGGACGCGTGCACAACAACCAAGGCGTGATGCTGATTGGCCACCACCAGTTATTCTTAAAATGGCGAAACCATTCCATGATATTTGTACAGAAAAAACCGGTGTTACTAATGAGGCCATAAAAGAATTCAGTGATGGGGAAATTCATGAAGACGAAGCCCTGAAATGTTACATGAATTGTTTGTTTCATGAGTTTGAAGTGGTTGACGATAATGGTGATGTGCATTTGGAAACATTGTTCAAGGCTATACCTGGCTCATTGAGAGACTTATTGGTTAAGGCATCGGAGAATTGTGTACATCCAGAGGGTGATACATTGTGTCACAAA…	459	MAIKAFYRFQLFYTILIVLSLMTTWTRAQQPRRDADWPPPVILKMAKPFHDICTEKTGVTNEAIKEFSDGEIHEDEALKCYMNCLFHEFEVVDDNGDVHLETLFKAIPGSLRDLLVKASENCVHPEGDTLCHKAWWFHQCWKKADPVHYFLV	152
ChomObp25		tig00009637	3319818	3325316	+	ATGAATAAAATAATGTTTATTGAGTCTCTTGCATTACTGGCAGTTATTGTAATGTTAATGCCATTTCAACTGTCTGCACAAAAACCTCGACGCGATGAAAAATATCCACCCCCAGAATTCCTAAAAAGATTCACCATCATTCATGATGTTTGTGTGGAGAAAACGGGAGTTACAGAAGCGGCTATTAAGGAGTTTAGTGATGGTGATATACACGAGGATCCAGCTCTTAAATGTTATATGAATTGTCTTTTCCATGAAGTGAATGTTGTTGATGATGATGGTGAGGTGCACTATGAAAAGCTAAAACGTTTAGTGCCGGCCGATTTAAATGAGTTTGTTAGTCATATTATGGATACTTGTGAAAAACATATACCCAAAGGCGCTACTCAATGCGATAGA…	459	MNKIMFIESLALLAVIVMLMPFQLSAQKPRRDEKYPPPEFLKRFTIIHDVCVEKTGVTEAAIKEFSDGDIHEDPALKCYMNCLFHEVNVVDDDGEVHYEKLKRLVPADLNEFVSHIMDTCEKHIPKGATQCDRAWSLHVCFKETDPVHYFLP	152
ChomObp26		tig00009690	624671	626711	-	ATGATGAAATGTTTGAAATTAATTGTATTCAGATTTTCTATATTATATTTAACATGCTTTCACACAATCACAGCTGTTACAATGGAACAATTTGATCAATCATTGGAAATGATGAGAAATGGATGTGCACCAAAATTTAAAATTACCACAGAACAATTGGATGCATTACGTGGTGGTAGTTTCGATGAAAGTAATTCAGAACTTAAGTGTTACACAAGATGTATTGCCCAACTAGCGGGGACGCTCACAAAAAAAGGTGATTTTAGTATATCAAAAGCTATTGCCCAAGTACCTATTATATTACCACCAGAACTGCAGGACACAGCCAAAGCTGCATTAAATTCATGTAAGGACATACAAAAGGACTACAAGGATTCATGCGATCGTGTTTTCTATGTT…	447	MMKCLKLIVFRFSILYLTCFHTITAVTMEQFDQSLEMMRNGCAPKFKITTEQLDALRGGSFDESNSELKCYTRCIAQLAGTLTKKGDFSISKAIAQVPIILPPELQDTAKAALNSCKDIQKDYKDSCDRVFYVTKCARDYAPDSFKFP	148
ChomObp27		tig00009699	63404	64352	-	ATGAAATTTAATATATTTTTCATAATTTGTCTAATATTTGCGAAACAATCATTGTGCAATTCGGAAAATGACAAAAATAATGATATTATGCGACAATGTTTGCAAGAAAATAATCAAAATCCCGAAATCAGTACCGAAGAATTATTAGAGAAATTTAAAAATTATGCCAATTGGACGTTTGAGGAAATACCTTGTTTTGCCCGGTGTGTGGTGGCCGAAAAGGGATGGTTTGATATCGATAATCATAAATGGAATAAACAAATAATTGTTGATGATTTAGGAGAGAATATTTACAATTATTGTCGCTATGAATTAAGTCGTCCTTTTGAAAATGTTTGCACCTATGCATTCAATGGTCTGAAATGTTTAAAGGATGCAGAGTTAAATGTGGTCATCACT…	768	MKFNIFFIICLIFAKQSLCNSENDKNNDIMRQCLQENNQNPEISTEELLEKFKNYANWTFEEIPCFARCVVAEKGWFDIDNHKWNKQIIVDDLGENIYNYCRYELSRPFENVCTYAFNGLKCLKDAELNVVITYSHLLNCINQKATSMSQLLEYYHFPKGERIPCLFNCFAIRAKLYDNNYDWIIKNWLKAFGPPRDLNMANVAVCRIPHEKRKIMNVCTWMYQEYKCWEHFNYMRNGSASYRNVLRKSNSLKVL	255
ChomObp28		tig00009699	67174	68058	-	ATGAGAACTTTAAATATTATATTCCTAAACCTGTGCTTCATAACATTAGTGTCTTTGGTCTCAGCAGATCTAGATGCCAAGGAAGGACGTGCTATAGCAGAATGTTTAGATCGTTTTGGTGGACCAACTTTGGAGAATTCCCAACGTTTGCAACGTTTCAGACAATGGTCTGATACCTATGAGGAAATTCCCTGCTTCACCAATTGCTATCTAAATAAAATGGGTGAATTTTATAATGAAACCAAAGGTTTTAATGGACCAAATGTAACTAAACATTTTGGCAGTGTTATCTATGAGGCCTGCAAAGCCAAACTAGTTGAAGGCAATAACCCCTGTGAAGTTGCTTATAATGGTTTCCATTGTATGGTTAATCTTGAAAATGATCCATTTGTTGTTATC…	750	MRTLNIIFLNLCFITLVSLVSADLDAKEGRAIAECLDRFGGPTLENSQRLQRFRQWSDTYEEIPCFTNCYLNKMGEFYNETKGFNGPNVTKHFGSVIYEACKAKLVEGNNPCEVAYNGFHCMVNLENDPFVVIENMAGLNADAKMAMKDCLHKFDKFEWDKFSEYSSYPVKEPIPCYTRCFVEKLHLFNHRLRKWNTESMLEKLGFPEENANISGCLAMGQRRNRNSCAWMYREFVCFLMSRNTPKLEK	249
ChomObp29		tig00009699	69604	70094	-	ATGAAATTGCAAGTGACTTTAATTTTAGTGACGTTGACTCTGGTTTCCGCCAAATTCCAAATTCGTAGTAGTGAAGATGCCTTACAGGCTCATGCAGAATGTCGTGAGGAATATAATATACCCGATGAAATATATGAACAATATACTAATTATGAATTTCCCGATCATAAACGTACCAAATGTTATGTAAAATGTTGGGTAGAAAAAATGGGTTTGTTCAAGGAAAGAAAAGGATACGATGAAGAAGCTATTGTAGCACAATTTACCCATGAACATCCAAATTTCTTGGGAAATGTACGTCATGGTTTGGAAAAATGTATTGATCACAATGAGGCAGAATCGGATGTATGTACCTTTGCTCATCGTGTATTCTCTTGCTGGATTAAGATAAATCGTAAT…	429	MKLQVTLILVTLTLVSAKFQIRSSEDALQAHAECREEYNIPDEIYEQYTNYEFPDHKRTKCYVKCWVEKMGLFKERKGYDEEAIVAQFTHEHPNFLGNVRHGLEKCIDHNEAESDVCTFAHRVFSCWIKINRNAVRKILGTN	142
ChomObp30		tig00009699	74353	74459	-	ATGAAATTTCAAGTGGTTTTTATTGTAGTAACTCTGACACTGGTTTCAGCCAAATTTGAACTTCGCTCTAAAGAGGATGCTTTAGCAGCCCATGAGGAATGTCGTGAGGAATATAATGTGCCCGATGAGATTTATGAAAAATTTACCAACTATGATTTTCCCGAACATAAGAATACCAAGTGTTATGTGAAATGTTGGGTTGAAAAAATGGGAATTTTCGAACCAAGAAATGGTTATGATGAGAAGGCCATTGTAGCTCAATTTACTCATGAGAATCCTAAATTTTTGGCAAAAGTTCGTCATGGTTTGGAGAAGTGCATTGATCATAATGAATCTGAGTCAGATGTATGTACATTTGCTCATCGTGTATTCTCTTGCTGGATTAAGGTTAATCGTCAT…	429	MKFQVVFIVVTLTLVSAKFELRSKEDALAAHEECREEYNVPDEIYEKFTNYDFPEHKNTKCYVKCWVEKMGIFEPRNGYDEKAIVAQFTHENPKFLAKVRHGLEKCIDHNESESDVCTFAHRVFSCWIKVNRHIVRKTLGDN	142
ChomObp31		tig00009973	26074	26542	-	ATGAAATTCTATATTTTATTCATTGCTGCTGTTGTGATGGTCGCTCAAGTTAAGTGCGACATGAAAGAGGATTTCCATAAAGCTGATATGGCTTGTCGCGAGGAATCAAAAGTTTCAGAGGATGAATTGAAAACTTACTTTAAAGGCGAAATGAAAGAGGAGCCCAAGGATGCTCTTAAATGTCATTTGAAATGTTTAATGGAAAAACAGGGCCATTGGAAAAATGGTGCTTTCGATGAGAATGCAGCCATGAAATTTTTACAAGCCATACCTTCATTAAAGGATCAACAGGATGCCATTAATAAGGCCATGATGGACTGTAAAAGTAATAAGGGAGCCAATGAGTGTGATACTGCTTTTATGATTATAAAATGTATGGCTGAACATAAAGCTTCCATG…	405	MKFYILFIAAVVMVAQVKCDMKEDFHKADMACREESKVSEDELKTYFKGEMKEEPKDALKCHLKCLMEKQGHWKNGAFDENAAMKFLQAIPSLKDQQDAINKAMMDCKSNKGANECDTAFMIIKCMAEHKASMM	134
ChomObp32		tig00010029	338930	340848	+	ATGAAATTATCCTGGTTTATAGTTACAATAATTTTAGTACTTGTGATTTTAAAAACTAATAATGCAATGGAAATACCAGATCATCTGAAAAAGCATGCTAAAAAACTTCACAAACGTTGTCAAAGTCAAACGAATACACCAGATGAAGTTATAAGATCCAGTATGACAGGAGTATTGCCAAAAGATAGAAATTTCCAATGTTATATACATTGTTTATTCGATATAATAGGAGTAATGGATGAAAATAATTTAATACATATCAATAATTTACAACAAGTATTGCCAGAAGAAATGCATTCAATAATCACCAAATTATCAGAGGCATGTGGCACGAAAGAGGGCGAAGACAAATGTAATATTGCATTTAATACACTACAATGTTATGCCGATAATAATCCT…	438	MKLSWFIVTIILVLVILKTNNAMEIPDHLKKHAKKLHKRCQSQTNTPDEVIRSSMTGVLPKDRNFQCYIHCLFDIIGVMDENNLIHINNLQQVLPEEMHSIITKLSEACGTKEGEDKCNIAFNTLQCYADNNPLLITDQLEFLFD	145
ChomObp33		tig00010179	34776	35272	+	ATGAAAGCTTTTATTACTTTAGCTGTTGTTTGCTTAATTGCTGGAGCTTTTGCTGACCTTGAATTGACCGAAGAACAAAAGGCCAAGGTTAAGGTTCATTTCGATGAATGTGCTAAACAAGAAAAAGTCACTGAGGAAGAAGCTACCAAATTACGCAACAAGGATTATTCGAATCCCACACCTGGCATGAAATGTTTTGGAACCTGCTTCTTTGAAAAGATCGGTGCCTTAAAAGATGGTACTATCCAAGAATCTGTTGTTTTGGAAAAATTGTCTCCTCACTATAGCGAGGATAAGATTAAGGCTGCCATTGACAAGTGTAAGGTTATCAAGGGCGATGATCGTTGTGATACCGGTTTCAAAATCTTTGAATGTTTCGAAAAAGCTAAAGCCGAATTG…	408	MKAFITLAVVCLIAGAFADLELTEEQKAKVKVHFDECAKQEKVTEEEATKLRNKDYSNPTPGMKCFGTCFFEKIGALKDGTIQESVVLEKLSPHYSEDKIKAAIDKCKVIKGDDRCDTGFKIFECFEKAKAELGN	135
ChomObp34		tig00010179	45808	46311	-	ATGAAAGCTTTCATTACTTTAGCTGCTGTTTGCCTAATTGTTGGAGCTTTTGCCAATCCTCTCGAATTAAGTGAAGAACAAAAGGCCAAAGCTAAAGTTCATTTCGAAGAATGTGTTAAACAAGAAAATGTTTCCGAAGAAGATGCCACCCGATTGCGTAACAAGGACTTTGCCAACCCCACTCCTGCCATGAAATGTTTCGGTACTTGTTTCTTTGAAAAGGTCGGTACCTTGAAAGACAGTCAAGTTCAAGAAGATGTGGTTTTGCAAAAATTGGGTTCTTTGATTGGTGAGGAAAAGACTAAGACTGTTTTGAACAAATGCAAAGACATCAAGGGTGAAGATCGTTGTGATACCGGTTTCAAAATCTACGAATGTTTCGAAAGTTTTAAAACTGAA…	411	MKAFITLAAVCLIVGAFANPLELSEEQKAKAKVHFEECVKQENVSEEDATRLRNKDFANPTPAMKCFGTCFFEKVGTLKDSQVQEDVVLQKLGSLIGEEKTKTVLNKCKDIKGEDRCDTGFKIYECFESFKTELAA	136
ChomObp35		tig00010179	50095	50591	+	ATGAAAGCTTTTGTGACTTTAGCTCTTGTTTGCTTAATTGTTGGAGCTTTTGCCAATCCCCTCGAATTGAGTGATGAACAAAAGGCCAAAGTTAAGGTTCATTTCGAAGAATGTGTTAAACAAGAAAATGTTTCCGAAGAAGATGCCACCCGATTGCGTAACAAGGACTTTACCAATCCTACACCTGCCATGAAATGTTTCGGTACTTGCTTCTTTGAAAAGGTCGGTACCTTGAAAGACAGTCAAGTTCAAGAAGATGTTGTTTTGCAAAAATTGGGTTCTTTGATTGGTGAGGAAAAGACTAAGACTGTTTTGAACAAATGCAAGGATATTAAGGGTGAAGATCGTTGTGATACCGGCTTCAAAATCTATGAATGTTTCGAAAGTCTTAAAGCTGAA…	405	MKAFVTLALVCLIVGAFANPLELSDEQKAKVKVHFEECVKQENVSEEDATRLRNKDFTNPTPAMKCFGTCFFEKVGTLKDSQVQEDVVLQKLGSLIGEEKTKTVLNKCKDIKGEDRCDTGFKIYECFESLKAEL	134
ChomObp36		tig00010179	54471	54963	+	ATGAAAGTTTTCTTTACTTTAGCTGTTGTTTGCCTAATTGCTGGAACTTTTGCCAATCCCCTCGAATTGAGTGATGAACAAAAGGCCAAAGCTAAGGTTCATTTCGAAGAATGTGTTAAACAAGAAAATGTTTCCGAAGAAGATGCCACCCGATTGCGTAACAAAGACTTTGCCAATCCTTCTGAGGCCATGAAATGTTTCGGTACTTGTTTCTTTGAAAAGGTTGGTACCTTGAAGGACAGTCAAATTCAAGAAGATGTTGTTTTGCAAAAATTGGGTGCCTTGATTGGTGAAGAGAAGACTAAGACCGTTTTGGACAAATGCAAAGACATTAAGGGTGAAGATCGTTGTGATACCGGTTTCAAAATCTATGAATGTTTCGAAAGCTACAAAACTGAA…	411	MKVFFTLAVVCLIAGTFANPLELSDEQKAKAKVHFEECVKQENVSEEDATRLRNKDFANPSEAMKCFGTCFFEKVGTLKDSQIQEDVVLQKLGALIGEEKTKTVLDKCKDIKGEDRCDTGFKIYECFESYKTELAA	136
ChomObp37		tig00010179	56133	56711	-	ATGAAACTCATTATTATTTTAACTTTAATTTGCTTAATTGCAAATAGTTGTACTTTAGCGTTTGAATTAACAGAGGAACAAAAATCCAAAGCTAAAGAATACTTCCAGGAATGTATTCAAGAAGAAAATGTTTCCGAAGAAGATGCTGCTAAATTACATAAAAAAGATTTTGCTAATCCATCGCAGAATTTGAAATGTTTTGGTACCTGTTTCTTTGAAAAAATTGGCACATTGAAATCAAGTGTCGTTCAAGAAGATGTTGTTTTAGCTAAATTGGGCTCGATTTTGGGTGAAGATAAAACAAAGTCTATTTTGGAGAAATGCAAAGATATTAAGGGTGAGGATCGCTGTGATACTGGTTTTAAAATCTATGAATGTTTTGAAAGTACTAAGGCTCAA…	417	MKLIIILTLICLIANSCTLAFELTEEQKSKAKEYFQECIQEENVSEEDAAKLHKKDFANPSQNLKCFGTCFFEKIGTLKSSVVQEDVVLAKLGSILGEDKTKSILEKCKDIKGEDRCDTGFKIYECFESTKAQLTTTS	138
ChomObp38		tig00010179	71753	72367	-	ATGAAAAGAACATGTTTAATAATGACAACAACAGCAGAATTTGCAACAGTAACAAAAACAAATAAAGCCACAACTAAAATTACAACAAATTTAAAATTATTAAAAATGCAACAATTTATGTTTTTAATAATTTTAATTCTCATAATTAACTCAACTTTTGTTATCTCAAATTCGACCGATGAAGAAGCTATTGAAAAACGTGTTCATGAAATTCGTGAAAAATGCATAAAATCCTCTAAACTCACTAAAGAACAAGCAAAAACGATTTATCAGCATAAACTTTTTACCAAAGACACTACGGCAGCCAATACCCCCAAAGCGGTTCAATGTTATTGCACCTGTTATTTACATGAATTTGGTATTTTCATCAATGATAAGCCGAATGAGAAGTTCTTACGC…	546	MKRTCLIMTTTAEFATVTKTNKATTKITTNLKLLKMQQFMFLIILILIINSTFVISNSTDEEAIEKRVHEIREKCIKSSKLTKEQAKTIYQHKLFTKDTTAANTPKAVQCYCTCYLHEFGIFINDKPNEKFLRDNLPTLINDKKKADIVLDKCTKLEGKDKCAIGFNFLLCLIKETTLYVY	181
ChomObp39		tig00010179	72828	73318	+	ATGAAAACCATTATTGTTTCCCAATTAATCCTCTTGGTTGTGCTACTCAGCAGCTGCTATTGTCCAGCGGAAACTAATGCATCTGCTGAAGCTGTCAAAAAAGCCGCCGAGGAATGTATTAAGGAGGGAGGTTTAAGTGCTGACGAAACTAAACGCATTAAGGCCAATGAATTATTTAGTCCCAAATACAAGGAGATTTCAGAGAAATTACAATGTTTCTTGTTGTGTTGTTATAAGAAAATTGGTGTTATTGATGCCACTGGCAAACAAAAGGGTGCTGTTTTAATGGCCTATTTGGAGCATAGATTCTCTGATAAGAAGGCTAAAATTAAACCAGCTTTGGCTAAATGTGTTAACATTAAAACGTCAAATCCTTGTGAAGCTGTTTATGCTTTCGAA…	426	MKTIIVSQLILLVVLLSSCYCPAETNASAEAVKKAAEECIKEGGLSADETKRIKANELFSPKYKEISEKLQCFLLCCYKKIGVIDATGKQKGAVLMAYLEHRFSDKKAKIKPALAKCVNIKTSNPCEAVYAFEGCVLKNMT	141
ChomObp40		tig00010447	305744	306749	+	ATGTTAAAACGAATAAAATTAATTTTTCATTTAATGATCGTTGAAATCATTATTTTATTGATCCTCATTAAATCCAGTAATTCCTTACGATGTCGTAATGATGATGGTCCTTCGGATGGTGAATTAAAGCGAGTTGCCAGATCGTGTATGAGAAAATTTAGTGATAATGCTTTCTCTCATAAAACCCAACAACAACAGCAACAACAACAACAATCGGGGAGTCGATATAGTCAGAGAGTAATGAATAGAGAGAATTATGGTTACATTTATGAGGATACTGAGGACAGTAATGAAGAGGATTTTGAAGATCAATATGGAAATAACAATAATTTTAATAATAGAAATTATTATCGTCCACAAGGCGGTAATAATTATAATAATCATGAAAGAGGAAATAAT…	939	MLKRIKLIFHLMIVEIIILLILIKSSNSLRCRNDDGPSDGELKRVARSCMRKFSDNAFSHKTQQQQQQQQQSGSRYSQRVMNRENYGYIYEDTEDSNEEDFEDQYGNNNNFNNRNYYRPQGGNNYNNHERGNNYNGGGGGGVNSNDDRQRNRSRYQGNNYNNRTNNGNNNWNFSNQRNNNNMGSINFNNKANNGNNNNNNRNRGNSNNNNNNNQNNNSSDASCIVHCFFEEMHLLNNNNYPDRHKMLFILTKDIRDRELRNFYTGTIQECFRYLEIQKKRDACQFSKDLITCMTEYAKGNCDDWNEFNVMFN	312
ChomObp41	plusC	tig00001115	151008	152683	-	ATGTCATCCATTAATGTGGTACTAATGGTGGTTTTAGTGGCAGCTTTACTGCAAACTTCTTTAGCTGCCGGTGTAGATTGTAAAAAAGTACCTCCTGTGCAGGATCCAGTGACTTGTTGTTCTATTCCGGAATTAATTACGGAAGAAAATAAAGAGAACTGTAAAGAATTTTTAATCGATTCGAAATCGTCTTTTGTTCCTATGGCCAATGAGAAACCCTCGGGTAAGAGTGTAGCACCAAGTCCTGCTAGTCATCATGGTGATGATCATCATCATAATATACATCATGGTCCATTAATGCATTCGTGCTTTATGAATTGTGCTCTTAATGACACCGGTATTCTAGAGAATTATAAACTAAATACCGTTGCCCTTTCCACACAACTCCAAAACGTTCTA…	702	MSSINVVLMVVLVAALLQTSLAAGVDCKKVPPVQDPVTCCSIPELITEENKENCKEFLIDSKSSFVPMANEKPSGKSVAPSPASHHGDDHHHNIHHGPLMHSCFMNCALNDTGILENYKLNTVALSTQLQNVLNDTPDLIPILETSFKTCSAKMEKFHEKMQEKMKNRKLSTTPATMTTPYCPPVASHLMGCVFMETFINCPASVWNKTKECNELREHVKNCKPKYDSSEKKM	233
ChomObp42	plusC	tig00001115	156842	157718	+	ATGGATATTTTGAAAATTAAACTATTCGGACTTGTGTTTATAGTGGTCGGGTTTTTAAGCGTTAATGCTGAAGTGAATTGTAATGAACGGCCTCCCCATGTGGATTTCAAAAGCTGTTGTGATTTCTCGGATTTAGTATCGGATGATATAAAGGAAAAATGTGGCAAAGAAGTTGGTCCTCCTCGTGGACCTCATGGACCGCCATCTGAAGGACATCCTCCGGGACCACCTGGCCATCATAAGGGTCATCACCATGGACCTCATCCATGCTTCATTTCCTGTGCCCTCAATGAAACTGGCATTTTAGTGGACGATGAACTCCAGGAGGATAATTTAGCGAATTATTTGAATGAAGTTTTTGATGATTCGGAAAAAGTAGATTTTATAACCAACAAATTC…	678	MDILKIKLFGLVFIVVGFLSVNAEVNCNERPPHVDFKSCCDFSDLVSDDIKEKCGKEVGPPRGPHGPPSEGHPPGPPGHHKGHHHGPHPCFISCALNETGILVDDELQEDNLANYLNEVFDDSEKVDFITNKFQQCDELRKNFVPKMSPHKHGHGHGHHGHHHCGKGGMLMFCVFMESFKDCPESNWSNTDECNAAREHFIQCSPHGNNDANDEEELEEVDVEEI	225
ChomObp43	plusC	tig00001115	163034	163753	+	ATGATGGTTATTTTACAAATTAAACTCTTCGGTCCATTTTTTATATTGATCGGGCTGACAATAACAAATGCTGAAGTGGATTGCGATGAAGAACCTCCATCAGTGACTTTCAAAAGCTGCTGTGATATGCCCGATTTTGTGAAAAATGATATAAAATTTAAATGCTTCAAGGAAGGTGTGGTACCCAATGGACCTCATCCGTGTCTTAGTTCCTGCGTTTTTAATGAAAGTGGCATTTTAGTGGACAATGAACTTATGGAGAATAATTTAGCCACCTATTTAAATGATATTTATAATGACTCGGAAAAAGTTGAATTTTTAATAAAGAAATTTCAGTACTGTAATGAGTTAAGTAAAAAATCTACACCAAAAGAAACAGTTAATAGCGATGGCCTTCCA…	540	MMVILQIKLFGPFFILIGLTITNAEVDCDEEPPSVTFKSCCDMPDFVKNDIKFKCFKEGVVPNGPHPCLSSCVFNESGILVDNELMENNLATYLNDIYNDSEKVEFLIKKFQYCNELSKKSTPKETVNSDGLPRCGSTQSGILIHCVELETFKDCPDFNWSNTDDCNTVREHFTKCYKY	179
ChomObp44	plusC	tig00001115	165014	165719	+	ATGTTTTATTTTTCTAACAAAATTCGTGTAGTGATATTTTCCTATCTTTTTACACTAACATTGCAATATAATGCTACATTAAAAGAAAGGGAGTGTAATGGTATATCATCAGAGATGACCCAAGATTGTTGTCGATTACGAAATATATATACCAAAGAGGTTAAGGAAACTTGTAAAATTTTCATTCAAAATAGTAATCCTTTAGAGAATTATTTTATGCTGGGTTTGCAGGAAGAACATTTTTGCTATACATTATGTGCATTGAATGAAATGAAAATTTTAGAAAATGGTTCCTTAAATAAAGAAAACATGTTGATATACATTAAGGAAGCTTTACACGATACACCGGAAATGATTGCTATTGCTGCCAATTCCTTTATAAAATGTTTTGCAAATACT…	591	MFYFSNKIRVVIFSYLFTLTLQYNATLKERECNGISSEMTQDCCRLRNIYTKEVKETCKIFIQNSNPLENYFMLGLQEEHFCYTLCALNEMKILENGSLNKENMLIYIKEALHDTPEMIAIAANSFIKCFANTEDLRKQLIKPIEGFCSREAIFIIDCIYITTYMSCVGSAWSNTKECNNRRDYIRRCTPKEVLWN	196
ChomObp45	plusC	tig00001115	167503	168255	-	ATGTTATTTTTCTCCAGCACCATTTGTATAGTCGTTTTTTTAGGACTTATTGTTGAATCTTTACAATTTTATATAAAAATTAATGAAACCACCTGTACGGGCATATCGGCGGAACTAACACAAGATTGTTGCCGCTTAAAGAATATCTATTCCGAAAACGTTAAAGAAAAGTGTAAACGTTTTATTAAGAATACAAATCCGAATGAAAATTATTTTATGTTGGGCTTGACAGAGGAACATTATTGCTACACAAATTGTGCTTTGAATGAAATGAATATTTTAGATAATGGAGTTTTAAATAAGGAAAATTTATTATTGTATGTAAATGAAGCCCTTCATGATATACCACAAATGATATCTGTTGCAGAGGAATCTTTTACTGGTTGTTTTGGTGATATG…	588	MLFFSSTICIVVFLGLIVESLQFYIKINETTCTGISAELTQDCCRLKNIYSENVKEKCKRFIKNTNPNENYFMLGLTEEHYCYTNCALNEMNILDNGVLNKENLLLYVNEALHDIPQMISVAEESFTGCFGDMEDAKNDLLPTPKGFCSLKGILIINCVYMRTYKYCTGPAWSDTKECNDQRDFISNCLPPYVFW	195
ChomObp46	plusC	tig00001115	170502	171205	+	ATGTCCGTTTTCTCTAACAAAATTTCTATAACATTTTTATGGCTCATTGGTACAACAATACAAACTAATACATTATTAAATGGAAGAAATTGTGATGATATTTCATCCGAAAGGACACAATATTGTTGTGCTTTAGGAAATATTTATACCAAAAGTATTAAAAGACAATGTAAAGGTTTCATTAAGGACAGTAATCCTGAAGAGCATTTTTTTATGTTGGGTTTAGCAGAGGAAAATTATTGTTATACAAGTTGTGCTTTAAATGAAATGAACTTTTTTAAAAATGGTTCATTAAATGAGAGAAAAATGTGGGAGTATCTAAAAGAAGCCTTAAATGAAACACCGGAAATGATATCGGTTACAGCAGGAGCCTTTATAAAATGTTTTGTATATACAGAA…	579	MSVFSNKISITFLWLIGTTIQTNTLLNGRNCDDISSERTQYCCALGNIYTKSIKRQCKGFIKDSNPEEHFFMLGLAEENYCYTSCALNEMNFFKNGSLNERKMWEYLKEALNETPEMISVTAGAFIKCFVYTEINRKKIITQEGFCSAEAAHILDCVYTGTYMSCMGSAWNNTKECNEQRDYIGRCVARIAL	192
ChomObp47	plusC	tig00007841	40740	42497	+	ATGTTTAAGAAATACATTCTACTTGTTTTAGTACTTTATAATTTACCTTCAAATGAAGCTGATAATTGTTTAGATGATCCCGTTGTATTGGATGATCAATTTGTGGGCTGTTGTCGTGGAAGACCAAAGTATACTTCGGAACCTTGTATAGATGAATTATTTGCAAATGATACTTTCTCACCAGTGTGCCTTTTAAATTGTTTGTATAGAGAATATGATATATATAATGATTCTGATATCGATTTAACTGCTGTACAAGCTTTTTTGGATTCTCAAATTCCCGATGCTGATTTTAATTTAATGTTTATGAATGCTTTTGAAAGATGCAGCAAATTAGATAAAACATCCATAAAGAAAACGTTTAATTTTATTGAACTGAAAGGTAATGATTATGATTGT…	534	MFKKYILLVLVLYNLPSNEADNCLDDPVVLDDQFVGCCRGRPKYTSEPCIDELFANDTFSPVCLLNCLYREYDIYNDSDIDLTAVQAFLDSQIPDADFNLMFMNAFERCSKLDKTSIKKTFNFIELKGNDYDCDEYPQYVDICVWYHTVANCPESYATNDETCNDKKEWVNECLLKS	177
ChomObp48	plusC	tig00009964	241313	243704	-	ATGACGTTAAAATATAATAAAATTTACATTTTAATATTTTTAGTTTTGTATGATTTAAATTTAAGTGAAGCTGTCAATTGTTCGGGGGAACCGATGATGATAAATGAACATTTTGCTGGTTGTTGTCCTGGTCGACCTAAATATTATTCTATACCTTGTATGGATAAATTACGGGCTAATGGCACATTCTCATCAGAGTGTTATTTAAATTGCATGTATCGTGATAATGGTTTTTATGATGGCAGTACAATAGACATGTTGGCCCTGAAACAATTTTTGGATTCGCAAATCGCAGATGATACGTTTAAATTAGTGTATATGAAGGGTTTTGCAAGATGCAAAAAATTAGACAAAAACTCTATTAAGGAAAAATTCGAATTTATTACGATGGAAAATAAA…	543	MTLKYNKIYILIFLVLYDLNLSEAVNCSGEPMMINEHFAGCCPGRPKYYSIPCMDKLRANGTFSSECYLNCMYRDNGFYDGSTIDMLALKQFLDSQIADDTFKLVYMKGFARCKKLDKNSIKEKFEFITMENKLNCDIYPQQINICVWYYILANCPSSYAADDEYCYIKREWANECLLKS	180
ChomObp49	plusC	tig00010639	278558	277220	-	ATGAAAAAGAATTTTAATGTTGAATTTATTTATCTTTTTTCGGAATCCTTTCAGAAGAATCCTTTAGCGGCTGTTGCTGCTGCAACACCGGGTTCATTTAATTGTACGCAACCACCAACATTTGAAAATTTTGACATCGGCAAATGTTGTCGTATACCTGAGATCAATATGGGTGATGCAGTTGAAAAATGTCATAAACAAATAAAATCTTTTAAATCACATAATGACAAATATCCAGCATTTGCACATGTGTGTTATCCGGATTGTATTTATCGTGAAACGAATTCCCTTAAGGCTGATGGCGATATAAATATTGAAAATGTACAAAAGTTTTTGACAGCAAATATCGTAGAACGTGACAAGATGATTGTACCAACAATTGTTGAATCCTTTCGAGCA…	633	MKKNFNVEFIYLFSESFQKNPLAAVAAATPGSFNCTQPPTFENFDIGKCCRIPEINMGDAVEKCHKQIKSFKSHNDKYPAFAHVCYPDCIYRETNSLKADGDINIENVQKFLTANIVERDKMIVPTIVESFRACLTSIKQNMQAKGIKMFSKLSDLDCSPYTSMVYGCVNAETFLHCPPEMWKQNESSCNLARKFAQQCNPLPHVPIPVI	210
ChomObp50	plusC	tig00010656	240224	241135	+	ATGTTGAAGTTTGTAACAATTTTATTGGTTGCTGTCGTGGCTGCCAAGGCTTATGATTTTTCCGATTTTGATTATAATCAATTTCTGTTTGATGAATTCGAGTTATTAAACGAGGATGTAGCTTTATCACGTCAAAGACGTGATGCTGAAGTACCAGCGCCGGATAAGAAAGAATGTGGTGGTCGTCGTGGTGAAGGCAAAAAGGAATATACTTGCTGTGTGGGAGATAAATTCGATCACGAATACACTAAACAAATGAAAGAGATTAAGAAACAATGTGCCATGAAATATCGAGCAAATAATTCCGATGTTGAAAACTTTGATCCTTTCGATTGTGAGAAAATGTCCAGAATCAAACAATTGATCATTTGTGAAAGTGATTGTTTTGCTCGTGCTCTT…	777	MLKFVTILLVAVVAAKAYDFSDFDYNQFLFDEFELLNEDVALSRQRRDAEVPAPDKKECGGRRGEGKKEYTCCVGDKFDHEYTKQMKEIKKQCAMKYRANNSDVENFDPFDCEKMSRIKQLIICESDCFARALNMVDENGKLNREAILKRFAEHMVGQSDWKQAAYEGYVDKCLAKVEASSETKDQCSTAPMEFHHCIWGEFLSGCPADLRIDSHKCNKMRERHSAGTAGYLSKHLLHSFLKHGHEHRGHSAEQKESA	258
ChomObp51	plusC	tig00010656	244224	245088	+	ATGTTAAAATTTATATTAATTTTATTAGTTGTTGTGATGGTGGTTCAAGCTTTTGATTTTACGGATGTGGATTATGACCAGTTTTTATTCAATGAATTTGAATCGCTTAATGAGGATTTTGAGTTTTCACGCCATAAACGTGATGCTTATGAAGCATTTCCGGGACTGAAAGATAAATATTGCTGCAAGGGTGATAAACCGGAAATGGATTATATAATTGATATACCCTATATTAAACGAGATTGTGCCATTAAATATCAAATGAATAAGACCGATCTCAAAGAGTTCAATATTTTCGATTGTGAACAAATGTCTAAAGTAAAACAAGTTATAATTTCGAGAGTTAATTGTTTAGCTCGTTCTCTCAACATGATCGATGAGAATGATCAACTTAATCGT…	744	MLKFILILLVVVMVVQAFDFTDVDYDQFLFNEFESLNEDFEFSRHKRDAYEAFPGLKDKYCCKGDKPEMDYIIDIPYIKRDCAIKYQMNKTDLKEFNIFDCEQMSKVKQVIISRVNCLARSLNMIDENDQLNREGIVKHFAGILEGQSEWKLAAFEGYIDKCMAKVEALPKTNDQYSTAAMELHRCFRNELLNGCPADLRIDSSRCNRLRKTHRDEATNYISRRFINAIIRRSQIHCFNQVEEFESD	247
