# Supplementary material for: Genomic analyses of a livestock pest, the New World screwworm, find potential targets for genetic control programs
Source: Commun Biol. 2020 Aug 4;3:424. doi: 10.1038/s42003-020-01152-4 (PMC7403345; doi:10.1038/s42003-020-01152-4)
Supplement: Supplementary file 7 — Supplementary Data 5 [file 42003_2020_1152_MOESM7_ESM.xlsx]

## Sheet: 0-1h embryo 
Feature_ID	Female_Average	Mal_ Average	Pupae_Average	Larvae_Average	Embryo_6h_Average	Embryo_0h_Average	Blast Match	Drosophila expression
g922	0	0	0	0.14	4.87	970.16	hypothetical protein FF38_12096 [Lucilia cuprina]
g9098	0.41	0.27	0.15	0.14	3.96	525.35	UNKNOWN PREDICTED PROTEIN
g6918	11.17	8.36	5.56	2.85	18.95	485.86	UNKNOWN PREDICTED PROTEIN.
g20126	0	0	0	0	4.56	261.11	hypothetical protein FF38_12096 [Lucilia cuprina]
g10179	0.17	0.31	0	0.1	0.54	261.06	Elba3 Early boundary activity 3 [Drosophila melanogaster]	very high 2-4h embryo
g918	0.35	0	0	0.52	7.7	257.65	hypothetical protein FF38_12096 [Lucilia cuprina]
g13490	0.25	0.06	0.29	0.3	1.61	240.04	CG34137 [Drosophila melanogaster]	high 2-4h embryo
g13493	0.1	0.07	0.2	0.24	0.62	235.37	slam [Drosophila melanogaster]	very high 2-4h embryo
g13495	0.18	0	0.1	0.04	0.37	205.51	slam [Drosophila melanogaster]	very high 2-4h embryo
g13491	0.33	0.84	1.43	0.05	0.45	204.72	uncharacterized protein LOC101900565 [Musca domestica]
g7966	0.72	0.23	0.33	0.5	4.74	200.18	hypothetical protein FF38_12096 [Lucilia cuprina]
g18212	0	0.18	0	0.14	0.62	195.92	hypothetical protein FF38_12096 [Lucilia cuprina]
g20562	0.13	0.43	0.99	0.89	5.31	193.58	CG14014 [Drosophila melanogaster]	very high 2-4h embryo
g9774	32.59	12.59	7.84	2.62	9.07	173.38	hypothetical protein FF38_13821 [Lucilia cuprina]
g6449	0.17	0.41	0	0	0	167.91	halo [Drosophila melanogaster]	very high 2-4h embryo
g6451	0.15	0.2	0	0	0.56	165.94	halo [Drosophila melanogaster]	very high 2-4h embryo
g13498	0	0.28	0	0	0.3	148.53	slam [Drosophila melanogaster]	very high 2-4h embryo
g13497	0.08	0	0	0.08	0.36	145.58	slam [Drosophila melanogaster]	very high 2-4h embryo
g10180	0.12	0	0.07	0.06	1.18	139.3	Bsg25A Blastoderm-specific gene 25A [Drosophila melanogaster]	very high 2-4h embryo
g13494	0.05	0.03	0.1	0.08	0.06	130.49	slam [Drosophila melanogaster]	very high 2-4h embryo
g6450	0.17	0	0	0	0.18	127.74	halo [Drosophila melanogaster]	very high 2-4h embryo
g13492	0	0	0.09	0	0.31	125.69	slam [Drosophila melanogaster]	very high 2-4h embryo
g20563	0.27	0.18	1.25	1.2	2.67	120.56	CG18269 [Drosophila melanogaster]	mod 2-4 h embryo
g20134	0.19	0.18	0	0	0.41	120.47	hypothetical protein FF38_12096 [Lucilia cuprina]
g18832	0	0	0.15	0	0.22	118.99	uncharacterized protein LOC106623633 [Bactrocera oleae]
g14059	0	0	0.09	0	0.42	114.93	hypothetical protein FF38_07483 [Lucilia cuprina]
g20076	0	0	0	0.14	2.4	113.9	CG13711 [Drosophila melanogaster]	mod 2-4 h embryo
g20129	0	0	0	0	1.87	109.68	hypothetical protein FF38_12096 [Lucilia cuprina]
g4449	19.5	3.18	2	0.77	8.08	103.04	retn retained [Drosophila melanogaster]	very high 2-4 h embryo, high later embryo and adult female
g20127	0	0.4	0	0	0.42	98.63	hypothetical protein FF38_12096 [Lucilia cuprina]
g3970	17.43	3.48	9.12	4.52	7.97	95.54	Cyclin D [Drosophila melanogaster]	high 0-4h embryo, moderate later embryo and adult female
g18675	15.39	0.07	0	0	3.97	89.36	gd gastrulation-defective [Drosophila melanogaster]	low 0-4h embryo and adult female
g13499	0	0.06	0.03	0	0.08	89.31	slam [Drosophila melanogaster]	very high 2-4h embryo
g13500	0	0.25	0.13	0	0.57	84.81	slam [Drosophila melanogaster]	very high 2-4h embryo
g17423	0.11	0.21	0.12	0	0	84.79	CG13716 [Drosophila melanogaster]	low 0-4h embryo
g9756	0.19	1.51	0.41	0.21	1.39	81.82	scw screw [Drosophila melanogaster]	mod high 2-4h embryo
g930	0	0	0	0.18	1.11	78.02	hypothetical protein FF38_12096 [Lucilia cuprina]
g9842	0	0	0	0	0.22	77.58	hypothetical protein FF38_07483 [Lucilia cuprina]
g19921	0.05	0.05	0.05	0	0.52	77.49	zen zerknullt [Drosophila melanogaster]	high 2-4h embryo
g11395	0.19	0	0	0	2.07	74.6	CG13713 [Drosophila melanogaster]	high 2-4h embryo
g20123	0.18	0	0	0	3.39	72.76	hypothetical protein FF38_12096 [Lucilia cuprina]
g4644	10.28	6.03	4.77	3.59	2.26	70.69	CG6654 [Drosophila melanogaster]	moderate 0-12h embryo, low at later stages
g14906	7.58	1.7	5.72	1.24	5.39	62.03	smo smoothened [Drosophila melanogaster]	high 2-4h embryo, moderate later embryo and adult female. Low other stages
g613	0.19	0	0	0	1.24	54.4	hypothetical protein FF38_12096 [Lucilia cuprina]
g18215	0.19	0	0.2	0	1.04	54.21	hypothetical protein FF38_12096 [Lucilia cuprina]
g13265	12.68	7.35	6.36	2.75	3.68	53.54	Son or CG8273 [Drosophila melanogaster]	mod-high 0-2h embryo, low-moderate other stages
g3784	3.09	3.31	3.42	2.96	4.08	51.4	sno strawberry notch [Drosophila melanogaster]	low-moderate all stages
g915	0	0.2	0	0	0.83	50.79	hypothetical protein FF38_12096 [Lucilia cuprina]
g612	0	0	0	0	0	49.44	hypothetical protein FF38_12096 [Lucilia cuprina]
g119	8.78	4.56	3.6	1.44	2.37	48.44	Vps8 or CG10144 [Drosophila melanogaster]	moderate 0-14h embryo and adults, low other stages
g3785	3	3.14	2.6	2.03	2.22	46.83	sno strawberry notch [Drosophila melanogaster]	low-moderate all stages
g9655	0.08	0.08	0.05	0.11	1.44	46.72	gt giant [Drosophila melanogaster]	high 2-4h embryo
g14905	6.19	1.04	3.68	0.73	3.54	44.51	smo smoothened [Drosophila melanogaster]	high 2-4h embryo, moderate later embryo and adult female. Low other stages
g912	0.4	0	0	0.31	1.86	42.85	hypothetical protein FF38_12096 [Lucilia cuprina]
g13501	0.1	0	0	0	0	42.29	slam slow as molasses [Drosophila melanogaster]	very high 2-4h embryo
g19012	0.51	0.41	0.13	0.52	1.41	42.14	Elba2 Early boundary activity 2 [Drosophila melanogaster]	very high 0-4h embryo, high adult female
g20120	0.19	0	0	0	0	38.17	hypothetical protein FF38_12096
g614	0	0	0	0	0	37.88	hypothetical protein FF38_12096 [Lucilia cuprina]
g615	0	0	0	0	0	34.97	hypothetical protein FF38_12096 [Lucilia cuprina]
g15362	0	0	0.8	0	0	32.99	UNKNOWN PREDICTED PROTEIN
g9843	0	0	0	0	0	29.24	hypothetical protein FF38_07484 [Lucilia cuprina]
g14058	0	0.09	0	0	0	27.55	hypothetical protein FF38_07484 [Lucilia cuprina]
g2110	0.69	0.09	0	0	0.7	27.52	CG16815 [Drosophila melanogaster]	moderate high 2-4h embryo
g11393	0	0	0	0.36	0	25.32	CG13713 [Drosophila melanogaster]	high 2-4h embryo
g2109	0	0.09	0	0	0.97	25.02	CG16815 [Drosophila melanogaster]	moderate high 2-4h embryo
g11392	0	0	0	0	0	23.38	CG13713 [Drosophila melanogaster]	high 2-4h embryo
g16092	0.72	0.24	0.5	0	0.29	20.91	Tsen34 or CG33260 [Drosophila melanogaster]	very low all stages
g963	2.44	2.82	1.05	0.05	0.93	20.82	Hdac3 Histone deacetylase 3 [Drosophila melanogaster]	high 0-4h embryos, moderate other stages
g8291	0.51	0.38	0	0.13	0.53	19.88	alpha-Man-I alpha Mannosidase I [Drosophila melanogaster]	low to moderate all stages
g1185	0	0	0	0	0	16.9	fd19B forkhead domain 19B [Drosophila melanogaster]	low 0-4h embryo

## Sheet: 6h embryo
Feature_ID	Description (E-value)	Description	Embryo_0h_Average	Embryo_6h_Average	Larvae_Average	Pupae_Average	Male_ Average	Female_Average
g988	CG13362 [Drosophila melanogaster]	MATCH TO: CG13362 [Drosophila melanogaster]	0.21	150.93	0	0.06	0.19	0.05
g9867	NA	MATCH TO: GI:906466447 hypothetical protein FF38_03427 [Lucilia cuprina]	0.15	352.14	0.35	0.24	0.89	0.13
g9799	CG32679 [Drosophila melanogaster]	MATCH TO: CG32679 [Drosophila melanogaster]	0	151	0.12	0	1.33	0.63
g9796	antigen 5-related 2 [Drosophila melanogaster]	MATCH TO: Ag5r2 Antigen 5-related 2 [Drosophila melanogaster]	6.03	354.49	0	0.26	6.02	0.67
g9795	CG32679 [Drosophila melanogaster]	MATCH TO: CG32679 [Drosophila melanogaster]	2.93	164.78	0.31	0	3.01	0
g8785	NA	MATCH TO: GI:906472335 hypothetical protein FF38_00508, partial [Lucilia cuprina]	1.22	1428.37	0.34	0.73	1.06	0.59
g8646	Toll-6, isoform A [Drosophila melanogaster]	MATCH TO: Toll-6 Toll-6 [Drosophila melanogaster]	1.54	16.3	0.06	0.37	0.26	0.43
g8036	CG30080, isoform A [Drosophila melanogaster]	MATCH TO: CG30080 [Drosophila melanogaster]	0	16.3	0	0	0.17	0
g7811	pipe, isoform D [Drosophila melanogaster]	MATCH TO: pip pipe [Drosophila melanogaster]	0.04	22.99	0.28	0.55	0.16	0.06
g7308	CG1986, isoform A [Drosophila melanogaster]	MATCH TO: CG1986 [Drosophila melanogaster]	0	22.35	0	0.06	0.1	0.06
g6508	CG2812 [Drosophila melanogaster]	MATCH TO: CG2812 [Drosophila melanogaster]	5.15	49.88	0.7	3.44	2.79	2.56
g641	enhancer of split mgamma, helix-loop-helix [Drosophila melanogaster]	MATCH TO: E(spl)mgamma-HLH Enhancer of split mgamma, helix-loop-helix [Drosophila melanogaster]	1.08	81.78	0	1.33	0.18	0.42
g6070	target of poxn [Drosophila melanogaster]	MATCH TO: tap target of Poxn [Drosophila melanogaster]	0.08	22.78	0.45	0.79	0.09	0.04
g5347	Lcp65Af [Drosophila melanogaster]	MATCH TO: Lcp65Af Lcp65Af [Drosophila melanogaster]	0	39.4	0.15	0	3.7	0
g5230	NA	MATCH TO: GI:906468928 hypothetical protein FF38_00381, partial [Lucilia cuprina]	0.11	21.24	0	0	0	0.21
g5229	castor, isoform A [Drosophila melanogaster]	MATCH TO: cas castor [Drosophila melanogaster]	0.55	41.71	0.35	0.2	0.06	0.08
g2397	CG2962 [Drosophila melanogaster]	MATCH TO: GI:906463752 hypothetical protein FF38_10405 [Lucilia cuprina]	0.17	546.76	0.42	0.35	0.21	0.15
g2396	interaction partner of Dnmt2, isoform A [Drosophila melanogaster]	MATCH TO: Ipod Interaction partner of Dnmt2 [Drosophila melanogaster]	0.06	524.04	0.04	0.25	0.13	0.05
g2328	ribbon, isoform A [Drosophila melanogaster]	MATCH TO: rib ribbon [Drosophila melanogaster]	6.49	89.99	0.06	1.22	11.06	0.05
g2313	CG6337, isoform A [Drosophila melanogaster]	MATCH TO: CG6337 [Drosophila melanogaster]	0.23	288.11	0.08	0.18	0.12	0.1
g20702	CG30089, isoform A [Drosophila melanogaster]	MATCH TO: CG30089 [Drosophila melanogaster]	4.12	35.83	0.55	1.39	0.54	0.89
g20263	NA	MATCH TO: GI:906459061 hypothetical protein FF38_00692 [Lucilia cuprina]	0	35.81	0	0	0.14	0
g20262	CG42342, isoform R [Drosophila melanogaster]	MATCH TO: CG42342 [Drosophila melanogaster]	0.22	285.81	0	0.12	0.27	0.12
g20261	CG42342, isoform R [Drosophila melanogaster]	MATCH TO: CG42342 [Drosophila melanogaster]	0.1	346.88	0.04	0.05	0	0
g19879	TweedleL, isoform B [Drosophila melanogaster]	MATCH TO: TwdlM TweedleM [Drosophila melanogaster]	0.11	17.38	0	0.06	0.11	0
g19876	TweedleD [Drosophila melanogaster]	MATCH TO: TwdlD TweedleD [Drosophila melanogaster]	0.17	287.58	0.06	0.22	0	0.22
g19603	NA	MATCH TO: GI:906468984 hypothetical protein FF38_13504 [Lucilia cuprina]	0.26	101.1	0.02	0.54	0.17	0
g19182	CG17780, isoform A [Drosophila melanogaster]	MATCH TO: CG17780 [Drosophila melanogaster]	0	48.71	0	0.55	0.52	0
g19035	twin of m4 [Drosophila melanogaster]	MATCH TO: Tom Twin of m4 [Drosophila melanogaster]	102.85	596.62	11.52	34.68	2.65	1.22
g19032	ocho, isoform B [Drosophila melanogaster]	MATCH TO: Ocho Ocho [Drosophila melanogaster]	7.57	241.05	3.36	12.7	0.11	0.11
g19031	juvenile hormone acid methyltransferase, isoform A [Drosophila melanogaster]	MATCH TO: jhamt juvenile hormone acid methyltransferase [Drosophila melanogaster]	0	203.7	0.19	0	5.89	3.84
g18730	NA	MATCH TO: CG15731 [Drosophila melanogaster]	1.78	128.35	0.07	0.41	0.04	0.98
g18682	NA	MATCH TO: CG15570 [Drosophila melanogaster]	0	38.61	0	0	0	0
g18680	NA	MATCH TO: CG15570 [Drosophila melanogaster]	0.1	11.43	0	0	0	0
g18678	NA	MATCH TO: CG15570 [Drosophila melanogaster]	0	22.43	0	0	0	0
g18618	NA	MATCH TO: GI:906472380 hypothetical protein FF38_03092 [Lucilia cuprina]	0	50.97	0.03	0	0	0.04
g18345	doublesex cognate 73A [Drosophila melanogaster]	MATCH TO: dsx-c73A doublesex cognate 73A [Drosophila melanogaster]	0.07	26.77	0.06	0.63	0.09	0.08
g17003	NA	MATCH TO: GI:906472335 hypothetical protein FF38_00508, partial [Lucilia cuprina]	0.27	411.55	0.06	0.17	0.46	0.32
g17002	NA	MATCH TO: GI:906461860 hypothetical protein FF38_13377 [Lucilia cuprina]	1.54	2182.31	0.41	0.78	0.16	0.8
g17000	NA	MATCH TO: GI:906461860 hypothetical protein FF38_13377 [Lucilia cuprina]	0.08	769.73	0.57	0.44	0.43	0.23
g16999	NA	MATCH TO: GI:906472332 hypothetical protein FF38_00507 [Lucilia cuprina]	0.66	2428.63	0.11	0.75	0.61	0.45
g16997	NA	MATCH TO: GI:906472335 hypothetical protein FF38_00508, partial [Lucilia cuprina]	0.69	1229.43	0.13	0.52	0.57	0.31
g16885	optic ganglion reduced, isoform B [Drosophila melanogaster]	MATCH TO: ogre optic ganglion reduced [Drosophila melanogaster]	60.57	687.59	10.9	46.79	42.76	37.78
g16835	enhancer of split mgamma, helix-loop-helix [Drosophila melanogaster]	MATCH TO: E(spl)mgamma-HLH Enhancer of split mgamma, helix-loop-helix [Drosophila melanogaster]	1.65	86.85	0.39	1.65	0	0.56
g16827	enhancer of split m5, helix-loop-helix [Drosophila melanogaster]	MATCH TO: E(spl)m5-HLH Enhancer of split m5, helix-loop-helix [Drosophila melanogaster]	3.44	242.79	0.43	4.03	0.1	0.28
g1669	sanpodo [Drosophila melanogaster]	MATCH TO: spdo sanpodo [Drosophila melanogaster]	0.61	39.92	0.83	2.71	0.31	0.25
g1667	prolyl-4-hydroxylase-alpha SG2 [Drosophila melanogaster]	MATCH TO: PH4alphaSG2 prolyl-4-hydroxylase-alpha SG2 [Drosophila melanogaster]	0.14	60.29	0.53	0.35	5.29	2.74
g1643	prophenoloxidase 2 [Drosophila melanogaster]	MATCH TO: PPO2 Prophenoloxidase 2 [Drosophila melanogaster]	0.17	157.14	0.12	0.24	0.03	0.1
g1642	prophenoloxidase 2 [Drosophila melanogaster]	MATCH TO: PPO2 Prophenoloxidase 2 [Drosophila melanogaster]	0.16	134.89	0	0.06	0.03	0.08
g1641	prophenoloxidase 2 [Drosophila melanogaster]	MATCH TO: PPO2 Prophenoloxidase 2 [Drosophila melanogaster]	0	73.4	0	0.17	0	0.37
g1640	prophenoloxidase 2 [Drosophila melanogaster]	MATCH TO: PPO2 Prophenoloxidase 2 [Drosophila melanogaster]	0.1	32.79	0	0.07	0.13	0.03
g1639	prophenoloxidase 2 [Drosophila melanogaster]	MATCH TO: PPO2 Prophenoloxidase 2 [Drosophila melanogaster]	0.07	29.23	0	0.03	0	0
g16120	yellow-e3 [Drosophila melanogaster]	MATCH TO: yellow-e3 yellow-e3 [Drosophila melanogaster]	0.3	37.1	0.35	0.3	0.05	0.04
g15998	NA	MATCH TO: GI:906471698 hypothetical protein FF38_00463 [Lucilia cuprina]	0.15	1250.45	0.05	0.4	0.23	0.43
g15737	NA	MATCH TO: CG42342 [Drosophila melanogaster]	0.24	91.46	0	0.9	0	0
g15736	NA	MATCH TO: Cg25C Collagen type IV [Drosophila melanogaster]	0.22	130.58	0.08	0	0.41	0.22
g15735	NA	MATCH TO: vkg viking [Drosophila melanogaster]	0.12	143.89	0	0	3.17	1.28
g15732	NA	UNKNOWN PREDICTED PROTEIN	0.42	404.19	0.14	0.29	0	0.27
g15494	Odorant-binding protein 99a, isoform A [Drosophila melanogaster]	MATCH TO: Obp99a Odorant-binding protein 99a [Drosophila melanogaster]	647.54	12819	10.53	80.48	6.64	9.93
g15379	NA	UNKNOWN PREDICTED PROTEIN	0	153.93	0	0.58	0.1	0
g14521	Lcp65Af [Drosophila melanogaster]	MATCH TO: Lcp65Af Lcp65Af [Drosophila melanogaster]	0.18	35.18	0.4	0	2.38	0
g14498	partner of paired, isoform A [Drosophila melanogaster]	MATCH TO: CG9316 [Drosophila melanogaster]	0.57	46.55	0.45	0.46	5.55	0.11
g14441	cuticular protein 67Fb [Drosophila melanogaster]	MATCH TO: Cpr67Fb Cuticular protein 67Fb [Drosophila melanogaster]	0	26.02	0	0	0	0
g14389	CG6310 [Drosophila melanogaster]	MATCH TO: CG6310 [Drosophila melanogaster]	4.75	80.61	1.3	3.8	8.33	7.23
g14211	phyllopod [Drosophila melanogaster]	MATCH TO: phyl phyllopod [Drosophila melanogaster]	4.6	44.11	0.12	2.26	1.53	0.91
g13978	partner of paired, isoform A [Drosophila melanogaster]	MATCH TO: CG9316 [Drosophila melanogaster]	0.19	16.13	0.06	0.06	1.31	0
g13854	trynity, isoform F [Drosophila melanogaster]	MATCH TO: tyn trynity [Drosophila melanogaster]	0.18	73.51	0.14	1.68	0.11	0.08
g13654	TweedleQ [Drosophila melanogaster]	MATCH TO: TwdlQ TweedleQ [Drosophila melanogaster]	0.55	1308.23	0.73	5.52	0.87	0.3
g13653	TweedleD [Drosophila melanogaster]	MATCH TO: TwdlD TweedleD [Drosophila melanogaster]	0.25	637.78	0.14	0.31	0.35	0.23
g13651	TweedleF [Drosophila melanogaster]	MATCH TO: TwdlF TweedleF [Drosophila melanogaster]	0.29	1161.71	0.18	1.17	0.61	0.37
g13650	TweedleF [Drosophila melanogaster]	MATCH TO: TwdlF TweedleF [Drosophila melanogaster]	0.3	949.91	0.3	0.32	0.3	0.63
g13647	TweedleV [Drosophila melanogaster]	MATCH TO: TwdlV TweedleV [Drosophila melanogaster]	0.4	85.6	0	0	0	0
g13646	TweedleV [Drosophila melanogaster]	MATCH TO: TwdlV TweedleV [Drosophila melanogaster]	0.28	244.7	0.42	1.75	0.13	0.2
g13607	lin-28 [Drosophila melanogaster]	MATCH TO: lin-28 lin-28 [Drosophila melanogaster]	0.66	95.19	0	0.08	0	0
g13160	antigen 5-related, isoform A [Drosophila melanogaster]	MATCH TO: Ag5r Antigen 5-related [Drosophila melanogaster]	0.28	343.99	0	0.15	1.11	2.35
g13159	antigen 5-related 2 [Drosophila melanogaster]	MATCH TO: Ag5r2 Antigen 5-related 2 [Drosophila melanogaster]	0.07	125.46	0	0	0	0.07
g13131	commissureless, isoform A [Drosophila melanogaster]	MATCH TO: comm commissureless [Drosophila melanogaster]	6.03	28.41	0.38	1.36	0.94	0.1
g12341	zydeco, isoform G [Drosophila melanogaster]	MATCH TO: zyd zydeco [Drosophila melanogaster]	31.98	91.94	0.09	0.24	0.2	0.23
g11881	nyobe, isoform D [Drosophila melanogaster]	MATCH TO: nyo nyobe [Drosophila melanogaster]	0.1	124.37	0.43	1.27	0.2	0.07
g10950	NA	MATCH TO: CG16886 [Drosophila melanogaster]	0.08	58.8	0	0.07	0.2	0.14
g10813	cuticular protein 67Fb [Drosophila melanogaster]	MATCH TO: Cpr67Fb Cuticular protein 67Fb [Drosophila melanogaster]	0.15	23.07	0	0	0.28	0
g10698	NA	MATCH TO: GI:906457384 hypothetical protein FF38_11245 [Lucilia cuprina]	0.64	1538.55	0.37	0.21	0.11	0.88
g1068	CG2310, isoform B [Drosophila melanogaster]	MATCH TO: CG2310 [Drosophila melanogaster]	0.75	134.76	4.98	6.05	10.41	6.69
g10369	CG6520, isoform A [Drosophila melanogaster]	MATCH TO: insb insensible [Drosophila melanogaster]	0.31	34.62	0.73	2.37	0.71	0.85

## Sheet: 3rd instar larvae
Feature_ID			Embryo_0h_Average	Embryo_6h_Average	Larvae_Average	Pupae_Average	Male_ Average	Female_Average
g9672	Cyp4d14, isoform B [Drosophila melanogaster]	MATCH TO: Cyp4d2 Cytochrome P450-4d2 [Drosophila melanogaster]	0	0.03	17.36	1.62	0.29	0.79
g9637	CG1304 [Drosophila melanogaster]	MATCH TO: CG1304 [Drosophila melanogaster]	0.53	24.21	428.37	0.68	167.29	93.94
g9636	CG9673, isoform A [Drosophila melanogaster]	MATCH TO: CG9673 [Drosophila melanogaster]	0.22	26.67	356.35	0.86	108.66	51.53
g9633	CG1304 [Drosophila melanogaster]	MATCH TO: CG1304 [Drosophila melanogaster]	0	15.36	101.74	0.07	41.74	33.1
g9627	CG17636, isoform B [Drosophila melanogaster]	MATCH TO: CG17636 [Drosophila melanogaster]	0.09	2.01	15.76	2.48	1.85	1.44
g9626	CG17636, isoform A [Drosophila melanogaster]	MATCH TO: CG17636 [Drosophila melanogaster]	0	1.62	10.42	0.66	0.11	0.15
g9217	gustatory receptor 64c, isoform A [Drosophila melanogaster]	MATCH TO: Gr64c Gustatory receptor 64c [Drosophila melanogaster]	0.09	0	15.07	0.45	3.09	0.04
g9069	CG7715 [Drosophila melanogaster]	MATCH TO: CG7715 [Drosophila melanogaster]	0.52	65.83	636.77	1.01	3.52	0.32
g9065	NA	MATCH TO: CG14302 [Drosophila melanogaster]	0.51	48.04	523.76	4.18	0	0.46
g9000	collapsin response mediator protein, isoform E [Drosophila melanogaster]	MATCH TO: CRMP Collapsin Response Mediator Protein [Drosophila melanogaster]	0.5	31.34	217.73	53.3	38.58	75.45
g8875	CG31148 [Drosophila melanogaster]	MATCH TO: CG31148 [Drosophila melanogaster]	0.03	0.45	30.22	0.14	0.7	0.62
g8835	Niemann-Pick type C-2f [Drosophila melanogaster]	MATCH TO: Npc2f Niemann-Pick type C-2f [Drosophila melanogaster]	1	1.68	100.07	6.61	11.11	7.14
g8782	NA	MATCH TO: GI:906472035 hypothetical protein FF38_06620 [Lucilia cuprina]	0	4.15	44.71	11.63	3.59	2.08
g875	NA	MATCH TO: GI:1048051171 PREDICTED: uncharacterized protein LOC108369973 [Rhagoletis zephyria]	0.27	1.22	108.77	1.79	2.17	3.29
g8547	CG34316 [Drosophila melanogaster]	MATCH TO: CG34316 [Drosophila melanogaster]	0	0.09	18.44	1.78	4.51	1.35
g8431	NA	UNKNOWN PREDICTED PROTEIN	0	0.31	34.34	0	0.28	0.24
g8147	CG31321 [Drosophila melanogaster]	MATCH TO: CG31321 [Drosophila melanogaster]	0	1.02	6.65	0.32	2.11	1
g8099	CG8629 [Drosophila melanogaster]	MATCH TO: CG8629 [Drosophila melanogaster]	0	0.42	234.15	0.2	97.66	67.1
g8094	CG32023 [Drosophila melanogaster]	MATCH TO: CG32023 [Drosophila melanogaster]	0.23	44.62	374.59	4.11	2.5	1.05
g8093	CG34426 [Drosophila melanogaster]	MATCH TO: CG34426 [Drosophila melanogaster]	0.07	12.77	141.68	1.08	0.64	0.41
g8086	Lcp65Ac [Drosophila melanogaster]	MATCH TO: Lcp65Ac Lcp65Ac [Drosophila melanogaster]	1.44	2.75	8596.57	6.36	2.01	1.15
g8085	Lcp65Ac [Drosophila melanogaster]	MATCH TO: Lcp65Ab2 Lcp65Ab2 [Drosophila melanogaster]	0	0.89	182.65	0.53	0	0
g8084	Lcp65Ab2 [Drosophila melanogaster]	MATCH TO: Lcp65Ab2 Lcp65Ab2 [Drosophila melanogaster]	7.51	7.27	28289.8	38.33	8.7	5.23
g8083	Lcp65Ab2 [Drosophila melanogaster]	MATCH TO: Lcp65Ab2 Lcp65Ab2 [Drosophila melanogaster]	8.9	7.83	29616.8	13.18	6.94	4.98
g8082	Lcp65Ab2 [Drosophila melanogaster]	MATCH TO: Lcp65Ab2 Lcp65Ab2 [Drosophila melanogaster]	1.42	2.27	7469.4	4.03	2.07	3.47
g7874	CG34215 [Drosophila melanogaster]	MATCH TO: CG34215 [Drosophila melanogaster]	0	0	185.95	64.97	91.26	70.5
g783	cuticular protein 11B, isoform A [Drosophila melanogaster]	MATCH TO: Cpr11B Cuticular protein 11B [Drosophila melanogaster]	0	0.43	10.77	0.16	0.08	0.15
g7800	CG11162 [Drosophila melanogaster]	MATCH TO: CG11162 [Drosophila melanogaster]	0.13	14.19	99.4	8.08	13.38	19.43
g7491	NA	MATCH TO: GI:906466072 hypothetical protein FF38_05094 [Lucilia cuprina]	0	2.11	19.62	1.18	0.23	0
g7451	Fat body protein 2, isoform A [Drosophila melanogaster]	MATCH TO: Fbp2 Fat body protein 2 [Drosophila melanogaster]	3.65	2.8	6961.15	2883.51	1.93	1.9
g7295	CG3106, isoform A [Drosophila melanogaster]	MATCH TO: CG3106 [Drosophila melanogaster]	1.74	8.63	114.43	3.36	43.66	20.98
g7163	CG10154, isoform A [Drosophila melanogaster]	MATCH TO: CG10154 [Drosophila melanogaster]	0	0	22.37	0	1.88	1.16
g7067	NA	MATCH TO: dom domino [Drosophila melanogaster]	0.13	0.92	402.91	0.24	0.53	0
g6992	CG34215 [Drosophila melanogaster]	MATCH TO: CG34215 [Drosophila melanogaster]	0.4	0.98	2684.81	776.64	22.6	14.93
g6940	troponin C at 73F, isoform A [Drosophila melanogaster]	MATCH TO: TpnC73F Troponin C at 73F [Drosophila melanogaster]	0.48	1.89	1723.26	206.58	246.32	136.89
g6939	CG18088, isoform A [Drosophila melanogaster]	MATCH TO: CG18088 [Drosophila melanogaster]	0	0.08	7.45	0.07	1.59	0.11
g6895	CG9521 [Drosophila melanogaster]	MATCH TO: CG9521 [Drosophila melanogaster]	0.04	0.18	8.91	0.03	0.03	0.03
g6878	CG9509, isoform A [Drosophila melanogaster]	MATCH TO: CG9509 [Drosophila melanogaster]	0.88	3.05	203.15	83.06	9.07	7.97
g6877	CG9509, isoform A [Drosophila melanogaster]	MATCH TO: CG9509 [Drosophila melanogaster]	0.69	2.73	163.69	56.14	6.41	9.14
g6774	CG11911 [Drosophila melanogaster]	MATCH TO: CG11911 [Drosophila melanogaster]	0.37	2.38	734.73	6.52	0.94	5.62
g6770	CG11911 [Drosophila melanogaster]	MATCH TO: CG11911 [Drosophila melanogaster]	0.14	0.11	48.68	0.48	1.19	19.97
g6746	CG32024 [Drosophila melanogaster]	MATCH TO: CG32024 [Drosophila melanogaster]	0	0.79	32.3	0	0	0
g6649	larval serum protein 1 beta, isoform A [Drosophila melanogaster]	MATCH TO: Lsp1gamma Larval serum protein 1 gamma [Drosophila melanogaster]	5.34	4.74	16291.1	2963.85	6	73.03
g6647	larval serum protein 1 beta, isoform A [Drosophila melanogaster]	MATCH TO: Lsp1alpha Larval serum protein 1 alpha [Drosophila melanogaster]	4.75	3.95	14394.1	947.13	4.45	2.2
g6644	larval serum protein 1 alpha [Drosophila melanogaster]	MATCH TO: Lsp1alpha Larval serum protein 1 alpha [Drosophila melanogaster]	1.74	4.13	8392.92	584.08	2.79	11.7
g6642	larval serum protein 1 alpha [Drosophila melanogaster]	MATCH TO: Lsp1alpha Larval serum protein 1 alpha [Drosophila melanogaster]	5.78	3.88	14756.3	4286.6	8.9	56.35
g6641	larval serum protein 1 gamma [Drosophila melanogaster]	MATCH TO: Lsp1gamma Larval serum protein 1 gamma [Drosophila melanogaster]	2.64	2.62	7636.03	1688.11	4.65	42.75
g6640	larval serum protein 1 beta, isoform A [Drosophila melanogaster]	MATCH TO: Lsp1beta Larval serum protein 1 beta [Drosophila melanogaster]	0.45	0.58	2224.94	297.93	0.7	2.17
g6639	larval serum protein 1 beta, isoform A [Drosophila melanogaster]	MATCH TO: Lsp1gamma Larval serum protein 1 gamma [Drosophila melanogaster]	4.3	5.25	14809.3	2538.17	5.73	9.16
g6638	larval serum protein 1 gamma [Drosophila melanogaster]	MATCH TO: Lsp1gamma Larval serum protein 1 gamma [Drosophila melanogaster]	6.48	6.52	18205	5406.65	8.45	16.75
g6637	larval serum protein 1 gamma [Drosophila melanogaster]	MATCH TO: Lsp1gamma Larval serum protein 1 gamma [Drosophila melanogaster]	3.77	4.55	11917.8	2401.22	4.56	15.59
g662	CG9444, isoform A [Drosophila melanogaster]	MATCH TO: CG9444 [Drosophila melanogaster]	1.88	2.51	74.29	32.5	8.08	8.31
g6491	zetaTrypsin [Drosophila melanogaster]	MATCH TO: zetaTry zetaTrypsin [Drosophila melanogaster]	0.4	0.9	267.25	2.19	14.43	7.06
g6326	NA	UNKNOWN PREDICTED PROTEIN	0.25	0.37	685.49	0.86	0.15	0.13
g6323	NA	UNKNOWN PREDICTED PROTEIN	4.64	4.74	19243.4	10.51	5.39	2.97
g6178	NA	MATCH TO: CG32603 [Drosophila melanogaster]	0	0	162.13	0.31	0	0
g6177	CG32603 [Drosophila melanogaster]	MATCH TO: CG32603 [Drosophila melanogaster]	0	0	36.97	0.13	0	0
g6176	CG32603 [Drosophila melanogaster]	MATCH TO: CG32603 [Drosophila melanogaster]	0	0.08	121.75	12.39	0	0
g6119	sulfotransferase 1 [Drosophila melanogaster]	MATCH TO: St1 Sulfotransferase 1 [Drosophila melanogaster]	0.29	40.39	400.81	57.38	44.78	31.01
g6118	sulfotransferase 1 [Drosophila melanogaster]	MATCH TO: St1 Sulfotransferase 1 [Drosophila melanogaster]	0	2.02	19.11	0.06	6.43	4.36
g5952	CG42807, isoform B [Drosophila melanogaster]	MATCH TO: CG42807 [Drosophila melanogaster]	0.12	0.35	68.25	4.03	15.88	32.97
g5841	NA	MATCH TO: GI:906470242 hypothetical protein FF38_01602 [Lucilia cuprina]	0	0.54	94.21	42.84	29.92	8.6
g5837	NA	MATCH TO: GI:906470242 hypothetical protein FF38_01602 [Lucilia cuprina]	0.43	0.52	12.64	1.82	0	0.41
g5834	NA	MATCH TO: GI:906470266 hypothetical protein FF38_01593 [Lucilia cuprina]	4.67	0.83	23.79	7.81	4.92	2.91
g5587	jonah 65Aiv [Drosophila melanogaster]	MATCH TO: Jon65Aiv Jonah 65Aiv [Drosophila melanogaster]	0.33	0.38	1023.29	1.95	290.07	158.92
g5585	jonah 65Aiv [Drosophila melanogaster]	MATCH TO: Jon65Aiv Jonah 65Aiv [Drosophila melanogaster]	0.34	0.6	1515.66	2.21	0.16	0.2
g5584	jonah 65Aiv [Drosophila melanogaster]	MATCH TO: Jon65Aiv Jonah 65Aiv [Drosophila melanogaster]	0	0	63.29	0.12	0	0
g5468	CG9505 [Drosophila melanogaster]	MATCH TO: CG9505 [Drosophila melanogaster]	0	0	67.19	5.4	0.03	0.73
g5460	jonah 65Aiv [Drosophila melanogaster]	MATCH TO: Jon65Aiv Jonah 65Aiv [Drosophila melanogaster]	0	0.16	68.7	0.08	8.02	6.45
g5189	NA	MATCH TO: GI:906465452 hypothetical protein FF38_12691 [Lucilia cuprina]	0.3	0.17	895.4	169.02	0.3	0.25
g5187	NA	MATCH TO: GI:906465470 hypothetical protein FF38_12671 [Lucilia cuprina]	1.12	1.45	5624.99	709.01	0.89	1.64
g5027	CG6403, isoform A [Drosophila melanogaster]	MATCH TO: CG6403 [Drosophila melanogaster]	0.11	12.51	54.67	13.69	0.81	0.33
g500	alpha-Esterase-8 [Drosophila melanogaster]	MATCH TO: alpha-Est8 alpha-Esterase-8 [Drosophila melanogaster]	0.27	1.7	28.52	8.13	12.26	13.51
g4955	CG9360 [Drosophila melanogaster]	MATCH TO: CG9360 [Drosophila melanogaster]	0.07	0.55	9.2	0.08	2.09	0.79
g479	CG2641 [Drosophila melanogaster]	MATCH TO: CG2641 [Drosophila melanogaster]	0.27	0.14	54.35	9.74	4.1	2.63
g4776	CG17147 [Drosophila melanogaster]	MATCH TO: CG17147 [Drosophila melanogaster]	0	1.37	48.4	8.47	13.83	2.78
g4775	CG17145, isoform A [Drosophila melanogaster]	MATCH TO: CG17145 [Drosophila melanogaster]	0	0	87.44	0.47	0.06	0
g4774	CG5883 [Drosophila melanogaster]	MATCH TO: CG5883 [Drosophila melanogaster]	0	0	37.93	0.06	0	0
g4773	CG7298 [Drosophila melanogaster]	MATCH TO: CG7298 [Drosophila melanogaster]	0.44	0.36	619.66	0.4	0.29	0.51
g4772	CG7298 [Drosophila melanogaster]	MATCH TO: CG7298 [Drosophila melanogaster]	0	0	15.29	0.03	0.08	0.05
g4771	CG7298 [Drosophila melanogaster]	MATCH TO: CG7298 [Drosophila melanogaster]	0.04	0	18.54	0.07	0.16	0.09
g4770	CG7298 [Drosophila melanogaster]	MATCH TO: CG7298 [Drosophila melanogaster]	0	0.17	6.56	0	0	0.03
g4769	CG7298 [Drosophila melanogaster]	MATCH TO: CG7298 [Drosophila melanogaster]	0.16	0.84	174.19	0.3	0.95	0
g4767	CG7017, isoform A [Drosophila melanogaster]	MATCH TO: CG7017 [Drosophila melanogaster]	0.05	2.1	249.13	1.46	1.89	0.58
g4766	CG5897 [Drosophila melanogaster]	MATCH TO: CG5897 [Drosophila melanogaster]	0.14	0.66	454.3	0.28	0.05	0.14
g4765	obstructor-F [Drosophila melanogaster]	MATCH TO: obst-F obstructor-F [Drosophila melanogaster]	0	0.04	31.45	0.17	0.78	0.44
g4616	Cyp311a1 [Drosophila melanogaster]	MATCH TO: Cyp311a1 Cyp311a1 [Drosophila melanogaster]	0.04	2.62	20.75	3	4.61	3.71
g4572	mucin 18B, isoform A [Drosophila melanogaster]	MATCH TO: Muc18B Mucin 18B [Drosophila melanogaster]	0.3	16.17	475.45	3.34	6.34	5.84
g4512	CG10911 [Drosophila melanogaster]	MATCH TO: CG10911 [Drosophila melanogaster]	0	0.26	245.03	0.17	0.08	0
g4494	CG1673 [Drosophila melanogaster]	MATCH TO: CG1673 [Drosophila melanogaster]	2.06	12.71	55.58	12.87	23.45	13.75
g4395	glutathione S transferase E7 [Drosophila melanogaster]	MATCH TO: GstE7 Glutathione S transferase E7 [Drosophila melanogaster]	1.35	60	1093.46	429.33	113.46	44.61
g4376	CG10911 [Drosophila melanogaster]	MATCH TO: CG16762 [Drosophila melanogaster]	0	1.04	22.2	0	1.29	9.17
g4273	NA	MATCH TO: GI:906457652 hypothetical protein FF38_02030 [Lucilia cuprina]	1.25	0.64	2117.81	0.75	216.93	225.85
g4271	NA	UNKNOWN PREDICTED PROTEIN	2.46	2.83	5177.28	2.67	1.83	1.48
g4270	NA	UNKNOWN PREDICTED PROTEIN	0.09	0	15.98	0.95	1.86	0.17
g4268	NA	UNKNOWN PREDICTED PROTEIN	0	0	42.73	0	0.39	0.74
g4265	NA	MATCH TO: GI:907596204 PREDICTED: major prion protein 1-like [Stomoxys calcitrans]	4.25	2.3	9075.21	3.17	5.71	2.29
g4264	NA	UNKNOWN PREDICTED PROTEIN	0.25	0.88	1090.56	2.3	1.84	0
g4262	NA	MATCH TO: GI:906468181 hypothetical protein FF38_02464 [Lucilia cuprina]	1.57	0.85	3216.16	3.44	2.97	2.16
g4261	CG34227 [Drosophila melanogaster]	MATCH TO: GI:906468181 hypothetical protein FF38_02464 [Lucilia cuprina]	0.33	0	242.23	0	0	0.17
g4260	CG34227 [Drosophila melanogaster]	MATCH TO: GI:815819997 PREDICTED: glycine-rich RNA-binding protein 3, mitochondrial-like [Linepithema humile]	4.11	3.64	12034.9	6.74	3.25	2.52
g4259	NA	MATCH TO: GI:906468181 hypothetical protein FF38_02464 [Lucilia cuprina]	1.39	1.53	3832.27	1.77	2.04	5.21
g4256	cuticular protein 47Eb [Drosophila melanogaster]	MATCH TO: Cpr47Eb Cuticular protein 47Eb [Drosophila melanogaster]	0	0.34	152.12	8.34	0	0
g4255	cuticular protein 47Ec [Drosophila melanogaster]	MATCH TO: Cpr47Ec Cuticular protein 47Ec [Drosophila melanogaster]	0	0.31	667.4	106.08	0.3	0.13
g4249	larval cuticle protein 9 [Drosophila melanogaster]	MATCH TO: Lcp9 Larval cuticle protein 9 [Drosophila melanogaster]	2.47	2.04	8100.22	4.33	2.07	0.77
g4247	cuticular protein 47Eg [Drosophila melanogaster]	MATCH TO: Cpr47Eg Cuticular protein 47Eg [Drosophila melanogaster]	0	4.85	43.26	0.31	3.19	0.61
g4240	cuticular protein 49Af, isoform A [Drosophila melanogaster]	MATCH TO: Cpr49Af Cuticular protein 49Af [Drosophila melanogaster]	0	1.13	391.91	4.48	4.71	1.02
g4191	CG10140 [Drosophila melanogaster]	MATCH TO: CG10140 [Drosophila melanogaster]	0	0.29	6.28	0.27	0.55	0.02
g4024	CG5246 [Drosophila melanogaster]	MATCH TO: CG5246 [Drosophila melanogaster]	0	2.14	296.15	94.61	22.76	24.23
g3923	Cyp6a16, isoform C [Drosophila melanogaster]	MATCH TO: Cyp6a16 Cyp6a16 [Drosophila melanogaster]	0	2.51	54.29	0.46	1.09	1.87
g3767	Cyp12a4 [Drosophila melanogaster]	MATCH TO: Cyp12a4 Cyp12a4 [Drosophila melanogaster]	3.09	1.2	66.7	2.16	22.69	19.74
g3564	NA	MATCH TO: CG13059 [Drosophila melanogaster]	0	0	16.59	0	0	0
g3563	NA	UNKNOWN PREDICTED PROTEIN	0.19	0.24	722.84	0.21	0.21	0
g3544	Peritrophin-15a [Drosophila melanogaster]	MATCH TO: Peritrophin-15a Peritrophin-15a [Drosophila melanogaster]	0	0	102.73	0.88	1.2	1.3
g3541	Peritrophin-15a [Drosophila melanogaster]	MATCH TO: Peritrophin-15a Peritrophin-15a [Drosophila melanogaster]	0.19	0.6	644.68	13.47	71.71	105.31
g3494	PGRP-SC2 [Drosophila melanogaster]	MATCH TO: PGRP-SC2 PGRP-SC2 [Drosophila melanogaster]	0	0.11	135.97	6.72	6.47	2.74
g349	CG42235, isoform D [Drosophila melanogaster]	MATCH TO: CG42235 [Drosophila melanogaster]	0.04	0.85	37.95	11.34	18.45	10.14
g3482	larval serum protein 2, isoform A [Drosophila melanogaster]	MATCH TO: Lsp2 Larval serum protein 2 [Drosophila melanogaster]	8.47	10.18	20383.6	5608.1	412.71	3353.7
g3219	CG6839 [Drosophila melanogaster]	MATCH TO: CG6839 [Drosophila melanogaster]	0.04	0	82.8	0.15	2.76	6.82
g3137	CG15199, isoform A [Drosophila melanogaster]	MATCH TO: CG15199 [Drosophila melanogaster]	0.18	1.86	944.3	37.11	62.19	14.41
g3135	short spindle 7 [Drosophila melanogaster]	MATCH TO: ssp7 short spindle 7 [Drosophila melanogaster]	0.2	3.84	1932.3	15.6	179.23	100.53
g3105	CG3842, isoform B [Drosophila melanogaster]	MATCH TO: CG3842 [Drosophila melanogaster]	0	0.35	22.11	1.68	7.69	4.09
g3006	CG4757, isoform A [Drosophila melanogaster]	MATCH TO: CG4757 [Drosophila melanogaster]	7.54	0.24	49.12	2.69	21.49	14.69
g2994	NA	UNKNOWN PREDICTED PROTEIN	0.14	1	76.04	29.84	0.24	0
g2716	NA	MATCH TO: GI:906463627 hypothetical protein FF38_04929, partial [Lucilia cuprina]	0	0.57	127.85	1.46	0.3	0
g2687	NA	MATCH TO: GI:906469243 hypothetical protein FF38_09551, partial [Lucilia cuprina]	0	0	11.3	0	0.22	0.39
g2686	NA	MATCH TO: GI:906469243 hypothetical protein FF38_09551, partial [Lucilia cuprina]	0	0.16	7.83	0.44	0.22	0.39
g2515	CG14958 [Drosophila melanogaster]	MATCH TO: CG42494 [Drosophila melanogaster]	0.05	0.62	10.01	0.43	1.71	1.88
g25	NA	UNKNOWN PREDICTED PROTEIN	0	0	329.69	0	0	0
g2446	cytochrome P450-6a9 [Drosophila melanogaster]	MATCH TO: Cyp6a9 Cytochrome P450-6a9 [Drosophila melanogaster]	0.16	0.27	405.1	0.73	15.58	1.56
g2445	cytochrome P450-6a9 [Drosophila melanogaster]	MATCH TO: Cyp6a9 Cytochrome P450-6a9 [Drosophila melanogaster]	0	0	187.43	0.29	13.58	1.4
g2444	cytochrome P450-6a8 [Drosophila melanogaster]	MATCH TO: Cyp6a8 Cytochrome P450-6a8 [Drosophila melanogaster]	0.1	0.4	109.75	0.22	43.2	5.69
g2425	Cyp4ad1, isoform A [Drosophila melanogaster]	MATCH TO: Cyp4ad1 Cyp4ad1 [Drosophila melanogaster]	0	0.26	23.77	4.98	1.06	0.64
g2423	larval cuticle protein 4, isoform A [Drosophila melanogaster]	MATCH TO: Lcp1 Larval cuticle protein 1 [Drosophila melanogaster]	0	0	611.57	0.39	0.12	0.13
g2422	larval cuticle protein 2, isoform A [Drosophila melanogaster]	MATCH TO: Lcp2 Larval cuticle protein 2 [Drosophila melanogaster]	1.93	1.83	7742.63	112.44	3.53	1.58
g2421	larval cuticle protein 2, isoform A [Drosophila melanogaster]	MATCH TO: Lcp2 Larval cuticle protein 2 [Drosophila melanogaster]	1.47	0.33	4982.98	161.78	3.52	0.43
g2420	larval cuticle protein 2, isoform A [Drosophila melanogaster]	MATCH TO: Lcp2 Larval cuticle protein 2 [Drosophila melanogaster]	0.62	0.35	2820	1.95	1.97	0.14
g2419	larval cuticle protein 2, isoform A [Drosophila melanogaster]	MATCH TO: Lcp2 Larval cuticle protein 2 [Drosophila melanogaster]	0.45	1.05	4326.6	1.33	1.1	0.3
g2418	larval cuticle protein 2, isoform A [Drosophila melanogaster]	MATCH TO: Lcp2 Larval cuticle protein 2 [Drosophila melanogaster]	0.77	0.9	5627.09	3.44	2.22	0.92
g2417	larval cuticle protein 2, isoform A [Drosophila melanogaster]	MATCH TO: Lcp2 Larval cuticle protein 2 [Drosophila melanogaster]	7.85	6.04	27691.5	10.48	6.28	3.38
g2416	NA	UNKNOWN PREDICTED PROTEIN	0.32	2.38	695.29	0.77	0.33	0
g2415	larval cuticle protein 2, isoform A [Drosophila melanogaster]	MATCH TO: Lcp2 Larval cuticle protein 2 [Drosophila melanogaster]	0.8	1.55	2281.43	1.12	1.19	0.3
g24	NA	MATCH TO: CG13059 [Drosophila melanogaster]	0	0	16.18	0	0	0
g2311	cysteine proteinase-1, isoform A [Drosophila melanogaster]	MATCH TO: Cp1 Cysteine proteinase-1 [Drosophila melanogaster]	0	0.12	9.11	0.96	0.35	0.05
g2193	CG6295 [Drosophila melanogaster]	MATCH TO: CG6295 [Drosophila melanogaster]	0.18	0.18	268.3	0.55	0.75	1.75
g2122	CG44085, isoform O [Drosophila melanogaster]	MATCH TO: CG44085 [Drosophila melanogaster]	0	0.89	13.32	1.43	3.35	3.17
g21105	NA	MATCH TO: GI:906466052 hypothetical protein FF38_05108 [Lucilia cuprina]	0	0	6.02	0.08	0	0
g21022	CG9733, isoform A [Drosophila melanogaster]	MATCH TO: CG9733 [Drosophila melanogaster]	0.06	0.16	41.12	0.22	15.65	11.08
g21020	NA	MATCH TO: GI:906463627 hypothetical protein FF38_04929, partial [Lucilia cuprina]	0	0	161.28	0	0.24	0
g20798	NA	MATCH TO: GI:906470396 hypothetical protein FF38_12009 [Lucilia cuprina]	0	0	33.04	0.13	0	0
g20797	mucin 26B [Drosophila melanogaster]	MATCH TO: Muc96D Mucin 96D [Drosophila melanogaster]	0	0.18	38.46	0.15	0	0
g20796	mucin 26B [Drosophila melanogaster]	MATCH TO: GI:906470396 hypothetical protein FF38_12009 [Lucilia cuprina]	0	0.23	16.02	0	0	0
g20795	CG43673 [Drosophila melanogaster]	MATCH TO: GI:906470396 hypothetical protein FF38_12009 [Lucilia cuprina]	0	0	76.77	3.15	0	0
g20794	mucin 26B [Drosophila melanogaster]	MATCH TO: Muc26B Mucin 26B [Drosophila melanogaster]	0	2	88.43	3.95	0.08	0.03
g20793	mucin 26B [Drosophila melanogaster]	MATCH TO: Muc26B Mucin 26B [Drosophila melanogaster]	0.05	0.2	64.62	0.11	0	0
g20756	CG9447 [Drosophila melanogaster]	MATCH TO: CG9447 [Drosophila melanogaster]	0	0.08	24.07	0.34	3.58	7.02
g20752	CG1809 [Drosophila melanogaster]	MATCH TO: CG1809 [Drosophila melanogaster]	0.11	1.67	165.53	2.44	52.04	41.87
g20731	CG30196 [Drosophila melanogaster]	MATCH TO: CG30196 [Drosophila melanogaster]	0	1.27	29.46	0.63	8.16	3.81
g20729	CG34445 [Drosophila melanogaster]	MATCH TO: CG34445 [Drosophila melanogaster]	0	4.67	38.06	2.96	9.66	7.08
g2020	Cyp6g2 [Drosophila melanogaster]	MATCH TO: Cyp6g2 Cyp6g2 [Drosophila melanogaster]	0.88	2.98	689.76	48.66	10.45	46.68
g20186	CG10472 [Drosophila melanogaster]	MATCH TO: CG10472 [Drosophila melanogaster]	0.08	9.18	408.64	2.27	3.98	2.43
g2018	Cyp6g2 [Drosophila melanogaster]	MATCH TO: Cyp6g2 Cyp6g2 [Drosophila melanogaster]	2.08	6.16	525.93	39.48	10.63	31.25
g19995	CG45076, isoform I [Drosophila melanogaster]	MATCH TO: CG45076 [Drosophila melanogaster]	0.42	57.16	949.08	106.92	217.66	83.76
g19977	Fat body protein 2, isoform A [Drosophila melanogaster]	MATCH TO: Fbp2 Fat body protein 2 [Drosophila melanogaster]	0.35	0.52	135.82	2.8	46.69	14.93
g19855	cytochrome P450-4c3 [Drosophila melanogaster]	MATCH TO: Cyp4c3 Cytochrome P450-4c3 [Drosophila melanogaster]	0	1.58	61.56	2.53	0.91	0.33
g19677	actin 87E, isoform B [Drosophila melanogaster]	MATCH TO: Act87E Actin 87E [Drosophila melanogaster]	3.39	802.06	4489.25	77.18	1803.15	735.28
g19613	CG15829, isoform A [Drosophila melanogaster]	MATCH TO: CG15829 [Drosophila melanogaster]	0.48	2.62	1792.25	4.27	243.85	95.64
g19454	NA	MATCH TO: GI:906465472 hypothetical protein FF38_12673 [Lucilia cuprina]	1.9	1.48	6217.5	1154.73	1055.98	510.37
g19451	NA	UNKNOWN PREDICTED PROTEIN	0	0	221.44	22.82	0	0.25
g19339	NA	UNKNOWN PREDICTED PROTEIN	0	0	12.47	0.2	0	0
g19299	neural lazarillo, isoform A [Drosophila melanogaster]	MATCH TO: NLaz Neural Lazarillo [Drosophila melanogaster]	0	3.88	94.6	1.87	3.88	1.23
g18972	CG9522 [Drosophila melanogaster]	MATCH TO: CG9522 [Drosophila melanogaster]	0	0	8	0	0.14	0.12
g1897	CG8112, isoform B [Drosophila melanogaster]	MATCH TO: CG8112 [Drosophila melanogaster]	0.63	0.59	6.66	0.28	0.83	0.68
g18868	CG15414 [Drosophila melanogaster]	MATCH TO: CG15414 [Drosophila melanogaster]	0.05	1.24	31.44	3.18	2.05	0.76
g18822	CG32271 [Drosophila melanogaster]	MATCH TO: CG32271 [Drosophila melanogaster]	0.17	0.4	113.72	0.42	0.27	0.1
g18783	glutathione S transferase T3, isoform A [Drosophila melanogaster]	MATCH TO: GstT3 Glutathione S transferase T3 [Drosophila melanogaster]	0.24	0.34	9.05	4.28	1.25	1.23
g18775	CG13102, isoform A [Drosophila melanogaster]	MATCH TO: CG13102 [Drosophila melanogaster]	0.23	30.38	340.57	46.74	142.11	59.37
g18766	NA	MATCH TO: GI:906461027 Chaoptin [Lucilia cuprina]	0.16	0.44	476.08	0.15	0.57	0.15
g18765	NA	MATCH TO: GI:906461027 Chaoptin [Lucilia cuprina]	0.08	0.12	373.15	0.35	0	0
g18764	NA	MATCH TO: GI:906461027 Chaoptin [Lucilia cuprina]	0.49	0.74	1043.75	1.34	1.62	0.28
g18763	NA	MATCH TO: GI:906461027 Chaoptin [Lucilia cuprina]	0	0.09	218.38	0	0	0.07
g18762	NA	MATCH TO: GI:906461027 Chaoptin [Lucilia cuprina]	0	0	15.78	0.09	0	0
g18761	NA	MATCH TO: GI:906461027 Chaoptin [Lucilia cuprina]	0.09	0.21	175.93	0.36	1.04	0.08
g18760	NA	MATCH TO: GI:906461027 Chaoptin [Lucilia cuprina]	0	0	15.95	0.11	0	0
g18716	CG9903 [Drosophila melanogaster]	MATCH TO: CG9903 [Drosophila melanogaster]	0.05	0.24	9.42	0.3	4.11	0.66
g18630	CG9505 [Drosophila melanogaster]	MATCH TO: CG9505 [Drosophila melanogaster]	0.03	0	22.66	1.77	0.32	0.5
g1855	CG9449, isoform H [Drosophila melanogaster]	MATCH TO: CG9449 [Drosophila melanogaster]	4.32	0.64	59.58	7.71	21.8	17.35
g1844	cuticular protein 76Bb [Drosophila melanogaster]	MATCH TO: Cpr76Bb Cuticular protein 76Bb [Drosophila melanogaster]	0	0	25.79	1.21	0	0
g1843	cuticular protein 76Bb [Drosophila melanogaster]	MATCH TO: Cpr76Bb Cuticular protein 76Bb [Drosophila melanogaster]	0	0	28.19	0.97	0	0
g1842	cuticular protein 76Ba [Drosophila melanogaster]	MATCH TO: Cpr76Bb Cuticular protein 76Bb [Drosophila melanogaster]	0.21	0	25.93	0.09	0	0
g1839	cuticular protein 76Bb [Drosophila melanogaster]	MATCH TO: Cpr76Bb Cuticular protein 76Bb [Drosophila melanogaster]	0	0	16.93	0	0	0
g18387	CG32302 [Drosophila melanogaster]	MATCH TO: CG32302 [Drosophila melanogaster]	0.06	1.48	213.53	6.26	0.12	0.48
g18375	glutathione S transferase D1, isoform A [Drosophila melanogaster]	MATCH TO: GstD1 Glutathione S transferase D1 [Drosophila melanogaster]	0	0.75	34.12	1.5	0	0
g18192	Cyp313a4 [Drosophila melanogaster]	MATCH TO: Cyp313a4 Cyp313a4 [Drosophila melanogaster]	0	0	9.59	0	1.16	0.33
g18191	Cyp313a4 [Drosophila melanogaster]	MATCH TO: Cyp313a4 Cyp313a4 [Drosophila melanogaster]	0	0	5.27	0.03	0.04	0.04
g18185	CG13833 [Drosophila melanogaster]	MATCH TO: CG13833 [Drosophila melanogaster]	0	0.17	35.37	8.83	7.44	2.93
g18155	NA	MATCH TO: GI:357619961 trans-sialidase [Danaus plexippus]	0	1.17	81.19	0.14	10.25	7.56
g18096	NA	UNKNOWN PREDICTED PROTEIN	0.04	0.35	137.38	0.44	2.24	1.55
g18095	larval serum protein 1 alpha [Drosophila melanogaster]	MATCH TO: Lsp1alpha Larval serum protein 1 alpha [Drosophila melanogaster]	2.57	2.53	8009.1	3103.23	4.88	35.9
g18094	larval serum protein 1 alpha [Drosophila melanogaster]	MATCH TO: Lsp1alpha Larval serum protein 1 alpha [Drosophila melanogaster]	0	0	15.97	2.66	0	0
g18093	larval serum protein 1 alpha [Drosophila melanogaster]	MATCH TO: Lsp1alpha Larval serum protein 1 alpha [Drosophila melanogaster]	0	0	13.71	1.61	0	0
g18092	larval serum protein 1 alpha [Drosophila melanogaster]	MATCH TO: Lsp1alpha Larval serum protein 1 alpha [Drosophila melanogaster]	0	0	6.02	0.84	0	0
g18091	larval serum protein 1 beta, isoform A [Drosophila melanogaster]	MATCH TO: Lsp1alpha Larval serum protein 1 alpha [Drosophila melanogaster]	4.73	5.63	14868.4	4484.87	5.68	3.33
g18090	larval serum protein 1 beta, isoform A [Drosophila melanogaster]	MATCH TO: Lsp1gamma Larval serum protein 1 gamma [Drosophila melanogaster]	1.48	1.61	4042.21	1088.01	1.45	2.14
g18088	larval serum protein 1 gamma [Drosophila melanogaster]	MATCH TO: Lsp1gamma Larval serum protein 1 gamma [Drosophila melanogaster]	5.3	4.81	14427.2	4438.68	6.23	19.66
g18087	larval serum protein 1 alpha [Drosophila melanogaster]	MATCH TO: Lsp1beta Larval serum protein 1 beta [Drosophila melanogaster]	2.92	4.27	10034.6	2926.99	5.5	37.56
g18085	larval serum protein 1 alpha [Drosophila melanogaster]	MATCH TO: Lsp1alpha Larval serum protein 1 alpha [Drosophila melanogaster]	0.24	0.77	2404.37	504.34	0.59	9.46
g18	CG13042 [Drosophila melanogaster]	MATCH TO: CG13042 [Drosophila melanogaster]	0	0.32	13.33	2.71	0.31	0
g17876	NA	MATCH TO: GI:906465443 hypothetical protein FF38_12684 [Lucilia cuprina]	6.08	4.8	12753.9	2632.9	46.57	17.78
g17875	NA	MATCH TO: GI:906465449 hypothetical protein FF38_12682 [Lucilia cuprina]	0.33	0.1	537.03	244.42	46.44	35.26
g17760	troponin C at 73F, isoform A [Drosophila melanogaster]	MATCH TO: TpnC73F Troponin C at 73F [Drosophila melanogaster]	0.59	2.34	1736.73	208.58	244.78	142.2
g17758	CG18088, isoform A [Drosophila melanogaster]	MATCH TO: CG18088 [Drosophila melanogaster]	0	0.02	7.2	0.09	0.43	0.06
g17584	CG15515 [Drosophila melanogaster]	MATCH TO: CG15515 [Drosophila melanogaster]	0.14	0.18	166.17	0.86	1.72	0.55
g17471	malic enzyme, isoform A [Drosophila melanogaster]	MATCH TO: Men Malic enzyme [Drosophila melanogaster]	29.43	16.24	231.56	40.91	63.07	73.48
g17457	CG14258 [Drosophila melanogaster]	MATCH TO: CG14258 [Drosophila melanogaster]	0.15	0.23	796.82	1.47	0.23	0.27
g17437	larval cuticle protein 1, isoform A [Drosophila melanogaster]	MATCH TO: Lcp2 Larval cuticle protein 2 [Drosophila melanogaster]	0.47	0.18	1764.59	1.22	0.32	0.45
g17180	NA	MATCH TO: GI:906460644 hypothetical protein FF38_02075 [Lucilia cuprina]	0	0.28	253.37	0.13	27.94	9.18
g17170	antdh [Drosophila melanogaster]	MATCH TO: antdh antdh [Drosophila melanogaster]	0.15	2.77	410.19	41.97	39.05	19.86
g16895	beta-site APP-cleaving enzyme, isoform A [Drosophila melanogaster]	MATCH TO: Bace beta-site APP-cleaving enzyme [Drosophila melanogaster]	0.06	0.09	118.26	0.85	1.47	0.83
g16852	CG17325, isoform A [Drosophila melanogaster]	MATCH TO: CG42305 [Drosophila melanogaster]	1.73	507.22	4451.06	176.64	85.91	156.51
g16831	Kazal-type protease inhibitor m1, isoform A [Drosophila melanogaster]	MATCH TO: Kaz-m1 Kazal-type protease inhibitor m1 [Drosophila melanogaster]	0.13	38.09	138.38	5.92	31.41	49.21
g16794	CG10405 [Drosophila melanogaster]	MATCH TO: CG10405 [Drosophila melanogaster]	0	1.5	8.93	0.67	0.31	0.41
g16764	cuticular protein 11A [Drosophila melanogaster]	MATCH TO: Cpr11A Cuticular protein 11A [Drosophila melanogaster]	0.1	11.91	222.88	12.7	2.48	5.77
g1666	prolyl-4-hydroxylase-alpha MP [Drosophila melanogaster]	MATCH TO: PH4alphaMP prolyl-4-hydroxylase-alpha MP [Drosophila melanogaster]	0	0.09	27.62	7.55	8.73	0.19
g16521	NA	UNKNOWN PREDICTED PROTEIN	0.05	0.05	44.79	0.42	0.39	0.75
g16504	CG32191, isoform B [Drosophila melanogaster]	MATCH TO: CG32191 [Drosophila melanogaster]	0	0.94	5.91	1.06	0.15	0.44
g16487	CG13837 [Drosophila melanogaster]	MATCH TO: CG13837 [Drosophila melanogaster]	0	0.52	27.63	0	1.3	0.21
g16486	CG33986 [Drosophila melanogaster]	MATCH TO: CG33986 [Drosophila melanogaster]	0	0.4	4.45	0	0	0.1
g16485	CG33985 [Drosophila melanogaster]	MATCH TO: CG33985 [Drosophila melanogaster]	0	1.19	10.22	0.42	0.41	1.71
g16293	CG4017 [Drosophila melanogaster]	MATCH TO: CG4017 [Drosophila melanogaster]	0.18	37.16	361.84	5.41	21.98	12.1
g16143	cuticular protein 57A, isoform A [Drosophila melanogaster]	MATCH TO: Cpr57A Cuticular protein 57A [Drosophila melanogaster]	0.21	45.3	179.93	30.68	86.62	49.52
g16119	yellow-e2 [Drosophila melanogaster]	MATCH TO: yellow-e2 yellow-e2 [Drosophila melanogaster]	0	0.62	20.69	3.18	1.59	1.6
g16115	actin 87E, isoform B [Drosophila melanogaster]	MATCH TO: Act87E Actin 87E [Drosophila melanogaster]	3.17	804.93	4488.61	72.82	1821.7	726.65
g16024	CG4847, isoform E [Drosophila melanogaster]	MATCH TO: CG4847 [Drosophila melanogaster]	0.61	6.57	1050.07	3.02	132.36	106.42
g15858	CG3819, isoform A [Drosophila melanogaster]	MATCH TO: CG3819 [Drosophila melanogaster]	0.05	0.05	218.84	0.41	0.53	2.84
g15769	NA	UNKNOWN PREDICTED PROTEIN	0	0.25	341.51	0.46	0.28	0
g15555	CG13795, isoform B [Drosophila melanogaster]	MATCH TO: CG13795 [Drosophila melanogaster]	0	1.96	16.94	2.65	1.03	1.55
g15450	pyrokinin 2 receptor 2, isoform B [Drosophila melanogaster]	MATCH TO: PK2-R2 Pyrokinin 2 receptor 2 [Drosophila melanogaster]	0.05	3.14	12.39	2.4	0.64	0.32
g15380	NA	UNKNOWN PREDICTED PROTEIN	0	0.05	8.8	0.13	0	0
g15376	NA	UNKNOWN PREDICTED PROTEIN	0.59	0.68	944.52	3.67	0.61	0.45
g1529	CG12512 [Drosophila melanogaster]	MATCH TO: CG12512 [Drosophila melanogaster]	23.79	3.36	75.46	24.39	20.38	28.82
g15142	jonah 65Aiii [Drosophila melanogaster]	MATCH TO: Jon65Aiii Jonah 65Aiii [Drosophila melanogaster]	0	0.21	60.43	0.39	1.4	0.36
g15141	jonah 65Aiv [Drosophila melanogaster]	MATCH TO: Jon65Aiv Jonah 65Aiv [Drosophila melanogaster]	0.22	0	235.87	0	0.14	0
g15140	jonah 65Aiv [Drosophila melanogaster]	MATCH TO: Jon65Aiv Jonah 65Aiv [Drosophila melanogaster]	0	0.08	20.01	0.07	0	0
g14979	CG3940, isoform A [Drosophila melanogaster]	MATCH TO: CG3940 [Drosophila melanogaster]	0.16	1.28	44.63	7.39	18.68	18.87
g14974	Niemann-Pick type C-2c [Drosophila melanogaster]	MATCH TO: Npc2c Niemann-Pick type C-2c [Drosophila melanogaster]	0	0	24.12	0.11	0	0
g14969	Niemann-Pick type C-2e [Drosophila melanogaster]	MATCH TO: Npc2e Niemann-Pick type C-2e [Drosophila melanogaster]	1.29	1.93	43.92	12.67	11.19	21.73
g14870	epsilonTrypsin [Drosophila melanogaster]	MATCH TO: epsilonTry epsilonTrypsin [Drosophila melanogaster]	0	0	27.35	0	3.15	0.24
g14435	Odorant-binding protein 56a [Drosophila melanogaster]	MATCH TO: Obp56a Odorant-binding protein 56a [Drosophila melanogaster]	0.13	7.61	580.94	136.54	46.24	5.32
g14433	Odorant-binding protein 56a [Drosophila melanogaster]	MATCH TO: Obp56a Odorant-binding protein 56a [Drosophila melanogaster]	1.25	8.31	4932.07	978.46	2.37	0.78
g14432	Odorant-binding protein 56a [Drosophila melanogaster]	MATCH TO: Obp56a Odorant-binding protein 56a [Drosophila melanogaster]	2.85	9.15	7353.39	3125.1	1512.65	1094.33
g14424	glutathione S transferase D1, isoform A [Drosophila melanogaster]	MATCH TO: GstD1 Glutathione S transferase D1 [Drosophila melanogaster]	0.1	5.3	36.94	0.91	1.44	1.83
g14191	NA	MATCH TO: CG13545 [Drosophila melanogaster]	0	2.21	338.77	0.2	0.58	0
g14190	NA	MATCH TO: CG13545 [Drosophila melanogaster]	0.18	0.43	699.01	0.57	0.88	0.17
g14189	NA	MATCH TO: CG13545 [Drosophila melanogaster]	0.19	0.36	483.61	10.74	0.32	0.91
g14170	CG9394, isoform A [Drosophila melanogaster]	MATCH TO: CG9394 [Drosophila melanogaster]	0.09	2.41	107.34	0.58	5.08	13.33
g13723	CG6067 [Drosophila melanogaster]	MATCH TO: CG6067 [Drosophila melanogaster]	0	0.07	38.38	16.46	14.84	16.84
g13642	CG8132 [Drosophila melanogaster]	MATCH TO: CG8132 [Drosophila melanogaster]	0.8	0.2	1185.22	411.38	112.08	76.99
g13624	CG7968 [Drosophila melanogaster]	MATCH TO: CG7968 [Drosophila melanogaster]	0	0	117.82	0.38	0.47	0.49
g13587	lethal (3) malignant blood neoplasm [Drosophila melanogaster]	MATCH TO: l(3)mbn lethal (3) malignant blood neoplasm [Drosophila melanogaster]	0.03	0.05	12.82	0	0.82	0.58
g13584	cuticular protein 65Av [Drosophila melanogaster]	MATCH TO: Cpr65Av Cuticular protein 65Av [Drosophila melanogaster]	0.14	0.27	180.77	5.17	0.15	0
g13581	Lcp65Ag1 [Drosophila melanogaster]	MATCH TO: Lcp65Ac Lcp65Ac [Drosophila melanogaster]	0	0.13	19.89	2.35	0	0
g13573	Lcp65Ab2 [Drosophila melanogaster]	MATCH TO: Lcp65Ab2 Lcp65Ab2 [Drosophila melanogaster]	4.85	5.73	23782.9	10.32	6.9	4.15
g13380	larval cuticle protein 1, isoform A [Drosophila melanogaster]	MATCH TO: Lcp2 Larval cuticle protein 2 [Drosophila melanogaster]	0.19	0.49	1626.75	2.11	0.37	0.17
g133	troponin C at 73F, isoform A [Drosophila melanogaster]	MATCH TO: TpnC73F Troponin C at 73F [Drosophila melanogaster]	0.71	1.59	1702.08	201.67	242.09	140.21
g13182	NA	MATCH TO: GI:906474974 hypothetical protein FF38_03621 [Lucilia cuprina]	0.06	0.22	264.31	48.88	0.13	1.62
g13167	antigen 5-related 2 [Drosophila melanogaster]	MATCH TO: Ag5r2 Antigen 5-related 2 [Drosophila melanogaster]	0.07	0.22	96.86	0.22	8.96	9.94
g13164	antigen 5-related 2 [Drosophila melanogaster]	MATCH TO: Ag5r2 Antigen 5-related 2 [Drosophila melanogaster]	0	0.13	113.04	0.22	2.51	0.28
g13163	antigen 5-related 2 [Drosophila melanogaster]	MATCH TO: Ag5r2 Antigen 5-related 2 [Drosophila melanogaster]	0.09	0.17	56.82	0.23	1.54	0.71
g13162	antigen 5-related 2 [Drosophila melanogaster]	MATCH TO: Ag5r2 Antigen 5-related 2 [Drosophila melanogaster]	0.16	0.16	271.51	0.45	6.07	4.8
g13161	antigen 5-related 2 [Drosophila melanogaster]	MATCH TO: Ag5r2 Antigen 5-related 2 [Drosophila melanogaster]	0	0.81	375.42	1.03	7.43	20.04
g12990	CG43896, isoform D [Drosophila melanogaster]	MATCH TO: CG43896 [Drosophila melanogaster]	0.04	1.55	47.03	0.64	3.57	3.01
g12986	CG17147 [Drosophila melanogaster]	MATCH TO: CG17147 [Drosophila melanogaster]	0	1.17	244.34	6	3.7	2.26
g12982	CG7252 [Drosophila melanogaster]	MATCH TO: CG7252 [Drosophila melanogaster]	0.28	1.1	705.91	16.63	5.99	6.92
g12858	UK114, isoform A [Drosophila melanogaster]	MATCH TO: UK114 UK114 [Drosophila melanogaster]	51.21	51.23	2795.45	948.67	425.65	518.77
g12853	beta-site APP-cleaving enzyme, isoform A [Drosophila melanogaster]	MATCH TO: Bace beta-site APP-cleaving enzyme [Drosophila melanogaster]	0.38	0.49	735.8	0.44	295.64	143.46
g12791	CG10725 [Drosophila melanogaster]	MATCH TO: CG10725 [Drosophila melanogaster]	0.12	0.09	23.25	0.28	0.84	0.18
g12759	CG33127 [Drosophila melanogaster]	MATCH TO: CG33127 [Drosophila melanogaster]	0.3	8.12	289.23	1.89	33.3	13.14
g12616	CG7715 [Drosophila melanogaster]	MATCH TO: CG7715 [Drosophila melanogaster]	0.09	0.22	121.11	0.18	0.1	0
g12556	CG31741 [Drosophila melanogaster]	MATCH TO: CG31741 [Drosophila melanogaster]	0	0	5.03	0	0.05	0.08
g12176	NA	MATCH TO: GI:614458420 lucimycin precursor [Lucilia sericata]	1.84	2.27	5780.92	1472.49	60.7	34.48
g12043	magro [Drosophila melanogaster]	MATCH TO: mag magro [Drosophila melanogaster]	0	0.41	304.41	3.35	29.12	4.01
g11536	CG8147 [Drosophila melanogaster]	MATCH TO: CG8147 [Drosophila melanogaster]	0.03	2.3	8.25	1.94	1.05	0.09
g11486	CG10154, isoform A [Drosophila melanogaster]	MATCH TO: CG10154 [Drosophila melanogaster]	0	3.38	88.08	0	4.84	13.4
g11429	UDP-glycosyltransferase 35b [Drosophila melanogaster]	MATCH TO: Ugt35b UDP-glycosyltransferase 35b [Drosophila melanogaster]	0	5.24	20.29	9.32	3.39	2.08
g11381	CG17571, isoform A [Drosophila melanogaster]	MATCH TO: CG17571 [Drosophila melanogaster]	0.21	0.27	472.02	0.3	1.47	0.43
g11379	CG17571, isoform A [Drosophila melanogaster]	MATCH TO: CG17571 [Drosophila melanogaster]	0.47	1.43	1338.58	1.2	5.64	6.7
g11377	CG17571, isoform A [Drosophila melanogaster]	MATCH TO: CG17571 [Drosophila melanogaster]	0.38	0.46	839.78	7.53	25.56	43.09
g11375	CG30031 [Drosophila melanogaster]	MATCH TO: gammaTry gammaTrypsin [Drosophila melanogaster]	1.22	1.81	3410.84	8.98	3.81	8.97
g11374	CG30031 [Drosophila melanogaster]	MATCH TO: gammaTry gammaTrypsin [Drosophila melanogaster]	0.59	0.88	1649.89	1.25	2.78	3.42
g11371	CG30031 [Drosophila melanogaster]	MATCH TO: gammaTry gammaTrypsin [Drosophila melanogaster]	0	2.38	36.27	0.16	8.91	6.96
g11370	CG30031 [Drosophila melanogaster]	MATCH TO: gammaTry gammaTrypsin [Drosophila melanogaster]	0.3	5.65	655.63	0.81	22.07	7.64
g11369	CG30031 [Drosophila melanogaster]	MATCH TO: CG30025 [Drosophila melanogaster]	0.45	0.51	1179.56	2.63	0.68	0.47
g11368	CG30025 [Drosophila melanogaster]	MATCH TO: CG30025 [Drosophila melanogaster]	0.3	0.5	425.4	0	0.17	0.07
g11365	CG30025 [Drosophila melanogaster]	MATCH TO: CG30025 [Drosophila melanogaster]	1.23	1.72	2007.19	2.2	1.32	0.55
g11345	CG33514 [Drosophila melanogaster]	MATCH TO: CG33514 [Drosophila melanogaster]	0	0.07	14.24	0.72	1.79	0.06
g11334	lysozyme P [Drosophila melanogaster]	MATCH TO: LysE Lysozyme E [Drosophila melanogaster]	0	0.19	122.67	0	0.38	0.12
g11279	Thioester-containing protein 2, isoform G [Drosophila melanogaster]	MATCH TO: Tep2 Thioester-containing protein 2 [Drosophila melanogaster]	0.05	0	3.96	0	0.09	0.12
g11163	NA	MATCH TO: GI:906469028 hypothetical protein FF38_08516 [Lucilia cuprina]	0.2	0.5	937.04	0.15	0.88	0.63
g11162	NA	UNKNOWN PREDICTED PROTEIN	0.25	0	310.94	0	0.22	0
g11161	NA	UNKNOWN PREDICTED PROTEIN	0	0	66.96	0.15	0	0.4
g11160	NA	MATCH TO: GI:906469028 hypothetical protein FF38_08516 [Lucilia cuprina]	0	0.2	353.52	0.54	0.91	0.16
g11159	NA	UNKNOWN PREDICTED PROTEIN	0	1.21	486.24	0.36	87.49	18.83
g11153	CG10513 [Drosophila melanogaster]	MATCH TO: CG10513 [Drosophila melanogaster]	0.37	1.07	512.09	46.2	21.52	12.63
g10965	CG7968 [Drosophila melanogaster]	MATCH TO: CG7968 [Drosophila melanogaster]	0	0	14.87	0	5.98	4.15
g10964	CG7953, isoform A [Drosophila melanogaster]	MATCH TO: CG7953 [Drosophila melanogaster]	0.18	0.26	511.94	0.58	156.84	143.23
g1096	CG13694, isoform A [Drosophila melanogaster]	MATCH TO: GI:906460644 hypothetical protein FF38_02075 [Lucilia cuprina]	0.33	0.18	40.88	0	0.62	0
g1093	CG13694, isoform A [Drosophila melanogaster]	MATCH TO: GI:906460644 hypothetical protein FF38_02075 [Lucilia cuprina]	0	0	26.77	0	0	0.45
g10922	CG4500 [Drosophila melanogaster]	MATCH TO: CG4500 [Drosophila melanogaster]	0	9.95	71.12	32.39	0.93	0.57
g10912	CG5322, isoform A [Drosophila melanogaster]	MATCH TO: CG5322 [Drosophila melanogaster]	0.1	5.88	134.81	12.6	15.12	58.13
g1052	CG5391 [Drosophila melanogaster]	MATCH TO: CG5391 [Drosophila melanogaster]	0	0.38	26.06	2.32	0.14	0.26
g1049	CG3604, isoform A [Drosophila melanogaster]	MATCH TO: CG3604 [Drosophila melanogaster]	0	4.17	29.68	11.66	5.93	1.71
g10442	NA	MATCH TO: GI:906470247 hypothetical protein FF38_01599, partial [Lucilia cuprina]	0	0	28.19	3.28	1.14	0
g10429	CG8483 [Drosophila melanogaster]	MATCH TO: CG8483 [Drosophila melanogaster]	0.92	11.6	45.08	19.29	5.22	6.28
g10316	CG13694, isoform A [Drosophila melanogaster]	MATCH TO: GI:906460644 hypothetical protein FF38_02075 [Lucilia cuprina]	0	0	6.8	0	1.08	0
g1031	NA	MATCH TO: GI:906474556 hypothetical protein FF38_06449 [Lucilia cuprina]	0	0	73.26	0.14	0	0
g103	CG9505 [Drosophila melanogaster]	MATCH TO: CG9505 [Drosophila melanogaster]	0	0.09	9.53	0.4	0.12	0.42
g10237	CG7465 [Drosophila melanogaster]	MATCH TO: CG11350 [Drosophila melanogaster]	0	0	23.71	0.17	0	0
g10235	NA	MATCH TO: GI:906466052 hypothetical protein FF38_05108 [Lucilia cuprina]	0	0	3.76	0.53	0	0
g10234	NA	UNKNOWN PREDICTED PROTEIN	0.23	0.35	605.29	58.31	0.2	0.08
g10188	CG9265, isoform A [Drosophila melanogaster]	MATCH TO: CG9265 [Drosophila melanogaster]	0.15	6.68	39.13	4.93	13.47	9.64

## Sheet: pupae
Feature_ID	Description (E-value)	Description	Embryo_0h_Average	Embryo_6h_Average	Larvae_Average	Pupae_Average	Male_ Average	Female_Average
g10175	NA	MATCH TO: GI:1098652226 PREDICTED: uncharacterized protein LOC108969985 [Bactrocera latifrons]	0	0	0.11	23.32	0.46	0.28
g10228	CG11345 [Drosophila melanogaster]	MATCH TO: CG15022 [Drosophila melanogaster]	0	4.64	1.78	285.79	0.1	0
g10348	CG11699 [Drosophila melanogaster]	MATCH TO: CG11699 [Drosophila melanogaster]	42.98	37.74	9.99	832.78	89.41	66.5
g1040	shifted, isoform A [Drosophila melanogaster]	MATCH TO: shf shifted [Drosophila melanogaster]	0.33	3.84	3.35	44.92	10.34	5.82
g10509	CG11852 [Drosophila melanogaster]	MATCH TO: CG11852 [Drosophila melanogaster]	0	0.08	10.22	1676.19	4.4	2.87
g10621	NA	MATCH TO: GI:906465475 hypothetical protein FF38_12676 [Lucilia cuprina]	0.3	0.04	0.34	1640.58	1.42	0.64
g10622	NA	MATCH TO: GI:906465498 hypothetical protein FF38_12668 [Lucilia cuprina]	0.24	1.25	0.17	621.07	5.47	0.33
g10625	NA	MATCH TO: GI:906465498 hypothetical protein FF38_12668 [Lucilia cuprina]	0.4	1.16	3.75	3136.94	48.8	4.77
g10626	NA	MATCH TO: GI:906465498 hypothetical protein FF38_12668 [Lucilia cuprina]	0.05	0.04	0.26	314.36	16.03	6.84
g10629	NA	MATCH TO: GI:906465498 hypothetical protein FF38_12668 [Lucilia cuprina]	0	0.04	3.4	161.28	3.66	0.9
g10631	NA	MATCH TO: GI:906465475 hypothetical protein FF38_12676 [Lucilia cuprina]	0	0.12	20.2	766.97	11.97	5.98
g10633	NA	MATCH TO: GI:906465475 hypothetical protein FF38_12676 [Lucilia cuprina]	0	0	0.06	10.93	0.31	0.38
g10691	CG17754, isoform C [Drosophila melanogaster]	MATCH TO: CG17754 [Drosophila melanogaster]	19.11	15.09	12.88	652.62	19.35	28.32
g10723	chorion protein 38, isoform A [Drosophila melanogaster]	MATCH TO: Cp38 Chorion protein 38 [Drosophila melanogaster]	0	0.04	0	53.2	0.25	2.94
g10758	NA	MATCH TO: CG13069 [Drosophila melanogaster]	0	0	0	130.69	1.06	0
g10759	NA	MATCH TO: CG13069 [Drosophila melanogaster]	0	0	0	43.53	0.2	0
g10760	CG43373, isoform C [Drosophila melanogaster]	MATCH TO: CG32266 [Drosophila melanogaster]	0	0.16	0.18	108.5	1.25	0.22
g10761	CG13067 [Drosophila melanogaster]	MATCH TO: CG32266 [Drosophila melanogaster]	0.23	0	0.4	315.7	0.91	2.66
g10762	NA	MATCH TO: CG13069 [Drosophila melanogaster]	0	0.58	0.65	289.69	2.42	3.67
g10763	NA	MATCH TO: CG13069 [Drosophila melanogaster]	0	1.75	0.22	183.39	0	0
g10764	NA	MATCH TO: CG13069 [Drosophila melanogaster]	0.23	0.92	1.13	675.94	0.7	0
g10770	Lcp65Ag1 [Drosophila melanogaster]	MATCH TO: Lcp65Ac Lcp65Ac [Drosophila melanogaster]	0.17	2.1	0.13	215.04	0	0
g10809	cuticular protein 65Ec [Drosophila melanogaster]	MATCH TO: Cpr65Ec Cuticular protein 65Ec [Drosophila melanogaster]	0	0.15	6.18	310.48	0.24	0
g10894	lethal (1) G0193, isoform A [Drosophila melanogaster]	MATCH TO: l(1)G0193 lethal (1) G0193 [Drosophila melanogaster]	0	0.28	0	9.41	0	0
g10932	NA	MATCH TO: GI:755906010 PREDICTED: uncharacterized protein LOC105262533 [Musca domestica]	0	2.72	0	28.53	0.16	0.15
g10935	nimrod C3 [Drosophila melanogaster]	MATCH TO: NimC3 Nimrod C3 [Drosophila melanogaster]	0	5.52	2.85	64.88	18.63	6.41
g11168	CG3916 [Drosophila melanogaster]	MATCH TO: CG3916 [Drosophila melanogaster]	0.06	0	0.11	335.72	0	0.12
g11344	CG33514 [Drosophila melanogaster]	MATCH TO: CG33514 [Drosophila melanogaster]	0.06	0	5.24	193.86	25.69	1.67
g11493	CG17290, isoform A [Drosophila melanogaster]	MATCH TO: CG17290 [Drosophila melanogaster]	0.14	3.82	0.22	435.14	0.3	0
g11551	beta galactosidase, isoform B [Drosophila melanogaster]	MATCH TO: Gal beta galactosidase [Drosophila melanogaster]	0	0.24	1.51	21.12	2.81	3.04
g12090	NA	MATCH TO: GI:906464241 hypothetical protein FF38_11017 [Lucilia cuprina]	0	0	0.11	22.12	0.1	0.1
g12202	CG4367, isoform A [Drosophila melanogaster]	MATCH TO: CG4367 [Drosophila melanogaster]	0.47	0.94	14.13	160.88	4.87	0.91
g12215	CG14327, isoform A [Drosophila melanogaster]	MATCH TO: CG14327 [Drosophila melanogaster]	0	0.34	0	79.53	0	0
g12812	NA	MATCH TO: CG14096 [Drosophila melanogaster]	0	2.85	0.16	35.65	0	0
g12887	vitelline membrane 26Ab, isoform A [Drosophila melanogaster]	MATCH TO: Vm34Ca Vitelline membrane 34Ca [Drosophila melanogaster]	0	0	0	21.77	0	0.06
g12914	CG14301 [Drosophila melanogaster]	MATCH TO: CG14301 [Drosophila melanogaster]	0	0.35	0.38	36.15	0.21	0
g12987	CG11570, isoform A [Drosophila melanogaster]	MATCH TO: CG11570 [Drosophila melanogaster]	0	0.04	0.1	551.36	1.14	6.2
g13172	regucalcin, isoform D [Drosophila melanogaster]	MATCH TO: regucalcin regucalcin [Drosophila melanogaster]	21.55	18.32	333.63	4961.67	350.84	187.27
g13183	CG9507 [Drosophila melanogaster]	MATCH TO: CG9507 [Drosophila melanogaster]	0.03	26.52	0.07	214.64	1.1	0.13
g13348	CG42713, isoform B [Drosophila melanogaster]	MATCH TO: CG42713 [Drosophila melanogaster]	3.86	3.48	2.15	10655	4.12	2.47
g13384	NA	MATCH TO: CG13678 [Drosophila melanogaster]	0	2.38	0.13	49.38	0	0
g13575	Lcp65Af [Drosophila melanogaster]	MATCH TO: Lcp65Af Lcp65Af [Drosophila melanogaster]	0	0.21	1.01	217.34	0	0.17
g13582	Lcp65Ad, isoform A [Drosophila melanogaster]	MATCH TO: Lcp65Ad Lcp65Ad [Drosophila melanogaster]	0.55	25.58	12.98	2018.94	1.09	0.85
g13746	seminal fluid protein 24F, isoform B [Drosophila melanogaster]	MATCH TO: Sfp24F Seminal fluid protein 24F [Drosophila melanogaster]	0	0	0.09	18.95	0.64	1.07
g13814	CG11816, isoform B [Drosophila melanogaster]	MATCH TO: CG11816 [Drosophila melanogaster]	0	0.09	0.17	135.97	0	0
g14047	CG13707, isoform B [Drosophila melanogaster]	MATCH TO: CG13707 [Drosophila melanogaster]	0	0.48	6.72	171.49	6.67	3.59
g14844	CG30375 [Drosophila melanogaster]	MATCH TO: CG30375 [Drosophila melanogaster]	0	0.05	0.15	32.08	0.14	0.22
g15245	CG9372 [Drosophila melanogaster]	MATCH TO: CG9372 [Drosophila melanogaster]	0.05	0.2	0.11	81.29	0.7	0.84
g15248	CG5618, isoform A [Drosophila melanogaster]	MATCH TO: CG5618 [Drosophila melanogaster]	0.11	1.91	10.79	118.61	1.29	0.03
g15482	CG34296 [Drosophila melanogaster]	MATCH TO: CG34296 [Drosophila melanogaster]	0.19	9.6	0.56	160.86	2.59	2.71
g15484	Odorant-binding protein 99b, isoform A [Drosophila melanogaster]	MATCH TO: Obp99b Odorant-binding protein 99b [Drosophila melanogaster]	17.84	1558.42	3015.16	65131.9	6193.64	2280.67
g15959	heat shock gene 67Ba [Drosophila melanogaster]	MATCH TO: Hsp67Ba Heat shock gene 67Ba [Drosophila melanogaster]	0.14	2.78	3.22	54.51	5.12	2.87
g16334	CG6763, isoform A [Drosophila melanogaster]	MATCH TO: CG6763 [Drosophila melanogaster]	0	0.06	0	116.9	0	0
g16477	CG7906, isoform A [Drosophila melanogaster]	MATCH TO: CG7906 [Drosophila melanogaster]	0	0.19	0	15.94	0	0
g16478	CG7924 [Drosophila melanogaster]	MATCH TO: CG7924 [Drosophila melanogaster]	0	0.14	0.52	71.55	0.3	0.07
g1676	NA	UNKNOWN PREDICTED PROTEIN	0	0.18	1.84	126.37	21.42	1.28
g16996	CG9021, isoform A [Drosophila melanogaster]	MATCH TO: CG9021 [Drosophila melanogaster]	0.08	0.48	8.57	1437.12	0.31	0.4
g17773	CG15043, isoform A [Drosophila melanogaster]	MATCH TO: CG15043 [Drosophila melanogaster]	0.13	0	0.1	1790.06	1.28	0.12
g17824	Cyp28d1 [Drosophila melanogaster]	MATCH TO: Cyp28d1 Cyp28d1 [Drosophila melanogaster]	0.03	0	8.43	115.78	19.24	9.69
g17893	sex-specific enzyme 2, isoform A [Drosophila melanogaster]	MATCH TO: sxe2 sex-specific enzyme 2 [Drosophila melanogaster]	0	0.23	0	142.28	0	0.1
g17986	Ance-5 [Drosophila melanogaster]	MATCH TO: Ance-5 Ance-5 [Drosophila melanogaster]	0.17	3.19	11.25	197.1	28.02	1.2
g18474	CG31706, isoform A [Drosophila melanogaster]	MATCH TO: CG31706 [Drosophila melanogaster]	0.13	8.32	4.31	126.44	14.63	9.37
g18622	CG42259, isoform B [Drosophila melanogaster]	MATCH TO: CG42259 [Drosophila melanogaster]	0	0	0	413.7	22.97	11.03
g18623	NA	MATCH TO: GI:906472405 hypothetical protein FF38_03105 [Lucilia cuprina]	0	0.53	0.19	24.84	2.19	0.44
g18658	NA	MATCH TO: GI:906459908 hypothetical protein FF38_04114 [Lucilia cuprina]	0	0.28	28.07	356.54	3.06	3.14
g18919	CG11192 [Drosophila melanogaster]	MATCH TO: CG11192 [Drosophila melanogaster]	0.06	0.24	2.33	44.47	2.52	1.12
g19165	CG13618 [Drosophila melanogaster]	MATCH TO: CG13618 [Drosophila melanogaster]	4.09	9.03	7.99	764.44	14.91	8.2
g19472	sclp, isoform A [Drosophila melanogaster]	MATCH TO: Sclp Sclp [Drosophila melanogaster]	0	0.95	3.81	439.95	51.32	18.95
g19649	NA	MATCH TO: CG13069 [Drosophila melanogaster]	0	0	0.22	21.34	0	0
g1974	serpin 42Da, isoform G [Drosophila melanogaster]	MATCH TO: Spn42Da Serpin 42Da [Drosophila melanogaster]	0.16	0.55	0.13	2126.13	0.49	0.21
g1975	serpin 42Dc, isoform A [Drosophila melanogaster]	MATCH TO: Spn42Dc Serpin 42Dc [Drosophila melanogaster]	0.05	0.12	0.21	1289.07	0.04	0
g20066	CG14301 [Drosophila melanogaster]	MATCH TO: CG14301 [Drosophila melanogaster]	0.13	0.09	0	8.28	0.33	0.31
g20114	CG13069 [Drosophila melanogaster]	MATCH TO: CG13069 [Drosophila melanogaster]	0	0.42	0	72.83	0	0
g20273	CG4151, isoform A [Drosophila melanogaster]	MATCH TO: GI:906461026 hypothetical protein FF38_00967 [Lucilia cuprina]	0.05	0.19	0.12	295.75	0.12	0.05
g20274	NA	MATCH TO: GI:906461026 hypothetical protein FF38_00967 [Lucilia cuprina]	0.56	0.34	0.6	3220.19	0.86	0.37
g20275	CG4151, isoform A [Drosophila melanogaster]	MATCH TO: CG4151 [Drosophila melanogaster]	0.2	0.07	0.1	949.39	0.34	0.47
g20276	NA	MATCH TO: GI:906461026 hypothetical protein FF38_00967 [Lucilia cuprina]	1.06	1.96	1.43	3806.35	1.53	1.38
g20277	CG4151, isoform A [Drosophila melanogaster]	MATCH TO: CG4151 [Drosophila melanogaster]	0.12	0.12	0.08	439.81	0.13	0
g20278	CG4151, isoform A [Drosophila melanogaster]	MATCH TO: CG4151 [Drosophila melanogaster]	0	0.19	0	35.06	0	0.09
g20287	CG40485, isoform B [Drosophila melanogaster]	MATCH TO: CG40485 [Drosophila melanogaster]	0.84	1.46	22.43	3071.62	287.5	285.92
g2034	Mms19 [Drosophila melanogaster]	MATCH TO: Mms19 Mms19 [Drosophila melanogaster]	67.91	14.3	8.94	460.33	12.26	29.25
g2043	CG12268, isoform B [Drosophila melanogaster]	MATCH TO: CG12268 [Drosophila melanogaster]	0.61	3.03	1.05	224.38	22.7	15.6
g20431	CG4382 [Drosophila melanogaster]	MATCH TO: CG4382 [Drosophila melanogaster]	0.03	0.61	0.56	19.78	0.03	0.06
g20685	CG4945, isoform C [Drosophila melanogaster]	MATCH TO: CG4945 [Drosophila melanogaster]	0.81	7.93	4.48	112.2	33.17	15.16
g20909	Ecdysone-induced protein 93F, isoform B [Drosophila melanogaster]	MATCH TO: Eip93F Ecdysone-induced protein 93F [Drosophila melanogaster]	0.03	0.35	0.19	59.29	9.6	4.76
g20989	NA	UNKNOWN PREDICTED PROTEIN	0.96	2.7	2.21	28.2	0.47	2.24
g2179	Activity-regulated cytoskeleton associated protein 1 [Drosophila melanogaster]	MATCH TO: Arc1 Activity-regulated cytoskeleton associated protein 1 [Drosophila melanogaster]	1.08	6.54	0.48	92.63	4.06	3.91
g2207	CG44090 [Drosophila melanogaster]	MATCH TO: CG44090 [Drosophila melanogaster]	0	0	0	95.09	0.18	0
g2209	CG34280 [Drosophila melanogaster]	MATCH TO: CG34280 [Drosophila melanogaster]	0	0	0	270.42	0	0
g2210	CG34280 [Drosophila melanogaster]	MATCH TO: CG34280 [Drosophila melanogaster]	0.2	0	0	641.09	0.2	0
g2476	CG34199 [Drosophila melanogaster]	MATCH TO: CG34199 [Drosophila melanogaster]	0.07	0.07	0.09	491.24	2.96	0
g2674	CG13059 [Drosophila melanogaster]	MATCH TO: CG13059 [Drosophila melanogaster]	0.16	0.24	0	18.09	0.34	0
g2675	CG13059 [Drosophila melanogaster]	MATCH TO: CG13059 [Drosophila melanogaster]	0	0.49	0.09	23.02	0	0
g2676	CG13041 [Drosophila melanogaster]	MATCH TO: CG13060 [Drosophila melanogaster]	0	2.45	0	81.34	0	0
g2974	Gram-positive specific serine protease, isoform B [Drosophila melanogaster]	MATCH TO: grass Gram-positive Specific Serine protease [Drosophila melanogaster]	0	0.37	0.25	66.32	2.76	1.33
g2990	CG13639 [Drosophila melanogaster]	MATCH TO: CG13639 [Drosophila melanogaster]	2.06	1.75	3.06	160.63	2.87	2.81
g3052	NA	MATCH TO: CG14096 [Drosophila melanogaster]	0	2.88	0	36.45	0	0
g3061	NA	MATCH TO: CG14096 [Drosophila melanogaster]	0	1.84	0.61	45.26	0.2	0
g3062	CG32213 [Drosophila melanogaster]	MATCH TO: CG14096 [Drosophila melanogaster]	0	3.44	0	91.43	0.23	0
g3063	NA	MATCH TO: CG14096 [Drosophila melanogaster]	0	1.58	0	74.31	0	0
g3065	NA	MATCH TO: CG14096 [Drosophila melanogaster]	0	3.58	0.13	58.62	0	0
g3072	NA	MATCH TO: CG14096 [Drosophila melanogaster]	0	4.5	0	54.64	0	0
g3381	Fat body protein 1, isoform B [Drosophila melanogaster]	MATCH TO: Fbp1 Fat body protein 1 [Drosophila melanogaster]	1.14	1.28	108.57	4428.58	1.84	0.95
g3382	Fat body protein 1, isoform A [Drosophila melanogaster]	MATCH TO: Fbp1 Fat body protein 1 [Drosophila melanogaster]	0.82	1.19	78.78	4198.51	0.71	1.32
g3383	Fat body protein 1, isoform B [Drosophila melanogaster]	MATCH TO: Fbp1 Fat body protein 1 [Drosophila melanogaster]	1.16	0.81	62.2	4754.52	1.31	0.71
g3384	Fat body protein 1, isoform D [Drosophila melanogaster]	MATCH TO: Fbp1 Fat body protein 1 [Drosophila melanogaster]	0.58	0.41	61.9	2355.75	0.42	0.44
g3385	Fat body protein 1, isoform B [Drosophila melanogaster]	MATCH TO: Fbp1 Fat body protein 1 [Drosophila melanogaster]	0.33	0.42	89.58	3110.72	0.58	0.35
g3480	NA	MATCH TO: GI:1135105560 PREDICTED: uncharacterized protein LOC109612255 [Musca domestica]	0.06	0	0.62	14.7	1.73	0.93
g3555	CG13063 [Drosophila melanogaster]	MATCH TO: CG13042 [Drosophila melanogaster]	0	1.88	0.14	33.07	0.29	0
g3583	NA	MATCH TO: CG1368 [Drosophila melanogaster]	0.13	1.43	0	124.76	6.25	1.53
g3585	NA	MATCH TO: CG32266 [Drosophila melanogaster]	0	2.51	0.19	1201.21	0.48	0
g3586	NA	MATCH TO: GI:906469300 hypothetical protein FF38_09568 [Lucilia cuprina]	0	0	0.84	63.4	8.73	4.64
g3587	NA	MATCH TO: CG14096 [Drosophila melanogaster]	0.16	0.18	1.73	612.69	5.95	1.81
g3588	CG4950, isoform B [Drosophila melanogaster]	MATCH TO: CG4950 [Drosophila melanogaster]	0	0	0.23	23	2.21	0.34
g3589	CG13069 [Drosophila melanogaster]	MATCH TO: CG13069 [Drosophila melanogaster]	0	0.71	0	59.56	0	0
g3824	Leucine-rich repeat 47, isoform A [Drosophila melanogaster]	MATCH TO: Lrr47 Leucine-rich repeat 47 [Drosophila melanogaster]	13.36	2.31	0.73	262.18	2.45	7.63
g3912	Leucine-rich repeat 47, isoform A [Drosophila melanogaster]	MATCH TO: Lrr47 Leucine-rich repeat 47 [Drosophila melanogaster]	20.68	6.03	1.8	378.85	2.95	12.27
g3913	Leucine-rich repeat 47, isoform A [Drosophila melanogaster]	MATCH TO: Lrr47 Leucine-rich repeat 47 [Drosophila melanogaster]	11.81	2.53	0.23	162.1	1.16	10.56
g4165	NA	UNKNOWN PREDICTED PROTEIN	0	0.21	0	53.78	0	0
g4238	cuticular protein 49Ah [Drosophila melanogaster]	MATCH TO: Cpr49Ah Cuticular protein 49Ah [Drosophila melanogaster]	0	5.73	0.86	454.13	5.54	2.43
g4239	cuticular protein 49Ag [Drosophila melanogaster]	MATCH TO: Cpr49Ag Cuticular protein 49Ag [Drosophila melanogaster]	0.27	15.44	9.61	394.71	0.17	0.25
g4360	CG1850 [Drosophila melanogaster]	MATCH TO: CG1850 [Drosophila melanogaster]	0.41	0.6	0.85	3396.35	0.56	0.26
g4361	CG1850 [Drosophila melanogaster]	MATCH TO: CG1850 [Drosophila melanogaster]	0	0.08	0	106.09	0	0.06
g4484	CG31100, isoform A [Drosophila melanogaster]	MATCH TO: CG31100 [Drosophila melanogaster]	0.09	6.68	8.34	190.38	15.02	11.74
g477	CG18744 [Drosophila melanogaster]	MATCH TO: CG18744 [Drosophila melanogaster]	0.04	0.27	3.59	40.86	10.75	1.62
g5022	CG14645 [Drosophila melanogaster]	MATCH TO: CG14645 [Drosophila melanogaster]	0.54	0.38	0.97	2866.78	0.79	0.76
g5246	CG30280, isoform B [Drosophila melanogaster]	MATCH TO: CG30280 [Drosophila melanogaster]	0	0	2.33	97.66	2.49	2.68
g5247	CG30281 [Drosophila melanogaster]	MATCH TO: CG30281 [Drosophila melanogaster]	0	0.11	1.76	200.49	7.42	3.57
g5251	CG30280, isoform B [Drosophila melanogaster]	MATCH TO: CG30280 [Drosophila melanogaster]	0.06	0	3.24	101.12	5.41	1.74
g5257	CG30281 [Drosophila melanogaster]	MATCH TO: CG30281 [Drosophila melanogaster]	0	0.47	2.03	211.89	9.62	8.2
g5259	Arc2 [Drosophila melanogaster]	MATCH TO: GI:808117833 PREDICTED: uncharacterized protein LOC105667152 [Bombus terrestris]	0	0	0.51	262.72	2.41	0.37
g5280	ADAM metallopeptidase with thrombospondin type 1 motif A, isoform B [Drosophila melanogaster]	MATCH TO: AdamTS-A ADAM metallopeptidase with thrombospondin type 1 motif A [Drosophila melanogaster]	0.04	4.16	1.17	59	3.06	6.54
g5379	phosphotidylinositol 3 kinase 68D, isoform B [Drosophila melanogaster]	MATCH TO: Pi3K68D Phosphotidylinositol 3 kinase 68D [Drosophila melanogaster]	57.72	12.16	3.6	170.74	15.14	24.57
g554	methuselah-like 10, isoform A [Drosophila melanogaster]	MATCH TO: mthl10 methuselah-like 10 [Drosophila melanogaster]	0.96	1.98	3.37	42.55	4.64	1.92
g5593	CG13102, isoform A [Drosophila melanogaster]	MATCH TO: CG13102 [Drosophila melanogaster]	0	0.17	11.53	307.33	40.78	11.3
g5700	CG12034 [Drosophila melanogaster]	MATCH TO: CG12034 [Drosophila melanogaster]	71.37	19.04	13.17	277.24	12.4	62.71
g5947	CG42807, isoform B [Drosophila melanogaster]	MATCH TO: CG42807 [Drosophila melanogaster]	0	0.12	0.15	49.96	0.51	1.36
g6175	CG12481 [Drosophila melanogaster]	MATCH TO: GI:906464482 hypothetical protein FF38_00861 [Lucilia cuprina]	0.15	1.77	1.41	232.65	0	0
g6183	CG1368 [Drosophila melanogaster]	MATCH TO: CG1368 [Drosophila melanogaster]	0.46	5.18	24.75	1233.59	0.2	0.42
g6879	CG9509, isoform A [Drosophila melanogaster]	MATCH TO: CG9509 [Drosophila melanogaster]	0.1	0.15	7.71	453.69	0.21	0.2
g6928	CG10853 [Drosophila melanogaster]	MATCH TO: CG10853 [Drosophila melanogaster]	0.68	0.72	0.55	2110.89	0.16	0.34
g7180	serine pyruvate aminotransferase [Drosophila melanogaster]	MATCH TO: Spat Serine pyruvate aminotransferase [Drosophila melanogaster]	1.02	26.03	61.9	1158.45	84.34	49.04
g7238	CG13707, isoform B [Drosophila melanogaster]	MATCH TO: GI:906457774 hypothetical protein FF38_10314 [Lucilia cuprina]	0	0.17	5.41	155.09	8.09	2.82
g7274	NA	MATCH TO: CG13674 [Drosophila melanogaster]	0	3.89	0.15	119.92	0	0
g7275	CG13679 [Drosophila melanogaster]	MATCH TO: CG13674 [Drosophila melanogaster]	0	5.88	0.17	113.9	0.16	0
g7337	CG34280 [Drosophila melanogaster]	MATCH TO: CG34280 [Drosophila melanogaster]	0	0	0	232.47	0	0.19
g7338	CG34280 [Drosophila melanogaster]	MATCH TO: CG34280 [Drosophila melanogaster]	0	0	0	143.07	0	0
g7340	CG44090 [Drosophila melanogaster]	MATCH TO: CG44090 [Drosophila melanogaster]	0	0	0.14	37.93	0	0
g7455	cuticular protein 72Eb [Drosophila melanogaster]	MATCH TO: Cpr72Eb Cuticular protein 72Eb [Drosophila melanogaster]	0	0	0.31	48.25	0.07	0
g7456	cuticular protein 72Ea [Drosophila melanogaster]	MATCH TO: Cpr72Ea Cuticular protein 72Ea [Drosophila melanogaster]	0	0	0	233.68	0.09	0
g7471	CG13041 [Drosophila melanogaster]	MATCH TO: CG13060 [Drosophila melanogaster]	0	5.59	3.06	128.63	0.16	0
g7477	CG13059 [Drosophila melanogaster]	MATCH TO: CG13059 [Drosophila melanogaster]	0	0.12	0	17.42	0	0
g7901	sclp, isoform B [Drosophila melanogaster]	MATCH TO: Sclp Sclp [Drosophila melanogaster]	1.5	3.85	4.39	340.89	43.88	18.16
g8018	matrix metalloproteinase 1, isoform C [Drosophila melanogaster]	MATCH TO: Mmp1 Matrix metalloproteinase 1 [Drosophila melanogaster]	0.09	6.32	3.77	316.35	25.86	21.82
g8213	NA	UNKNOWN PREDICTED PROTEIN	0	0.08	0.26	35.04	0.56	0.93
g8297	CG42713, isoform B [Drosophila melanogaster]	MATCH TO: CG42713 [Drosophila melanogaster]	0	0	0	13.03	0	0
g8298	CG42537 [Drosophila melanogaster]	MATCH TO: CG42713 [Drosophila melanogaster]	0.46	0.94	0.88	5946.01	1.46	3.45
g8299	CG42717 [Drosophila melanogaster]	MATCH TO: CG42538 [Drosophila melanogaster]	0.2	0.16	0	680	0.2	0
g8300	CG42537 [Drosophila melanogaster]	MATCH TO: CG42717 [Drosophila melanogaster]	0.5	0.41	0	2433.1	1.1	1.42
g8301	CG42717 [Drosophila melanogaster]	MATCH TO: CG42717 [Drosophila melanogaster]	1.05	1.1	0.56	3281.09	0.66	0.81
g8302	CG42537 [Drosophila melanogaster]	MATCH TO: CG42713 [Drosophila melanogaster]	3.75	2.35	1.65	8145.41	2.97	1
g8303	CG42537 [Drosophila melanogaster]	MATCH TO: CG42538 [Drosophila melanogaster]	0.91	0.23	0.18	1232.08	0.67	0
g8304	CG42717 [Drosophila melanogaster]	MATCH TO: CG42717 [Drosophila melanogaster]	0.64	0.39	0.5	2228.83	1.23	1.17
g8305	CG42717 [Drosophila melanogaster]	MATCH TO: CG42717 [Drosophila melanogaster]	0.45	0	0.36	367.31	0.2	0.2
g8306	CG42717 [Drosophila melanogaster]	MATCH TO: CG42717 [Drosophila melanogaster]	5.22	3.73	3.71	16563.6	4.82	5.23
g8307	CG42717 [Drosophila melanogaster]	MATCH TO: CG42717 [Drosophila melanogaster]	3.74	5.2	4.27	16751.8	5.9	4.57
g8310	CG42716 [Drosophila melanogaster]	MATCH TO: CG42537 [Drosophila melanogaster]	0	0	0	32	0	0
g8312	CG42717 [Drosophila melanogaster]	MATCH TO: CG42717 [Drosophila melanogaster]	0	0	0	43.09	0	0
g8313	CG42537 [Drosophila melanogaster]	MATCH TO: CG42537 [Drosophila melanogaster]	0	0	0	201.59	0	0.38
g8668	CG9287 [Drosophila melanogaster]	MATCH TO: CG9287 [Drosophila melanogaster]	0.03	0.66	0.03	23.95	0.44	0.26
g8677	CG42819 [Drosophila melanogaster]	MATCH TO: CG42819 [Drosophila melanogaster]	0.1	0.19	0.73	44.71	0	0.33
g8786	CG9021, isoform A [Drosophila melanogaster]	MATCH TO: CG9021 [Drosophila melanogaster]	0.39	0.35	2.98	443.31	0	0.1
g8976	CG2187, isoform A [Drosophila melanogaster]	MATCH TO: CG2187 [Drosophila melanogaster]	0.09	6.17	11.51	154.14	41.66	18.63
g9091	Odorant-binding protein 83ef [Drosophila melanogaster]	MATCH TO: Obp83ef Odorant-binding protein 83ef [Drosophila melanogaster]	0.22	1.1	17.66	613.88	56.25	2.67
g9428	lysyl oxidase-like [Drosophila melanogaster]	MATCH TO: lox lysyl oxidase-like [Drosophila melanogaster]	14.97	1.33	0.6	69.1	0.21	3.13
g9475	sex-specific enzyme 2, isoform A [Drosophila melanogaster]	MATCH TO: sxe2 sex-specific enzyme 2 [Drosophila melanogaster]	0.06	0	0	130.07	0.08	0
g9681	cytochrome P450-4d1, isoform A [Drosophila melanogaster]	MATCH TO: Cyp4d1 Cytochrome P450-4d1 [Drosophila melanogaster]	0.08	0.24	6.26	107.74	0	0.52
g9980	Ecdysone-dependent gene 78E, isoform A [Drosophila melanogaster]	MATCH TO: Edg78E Ecdysone-dependent gene 78E [Drosophila melanogaster]	0.83	0.55	1.96	3085.2	0.14	1.12

## Sheet: adult male
Feature_ID	Description (E-value)	Description	Embryo_0h_Average	Embryo_6h_Average	Larvae_Average	Pupae_Average	Male_Average	Female_Average
g9991	CG14077, isoform B [Drosophila melanogaster]	MATCH TO: CG14077 [Drosophila melanogaster]	0	0.07	0.05	2.56	60	0
g9888	CG4669 [Drosophila melanogaster]	MATCH TO: ms(3)76Cc male sterile (3) 76Cc [Drosophila melanogaster]	0.06	0.14	0	1.23	38.82	0.03
g9879	CG6084, isoform A [Drosophila melanogaster]	MATCH TO: CG6084 [Drosophila melanogaster]	0.21	0.09	0.09	0.66	15.89	0.09
g9775	drosophila Nna1 ortholog, isoform I [Drosophila melanogaster]	MATCH TO: NnaD Drosophila Nna1 ortholog [Drosophila melanogaster]	0	0.08	0.12	0.68	12.42	0.53
g9716	CG14448 [Drosophila melanogaster]	MATCH TO: CG14448 [Drosophila melanogaster]	0	0	0	1.31	12.66	0
g9687	CG3630, isoform A [Drosophila melanogaster]	MATCH TO: CG3630 [Drosophila melanogaster]	5.81	42.78	29.62	7.27	498.92	101.64
g9519	CG32436 [Drosophila melanogaster]	MATCH TO: CG32436 [Drosophila melanogaster]	6.59	1.3	0.2	0.88	25.58	1.85
g9517	CG32436 [Drosophila melanogaster]	MATCH TO: CG32436 [Drosophila melanogaster]	10.13	1.34	0.09	1.4	40.22	2.38
g9515	CG32437 [Drosophila melanogaster]	MATCH TO: CG32437 [Drosophila melanogaster]	0	0.13	0.08	2.86	38.15	0.06
g9397	beta-Tubulin at 85D [Drosophila melanogaster]	MATCH TO: betaTub85D beta-Tubulin at 85D [Drosophila melanogaster]	0.04	1.08	0.04	22.54	255.23	0.64
g9363	yellow-emperor, isoform B [Drosophila melanogaster]	MATCH TO: ymp yellow-emperor [Drosophila melanogaster]	0	0	0.18	0.73	28.54	0.53
g9218	gustatory receptor 64b [Drosophila melanogaster]	MATCH TO: Gr64b Gustatory receptor 64b [Drosophila melanogaster]	0	0.22	0.04	0.13	36.81	0.21
g9114	CG34181 [Drosophila melanogaster]	MATCH TO: CG34181 [Drosophila melanogaster]	0.18	0.4	0.21	5.09	62.77	0
g903	CG13032 [Drosophila melanogaster]	MATCH TO: CG13032 [Drosophila melanogaster]	0	0.08	0	1.17	13.45	0.06
g8986	CG5987 [Drosophila melanogaster]	MATCH TO: CG5987 [Drosophila melanogaster]	0	0.15	0.04	1.38	15.77	0.19
g8925	NA	MATCH TO: GI:906458147 hypothetical protein FF38_12525 [Lucilia cuprina]	0	0	0	0	133.19	0
g8924	Cystatin-like [Drosophila melanogaster]	MATCH TO: GI:906458151 hypothetical protein FF38_12522 [Lucilia cuprina]	0	0	0.11	0.13	170.79	0
g8923	NA	UNKNOWN PREDICTED PROTEIN	0	0.53	0	0.16	405.9	0.31
g8922	NA	UNKNOWN PREDICTED PROTEIN	0.28	0.15	0	0.12	350.37	0.13
g8896	CG7886 [Drosophila melanogaster]	MATCH TO: CG7886 [Drosophila melanogaster]	0.21	0.23	0.08	1.57	21.71	0.06
g8886	CG18193 [Drosophila melanogaster]	MATCH TO: CG18193 [Drosophila melanogaster]	0	0.15	0	2.85	47.88	0
g8818	CG5217 [Drosophila melanogaster]	MATCH TO: GI:906471847 hypothetical protein FF38_02251 [Lucilia cuprina]	0.15	0	0.06	0.07	39.11	0
g8724	CG8564, isoform A [Drosophila melanogaster]	MATCH TO: CG8564 [Drosophila melanogaster]	0	0.03	0.03	0.73	9	0.04
g8650	CG3348 [Drosophila melanogaster]	MATCH TO: CG3348 [Drosophila melanogaster]	0	0.2	0.27	0.3	228.47	22.2
g8641	CG14589, isoform A [Drosophila melanogaster]	MATCH TO: CG14589 [Drosophila melanogaster]	0.61	0	0	1.05	53.53	0
g8640	male sterile (3) 76Ca [Drosophila melanogaster]	MATCH TO: ms(3)76Ca male sterile (3) 76Ca [Drosophila melanogaster]	0	0.27	0	2.25	37.45	0
g8629	NA	MATCH TO: GI:906467295 hypothetical protein FF38_05684, partial [Lucilia cuprina]	0	0	0	0	17.92	0.73
g8627	NA	MATCH TO: GI:906467295 hypothetical protein FF38_05684, partial [Lucilia cuprina]	0.14	0	0	0.12	291.6	7.76
g8475	CG12470 [Drosophila melanogaster]	MATCH TO: CG12470 [Drosophila melanogaster]	0	0	0	5.77	135.66	0
g8461	eukaryotic translation initiation factor 4G2, isoform A [Drosophila melanogaster]	MATCH TO: GI:906470020 hypothetical protein FF38_11645 [Lucilia cuprina]	0	0	0	0.39	9.18	0
g8460	eukaryotic translation initiation factor 4G2, isoform A [Drosophila melanogaster]	MATCH TO: eIF4G2 eukaryotic translation initiation factor 4G2 [Drosophila melanogaster]	0	0	0	0.84	11.16	0
g8459	ATP synthase, subunit b [Drosophila melanogaster]	MATCH TO: ATPsyn-b ATP synthase, subunit b [Drosophila melanogaster]	0	0	0	0.61	8.24	0
g8439	CG15892 [Drosophila melanogaster]	MATCH TO: CG15892 [Drosophila melanogaster]	0.91	0.62	0.59	1.92	30.75	0.76
g841	antdh [Drosophila melanogaster]	MATCH TO: antdh antdh [Drosophila melanogaster]	0.07	0	0	0	32.82	2.87
g8384	CG7349, isoform A [Drosophila melanogaster]	MATCH TO: CG7349 [Drosophila melanogaster]	0	0.74	0	0.72	11.2	0
g8187	CG15878 [Drosophila melanogaster]	MATCH TO: CG15878 [Drosophila melanogaster]	0.44	0.41	0.07	0.71	17.41	0.47
g8176	CG6652 [Drosophila melanogaster]	MATCH TO: CG6652 [Drosophila melanogaster]	0	0.9	0.08	1.54	22.9	0.25
g8171	Sperm-Leucylaminopeptidase 2 [Drosophila melanogaster]	MATCH TO: S-Lap2 Sperm-Leucylaminopeptidase 2 [Drosophila melanogaster]	0.17	0.04	0	11.28	176.41	0.18
g8154	CG30281 [Drosophila melanogaster]	MATCH TO: CG30281 [Drosophila melanogaster]	0.07	0	0	0	29.64	0.06
g8153	CG30280, isoform B [Drosophila melanogaster]	MATCH TO: CG30280 [Drosophila melanogaster]	0	0.08	0.07	0.15	22.19	0.06
g8053	CG14355 [Drosophila melanogaster]	MATCH TO: CG14355 [Drosophila melanogaster]	0.1	0.75	0.4	1.78	33.87	0.27
g8052	protein phosphatase 1c interacting protein 1, isoform A [Drosophila melanogaster]	MATCH TO: Ppi1 Protein phosphatase 1c interacting protein 1 [Drosophila melanogaster]	0.08	1.7	1.01	1.74	30.52	0.58
g8028	Cyp313a4 [Drosophila melanogaster]	MATCH TO: Cyp313a4 Cyp313a4 [Drosophila melanogaster]	0	0.18	0.04	0.2	11.52	0.37
g8013	CG44296 [Drosophila melanogaster]	MATCH TO: CG44296 [Drosophila melanogaster]	2.58	6.46	1.51	9.23	74.84	3.17
g785	CG8252 [Drosophila melanogaster]	MATCH TO: CG8252 [Drosophila melanogaster]	0	0	0	0.68	19.49	0
g7756	CG17258, isoform B [Drosophila melanogaster]	MATCH TO: CG17258 [Drosophila melanogaster]	0.98	0.81	0.16	1.72	14.09	1.46
g7743	milkah [Drosophila melanogaster]	MATCH TO: mil milkah [Drosophila melanogaster]	0	0.05	0.25	7.35	94.81	0.06
g7583	CG32271 [Drosophila melanogaster]	MATCH TO: CG32271 [Drosophila melanogaster]	0	0	0	0	7.27	0
g7582	CG32271 [Drosophila melanogaster]	MATCH TO: CG32271 [Drosophila melanogaster]	0	0	0	0	12.39	0
g7496	CG33791, isoform D [Drosophila melanogaster]	MATCH TO: CG33791 [Drosophila melanogaster]	0.62	3.38	0.33	1.95	24.56	0.37
g7422	CG15256, isoform B [Drosophila melanogaster]	MATCH TO: CG15256 [Drosophila melanogaster]	0	0	0	0.87	14.85	0
g7339	CG42798, isoform A [Drosophila melanogaster]	MATCH TO: CG42798 [Drosophila melanogaster]	0	0	0	0	20.04	0
g730	CG30008 [Drosophila melanogaster]	MATCH TO: CG30008 [Drosophila melanogaster]	0.58	10.38	0.32	11.92	702.13	150.22
g7270	CG17470 [Drosophila melanogaster]	MATCH TO: GI:906469582 hypothetical protein FF38_07386 [Lucilia cuprina]	0.13	0	0.11	4.99	43.77	0
g7230	CG13473 [Drosophila melanogaster]	MATCH TO: CG13473 [Drosophila melanogaster]	0	0	0.09	1.48	14.6	0
g7229	thioredoxin T, isoform A [Drosophila melanogaster]	MATCH TO: TrxT Thioredoxin T [Drosophila melanogaster]	0.26	0.52	0	0.81	18.32	0
g7213	CG1387 [Drosophila melanogaster]	MATCH TO: GI:906464683 hypothetical protein FF38_08567 [Lucilia cuprina]	0.04	0	0.03	3.74	80.1	0
g7212	NA	MATCH TO: GI:906464710 hypothetical protein FF38_08568 [Lucilia cuprina]	0	0	0	1.2	19.59	0
g7185	CG17717, isoform A [Drosophila melanogaster]	MATCH TO: CG17717 [Drosophila melanogaster]	0	0.26	0.06	2.15	34.46	0
g7167	extracellularly regulated kinase 7, isoform C [Drosophila melanogaster]	MATCH TO: Erk7 Extracellularly regulated kinase 7 [Drosophila melanogaster]	1.3	1.37	0.09	1.75	13.62	0.97
g7123	CG3330 [Drosophila melanogaster]	MATCH TO: CG3330 [Drosophila melanogaster]	0	0	0	0.33	76.13	0
g7042	CG10252 [Drosophila melanogaster]	MATCH TO: CG10252 [Drosophila melanogaster]	0.47	1.2	0.46	15.75	208.63	0.4
g6987	CG7669 [Drosophila melanogaster]	MATCH TO: hmw hemingway [Drosophila melanogaster]	0.18	1.93	0.08	2.74	34.9	0.3
g6962	NA	UNKNOWN PREDICTED PROTEIN	0	0.1	0.13	0.7	12.11	0
g6948	CG3492 [Drosophila melanogaster]	MATCH TO: CG3492 [Drosophila melanogaster]	0	0	0	1.27	27.14	0
g694	CG34458 [Drosophila melanogaster]	MATCH TO: CG34458 [Drosophila melanogaster]	0.07	0.25	0.07	0.16	493.08	0.21
g693	CG34458 [Drosophila melanogaster]	MATCH TO: CG34458 [Drosophila melanogaster]	0.07	0.42	0	0.07	239.55	0.14
g692	CG34458 [Drosophila melanogaster]	MATCH TO: CG34458 [Drosophila melanogaster]	0.09	0.16	0.06	0.22	302.31	0
g6916	Trehalose-6-phosphate synthase 1 [Drosophila melanogaster]	MATCH TO: Tps1 Trehalose-6-phosphate synthase 1 [Drosophila melanogaster]	4.07	1.53	0.36	6.11	376.4	75.55
g691	CG34458 [Drosophila melanogaster]	MATCH TO: CG34458 [Drosophila melanogaster]	0	0	0	0.07	56.25	0
g690	CG34458 [Drosophila melanogaster]	MATCH TO: CG34458 [Drosophila melanogaster]	0	0.1	0	0	89.49	0
g6864	CG3091, isoform A [Drosophila melanogaster]	MATCH TO: CG3091 [Drosophila melanogaster]	0	0.34	0.06	0.45	60.29	7.56
g681	CG17048, isoform A [Drosophila melanogaster]	MATCH TO: CG17048 [Drosophila melanogaster]	0	0	0	0.83	10.78	0
g6732	CG31245 [Drosophila melanogaster]	MATCH TO: CG31245 [Drosophila melanogaster]	0	0	0	0.5	26.6	0
g6581	CG3687 [Drosophila melanogaster]	MATCH TO: CG3687 [Drosophila melanogaster]	0.29	0.65	0.21	3.19	42.58	0.28
g6541	CG13127 [Drosophila melanogaster]	MATCH TO: CG13127 [Drosophila melanogaster]	0.08	0.19	0.05	1.59	27.21	0.13
g6433	CG31816 [Drosophila melanogaster]	MATCH TO: CG31816 [Drosophila melanogaster]	0	0	0	1.35	14.29	0
g6429	CG42389, isoform E [Drosophila melanogaster]	MATCH TO: CG42389 [Drosophila melanogaster]	0.02	0	0.01	0.11	8.78	0.34
g639	lethal (1) G0255, isoform A [Drosophila melanogaster]	MATCH TO: l(1)G0255 lethal (1) G0255 [Drosophila melanogaster]	0	0	0	1.22	13.14	0
g6350	NA	MATCH TO: CG12617 [Drosophila melanogaster]	0	0	0	4.84	34.85	0
g6296	CG14609, isoform A [Drosophila melanogaster]	MATCH TO: CG14609 [Drosophila melanogaster]	0.16	0.05	0.03	0.4	9.98	0.95
g6233	actin 57B [Drosophila melanogaster]	MATCH TO: Act57B Actin 57B [Drosophila melanogaster]	0	0	0	2.36	51.21	0
g6232	actin 5C, isoform A [Drosophila melanogaster]	MATCH TO: Act57B Actin 57B [Drosophila melanogaster]	0	0.05	0	1.15	24.97	0
g6213	NA	MATCH TO: GI:906475019 hypothetical protein FF38_02726, partial [Lucilia cuprina]	0	0	0	1.78	18.69	0
g6154	yellow-emperor, isoform B [Drosophila melanogaster]	MATCH TO: ymp yellow-emperor [Drosophila melanogaster]	0	0	0.12	1.99	18	0.33
g6152	NA	MATCH TO: GI:755864985 PREDICTED: uncharacterized protein LOC105261595 [Musca domestica]	0	0	0.17	1.43	19.84	0.19
g6075	NA	MATCH TO: GI:906469634 hypothetical protein FF38_03960 [Lucilia cuprina]	0.08	1.2	1.86	6.04	49.81	4.44
g6055	CG12229 [Drosophila melanogaster]	MATCH TO: CG12229 [Drosophila melanogaster]	0.09	0.18	0.12	0.46	9.81	0.07
g5959	CG34425 [Drosophila melanogaster]	MATCH TO: CG34425 [Drosophila melanogaster]	0	0.03	0	0.9	19.11	0
g5954	CG42808 [Drosophila melanogaster]	MATCH TO: CG42808 [Drosophila melanogaster]	0.13	16.4	37.17	1.84	329.39	76.89
g595	klhl10, isoform B [Drosophila melanogaster]	MATCH TO: klhl10 [Drosophila melanogaster]	0.18	0.18	0.04	1.32	30.95	0.17
g592	CG1041, isoform A [Drosophila melanogaster]	MATCH TO: CG1041 [Drosophila melanogaster]	0.48	1.78	0.19	2.09	31.87	0.61
g5845	NA	MATCH TO: GI:906470239 hypothetical protein FF38_01601 [Lucilia cuprina]	0.31	0	0.91	4.78	56.08	8.15
g5516	NA	UNKNOWN PREDICTED PROTEIN	0	0	0	0	81.04	6.86
g507	NA	UNKNOWN PREDICTED PROTEIN	0	0	0	3.3	36.98	0
g490	CG42650 [Drosophila melanogaster]	MATCH TO: CG42650 [Drosophila melanogaster]	0	0.25	0	0.67	10.05	0
g4895	CG9313, isoform A [Drosophila melanogaster]	MATCH TO: CG9313 [Drosophila melanogaster]	0.02	0.23	0.14	1.02	14.32	0.06
g475	CG18268 [Drosophila melanogaster]	MATCH TO: CG18268 [Drosophila melanogaster]	0.11	0.55	1.48	5.91	60.87	9.09
g4717	NA	MATCH TO: GI:906465475 hypothetical protein FF38_12676 [Lucilia cuprina]	0.05	0	0	0	18.58	0.89
g4600	NA	UNKNOWN PREDICTED PROTEIN	0.08	0.54	0.07	0.1	159.77	36.46
g4546	hoepel1, isoform A [Drosophila melanogaster]	MATCH TO: hoe1 hoepel1 [Drosophila melanogaster]	0.03	0	0.03	0.31	9.77	0
g4502	NA	MATCH TO: GI:906473018 hypothetical protein FF38_05295 [Lucilia cuprina]	0	0	0	0.79	17.4	0
g4500	NA	MATCH TO: GI:906473020 hypothetical protein FF38_05293 [Lucilia cuprina]	0	0	0.12	0.15	162.26	16.77
g4349	NA	UNKNOWN PREDICTED PROTEIN	0	0	0	0.26	31.37	0.48
g4257	cuticular protein 47Ea [Drosophila melanogaster]	MATCH TO: Cpr47Ea Cuticular protein 47Ea [Drosophila melanogaster]	0	0.37	1.62	0	532.86	135.62
g3991	CG2127, isoform B [Drosophila melanogaster]	MATCH TO: CG2127 [Drosophila melanogaster]	0.07	0	0	5.97	134.12	0.07
g3878	CG9133, isoform D [Drosophila melanogaster]	MATCH TO: CG9133 [Drosophila melanogaster]	0.28	0.58	0.14	4.97	117.07	0.79
g3860	CG34204, isoform A [Drosophila melanogaster]	MATCH TO: CG34204 [Drosophila melanogaster]	1	0	0	2	19.19	0.22
g3802	CG34458 [Drosophila melanogaster]	MATCH TO: CG34458 [Drosophila melanogaster]	0	0.09	0	0.08	87.3	0.14
g3801	CG34458 [Drosophila melanogaster]	MATCH TO: CG34458 [Drosophila melanogaster]	0	0.05	0	0	77.83	0
g3800	CG34458 [Drosophila melanogaster]	MATCH TO: CG34458 [Drosophila melanogaster]	0	0	0	0	39.28	0
g3799	CG34458 [Drosophila melanogaster]	MATCH TO: CG34458 [Drosophila melanogaster]	0	0	0	0	49.91	0
g3751	CG32444 [Drosophila melanogaster]	MATCH TO: CG32444 [Drosophila melanogaster]	0	0.46	0	0.24	15.34	0.52
g3750	CG32445 [Drosophila melanogaster]	MATCH TO: CG32445 [Drosophila melanogaster]	0.13	0.31	0.1	0.59	25.66	0.74
g3653	malate dehydrogenase 2 [Drosophila melanogaster]	MATCH TO: Mdh2 Malate dehydrogenase 2 [Drosophila melanogaster]	0	0	0.05	1.24	16.75	0
g3652	malate dehydrogenase 2 [Drosophila melanogaster]	MATCH TO: Mdh2 Malate dehydrogenase 2 [Drosophila melanogaster]	0	0	0	0	8.82	0
g3609	CG1635 [Drosophila melanogaster]	MATCH TO: CG1635 [Drosophila melanogaster]	0.09	0.05	0	1.11	23.32	0
g3604	CG6497, isoform A [Drosophila melanogaster]	MATCH TO: CG6497 [Drosophila melanogaster]	0	0	0	1.52	24.48	0
g342	NA	MATCH TO: CG14546 [Drosophila melanogaster]	0.05	0.06	0.68	1.76	75.22	0.52
g3350	CG5321, isoform B [Drosophila melanogaster]	MATCH TO: CG5321 [Drosophila melanogaster]	0	0.05	0.2	0.08	25.87	0.04
g3297	CG5323 [Drosophila melanogaster]	MATCH TO: CG5323 [Drosophila melanogaster]	0	1.75	0.18	2.44	23.4	3.15
g3253	CG1571 [Drosophila melanogaster]	MATCH TO: CG1571 [Drosophila melanogaster]	1.09	0.07	0	0.66	9.5	0.17
g3012	NA	MATCH TO: GI:906462629 hypothetical protein FF38_07848 [Lucilia cuprina]	0	0	0	1.77	25.99	0
g3001	CG4757, isoform A [Drosophila melanogaster]	MATCH TO: CG4757 [Drosophila melanogaster]	0.13	0.1	0.82	16	210.86	31.6
g3000	CG4757, isoform A [Drosophila melanogaster]	MATCH TO: CG4757 [Drosophila melanogaster]	0.99	0.41	0.12	0.21	713.89	49.15
g2999	CG34148, isoform B [Drosophila melanogaster]	MATCH TO: CG34148 [Drosophila melanogaster]	10.1	3.76	2.44	2.66	66.08	9.19
g2997	CG31465, isoform A [Drosophila melanogaster]	MATCH TO: CG31465 [Drosophila melanogaster]	0	0.1	0	0.84	15.11	0.04
g2753	CG30429 [Drosophila melanogaster]	MATCH TO: CG30429 [Drosophila melanogaster]	0	0	0	0.98	15.74	0.06
g2746	CG9875, isoform A [Drosophila melanogaster]	MATCH TO: CG9875 [Drosophila melanogaster]	0	0	0	1.05	17.18	0.12
g2745	NA	MATCH TO: GI:906458772 hypothetical protein FF38_12055 [Lucilia cuprina]	0.12	0.3	0	0.84	17.22	0
g2744	CG34423, isoform B [Drosophila melanogaster]	MATCH TO: CG34423 [Drosophila melanogaster]	1.23	12.71	0.5	4.68	546.48	108.52
g2738	CG18675 [Drosophila melanogaster]	MATCH TO: CG18675 [Drosophila melanogaster]	0.06	3.36	0	2.81	26.4	0
g2668	CG3982 [Drosophila melanogaster]	MATCH TO: CG3982 [Drosophila melanogaster]	0.27	0	0	3.1	37.76	0.4
g2460	Cyp6a14, isoform C, partial [Drosophila melanogaster]	MATCH TO: Cyp6a14 Cyp6a14 [Drosophila melanogaster]	0.08	0.04	0	0	89.07	9.81
g2428	maltase A1 [Drosophila melanogaster]	MATCH TO: Mal-A1 Maltase A1 [Drosophila melanogaster]	2.39	2.6	1.01	1.12	4377.46	598.09
g2408	CG33340 [Drosophila melanogaster]	MATCH TO: CG33340 [Drosophila melanogaster]	0.28	0.22	0.12	25.91	513.87	0.2
g2285	CG3517 [Drosophila melanogaster]	MATCH TO: CG3517 [Drosophila melanogaster]	0	0	0	0.24	13.91	0
g2281	Myd88, isoform A [Drosophila melanogaster]	MATCH TO: Myd88 Myd88 [Drosophila melanogaster]	0.27	1.06	0.47	0.6	21.07	3.36
g2279	CG4957 [Drosophila melanogaster]	MATCH TO: CG4957 [Drosophila melanogaster]	0	0	0	0.37	16.42	0.07
g2208	CG42798, isoform A [Drosophila melanogaster]	MATCH TO: CG42798 [Drosophila melanogaster]	0	0	0	0	13.12	0
g21163	CG10252 [Drosophila melanogaster]	MATCH TO: CG10252 [Drosophila melanogaster]	0.1	1.48	0.56	2.92	45.68	0.16
g21146	CG14154, isoform B [Drosophila melanogaster]	MATCH TO: CG14154 [Drosophila melanogaster]	0	0	0	0.5	13.67	0
g21132	globin 3 [Drosophila melanogaster]	MATCH TO: glob3 globin 3 [Drosophila melanogaster]	0.1	0.15	0.07	0.61	9.07	0.09
g21058	CG34269 [Drosophila melanogaster]	MATCH TO: CG34269 [Drosophila melanogaster]	0	0.36	0	1.41	25.59	0.23
g21044	NA	MATCH TO: GI:906463378 hypothetical protein FF38_02156 [Lucilia cuprina]	0	0	0	1.09	16.4	0
g21043	NA	UNKNOWN PREDICTED PROTEIN	0	0	0	0.89	19.95	0
g20987	NA	MATCH TO: GI:906473261 hypothetical protein FF38_05637 [Lucilia cuprina]	0	0	0.15	0.98	18.15	0
g20911	CG6332 [Drosophila melanogaster]	MATCH TO: CG6332 [Drosophila melanogaster]	0.05	0.21	0.04	0.48	7.31	0.11
g20910	CG6332 [Drosophila melanogaster]	MATCH TO: CG6332 [Drosophila melanogaster]	0.06	0.22	0.11	2.41	32.07	0.06
g20852	CG7630 [Drosophila melanogaster]	MATCH TO: CG7630 [Drosophila melanogaster]	0	0	0	1.27	10.96	0
g20844	CG12111, isoform A [Drosophila melanogaster]	MATCH TO: CG12111 [Drosophila melanogaster]	0	0.12	0	0	28.46	0
g20824	CG32436 [Drosophila melanogaster]	MATCH TO: CG32436 [Drosophila melanogaster]	0	0	0	1.55	34.72	0
g20823	CG32436 [Drosophila melanogaster]	MATCH TO: CG32436 [Drosophila melanogaster]	0	0	0	0.84	22.63	0.04
g20770	CG5043 [Drosophila melanogaster]	MATCH TO: CG5043 [Drosophila melanogaster]	0.07	0.3	0.1	5.7	45.54	0.17
g20688	CG34241 [Drosophila melanogaster]	MATCH TO: CG34241 [Drosophila melanogaster]	0	0	0	2.64	37.26	0
g20511	spatzle, isoform I [Drosophila melanogaster]	MATCH TO: spz spatzle [Drosophila melanogaster]	0.2	0.09	0.28	0.71	176.15	0.89
g2044	NA	UNKNOWN PREDICTED PROTEIN	0	0	0	0.44	15.82	0
g20383	TbCMF46 [Drosophila melanogaster]	MATCH TO: Ppr-Y Ppr-Y [Drosophila melanogaster]	0	0.32	0.08	1.01	15.81	0.03
g20362	lethal (2) 41Ab, isoform A [Drosophila melanogaster]	MATCH TO: l(2)41Ab lethal (2) 41Ab [Drosophila melanogaster]	0	0.57	0.05	3.16	47.57	0.11
g20335	CG9134, isoform C [Drosophila melanogaster]	MATCH TO: CG9134 [Drosophila melanogaster]	0.26	0.49	0.57	4.44	158.65	33.91
g20064	CG14305, isoform C [Drosophila melanogaster]	MATCH TO: CG14305 [Drosophila melanogaster]	0	0	0	2.57	37.5	0
g20043	ferritin 3 heavy chain homologue [Drosophila melanogaster]	MATCH TO: Fer3HCH Ferritin 3 heavy chain homologue [Drosophila melanogaster]	3.24	0.53	0	1.42	31.57	0.94
g20036	CG5968, isoform A [Drosophila melanogaster]	MATCH TO: GI:906458035 hypothetical protein FF38_06640 [Lucilia cuprina]	0	0	0	3.67	46.2	0.09
g20002	lost boys [Drosophila melanogaster]	MATCH TO: lobo lost boys [Drosophila melanogaster]	0	0.19	0	0.86	10.58	0.1
g19992	NA	MATCH TO: CG41561 [Drosophila melanogaster]	0.12	0	0.09	1.15	32.17	0
g19972	CG14282 [Drosophila melanogaster]	MATCH TO: CG14282 [Drosophila melanogaster]	0.07	0.35	0	1.41	12.32	0
g1978	NA	MATCH TO: GI:906462922 hypothetical protein FF38_07795 [Lucilia cuprina]	0.12	0	0	0.11	8.09	0
g19771	CG3108 [Drosophila melanogaster]	MATCH TO: GI:1009415738 Ice nucleation protein [Trachymyrmex septentrionalis]	0	0	0.07	0.45	7.32	0
g1977	CG4714 [Drosophila melanogaster]	MATCH TO: CG4714 [Drosophila melanogaster]	0.03	0.03	0	1.78	14.44	0.09
g1973	glutathione S transferase E14 [Drosophila melanogaster]	MATCH TO: GstE14 Glutathione S transferase E14 [Drosophila melanogaster]	0.01	0.05	0.03	0.45	12.18	0.11
g19608	NA	MATCH TO: GI:929350885 PREDICTED: uncharacterized protein LOC106627462 [Bactrocera oleae]	0.18	0.8	0	0.6	18.42	0.55
g19500	CG31752 [Drosophila melanogaster]	MATCH TO: CG31752 [Drosophila melanogaster]	0	0	5.48	5.58	67.35	1.31
g1946	fatty acid bindin protein, isoform B [Drosophila melanogaster]	MATCH TO: fabp fatty acid bindin protein [Drosophila melanogaster]	0.1	0	0	2.57	67.21	0.2
g19219	CG4520, isoform A [Drosophila melanogaster]	MATCH TO: CG4520 [Drosophila melanogaster]	0.13	0.16	0.21	2.25	14.44	0.39
g19193	CG33340 [Drosophila melanogaster]	MATCH TO: CG33340 [Drosophila melanogaster]	0.22	2.2	0.31	30.5	566.51	0.68
g19107	CG5715 [Drosophila melanogaster]	MATCH TO: CG5715 [Drosophila melanogaster]	0.14	0.08	0	0.38	27.45	0.27
g19100	CG10317, isoform C [Drosophila melanogaster]	MATCH TO: CG10317 [Drosophila melanogaster]	0	0.3	0.07	2.19	42.66	0
g18950	CG16853, isoform A [Drosophila melanogaster]	MATCH TO: CG16853 [Drosophila melanogaster]	0	0	0.05	0.75	14.37	0
g18848	CG3517 [Drosophila melanogaster]	MATCH TO: CG3517 [Drosophila melanogaster]	0.06	0	0	0.47	11.34	0.05
g1880	CG34458 [Drosophila melanogaster]	MATCH TO: CG34458 [Drosophila melanogaster]	0	0	0	0	36.01	0.06
g18594	NA	MATCH TO: GI:906463811 hypothetical protein FF38_05459 [Lucilia cuprina]	0.29	0.56	0.62	0.71	113.89	23.07
g18518	CG32298 [Drosophila melanogaster]	MATCH TO: CG32298 [Drosophila melanogaster]	0.16	0.1	0.1	1.13	20.45	0
g18517	CG32299, isoform A [Drosophila melanogaster]	MATCH TO: CG32299 [Drosophila melanogaster]	0.5	0	0.25	5.3	57.83	0
g1841	Ccp84Ac [Drosophila melanogaster]	MATCH TO: Ccp84Ac Ccp84Ac [Drosophila melanogaster]	0.06	0.05	0.2	0.12	155.29	0
g18349	CG18223, isoform A [Drosophila melanogaster]	MATCH TO: CG18223 [Drosophila melanogaster]	0.34	0.13	0.05	1.4	16.81	0.25
g18262	CG17375, isoform B [Drosophila melanogaster]	MATCH TO: CG17375 [Drosophila melanogaster]	0	0.38	0	0.59	16.58	0.07
g18224	CG31157, isoform C [Drosophila melanogaster]	MATCH TO: CG31157 [Drosophila melanogaster]	0	1.31	0	0.56	91.51	3.29
g18188	CG1791, isoform A [Drosophila melanogaster]	MATCH TO: CG1791 [Drosophila melanogaster]	0	0	0	0	29.83	0
g18187	CG30281 [Drosophila melanogaster]	MATCH TO: CG30281 [Drosophila melanogaster]	0	0.06	0	0.05	31.78	0
g18186	CG30281 [Drosophila melanogaster]	MATCH TO: CG30281 [Drosophila melanogaster]	0	0	0	0	32.42	0
g18178	NA	MATCH TO: GI:906458816 hypothetical protein FF38_12108 [Lucilia cuprina]	0	0	0	0.83	10.8	0
g1813	reduction in Cnn dots 7, isoform A [Drosophila melanogaster]	MATCH TO: Rcd7 Reduction in Cnn dots 7 [Drosophila melanogaster]	0.07	0.31	0.07	1.32	17.79	0.14
g18047	CG17261, isoform A [Drosophila melanogaster]	MATCH TO: CG17261 [Drosophila melanogaster]	1.79	0.4	0.23	18.7	213.6	0.73
g17978	CG14540 [Drosophila melanogaster]	MATCH TO: CG14540 [Drosophila melanogaster]	0	0	0	2.1	38.39	0
g1794	CG14221, isoform C [Drosophila melanogaster]	MATCH TO: CG18130 [Drosophila melanogaster]	0.57	0.68	0.05	1.27	24.09	0.25
g17903	CG5280 [Drosophila melanogaster]	MATCH TO: CG5280 [Drosophila melanogaster]	0.17	0.78	0.06	1.96	47.33	0.15
g17884	galectin, isoform D [Drosophila melanogaster]	MATCH TO: galectin galectin [Drosophila melanogaster]	0	0.06	0	0.23	14.5	0
g17866	NA	MATCH TO: GI:906465475 hypothetical protein FF38_12676 [Lucilia cuprina]	0.05	0	0	0.06	19.23	0.84
g17826	NA	MATCH TO: GI:906467169 hypothetical protein FF38_06014 [Lucilia cuprina]	0	0	0	0.61	12.19	0
g17687	CG34458 [Drosophila melanogaster]	MATCH TO: CG34458 [Drosophila melanogaster]	0.07	0	0	0.07	121.61	0.07
g17665	CG5435, isoform A [Drosophila melanogaster]	MATCH TO: CG5435 [Drosophila melanogaster]	0.1	1.31	0	1.66	14.79	0.3
g17610	CG12917 [Drosophila melanogaster]	MATCH TO: CG12917 [Drosophila melanogaster]	0.05	0	0	0.81	10.8	0.05
g17575	CG5527 [Drosophila melanogaster]	MATCH TO: CG5527 [Drosophila melanogaster]	0.08	1.24	5.19	3.03	47.73	6.48
g1757	NA	MATCH TO: GI:906458147 hypothetical protein FF38_12525 [Lucilia cuprina]	0	0	0.14	0	131.4	0.14
g17520	CG32801 [Drosophila melanogaster]	MATCH TO: GI:906458143 hypothetical protein FF38_12566 [Lucilia cuprina]	0	0	0	0.52	18.34	0
g17493	CG7387 [Drosophila melanogaster]	MATCH TO: CG7387 [Drosophila melanogaster]	0.19	0.19	0.19	2.32	34.71	0.36
g17290	juvenile hormone esterase, isoform A [Drosophila melanogaster]	MATCH TO: Jhe Juvenile hormone esterase [Drosophila melanogaster]	0	0	0	0.03	53.99	0
g17289	juvenile hormone esterase, isoform A [Drosophila melanogaster]	MATCH TO: Jhe Juvenile hormone esterase [Drosophila melanogaster]	0.04	0.03	0.03	0.15	65.38	0.09
g17288	juvenile hormone esterase, isoform A [Drosophila melanogaster]	MATCH TO: Jhe Juvenile hormone esterase [Drosophila melanogaster]	0.12	0.07	0.12	0.39	335.4	0.08
g17233	CG15925 [Drosophila melanogaster]	MATCH TO: CG15925 [Drosophila melanogaster]	0	0	0	2.55	37.95	0.04
g17164	CG34012 [Drosophila melanogaster]	MATCH TO: CG34012 [Drosophila melanogaster]	0.15	0	0	1.04	12.6	0
g17093	NA	MATCH TO: GI:906457273 hypothetical protein FF38_07912 [Lucilia cuprina]	0	0	0	0.69	13.16	0
g17037	CG10911 [Drosophila melanogaster]	MATCH TO: CG10911 [Drosophila melanogaster]	0.08	0.06	0	0.91	74.45	0
g17018	NA	UNKNOWN PREDICTED PROTEIN	0	0	0	0.85	9.08	0
g16991	CG17377, isoform B [Drosophila melanogaster]	MATCH TO: CG17377 [Drosophila melanogaster]	0.72	0.13	0.2	21.45	451.55	0.67
g16990	Male-specific RNA 98Cb [Drosophila melanogaster]	MATCH TO: Mst98Ca Male-specific RNA 98Ca [Drosophila melanogaster]	0.55	0.2	0.09	17.64	344.66	0.49
g16893	CG10910 [Drosophila melanogaster]	MATCH TO: Muc12Ea Mucin 12Ea [Drosophila melanogaster]	0	0.2	4.59	0.28	155.16	23.02
g16818	CG6971 [Drosophila melanogaster]	MATCH TO: CG6971 [Drosophila melanogaster]	0	0.68	0	1.25	11.13	0.14
g16696	CG33253, isoform A [Drosophila melanogaster]	MATCH TO: CG33253 [Drosophila melanogaster]	0.13	0	0	1.54	13.17	0
g1660	prolyl-4-hydroxylase-alpha PV [Drosophila melanogaster]	MATCH TO: PH4alphaPV prolyl-4-hydroxylase-alpha PV [Drosophila melanogaster]	0.13	0.26	0.1	0.31	17.4	1.47
g16537	CG7251, isoform A [Drosophila melanogaster]	MATCH TO: CG7251 [Drosophila melanogaster]	0.18	0.7	0.2	1.53	30.47	0.9
g16468	cytochrome c oxidase subunit Vb, isoform A [Drosophila melanogaster]	MATCH TO: CoVb Cytochrome c oxidase subunit Vb [Drosophila melanogaster]	0	0	0	1.74	19.36	0
g16449	NA	MATCH TO: GI:906466491 hypothetical protein FF38_06131 [Lucilia cuprina]	2.83	1.24	0.36	2.11	37.73	2.1
g16422	CG34264, isoform C [Drosophila melanogaster]	MATCH TO: CG34264 [Drosophila melanogaster]	0	0	0	0.29	15.6	0
g16347	CG10841, isoform A [Drosophila melanogaster]	MATCH TO: CG10841 [Drosophila melanogaster]	0.03	0.03	0.08	1.48	27.7	0.02
g16336	CG4434 [Drosophila melanogaster]	MATCH TO: CG4434 [Drosophila melanogaster]	0	0.19	0	0.93	8.81	0
g16335	CG17083 [Drosophila melanogaster]	MATCH TO: CG17083 [Drosophila melanogaster]	0	0.08	0.03	3.36	18.49	0.03
g1631	cytochrome c oxidase subunit IV, isoform B [Drosophila melanogaster]	MATCH TO: CoIV Cytochrome c oxidase subunit IV [Drosophila melanogaster]	0	0	0	1.95	31.22	0
g16300	CG31345 [Drosophila melanogaster]	MATCH TO: CG31345 [Drosophila melanogaster]	1.8	1.79	0.78	6.25	70.39	2.91
g16282	CG5458 [Drosophila melanogaster]	MATCH TO: CG5458 [Drosophila melanogaster]	1.74	0.31	0.31	0.91	12.36	0.31
g16130	Occludin-Related Y, partial [Drosophila melanogaster]	MATCH TO: Ory Occludin-Related Y [Drosophila melanogaster]	0.08	0.08	0.03	0.82	8.88	0.39
g16019	CG12395 [Drosophila melanogaster]	MATCH TO: CG12395 [Drosophila melanogaster]	0.07	0.19	0.18	7.98	127.21	0.14
g16010	CG3982 [Drosophila melanogaster]	MATCH TO: CG3982 [Drosophila melanogaster]	0.26	0.05	0.06	3.39	70.6	0.63
g15853	CG10960, isoform C [Drosophila melanogaster]	MATCH TO: CG10960 [Drosophila melanogaster]	0.04	0.09	0.03	4.42	77.83	0.16
g15841	CG18568, isoform A [Drosophila melanogaster]	MATCH TO: CG18568 [Drosophila melanogaster]	0	0.1	0	2.13	41.16	0
g15749	CG11449 [Drosophila melanogaster]	MATCH TO: CG11449 [Drosophila melanogaster]	3.53	1.32	1.05	1.91	21.69	0.93
g15618	succinyl coenzyme A synthetase alpha subunit, isoform A [Drosophila melanogaster]	MATCH TO: Scsalpha Succinyl coenzyme A synthetase alpha subunit [Drosophila melanogaster]	0	0	0.04	2.94	43.32	0.05
g1558	CG3345 [Drosophila melanogaster]	MATCH TO: CG3345 [Drosophila melanogaster]	0.03	0.94	0.09	0.72	12.4	0.35
g15542	CG7196, isoform A [Drosophila melanogaster]	MATCH TO: CG46025 [Drosophila melanogaster]	0	0	0.07	1.85	13.8	1.19
g15540	CG7196, isoform A [Drosophila melanogaster]	MATCH TO: CG46025 [Drosophila melanogaster]	0	0.47	0.21	0.98	23.04	0.5
g15456	CG17349 [Drosophila melanogaster]	MATCH TO: CG17349 [Drosophila melanogaster]	0.08	0	0	2.19	19.72	0
g15435	pyruvate kinase, isoform A [Drosophila melanogaster]	MATCH TO: PyK Pyruvate kinase [Drosophila melanogaster]	1.43	0.92	0.99	1.49	20.7	1.23
g15408	CG10911 [Drosophila melanogaster]	MATCH TO: CG10911 [Drosophila melanogaster]	0.1	0	0	0.09	91.93	0
g15396	CG5162, isoform A [Drosophila melanogaster]	MATCH TO: CG5162 [Drosophila melanogaster]	0	0	0	0.11	19.94	0.04
g15395	CG5162, isoform A [Drosophila melanogaster]	MATCH TO: CG5162 [Drosophila melanogaster]	0	0.06	0	0	19.31	0
g15393	CG5162, isoform A [Drosophila melanogaster]	MATCH TO: CG5162 [Drosophila melanogaster]	0.19	0.15	0.16	0.14	339.02	0.55
g15392	CG5162, isoform A [Drosophila melanogaster]	MATCH TO: CG5162 [Drosophila melanogaster]	0.05	0.05	0	0.04	342.24	0.33
g15391	NA	UNKNOWN PREDICTED PROTEIN	0	0	0	0	17.38	0.68
g15218	NA	UNKNOWN PREDICTED PROTEIN	0	0	0	1	20.21	0
g15204	phosphoglycerate kinase, isoform A [Drosophila melanogaster]	MATCH TO: Pgk Phosphoglycerate kinase [Drosophila melanogaster]	0.33	0.08	0.46	0.68	15.32	0.28
g15069	NA	UNKNOWN PREDICTED PROTEIN	0	0	0	0	20.49	0
g15048	CG3301, isoform B [Drosophila melanogaster]	MATCH TO: GI:906460482 hypothetical protein FF38_00150 [Lucilia cuprina]	0.09	1.44	0.41	5.21	31.68	0
g14941	CG7131 [Drosophila melanogaster]	MATCH TO: CG7131 [Drosophila melanogaster]	0.07	0.12	0.12	2.2	51.92	0.1
g14907	CG3625, isoform B [Drosophila melanogaster]	MATCH TO: CG3625 [Drosophila melanogaster]	0.78	0.3	0.69	3.72	35.34	1.3
g14887	CG7742, isoform A [Drosophila melanogaster]	MATCH TO: CG7742 [Drosophila melanogaster]	0.04	0.67	0.07	0.3	9.22	0.33
g1477	EFHC1 homologue 1 [Drosophila melanogaster]	MATCH TO: Efhc1.1 EFHC1 homologue 1 [Drosophila melanogaster]	0.27	0.94	0.06	0.85	10.55	0.52
g14695	CG13326 [Drosophila melanogaster]	MATCH TO: CG13326 [Drosophila melanogaster]	0	0	0	0.13	7.87	0
g14616	CG4329 [Drosophila melanogaster]	MATCH TO: CG4329 [Drosophila melanogaster]	0.03	0.37	0	0.93	17.35	0.03
g14511	Cyp4ac1 [Drosophila melanogaster]	MATCH TO: Cyp4ac1 Cyp4ac1 [Drosophila melanogaster]	0	0	2.74	1.61	53.85	9.26
g145	CG10869 [Drosophila melanogaster]	MATCH TO: CG10869 [Drosophila melanogaster]	0	0.06	0	0.49	12.8	0.03
g14478	CG32240 [Drosophila melanogaster]	MATCH TO: CG32240 [Drosophila melanogaster]	0	0	0	2.94	45.57	0
g1441	CG14013 [Drosophila melanogaster]	MATCH TO: CG14013 [Drosophila melanogaster]	0.08	0.14	0	0.8	10.57	0.07
g14300	NA	UNKNOWN PREDICTED PROTEIN	0.37	0.22	3.1	19.33	307.23	22.13
g14167	CG31275 [Drosophila melanogaster]	MATCH TO: CG31275 [Drosophila melanogaster]	0.19	0.21	0	1.33	22.5	0.34
g13925	NA	MATCH TO: GI:906457793 hypothetical protein FF38_08367, partial [Lucilia cuprina]	0	0	0.08	0.6	18.45	0.07
g13923	NA	MATCH TO: GI:906457798 hypothetical protein FF38_08377 [Lucilia cuprina]	0	0.03	0.1	0.83	15.76	0.02
g1389	CG10589 [Drosophila melanogaster]	MATCH TO: CG10589 [Drosophila melanogaster]	0	0	0	0.5	8.1	0
g13844	CG7634 [Drosophila melanogaster]	MATCH TO: CG7634 [Drosophila melanogaster]	0	0	0.02	0.35	12.69	0
g13768	CG16739 [Drosophila melanogaster]	MATCH TO: CG16739 [Drosophila melanogaster]	0	0	0.1	1.86	60.45	0
g13767	CG16739 [Drosophila melanogaster]	MATCH TO: CG16739 [Drosophila melanogaster]	0	0.17	0	0.33	9.91	0
g13741	CG5968, isoform A [Drosophila melanogaster]	MATCH TO: GI:906458035 hypothetical protein FF38_06640 [Lucilia cuprina]	0	0	0	0	26.39	0
g13691	Sperm-Leucylaminopeptidase 5 [Drosophila melanogaster]	MATCH TO: S-Lap5 Sperm-Leucylaminopeptidase 5 [Drosophila melanogaster]	0.04	0.2	0.03	2.98	43.03	0.21
g13690	Sperm-Leucylaminopeptidase 5 [Drosophila melanogaster]	MATCH TO: S-Lap5 Sperm-Leucylaminopeptidase 5 [Drosophila melanogaster]	0.23	0.14	0.13	16.97	259.64	0.3
g13689	Sperm-Leucylaminopeptidase 3, isoform B [Drosophila melanogaster]	MATCH TO: S-Lap3 Sperm-Leucylaminopeptidase 3 [Drosophila melanogaster]	0	0	0.12	9.16	163.93	0
g13602	CG3092 [Drosophila melanogaster]	MATCH TO: CG3092 [Drosophila melanogaster]	0.37	0.22	0.35	0.57	12.97	0.26
g13600	NA	MATCH TO: GI:906460874 hypothetical protein FF38_09195 [Lucilia cuprina]	0.86	0.68	0.49	2.05	59.02	0.14
g13488	yuri gagarin, isoform Q [Drosophila melanogaster]	MATCH TO: yuri yuri gagarin [Drosophila melanogaster]	0	0.46	0	0.76	9.38	0.22
g13416	CG11249 [Drosophila melanogaster]	MATCH TO: CG11249 [Drosophila melanogaster]	0	0	0	0.44	11.02	0.58
g13415	CG9624 [Drosophila melanogaster]	MATCH TO: CG9624 [Drosophila melanogaster]	0.41	0.25	0.14	0.73	622.15	91.89
g13307	CG12309 [Drosophila melanogaster]	MATCH TO: CG12309 [Drosophila melanogaster]	0.22	0.26	0.26	2.9	50.85	0.05
g13304	CG1137 [Drosophila melanogaster]	MATCH TO: CG1137 [Drosophila melanogaster]	0	0.1	0	0.68	9.69	0
g13193	NA	MATCH TO: dp dumpy [Drosophila melanogaster]	0.05	0.37	0.08	1.81	81.28	0.16
g13114	Mst89B [Drosophila melanogaster]	MATCH TO: Mst89B Mst89B [Drosophila melanogaster]	0.08	0	0	1.43	15.98	0.08
g13087	CG9399, isoform B [Drosophila melanogaster]	MATCH TO: CG9399 [Drosophila melanogaster]	0	0	0	0.64	22.67	0
g13065	CG4546 [Drosophila melanogaster]	MATCH TO: CG4546 [Drosophila melanogaster]	0.21	6.14	0.86	6.39	60.19	3.21
g13046	CG9975, isoform A [Drosophila melanogaster]	MATCH TO: CG9975 [Drosophila melanogaster]	0.08	0.09	0	3.61	57.64	0
g13020	CG6660 [Drosophila melanogaster]	MATCH TO: CG6660 [Drosophila melanogaster]	0.14	0.08	0.06	0.29	407.71	16.37
g12900	CG3557, isoform C [Drosophila melanogaster]	MATCH TO: CG3557 [Drosophila melanogaster]	0	0	0	0.37	10.75	0
g12855	CG18131, isoform C [Drosophila melanogaster]	MATCH TO: CG18131 [Drosophila melanogaster]	0	0	0.03	1.1	10.44	0.12
g1281	CG13501, isoform A [Drosophila melanogaster]	MATCH TO: CG13501 [Drosophila melanogaster]	0.1	0.12	0	0.6	8.55	0.04
g12608	NA	MATCH TO: GI:906466384 hypothetical protein FF38_12486 [Lucilia cuprina]	0.08	0.09	0.12	2.97	29.23	0
g12566	CG13693 [Drosophila melanogaster]	MATCH TO: CG13693 [Drosophila melanogaster]	0.04	0.03	0	1.33	22.66	0.04
g12535	CG15458 [Drosophila melanogaster]	MATCH TO: CG15458 [Drosophila melanogaster]	0	0.12	0.34	2.26	21.2	0.1
g12519	CG14183 [Drosophila melanogaster]	MATCH TO: CG14183 [Drosophila melanogaster]	0	1.99	0.23	2.01	25.7	0.19
g12413	CG7707 [Drosophila melanogaster]	MATCH TO: CG7707 [Drosophila melanogaster]	0.05	0	0.04	0.83	9.73	0.05
g12400	CG4020, isoform A [Drosophila melanogaster]	MATCH TO: CG4020 [Drosophila melanogaster]	0.62	0.44	0.18	0.33	981.52	5.73
g1240	glycerol 3 phosphate dehydrogenase, isoform A [Drosophila melanogaster]	MATCH TO: Gpdh Glycerol 3 phosphate dehydrogenase [Drosophila melanogaster]	0	0	0	0.58	9.15	0
g12399	CG4020, isoform A [Drosophila melanogaster]	MATCH TO: CG4020 [Drosophila melanogaster]	0.04	0.17	0.07	0.11	240.87	19.58
g12240	CG17217 [Drosophila melanogaster]	MATCH TO: CG17217 [Drosophila melanogaster]	0	0	0	0.88	18.73	0
g12225	CG8086, isoform B [Drosophila melanogaster]	MATCH TO: CG8086 [Drosophila melanogaster]	0.06	0	0	0.97	17.5	0.06
g12203	CG4362 [Drosophila melanogaster]	MATCH TO: CG4362 [Drosophila melanogaster]	0.08	0.15	0	0.51	126.06	0.4
g12166	Male-specific-transcript-35Ba, isoform A [Drosophila melanogaster]	MATCH TO: Mst35Ba Male-specific-transcript-35Ba [Drosophila melanogaster]	0.15	0	0	4.5	95.35	0
g12132	CG18335 [Drosophila melanogaster]	MATCH TO: CG18335 [Drosophila melanogaster]	0	0	0	2.1	27.24	0
g12109	CG42798, isoform A [Drosophila melanogaster]	MATCH TO: GI:755899547 PREDICTED: turripeptide Pal9.2-like [Musca domestica]	0	0	0	0	89.71	0
g12108	NA	MATCH TO: GI:906468778 hypothetical protein FF38_08466 [Lucilia cuprina]	0	0.02	0	0.91	24.28	0
g12009	Cyp12a5 [Drosophila melanogaster]	MATCH TO: Cyp12a5 Cyp12a5 [Drosophila melanogaster]	0	0.04	0	1.95	31.82	2.9
g11897	guanylyl cyclase beta-subunit at 100B [Drosophila melanogaster]	MATCH TO: Gycbeta100B Guanylyl cyclase beta-subunit at 100B [Drosophila melanogaster]	0.05	0.14	0	0	7.38	0.52
g1188	CG32461 [Drosophila melanogaster]	MATCH TO: GI:906461903 hypothetical protein FF38_07665 [Lucilia cuprina]	0.07	0	0	2.63	41.63	0
g11843	CG2816 [Drosophila melanogaster]	MATCH TO: CG10031 [Drosophila melanogaster]	0.21	0	0.15	0.23	281.27	0
g11842	CG3604, isoform A [Drosophila melanogaster]	MATCH TO: CG3604 [Drosophila melanogaster]	0	0	0	0	62.32	0
g11841	CG10031 [Drosophila melanogaster]	MATCH TO: CG10031 [Drosophila melanogaster]	0	0.8	0	0	552.82	0.24
g11840	CG10031 [Drosophila melanogaster]	MATCH TO: CG10031 [Drosophila melanogaster]	0	0	0	0.25	240.5	0.21
g11839	CG15418 [Drosophila melanogaster]	MATCH TO: CG15418 [Drosophila melanogaster]	0	0	0	0	166.85	0
g1177	CG4714 [Drosophila melanogaster]	MATCH TO: CG4714 [Drosophila melanogaster]	0	0	0	1.98	27.02	0
g11739	troponin C isoform 4, isoform A [Drosophila melanogaster]	MATCH TO: TpnC4 Troponin C isoform 4 [Drosophila melanogaster]	0.49	1.48	0.93	1.37	3139.18	32.71
g11734	NA	UNKNOWN PREDICTED PROTEIN	0.15	0.41	0.3	0	216.9	0.14
g11733	hemolectin, isoform B [Drosophila melanogaster]	MATCH TO: GI:1070591331 PREDICTED: chymotrypsin inhibitor-like [Cyphomyrmex costatus]	0.81	0.58	0.34	0.86	1040.14	0.79
g11732	NA	UNKNOWN PREDICTED PROTEIN	0	0.19	0.22	0.12	142.43	0.12
g11701	CG4955 [Drosophila melanogaster]	MATCH TO: CG4955 [Drosophila melanogaster]	0.12	0.19	0.1	2.54	45.99	0
g11667	ZMYND10 homolog [Drosophila melanogaster]	MATCH TO: Zmynd10 ZMYND10 homolog [Drosophila melanogaster]	0.95	1.54	0	3.55	28.93	0.36
g11653	CG30350 [Drosophila melanogaster]	MATCH TO: CG30350 [Drosophila melanogaster]	0	0	0	0.6	17.98	0
g11628	serpin 42Da, isoform A [Drosophila melanogaster]	MATCH TO: Spn42Da Serpin 42Da [Drosophila melanogaster]	0	0.04	0.13	0.21	34.68	0.05
g11626	serpin 42Da, isoform J [Drosophila melanogaster]	MATCH TO: Spn42Da Serpin 42Da [Drosophila melanogaster]	0	0.06	0	0	80.96	0.05
g11625	serpin 42Da, isoform J [Drosophila melanogaster]	MATCH TO: Spn42Da Serpin 42Da [Drosophila melanogaster]	0.05	0.17	0	0	72.85	0.05
g11624	serpin 42Da, isoform J [Drosophila melanogaster]	MATCH TO: Spn42Da Serpin 42Da [Drosophila melanogaster]	0	0.14	0	0.25	50.46	0
g11611	CG2818, isoform A [Drosophila melanogaster]	MATCH TO: CG2818 [Drosophila melanogaster]	0	0	0	0.25	8.37	0
g11555	CG15625 [Drosophila melanogaster]	MATCH TO: CG15625 [Drosophila melanogaster]	0	0.04	0	0.52	10.09	0
g11541	NA	MATCH TO: GI:906458151 hypothetical protein FF38_12522 [Lucilia cuprina]	0	0.85	0.1	0.16	62.58	0.14
g11495	NA	UNKNOWN PREDICTED PROTEIN	4.17	0.2	0	0.81	36.87	6.56
g11467	lethal (1) G0255, isoform A [Drosophila melanogaster]	MATCH TO: l(1)G0255 lethal (1) G0255 [Drosophila melanogaster]	0	0	0.03	1.5	20.08	0
g11465	NA	MATCH TO: GI:906465882 hypothetical protein FF38_06541 [Lucilia cuprina]	0	0.09	0	0.49	12.61	0.08
g11464	CG14269, isoform A [Drosophila melanogaster]	MATCH TO: CG14269 [Drosophila melanogaster]	0	0	0.09	2.95	47.22	0
g11463	CG14269, isoform A [Drosophila melanogaster]	MATCH TO: CG14269 [Drosophila melanogaster]	0	0	0	2.18	92.33	0
g11391	NA	MATCH TO: GI:906457190 hypothetical protein FF38_04807 [Lucilia cuprina]	0.16	0	0.46	0.91	14.7	0
g11267	CG32445 [Drosophila melanogaster]	MATCH TO: CG32445 [Drosophila melanogaster]	0	0.08	0	1.25	22.8	0
g11155	salivary gland secretion 4 [Drosophila melanogaster]	MATCH TO: Moca-cyp Moca-cyp [Drosophila melanogaster]	0.02	0.04	0.02	5.47	116.95	0.04
g11045	NA	MATCH TO: GI:906470633 hypothetical protein FF38_06658 [Lucilia cuprina]	0	0	0	1.88	18.91	0
g1101	NA	MATCH TO: GI:906461331 hypothetical protein FF38_12852 [Lucilia cuprina]	0	0	0	0.97	21.01	0
g10920	CG4500 [Drosophila melanogaster]	MATCH TO: CG4500 [Drosophila melanogaster]	0.05	0.03	0.02	0.06	63.61	4.12
g10880	NA	UNKNOWN PREDICTED PROTEIN	0.17	0.7	0.18	1.98	24.27	0.07
g10835	vibrator, isoform B [Drosophila melanogaster]	MATCH TO: vib vibrator [Drosophila melanogaster]	0.07	0	0	1.26	17.01	0
g10736	CG2127, isoform B [Drosophila melanogaster]	MATCH TO: CG2127 [Drosophila melanogaster]	0	0	0	3.46	66.77	0.11
g10628	NA	MATCH TO: GI:906465498 hypothetical protein FF38_12668 [Lucilia cuprina]	0.15	0.31	2.21	42.28	519.86	46.02
g10571	CG3213 [Drosophila melanogaster]	MATCH TO: CG3213 [Drosophila melanogaster]	0.18	0.23	0.15	5.78	82.77	0.03
g10570	CG8851, isoform A [Drosophila melanogaster]	MATCH TO: CG8851 [Drosophila melanogaster]	0.07	0.1	0	1.47	21.39	0.03
g10504	CG17279, isoform B [Drosophila melanogaster]	MATCH TO: CG17279 [Drosophila melanogaster]	0.16	0.08	0.92	0.21	248.85	2.69
g10486	CG17387 [Drosophila melanogaster]	MATCH TO: CG17387 [Drosophila melanogaster]	0.02	0.61	0	0.57	12.4	0.23
g10367	stress-sensitive B, isoform D [Drosophila melanogaster]	MATCH TO: sesB stress-sensitive B [Drosophila melanogaster]	0.13	1.11	2.97	5.3	47.44	1.4
g10319	CG11077 [Drosophila melanogaster]	MATCH TO: CG11077 [Drosophila melanogaster]	0	0.12	0	0.22	11.41	0.1
g10302	CG4681 [Drosophila melanogaster]	MATCH TO: CG4681 [Drosophila melanogaster]	4.7	1.24	0.18	1.81	39.5	0.47
g10181	NA	MATCH TO: GI:906466635 hypothetical protein FF38_06810 [Lucilia cuprina]	0	0	0	0	7.61	0
g10178	CG15631, isoform B [Drosophila melanogaster]	MATCH TO: CG15631 [Drosophila melanogaster]	1.65	0.02	0	0.72	12.36	0
g10060	PGRP-SD [Drosophila melanogaster]	MATCH TO: PGRP-SD PGRP-SD [Drosophila melanogaster]	0.51	0.84	9.36	43.7	584.55	143.85
g10014	NA	UNKNOWN PREDICTED PROTEIN	0	1.04	2.3	12.25	125.12	0
g10009	CG9173 [Drosophila melanogaster]	MATCH TO: CG9173 [Drosophila melanogaster]	0	0	0	0.39	8.46	0.05

## Sheet: adult female
Feature_ID			Embryo_0h_Average	Embryo_6h_Average	Larvae_Average	Pupae_Average	Male_Average	Female_Average
g1080	CG32679 [Drosophila melanogaster]	MATCH TO: CG32679 [Drosophila melanogaster]	0	0	0	0.08	0.18	34.5
g11069	NA	UNKNOWN PREDICTED PROTEIN	0	0.13	0	0.18	0	35.6
g11328	NA	MATCH TO: dp dumpy [Drosophila melanogaster]	0.15	0.73	0	0	0.05	82.25
g11329	CG1077 [Drosophila melanogaster]	MATCH TO: dp dumpy [Drosophila melanogaster]	0.1	0.48	0.12	0	0.04	91.79
g11421	CG34215 [Drosophila melanogaster]	MATCH TO: CG34215 [Drosophila melanogaster]	0.16	0.19	0	0	8.11	203.52
g11728	hemolectin, isoform B [Drosophila melanogaster]	MATCH TO: GI:906471458 hypothetical protein FF38_07677, partial [Lucilia cuprina]	0.2	0.61	0.33	3.42	33.33	1078.41
g13512	CG10237, isoform A [Drosophila melanogaster]	MATCH TO: CG10237 [Drosophila melanogaster]	0.08	0.05	0	0.07	0.93	117.35
g13513	CG10237, isoform A [Drosophila melanogaster]	MATCH TO: CG10237 [Drosophila melanogaster]	0	0.05	0.06	0.29	2.76	91.12
g13515	CG10237, isoform C [Drosophila melanogaster]	MATCH TO: CG10237 [Drosophila melanogaster]	0	0.09	0.11	0.44	0.48	507.3
g13516	CG10237, isoform A [Drosophila melanogaster]	MATCH TO: CG10237 [Drosophila melanogaster]	0.13	0	0.06	0	0	321.8
g13517	CG10237, isoform C [Drosophila melanogaster]	MATCH TO: CG10237 [Drosophila melanogaster]	0	0.19	0	0.21	0.96	115.57
g14972	Niemann-Pick type C-2e [Drosophila melanogaster]	MATCH TO: Npc2e Niemann-Pick type C-2e [Drosophila melanogaster]	0	0	0.99	0.5	2.07	229.87
g15029	NA	MATCH TO: GI:906470908 hypothetical protein FF38_02851 [Lucilia cuprina]	0.05	0.11	0.00593	0.03	0.05	62.55
g15081	lysozyme P [Drosophila melanogaster]	MATCH TO: LysE Lysozyme E [Drosophila melanogaster]	0.12	0.3	0	0.53	4.58	466.06
g15153	CG9447 [Drosophila melanogaster]	MATCH TO: CG9447 [Drosophila melanogaster]	0	0	0.05	0	0.31	54.8
g15394	CG5162, isoform A [Drosophila melanogaster]	MATCH TO: CG5162 [Drosophila melanogaster]	0	0	0	0.04	0	15.21
g15855	CG6839 [Drosophila melanogaster]	MATCH TO: CG6839 [Drosophila melanogaster]	0.1	0.27	0.1	0.14	10.42	241.59
g16331	oo18 RNA-binding protein, isoform D [Drosophila melanogaster]	MATCH TO: orb oo18 RNA-binding protein [Drosophila melanogaster]	1.6	0.15	0.02	0.04	0.14	44.4
g18198	Cyp313a4 [Drosophila melanogaster]	MATCH TO: Cyp313a4 Cyp313a4 [Drosophila melanogaster]	0.23	0.67	0.18	0.27	0.84	23.94
g18249	NA	UNKNOWN PREDICTED PROTEIN	0	0	0	0	0	49.27
g19037	NA	UNKNOWN PREDICTED PROTEIN	0.77	0.47	0	0	0.26	1109.43
g19040	NA	UNKNOWN PREDICTED PROTEIN	1.59	1.32	0.2	0.78	1.5	669.58
g19041	NA	UNKNOWN PREDICTED PROTEIN	0.52	0.7	0	0.33	1.26	801.53
g20153	NA	MATCH TO: GI:906467244 hypothetical protein FF38_05560 [Lucilia cuprina]	0.42	0.23	0	0	0.95	34.16
g2739	NA	MATCH TO: GI:906458815 hypothetical protein FF38_12048 [Lucilia cuprina]	1.14	1.53	0.9	1.66	1.97	2517.57
g2740	NA	MATCH TO: GI:906458815 hypothetical protein FF38_12048 [Lucilia cuprina]	1.32	1.54	0.89	2.67	1.71	3726.52
g3300	CG6660 [Drosophila melanogaster]	MATCH TO: CG6660 [Drosophila melanogaster]	0.08	0.15	0.25	0.14	3.93	577.16
g3306	CG32679 [Drosophila melanogaster]	MATCH TO: CG32679 [Drosophila melanogaster]	0.55	0.16	0.04	0.17	0.74	356.52
g3867	chorion protein 19 [Drosophila melanogaster]	MATCH TO: Cp19 Chorion protein 19 [Drosophila melanogaster]	0	0	0	0	0	19.57
g3869	NA	MATCH TO: GI:906468743 hypothetical protein FF38_14496, partial [Lucilia cuprina]	0.09	0	0	0	0.1	51.01
g4054	NA	MATCH TO: GI:906467244 hypothetical protein FF38_05560 [Lucilia cuprina]	0.55	0.45	0	0	0.23	77.73
g5074	NA	UNKNOWN PREDICTED PROTEIN	0	0	0	0.31	0.43	52.95
g5075	NA	UNKNOWN PREDICTED PROTEIN	0	0.13	0	0	0.36	24.03
g5346	phosphoribosylamidotransferase 2, isoform B [Drosophila melanogaster]	MATCH TO: Prat2 Phosphoribosylamidotransferase 2 [Drosophila melanogaster]	0.63	3.73	17.86	36.28	95.57	522.65
g5881	oskar, isoform C [Drosophila melanogaster]	MATCH TO: osk oskar [Drosophila melanogaster]	7.01	1.02	0	0.08	0.23	76.21
g6891	CG9509, isoform A [Drosophila melanogaster]	MATCH TO: CG9509 [Drosophila melanogaster]	0	0	0.21	0	0	26.9
g6892	CG9509, isoform A [Drosophila melanogaster]	MATCH TO: CG9509 [Drosophila melanogaster]	0	0	0	0	0	21.08
g9378	cytochrome P450-4d1, isoform A [Drosophila melanogaster]	MATCH TO: Cyp4d1 Cytochrome P450-4d1 [Drosophila melanogaster]	0	0.04	0	0	3.1	73.19
