# Supplementary material for: Genomic analyses of a livestock pest, the New World screwworm, find potential targets for genetic control programs
Source: Commun Biol. 2020 Aug 4;3:424. doi: 10.1038/s42003-020-01152-4 (PMC7403345; doi:10.1038/s42003-020-01152-4)
Supplement: Supplementary file 8 — Supplementary Data 6 [file 42003_2020_1152_MOESM8_ESM.xlsx]

## Sheet: TF expression
Feature_ID	Embryo_0h_Average	Embryo_6h_Average	Larvae_Average	Pupae_Average	Male_ Average	Female_Average
g1802	917.864	1160.85	630.133	926.487	724.862	907.731
g20339	346.62	382.594	226.297	422.823	495.111	454.293
g14163	213.344	126.789	159.291	341.292	411.615	336.449
g20375	35.24	183.031	52.2573	97.2722	285.625	160.312
g16789	261.336	186.083	57.8349	84.8244	63.7217	121.029
g15874	451.273	60.4433	9.59521	16.2685	17.2518	102.963
g1536	311.375	88.218	13.0898	57.1052	57.5017	112.671
g19922	355.585	6.58507	0.24786	0.164289	0.305292	75.7482
g16833	1.03085	292.042	7.62288	67.8818	18.0343	39.4482
g18367	22.8412	187.383	21.063	96.6226	38.0668	37.852
g4092	235.595	29.0834	1.01437	2.26721	1.2072	74.2346
g14753	214.754	31.1082	3.9311	8.86769	20.6613	57.1706
g15744	78.709	93.0153	7.42398	21.4407	64.192	49.8788
g524	61.6731	7.25368	9.62029	69.1809	50.1169	110.635
g17942	1.52947	26.1048	58.2633	55.6267	65.706	70.7688
g11017	74.6773	22.2672	16.1765	21.767	83.2973	59.1776
g4476	161.36	36.3957	4.48791	19.0007	11.3937	44.113
g4787	157.87	37.6816	6.08243	17.6649	15.3323	39.0507
g18561	7.62144	65.38	18.0525	46.9286	80.9163	41.5292
g312	33.801	16.8202	7.5629	21.1405	121.411	55.9887
g16827	3.69928	243.445	0.410575	4.03977	0.0992955	0.265513
g8956	126.832	16.694	14.1178	21.606	22.1678	41.2558
g4837	125.155	33.5318	3.7158	10.7951	11.7906	43.7671
g5642	108.811	52.7772	3.49499	8.32224	17.7902	35.4559
g443	117.817	36.5794	4.54243	13.2351	10.2973	43.4197
g18796	163.19	6.10775	0.0594522	0.208434	2.38408	43.2224
g8161	12.1543	13.7153	41.1927	10.7337	70.4617	62.4732
g14681	0.419502	29.8862	20.2219	98.3146	14.9549	29.812
g1801	5.51508	22.1737	25.719	27.8165	62.2524	46.7045
g11821	48.7419	21.9047	6.78276	12.6736	32.0462	57.6022
g7726	56.0115	13.1459	9.24283	10.7842	34.7592	53.655
g12575	91.1402	17.7579	3.03442	9.76804	6.68003	32.6764
g11460	46.0295	32.2076	6.79382	8.88768	5.19966	55.6353
g18222	110.97	11.4389	1.2488	4.44432	4.23309	19.1099
g2771	29.0036	70.7317	6.7532	15.3502	7.34344	19.6232
g14011	96.7025	33.1257	0.762583	11.5676	2.50081	1.07333
g4449	100.854	7.81348	0.734835	1.90232	3.08193	18.8678
g10458	54.5626	4.33296	8.63426	15.3433	17.1186	28.34
g13523	76.022	13.3952	1.6959	8.64513	3.92306	23.2872
g1624	67.9436	18.9907	2.38737	9.12666	7.18546	20.4331
g16075	17.2156	9.89253	14.0129	22.5674	29.3706	32.3066
g9400	63.2987	20.1815	2.0661	8.57915	7.21494	21.8147
g19660	47.8186	5.7301	7.17996	12.3384	25.1082	19.7261
g16836	0.702953	109.917	0.146468	3.37394	0	0.185061
g266	12.2682	50.0661	7.4355	19.4456	14.1112	10.0439
g5653	64.2859	18.0195	2.31386	5.37681	6.3373	15.7686
g1189	37.4018	34.5819	4.19675	14.185	3.81881	16.0643
g16732	14.6984	22.7868	7.86969	21.1926	19.6785	23.5769
g6904	0.103331	8.05301	32.0103	25.6236	27.7039	15.0683
g641	1.45331	103.47	0.0597344	1.7455	0.170221	0.710177
g16416	55.3252	14.5057	3.17831	6.41849	5.02449	15.5826
g18016	66.6319	6.12795	0.851654	3.03894	3.42411	15.4871
g13607	0.638797	91.6619	0	0.076506	0	0
g8348	50.653	8.46072	1.50414	4.16076	10.3503	15.0682
g14787	0.365672	7.22941	9.52026	34.6731	3.90147	34.1394
g16829	0.0671956	41.9589	2.14705	10.4091	11.6076	20.226
g1870	52.0424	9.60787	1.39749	3.2811	4.01437	15.8985
g19266	0.321931	54.8858	3.05647	6.18186	9.56566	8.14937
g642	0.44414	77.522	0.168395	1.97225	0	0
g4135	7.0469	24.0559	3.6164	13.9419	10.489	19.348
g2197	6.30262	6.05854	11.6782	19.1517	20.4883	14.6558
g5780	43.3528	6.96818	1.56579	5.42649	2.8432	17.1478
g19921	75.5754	0.491543	0	0.0515886	0.0468235	0.0465818
g4826	54.5806	8.18316	0.901072	3.15795	1.18001	8.11624
g16826	0.115158	65.8132	0.732208	8.90315	0.115587	0.276621
g16824	1.28354	66.4367	1.03874	6.79413	0	0.167121
g19933	1.00312	37.635	10.1986	18.9094	1.56737	2.97804
g15412	6.87442	27.8022	3.5374	11.096	16.1105	4.33702
g3202	0.122776	26.2127	4.6069	17.7412	8.2723	11.153
g16835	1.25908	64.8786	0.307227	1.42712	0	0.229904
g14847	31.3802	27.8272	0.598088	1.74119	0.64375	2.73871
g20252	34.7799	17.887	1.13277	3.76351	3.188	2.41022
g11440	37.6735	11.1686	10.4274	1.81097	0.0668915	0.062752
g264	28.2876	8.19522	2.70842	5.24816	4.26095	10.3841
g16823	1.00786	45.043	0.59913	9.79249	0.252999	0
g16635	2.8674	10.3478	4.64377	7.85493	11.431	18.4689
g5579	10.1918	30.5659	1.26243	9.01502	1.908	2.02126
g20920	0.121879	17.8863	5.19186	5.464	11.7392	13.529
g4997	16.5701	10.5611	6.98865	11.2594	1.34862	5.97923
g13885	30.9712	1.50592	1.36872	3.32809	2.86625	12.5914
g14254	34.2168	7.174	1.18615	6.08521	0.975815	0.526733
g21195	7.12249	25.2031	2.77438	8.63367	2.40308	3.60884
g3666	0	19.2997	1.61288	12.3979	9.28613	7.02472
g18770	12.0642	33.7224	0.509992	2.10959	0.0665976	0
g9655	45.8013	1.37445	0.108209	0.04464	0.0783629	0.113304
g11520	15.8432	4.52927	1.08441	16.4064	4.43123	4.97071
g20006	27.6408	8.0666	0.842485	3.65114	5.88185	0.26802
g15994	3.66551	22.0316	2.50935	8.67621	1.97287	7.21189
g19932	1.26905	23.9871	2.83697	8.40646	2.95126	4.34385
g16926	7.79855	20.0305	1.49363	3.2056	5.82248	4.3237
g20003	27.4393	9.48062	0.483135	3.89339	0.629279	0.465811
g19920	37.0747	4.11137	0	0.0997266	0.466795	0
g19935	1.42729	24.9614	4.37249	5.77589	3.52625	0.760906
g7014	21.3474	1.24496	1.624	2.47771	5.34225	7.14638
g20033	4.21402	18.2173	0.515379	10.1395	1.5702	1.15654
g10549	5.43705	19.6068	0.930629	7.67317	1.66467	0.461002
g19927	30.009	5.49494	0.0627015	0.0421079	0	0
g5200	0.157156	15.2214	2.31839	10.9015	3.46104	3.51087
g9356	0.414597	19.0287	4.54031	6.83409	2.51071	1.57033
g13080	24.1705	4.20554	1.25793	2.12688	0.692531	2.25561
g8963	10.0854	15.1082	1.16507	2.7524	1.63325	3.56788
g19111	0	12.9357	3.39282	4.48552	8.85887	4.03888
g17896	5.67702	17.16	1.77216	6.74613	1.62403	0.728861
g19506	3.49354	19.3486	1.36572	4.92234	2.46839	1.03992
g20194	0.081747	12.0503	3.31874	7.69508	5.08406	4.207
g7413	0.242217	22.4467	1.01101	7.82787	0.258807	0.23453
g11167	0.0462401	9.66421	4.04481	4.72787	6.06187	5.91082
g1027	0.0620682	13.9761	2.94496	4.79935	4.64528	3.11303
g8889	0	4.47774	2.18738	16.9552	3.22336	2.42023
g13996	2.83927	19.2417	1.05252	4.4926	0.416051	0.258023
g3636	0.100944	14.4703	0.288423	3.71194	6.35987	3.34115
g16576	0.256986	3.47613	0.173375	1.3778	22.4744	0.28803
g10566	0.491377	14.4818	1.60583	9.51125	1.12065	0.722462
g12709	0.12464	8.73497	3.38295	4.40703	7.77726	3.3429
g14001	16.7058	9.685	0.504306	0.358948	0.186723	0.0789295
g15988	0.0231583	15.6893	1.89292	6.39024	2.10297	0.910159
g18772	18.6474	4.53522	0.0410202	3.15867	0	0
g20326	14.2286	1.03969	0.519932	1.72889	1.52306	6.11372
g7300	11.6841	11.5681	0.315054	1.08238	0.280968	0.0819429
g15174	0	0.139484	0.847379	3.79313	9.41155	10.7032
g14993	2.33278	17.0191	0.659939	3.63938	0.608598	0.591502
g7952	21.9421	2.49132	0.0416258	0	0	0
g4836	0.111359	16.3104	0.562193	1.78876	3.85887	1.70193
g19854	0.20872	12.5924	1.41774	1.86429	5.12195	3.07752
g1563	9.98545	9.69489	0.597555	1.59297	1.48662	0.836827
g17899	11.837	10.799	0.210024	1.19342	0.0792454	0.0402386
g6070	0.0806374	22.3169	0.459928	0.710401	0.0837663	0.0351579
g15505	0.386501	8.88152	1.8186	7.14437	3.63452	1.31441
g15637	14.2239	6.1734	0.415849	0.597648	1.02461	0.453033
g20029	0.873278	17.106	0.86846	1.5445	1.04874	0.536963
g18338	0	16.2429	1.48077	1.383	1.59746	0.880979
g19438	0.0679151	14.2245	0.671199	3.17914	2.13606	0.981632
g20783	0.048677	14.8037	1.7651	2.11454	1.39882	0.372245
g10688	8.75027	8.33717	0.420751	1.18522	0.644209	0.621193
g8859	0.15737	2.74545	1.64376	1.38225	5.11599	8.73771
g8879	0	8.76904	0.828844	0.0879099	6.7418	3.05858
g10993	2.3754	10.3589	0.980634	2.86912	0.969684	1.80427
g5615	0.130516	0.158897	0.789543	2.17159	6.21387	9.67731
g16028	0.223136	17.1573	0.420531	0.980618	0.0581697	0.0510897
g12754	1.11303	11.6474	0.534677	3.26023	1.57783	0.722218
g17897	3.73889	11.8449	0.54364	1.51347	0.512126	0.550842
g18276	1.74805	8.1278	0.657316	3.79554	2.62918	1.13767
g1425	0.0752528	8.47491	1.13158	1.93745	3.64588	2.81242
g778	0.545049	3.71054	3.25232	1.73044	4.3097	4.51027
g20461	0.378928	8.33013	2.75854	1.20705	3.60545	1.5184
g17242	0.0633682	7.43054	0.77391	0.87557	6.65943	1.6354
g15681	0.169511	4.26324	0.961275	8.71387	1.13888	1.39509
g16257	0	4.65665	0.378235	3.51998	4.95969	3.08905
g15989	0.0519677	12.4021	1.05717	1.34065	0.826677	0.285281
g20493	0.0438212	8.94292	0.312469	1.10242	3.02339	2.08011
g15767	8.0085	7.3299	0.0455962	0	0	0
g2405	0.201896	7.8933	1.26769	2.82632	2.31605	0.833217
g960	0	10.4247	0.122344	3.15407	0.749176	0.594313
g17521	0.152631	5.413	1.58052	2.55236	3.72331	1.42598
g19864	11.7486	2.34574	0.163166	0.557399	0	0
g1035	1.94916	9.32834	0.60541	2.13985	0.225967	0.287538
g17730	1.58192	6.3789	0.0914739	4.33777	0.350634	0.102652
g397	0	1.02702	0.0415264	1.50017	3.68972	6.27965
g2934	0.484551	6.86759	0.76488	2.00913	1.17893	1.1869
g3377	0.0621197	7.23376	0.58054	2.42368	1.22238	0.475308
g7929	0.902621	7.25237	0.406577	1.07577	1.53059	0.365011
g14991	0.22207	7.19571	0.316879	1.90959	1.27511	0.486482
g19152	0	6.77041	1.67999	1.54962	0.520971	0.416321
g7568	0.0549101	8.52267	0.363339	0.338248	1.05761	0.478149
g14605	0	5.67655	0.489363	0.532818	3.84442	0.0360731
g6924	0	7.41254	0.0670436	1.62084	0.854475	0.4102
g15898	6.68733	2.71567	0.0446349	0.162855	0.201398	0
g3330	0.106818	5.63022	0.112215	0.413566	2.1932	1.13196
g19926	0.20465	6.12494	0.526024	0.951297	1.31937	0.4489
g11214	0.0371351	6.00757	0.46719	1.30131	0.841846	0.781336
g12931	0	7.42124	0.164288	1.23682	0.312459	0.21012
g14000	0.275723	8.49721	0.0742176	0.487877	0	0
g3775	7.43398	0.745254	0.0274046	0.519931	0.195232	0.291718
g9996	0.0979327	5.96851	0.255983	0.554423	1.38884	0.517521
g18240	0.184899	4.72796	0	0.54665	0.793529	1.21661
g10541	0.101316	1.55081	0	0.0750347	4.12135	0.159901

## Sheet: hsp gene expression
Feature ID	Match	Embryo_0h_Average	Embryo_6h_Average	Larvae_Average	Pupae_Average	Male_ Average	Female_Average
g13430	Hsp83	720.818	170.524	122.823	474.829	718.944	1631.31
g15955	Hsp27	298.579	38.8826	25.2124	134.251	35.8558	222.806
g15956	Hsp27	486.722	246.525	47.2719	509.221	16.7282	229.866
g15957	Hsp23	1030.67	186.844	88.7354	637.748	36.5877	391.998
g15959	Hsp23	0.135684	2.65642	3.1142	52.2737	4.90968	2.76623
g15961	Hsp23	0.785027	39.2744	10.4426	178.376	113.692	32.2531
g15962	Hsp67B2-like	16.7922	37.4048	15.7403	34.9193	97.7987	102.033
g15963	Hsp23	827.307	127.471	71.6574	391.162	90.7812	294.055
g15964	Hsp23	403.393	66.8091	35.5269	249.55	40.3613	327.919
g15965	Hsp67Bc	0	15.7189	0.869796	16.7607	6.67151	4.11782
g16758	Hsp67Bc	167.151	129.396	35.3767	95.8457	140.12	439.997
g5919	Hsp67B2-like	123.154	57.454	4.848	11.512	13.948	48.238
g5921	Hsp68	5.21296	43.6481	51.2559	147.963	7.53475	5.81429
g5923	Hsp70	2.09142	57.7811	21.7529	130.372	7.2988	0.770966
g5924	Hsp70	1.47588	53.7587	45.0647	106.427	4.93116	1.00152
g5925	Hsp70	1.38797	26.2087	61.2292	33.4818	1.20681	0.337088
g5926	Hsp70	6.59089	163.145	212.07	314.299	15.2414	3.28527
g5927	Hsp68	5.84628	164.127	145.984	222.02	15.6395	11.0327
g8853	Hsp67B2-like	0	0.546	75.79	162.15	10.595	7.57
g9083	Hsp67Bb	226.252	79.0915	230.545	71.7897	75.3095	133.045
g17850	Hsp67B2-like	0	1.895	166.22	283.19	22.216	13.009
g19707	Trap1	19.398	31.441	6.362	9.968	74.62	72.451
