# Supplementary material for: Genomic analyses of a livestock pest, the New World screwworm, find potential targets for genetic control programs
Source: Commun Biol. 2020 Aug 4;3:424. doi: 10.1038/s42003-020-01152-4 (PMC7403345; doi:10.1038/s42003-020-01152-4)
Supplement: Supplementary file 9 — Supplementary Data 7 [file 42003_2020_1152_MOESM9_ESM.xlsx]

## Sheet: TFs with predicted motifs
Gene_ID	Protein_ID	DBDs1	Species_mapped_from2	Gene_mapped_from3	Num_MMs4	DBD %ID5	Study6	Study_ID7	Source_Type8	IUPAC_fwd9	IUPAC_rev10	Author	Year	PMID
g10004.t1	g10004.t1	zf-C2H2,zf-C2H2,zf-C2H2,zf-C2H2,zf-C2H2	Drosophila_melanogaster	FBgn0035144	8	0.929204	Nitta2015	CG17181_1	SELEX	NAACAGGTGGBN	NVCCACCTGTTN	Nitta	2015	25779349
g10004.t2	g10004.t2	zf-C2H2,zf-C2H2,zf-C2H2,zf-C2H2,zf-C2H2	Drosophila_melanogaster	FBgn0035144	8	0.929204	Nitta2015	CG17181_1	SELEX	NAACAGGTGGBN	NVCCACCTGTTN	Nitta	2015	25779349
g10086.t1	g10086.t1	Homeobox	Drosophila_melanogaster	FBgn0013751	0	1	Zoo_01	pTH5759	PBM	NNTAATTANN	NNTAATTANN	Weirauch	2014	25215497
g10086.t2	g10086.t2	Homeobox	Drosophila_melanogaster	FBgn0013751	0	1	Zoo_01	pTH5759	PBM	NNTAATTANN	NNTAATTANN	Weirauch	2014	25215497
g1027.t1	g1027.t1	CUT,CUT,CUT,Homeobox	Drosophila_melanogaster	FBgn0004198	7	0.97619	JASPAR	MA0218.1	B1H	GTTYAR	YTRAAC	Mathelier	2014	24194598
g10344.t1	g10344.t1	HLH	Drosophila_melanogaster	FBgn0023215	17	0.685185	FlyFactorSurvey	Max_Mnt_SANGER_5_FBgn0023215	B1H	CCACGTG	CACGTGG	Zhu	2011	21097781
g1035.t1	g1035.t1	Homeobox	Drosophila_melanogaster	FBgn0000576	1	0.982456	Zoo_01	pTH5673	PBM	VNYMATTAN	NTAATKRNB	Weirauch	2014	25215497
g1037.t1	g1037.t1	Homeobox	Drosophila_melanogaster	FBgn0008646	2	0.964912	Nitta2015	E5_1	SELEX	NNMATTAS	STAATKNN	Nitta	2015	25779349
g10381.t1	g10381.t1	TEA	Drosophila_melanogaster	FBgn0003345	9	0.915888	Transfac	I$SD_Q6	Transfac	MATTYCN	NGRAATK	Matys	2006	16381825
g10381.t2	g10381.t2	TEA	Drosophila_melanogaster	FBgn0003345	9	0.915888	Transfac	I$SD_Q6	Transfac	MATTYCN	NGRAATK	Matys	2006	16381825
g10458.t1	g10458.t1	MADF_DNA_bdg	Drosophila_melanogaster	FBgn0038316	14	0.833333	FlyFactorSurvey	CG6276_SANGER_5_FBgn0038316	B1H	VCATHAWACDWAM	KTWHGTWTDATGB	Zhu	2011	21097781
g10541.t1	g10541.t1	Homeobox	Drosophila_melanogaster	FBgn0038592	2	0.964912	JASPAR	MA0177.1	B1H	HTAATKA	TMATTAD	Mathelier	2014	24194598
g10549.t1	g10549.t1	GATA,GATA	Drosophila_melanogaster	FBgn0003117	2	0.971429	Nitta2015	pnr_2	SELEX	NHGATAASV	BSTTATCDN	Nitta	2015	25779349
g10555.t1	g10555.t1	zf-C2H2,zf-C2H2,zf-C2H2,zf-C2H2,zf-C2H2	Drosophila_melanogaster	FBgn0004893	4	0.965217	Nitta2015	bowl_2	SELEX	NGCGTAAYACRGTAGCN	NGCTACYGTRTTACGCN	Nitta	2015	25779349
g10566.t1	g10566.t1	zf-C2H2,zf-C2H2,zf-C2H2,zf-C2H2,zf-C2H2	Drosophila_melanogaster	FBgn0004892	2	0.982609	Nitta2015	sob_2	SELEX	NGCGTAABNSNRGTAGY	RCTACYNSNVTTACGCN	Nitta	2015	25779349
g10577.t1	g10577.t1	zf-C4	Aedes_aegypti	AAEL009588	0	1	Zoo_01	pTH6142	PBM	NRGGTCAN	NTGACCYN	Weirauch	2014	25215497
g10577.t2	g10577.t2	zf-C4	Aedes_aegypti	AAEL009588	0	1	Zoo_01	pTH6142	PBM	NRGGTCAN	NTGACCYN	Weirauch	2014	25215497
g10674.t1	g10674.t1	HLH	Drosophila_melanogaster	FBgn0002723	9	0.826923	FlyFactorSurvey	Met_SANGER_5_FBgn0002723	B1H	MCACGTG	CACGTGK	Zhu	2011	21097781
g10688.t1	g10688.t1	Homeobox	Drosophila_melanogaster	FBgn0004102	0	1	Nitta2015	oc_1	SELEX	VGGATTAD	HTAATCCB	Nitta	2015	25779349
g10705.t1	g10705.t1	Runt	Drosophila_melanogaster	FBgn0002576	31	0.761538	Yin2017	RUNX3_FL_Methyl-HT-SELEX	SELEX	HWAACCACRAAAACCACRARN	NYTYGTGGTTTTYGTGGTTWD	Yin	2017	28473536
g10707.t1	g10707.t1	Runt	Drosophila_melanogaster	FBgn0002576	35	0.730769	Nitta2015	lz_4	SELEX	HRACCGCAAAACCRCAR	YTGYGGTTTTGCGGTYD	Nitta	2015	25779349
g10711.t1	g10711.t1	Runt	Drosophila_melanogaster	FBgn0002576	23	0.823077	Nitta2015	lz_4	SELEX	HRACCGCAAAACCRCAR	YTGYGGTTTTGCGGTYD	Nitta	2015	25779349
g10816.t1	g10816.t1	Homeobox	Drosophila_melanogaster	FBgn0036274	13	0.77193	JASPAR	MA0182.1	B1H	YAATWAW	WTWATTR	Mathelier	2014	24194598
g10993.t1	g10993.t1	GATA,GATA	Drosophila_melanogaster	FBgn0001138	0	1	Nitta2015	grn_3	SELEX	NHGATAACNNNGTTATCDN	NHGATAACNNNGTTATCDN	Nitta	2015	25779349
g11017.t1	g11017.t1	HLH	Drosophila_melanogaster	FBgn0039509	4	0.931034	Nitta2015	bigmax_1	SELEX	DRTCACGTGNHH	DDNCACGTGAYH	Nitta	2015	25779349
g11058.t1	g11058.t1	HLH	Drosophila_melanogaster	FBgn0003270	1	0.981132	Nitta2015	amos_2	SELEX	RRCAKMTGYY	RRCAKMTGYY	Nitta	2015	25779349
g11122.t1	g11122.t1	Forkhead	Drosophila_melanogaster	FBgn0039937	4	0.954545	Nitta2015	fd102C_2	SELEX	CGAAGRACSK	MSGTYCTTCG	Nitta	2015	25779349
g11167.t1	g11167.t1	zf-C4	Drosophila_melanogaster	FBgn0003651	1	0.985714	FlyFactorSurvey	svp_SANGER_5_FBgn0003651	B1H	ARGGTCA	TGACCYK	Zhu	2011	21097781
g11208.t1	g11208.t1	Homeobox	Drosophila_melanogaster	FBgn0004110	2	0.964912	Nitta2015	tin_1	SELEX	NSCACTTRAV	BTYAAGTGSN	Nitta	2015	25779349
g11209.t1	g11209.t1	Homeobox	Drosophila_melanogaster	FBgn0004862	1	0.982456	Zoo_01	pTH5945	PBM	NNSYACTTARN	NYTAAGTRSNN	Weirauch	2014	25215497
g11210.t1	g11210.t1	Homeobox	Drosophila_melanogaster	FBgn0008651	2	0.964912	Nitta2015	lbl_2	SELEX	NCTYRTTAN	NTAAYRAGN	Nitta	2015	25779349
g11214.t1	g11214.t1	Homeobox	Drosophila_melanogaster	FBgn0011278	0	1	Nitta2015	lbe_4	SELEX	NMTYRTTA	TAAYRAKN	Nitta	2015	25779349
g11440.t1	g11440.t1	zf-C2H2,zf-C2H2,zf-C2H2,zf-C2H2,zf-C2H2	Drosophila_melanogaster	FBgn0001325	1	0.991228	Transfac	I$KR_Q6	Transfac	NVAAAGGGTDDN	NHHACCCTTTBN	Matys	2006	16381825
g11460.t1	g11460.t1	HLH	Drosophila_melanogaster	FBgn0262656	5	0.90566	FlyFactorSurvey	dm_Max_SANGER_10_FBgn0000472	B1H	RVCACGTGGD	HCCACGTGBY	Zhu	2011	21097781
g11520.t1	g11520.t1	RFX_DNA_binding	Drosophila_melanogaster	FBgn0020379	6	0.924051	Nitta2015	Rfx_5	SELEX	GTTGCTARGCAAC	GTTGCYTAGCAAC	Nitta	2015	25779349
g11554.t1	g11554.t1	Homeobox	Drosophila_melanogaster	FBgn0001170	0	1	JASPAR	MA0448.1	B1H	THATWAW	WTWATDA	Mathelier	2014	24194598
g11821.t1	g11821.t1	TCR,TCR	Drosophila_yakuba	FBgn0230281	3	0.96	Zoo_01	pTH9262	PBM	RTTTRAAH	DTTYAAAY	Weirauch	2014	25215497
g11848.t1	g11848.t1	Homeobox	Drosophila_melanogaster	FBgn0085369	0	1	Nitta2015	CG2808_1	SELEX	TAAYSNRATTA	TAATYNSRTTA	Nitta	2015	25779349
g1189.t1	g1189.t1	MADF_DNA_bdg	Drosophila_melanogaster	FBgn0037207	4	0.95122	FlyFactorSurvey	Mes2_SANGER_5_FBgn0037207	B1H	THTDRGCCAWVW	WBWTGGCYHADA	Zhu	2011	21097781
g12004.t1	g12004.t1	DM	Drosophila_melanogaster	FBgn0000504	7	0.851064	FlyFactorSurvey	dsx-M_FlyReg_FBgn0000504	B1H	CTRCWAWGTBRYHA	TDRYVACWTWGYAG	Zhu	2011	21097781
g12204.t1	g12204.t1	HMG_box	Drosophila_melanogaster	FBgn0262582	5	0.927536	FlyFactorSurvey	cic_SANGER_5_FBgn0028386	B1H	TSAATGRR	YYCATTSA	Zhu	2011	21097781
g12204.t2	g12204.t2	HMG_box	Drosophila_melanogaster	FBgn0262582	5	0.927536	FlyFactorSurvey	cic_SANGER_5_FBgn0028386	B1H	TSAATGRR	YYCATTSA	Zhu	2011	21097781
g12300.t1	g12300.t1	Homeobox	Drosophila_melanogaster	FBgn0085396	15	0.736842	Zoo_01	pTH5805	PBM	NYAATTAN	NTAATTRN	Weirauch	2014	25215497
g12459.t1	g12459.t1	HLH	Drosophila_melanogaster	FBgn0037937	1	0.981132	FlyFactorSurvey	Fer3_da_SANGER_5_FBgn0037937	B1H	GKVACAGVTG	CABCTGTBMC	Zhu	2011	21097781
g12520.t1	g12520.t1	TF_AP-2	Drosophila_melanogaster	FBgn0261953	8	0.960199	Nitta2015	AP-2_6	SELEX	HGCCYBNVRGGCD	HGCCYBNVRGGCD	Nitta	2015	25779349
g12520.t2	g12520.t2	TF_AP-2	Drosophila_melanogaster	FBgn0261953	8	0.960199	Nitta2015	AP-2_6	SELEX	HGCCYBNVRGGCD	HGCCYBNVRGGCD	Nitta	2015	25779349
g12575.t1	g12575.t1	TBP,TBP	Homo_sapiens	ENSG00000112592	16	0.904192	Transfac	V$TBP_Q6	Transfac	VDATAAA	TTTATHB	Matys	2006	16381825
g12707.t1	g12707.t1	Pou,Homeobox	Drosophila_melanogaster	FBgn0004394	7	0.945736	Nitta2015	pdm2_2	SELEX	WTATGCAAATKAGNW	WNCTMATTTGCATAW	Nitta	2015	25779349
g12707.t2	g12707.t2	Pou,Homeobox	Drosophila_melanogaster	FBgn0004394	7	0.945736	Nitta2015	pdm2_2	SELEX	WTATGCAAATKAGNW	WNCTMATTTGCATAW	Nitta	2015	25779349
g12709.t1	g12709.t1	Pou,Homeobox	Drosophila_melanogaster	FBgn0085424	6	0.953488	Nitta2015	nub_1	SELEX	DTATGYWAATNN	NNATTWRCATAH	Nitta	2015	25779349
g12754.t1	g12754.t1	T-box	Drosophila_melanogaster	FBgn0261963	4	0.979381	Nitta2015	mid_1	SELEX	DAGGTGTKAN	NTMACACCTH	Nitta	2015	25779349
g12755.t1	g12755.t1	T-box	Drosophila_melanogaster	FBgn0261963	22	0.886598	Nitta2015	mid_1	SELEX	DAGGTGTKAN	NTMACACCTH	Nitta	2015	25779349
g12845.t1	g12845.t1	zf-C4	Drosophila_melanogaster	FBgn0264562	0	1	FlyFactorSurvey	Hr4_SANGER_5_FBgn0023546	B1H	AAGGTCA	TGACCTT	Zhu	2011	21097781
g12845.t2	g12845.t2	zf-C4	Drosophila_melanogaster	FBgn0264562	0	1	FlyFactorSurvey	Hr4_SANGER_5_FBgn0023546	B1H	AAGGTCA	TGACCTT	Zhu	2011	21097781
g12931.t1	g12931.t1	HLH	Drosophila_melanogaster	FBgn0032651	1	0.981481	Nitta2015	Oli_1	SELEX	AMCATATGKY	RMCATATGKT	Nitta	2015	25779349
g12967.t1	g12967.t1	HLH	Drosophila_melanogaster	FBgn0037672	5	0.907407	Nitta2015	sage_1	SELEX	AAAACAGCTGTTTT	AAAACAGCTGTTTT	Nitta	2015	25779349
g13080.t1	g13080.t1	MADF_DNA_bdg	Drosophila_melanogaster	FBgn0039350	42	0.511628	FlyFactorSurvey	jigr1_SANGER_5_FBgn0039350	B1H	MVTAAAAAAWV	BWTTTTTTABK	Zhu	2011	21097781
g13231.t1	g13231.t1	DM	Drosophila_melanogaster	FBgn0038851	3	0.93617	Nitta2015	dmrt93B_2	SELEX	NNHGTAWCNNN	NNNGWTACDNN	Nitta	2015	25779349
g13299.t1	g13299.t1	Homeobox	Drosophila_melanogaster	FBgn0023489	1	0.982456	Nitta2015	Pph13_1	SELEX	NYAATTAN	NTAATTRN	Nitta	2015	25779349
g13312.t1	g13312.t1	Homeobox	Drosophila_melanogaster	FBgn0030058	0	1	Nitta2015	CG11294_2	SELEX	TAATBHAATTA	TAATTDVATTA	Nitta	2015	25779349
g13523.t1	g13523.t1	zf-C4	Drosophila_melanogaster	FBgn0261239	3	0.957143	Nitta2015	Hr39_2	SELEX	CAAGGYCRH	DYGRCCTTG	Nitta	2015	25779349
g1359.t1	g1359.t1	HLH	Drosophila_melanogaster	FBgn0263112	4	0.933333	FlyFactorSurvey	Mitf_SANGER_5_FBgn0263112	B1H	TCACGTG	CACGTGA	Zhu	2011	21097781
g13606.t1	g13606.t1	zf-C2H2,zf-C2H2,zf-C2H2,zf-C2H2,zf-C2H2	Drosophila_melanogaster	FBgn0035625	0	1	Nitta2015	Blimp-1_1	SELEX	NRRBGAAAGTRNN	NNYACTTTCVYYN	Nitta	2015	25779349
g13607.t1	g13607.t1	CSD	Drosophila_melanogaster	FBgn0035626	7	0.893939	Nitta2015	lin-28_1	SELEX	VCCACCGACCTACACGM	KCGTGTAGGTCGGTGGB	Nitta	2015	25779349
g1372.t1	g1372.t1	HLH	Drosophila_melanogaster	FBgn0039411	1	0.980392	FlyFactorSurvey	dys_tgo_SANGER_5_FBgn0039411	B1H	RDDTCGTGAYY	RRTCACGAHHY	Zhu	2011	21097781
g13885.t1	g13885.t1	HLH	Drosophila_melanogaster	FBgn0029711	37	0.593407	FlyFactorSurvey	Usf_SANGER_5_FBgn0029711	B1H	VYCACGTGRS	SYCACGTGRB	Zhu	2011	21097781
g13949.t1	g13949.t1	HLH	Homo_sapiens	ENSG00000162367	11	0.792453	Transfac	V$TAL1_Q6	Transfac	RNCAGVTGGH	DCCABCTGNY	Matys	2006	16381825
g13996.t1	g13996.t1	zf-C2H2,zf-C2H2,zf-C2H2,zf-C2H2,zf-C2H2	Drosophila_melanogaster	FBgn0001981	2	0.982301	FlyFactorSurvey	esg_SANGER_2.5_FBgn0001981	B1H	DCAGGTG	CACCTGH	Zhu	2011	21097781
g14000.t1	g14000.t1	zf-C2H2,zf-C2H2,zf-C2H2,zf-C2H2,zf-C2H2	Drosophila_melanogaster	FBgn0001983	5	0.95614	Nitta2015	wor_2	SELEX	RCRACAGGTGYAH	DTRCACCTGTYGY	Nitta	2015	25779349
g14001.t1	g14001.t1	zf-C2H2,zf-C2H2,zf-C2H2,zf-C2H2,zf-C2H2	Drosophila_melanogaster	FBgn0003448	12	0.894737	Transfac	I$SN_02	Transfac	MSMASBTGHTDVSW	WSBHADCAVSTKSK	Matys	2006	16381825
g14011.t1	g14011.t1	HMG_box	Drosophila_melanogaster	FBgn0000411	2	0.971014	Nitta2015	D_2	SELEX	NAACAATGNHATTGTTN	NAACAATDNCATTGTTN	Nitta	2015	25779349
g14140.t1	g14140.t1	Homeobox	Homo_sapiens	ENSG00000170577	1	0.981818	Yin2017	SIX2_FL_Methyl-HT-SELEX	SELEX	VBRTAWCRNN	NNYGWTAYVB	Yin	2017	28473536
g14163.t1	g14163.t1	bZIP_1,bZIP_1	Drosophila_melanogaster	FBgn0021872	38	0.669565	Nitta2015	Xbp1_1	SELEX	VTKACGTGKN	NMCACGTMAB	Nitta	2015	25779349
g14254.t1	g14254.t1	HLH	Drosophila_melanogaster	FBgn0003900	2	0.960784	Transfac	I$TWI_Q6	Transfac	VDRMDNMACAYMTG	CAKRTGTKNHKYHB	Matys	2006	16381825
g14257.t1	g14257.t1	zf-C2H2,zf-C2H2,zf-C2H2	Drosophila_melanogaster	FBgn0261705	2	0.972603	FlyFactorSurvey	CG9895_SOLEXA_5_FBgn0034810	B1H	DGGGYGTGGYB	VRCCACRCCCH	Zhu	2011	21097781
g1425.t1	g1425.t1	GATA	Drosophila_melanogaster	FBgn0038391	2	0.942857	Nitta2015	GATAe_3	SELEX	HGATAAGNNNCTTATCD	HGATAAGNNNCTTATCD	Nitta	2015	25779349
g1427.t1	g1427.t1	GATA,GATA	Drosophila_melanogaster	FBgn0003507	5	0.928571	Nitta2015	srp_2	SELEX	NHGATAABV	BVTTATCDN	Nitta	2015	25779349
g1427.t3	g1427.t3	GATA,GATA	Drosophila_melanogaster	FBgn0003507	5	0.928571	Nitta2015	srp_2	SELEX	NHGATAABV	BVTTATCDN	Nitta	2015	25779349
g14314.t1	g14314.t1	Homeobox	Drosophila_melanogaster	FBgn0030408	0	1	Nitta2015	CG11085_2	SELEX	NCGWTTAN	NTAAWCGN	Nitta	2015	25779349
g14322.t1	g14322.t1	HMG_box	Drosophila_melanogaster	FBgn0039938	0	1	Nitta2015	Sox102F_2	SELEX	NAACAATGHHATTGTTN	NAACAATDDCATTGTTN	Nitta	2015	25779349
g14350.t1	g14350.t1	HLH	Drosophila_melanogaster	FBgn0037672	5	0.907407	Nitta2015	sage_1	SELEX	AAAACAGCTGTTTT	AAAACAGCTGTTTT	Nitta	2015	25779349
g14449.t1	g14449.t1	HTH_psq	Drosophila_melanogaster	FBgn0263108	0	1	Nitta2015	BtbVII_2	SELEX	ATGTACWWWDRTACAT	ATGTAYHWWWGTACAT	Nitta	2015	25779349
g14579.t1	g14579.t1	Homeobox	Drosophila_melanogaster	FBgn0015524	0	1	Nitta2015	otp_2	SELEX	BYAATTAR	YTAATTRV	Nitta	2015	25779349
g14579.t2	g14579.t2	Homeobox	Drosophila_melanogaster	FBgn0015524	0	1	Nitta2015	otp_2	SELEX	BYAATTAR	YTAATTRV	Nitta	2015	25779349
g14579.t3	g14579.t3	Homeobox	Drosophila_melanogaster	FBgn0015524	0	1	Nitta2015	otp_2	SELEX	BYAATTAR	YTAATTRV	Nitta	2015	25779349
g14580.t1	g14580.t1	Homeobox	Drosophila_melanogaster	FBgn0020617	12	0.789474	Nitta2015	Rx_2	SELEX	NTAATSNVATTAN	NTAATBNSATTAN	Nitta	2015	25779349
g14586.t1	g14586.t1	Homeobox	Drosophila_melanogaster	FBgn0008636	0	1	Nitta2015	hbn_1	SELEX	HTAATYTAATTAD	HTAATTARATTAD	Nitta	2015	25779349
g14605.t1	g14605.t1	PAX	Drosophila_melanogaster	FBgn0003130	3	0.97619	Nitta2015	Poxn_3	SELEX	NCGTTCCGGAACGD	HCGTTCCGGAACGN	Nitta	2015	25779349
g14625.t1	g14625.t1	CP2	Drosophila_melanogaster	FBgn0259211	9	0.959091	Transfac	I$GRH_01	Transfac	WCYGGTTT	AAACCRGW	Matys	2006	16381825
g14681.t1	g14681.t1	zf-C2H2,zf-C2H2,zf-C2H2,zf-C2H2,zf-C2H2	Drosophila_melanogaster	FBgn0033782	21	0.837209	Nitta2015	sug_1	SELEX	NHBGYGGGGGGBV	BVCCCCCCRCVDN	Nitta	2015	25779349
g14753.t1	g14753.t1	Homeobox	Drosophila_melanogaster	FBgn0033748	1	0.982759	Nitta2015	vis_1	SELEX	STGTCA	TGACAS	Nitta	2015	25779349
g14787.t1	g14787.t1	HMG_box	Drosophila_melanogaster	FBgn0005612	5	0.927536	Nitta2015	Sox14_2	SELEX	VACAATGNHATTGTB	VACAATDNCATTGTB	Nitta	2015	25779349
g14797.t1	g14797.t1	zf-C4	Drosophila_pseudoobscura	FBgn0264774	0	1	Zoo_01	pTH5877	PBM	RAGATCAM	KTGATCTY	Weirauch	2014	25215497
g14801.t1	g14801.t1	Homeobox	Drosophila_melanogaster	FBgn0000099	0	1	Transfac	I$AP_Q6	Transfac	MHAATNNH	DNNATTDK	Matys	2006	16381825
g14801.t2	g14801.t2	Homeobox	Drosophila_melanogaster	FBgn0000099	0	1	Transfac	I$AP_Q6	Transfac	MHAATNNH	DNNATTDK	Matys	2006	16381825
g14801.t3	g14801.t3	Homeobox	Drosophila_melanogaster	FBgn0000099	0	1	Transfac	I$AP_Q6	Transfac	MHAATNNH	DNNATTDK	Matys	2006	16381825
g14811.t1	g14811.t1	Forkhead	Drosophila_melanogaster	FBgn0004896	2	0.977778	Nitta2015	fd59A_4	SELEX	MWACAAYAAYAHW	WDTRTTRTTGTWK	Nitta	2015	25779349
g14847.t1	g14847.t1	HLH	Drosophila_melanogaster	FBgn0010109	0	1	Nitta2015	dpn_1	SELEX	NGVCACGYGHNN	NNDCRCGTGBCN	Nitta	2015	25779349
g14991.t1	g14991.t1	Homeobox	Drosophila_melanogaster	FBgn0001269	2	0.964912	JASPAR	MA0229.1	B1H	YAATTARH	DYTAATTR	Mathelier	2014	24194598
g14993.t1	g14993.t1	Homeobox	Drosophila_melanogaster	FBgn0000577	1	0.982456	Transfac	I$EN_Q6	Transfac	YCAATTA	TAATTGR	Matys	2006	16381825
g15174.t1	g15174.t1	MADF_DNA_bdg	Drosophila_melanogaster	FBgn0030432	15	0.814815	FlyFactorSurvey	CG4404_SANGER_5_FBgn0030432	B1H	RCAGYAWWTAVMSM	KSKBTAWWTRCTGY	Zhu	2011	21097781
g15199.t1	g15199.t1	Homeobox	Drosophila_melanogaster	FBgn0010323	1	0.982456	Zoo_01	pTH5511	PBM	NRGATTAN	NTAATCYN	Weirauch	2014	25215497
g15213.t1	g15213.t1	zf-C2H2,zf-C2H2,zf-C2H2,zf-C2H2,zf-C2H2,zf-C2H2	Drosophila_melanogaster	FBgn0031375	3	0.978417	Nitta2015	CG31670_1	SELEX	AAAWGAGCAATCA	TGATTGCTCWTTT	Nitta	2015	25779349
g15227.t1	g15227.t1	Homeobox	Drosophila_melanogaster	FBgn0040318	1	0.982456	Nitta2015	HGTX_2	SELEX	NYMATTAH	DTAATKRN	Nitta	2015	25779349
g1536.t1	g1536.t1	MH1	Drosophila_melanogaster	FBgn0011648	2	0.980392	Transfac	I$MAD_Q6	Transfac	KMGRCRVN	NBYGYCKM	Matys	2006	16381825
g15412.t1	g15412.t1	Forkhead	Drosophila_melanogaster	FBgn0000659	0	1	Nitta2015	fkh_2	SELEX	HWASAATAAYAWT	AATRTTATTSTWD	Nitta	2015	25779349
g15487.t1	g15487.t1	DM	Drosophila_melanogaster	FBgn0039683	1	0.978723	Zoo_01	pTH9261	PBM	WRTWDCNDNN	NNHNGHWAYW	Weirauch	2014	25215497
g15505.t1	g15505.t1	Homeobox	Drosophila_melanogaster	FBgn0000492	0	1	JASPAR	MA0188.1	B1H	SCAATTA	TAATTGS	Mathelier	2014	24194598
g15637.t1	g15637.t1	Runt	Drosophila_melanogaster	FBgn0003300	5	0.961538	FlyFactorSurvey	run_Bgb_NBT_FBgn0003300	B1H	WAACCGCAR	YTGCGGTTW	Zhu	2011	21097781
g1563.t1	g1563.t1	Forkhead	Drosophila_melanogaster	FBgn0003430	2	0.977778	Zoo_01	pTH6549	PBM	NRTAAACANN	NNTGTTTAYN	Weirauch	2014	25215497
g1564.t1	g1564.t1	Forkhead	Drosophila_melanogaster	FBgn0004567	3	0.966292	Nitta2015	slp2_1	SELEX	NDTGTTGTAAAYANN	NNTRTTTACAACAHN	Nitta	2015	25779349
g15681.t1	g15681.t1	MADF_DNA_bdg	Drosophila_melanogaster	FBgn0037206	9	0.891566	FlyFactorSurvey	CG12768_SANGER_5_FBgn0037206	B1H	WNYTACCAAHHH	DDDTTGGTARNW	Zhu	2011	21097781
g15721.t1	g15721.t1	Homeobox	Drosophila_melanogaster	FBgn0027364	1	0.981132	JASPAR	MA0204.1	B1H	GTVTCA	TGABAC	Mathelier	2014	24194598
g15744.t1	g15744.t1	HLH	Drosophila_melanogaster	FBgn0017578	4	0.923077	Nitta2015	Max_1	SELEX	VRAVCACGTGKTYB	VRAMCACGTGBTYB	Nitta	2015	25779349
g15767.t1	g15767.t1	Homeobox	Drosophila_melanogaster	FBgn0025776	2	0.964912	JASPAR	MA0228.1	B1H	YTAATKA	TMATTAR	Mathelier	2014	24194598
g15825.t1	g15825.t1	HLH	Drosophila_melanogaster	FBgn0024249	7	0.867925	FlyFactorSurvey	cato_da_SANGER_10_FBgn0024249	B1H	GWCAKVTGBK	MVCABMTGWC	Zhu	2011	21097781
g15874.t1	g15874.t1	E2F_TDP	Homo_sapiens	ENSG00000198176	24	0.707317	JASPAR	MA1122.1	ChIP-seq	NSGCGGGAAVN	NBTTCCCGCSN	Mathelier	2014	24194598
g15898.t1	g15898.t1	zf-C2H2,zf-C2H2,zf-C2H2	Drosophila_melanogaster	FBgn0261434	3	0.957746	Nitta2015	hkb_1	SELEX	VTCACGCCYHHN	NDDRGGCGTGAB	Nitta	2015	25779349
g15988.t1	g15988.t1	Homeobox	Drosophila_melanogaster	FBgn0015904	0	1	JASPAR	MA0210.1	B1H	TGTWW	WWACA	Mathelier	2014	24194598
g15989.t1	g15989.t1	Homeobox	Drosophila_melanogaster	FBgn0015904	0	1	JASPAR	MA0210.1	B1H	TGTWW	WWACA	Mathelier	2014	24194598
g15990.t1	g15990.t1	Homeobox	Drosophila_melanogaster	FBgn0015904	2	0.966667	JASPAR	MA0210.1	B1H	TGTWW	WWACA	Mathelier	2014	24194598
g15994.t1	g15994.t1	Homeobox	Drosophila_melanogaster	FBgn0014343	0	1	JASPAR	MA0233.1	B1H	TGTWW	WWACA	Mathelier	2014	24194598
g16028.t1	g16028.t1	HLH	Drosophila_melanogaster	FBgn0000137	9	0.857143	FlyFactorSurvey	ase_da_SANGER_10_FBgn0000137	B1H	RCAGGTG	CACCTGY	Zhu	2011	21097781
g16069.t1	g16069.t1	Homeobox	Homo_sapiens	ENSG00000106511	6	0.894737	Yin2017	MEOX2_FL_Methyl-HT-SELEX_2	SELEX	NYMATBAN	NTVATKRN	Yin	2017	28473536
g16075.t1	g16075.t1	bZIP_1	Drosophila_melanogaster	FBgn0262975	18	0.714286	Nitta2015	cnc_3	SELEX	RTGACGTCATSMTGAC	GTCAKSATGACGTCAY	Nitta	2015	25779349
g1624.t1	g1624.t1	AT_hook,AT_hook,AT_hook	Homo_sapiens	ENSG00000149948	18	0.538462	Zoo_01	pTH9279	PBM	NNNNDWWW	WWWHNNNN	Weirauch	2014	25215497
g16257.t1	g16257.t1	HLH	Drosophila_melanogaster	FBgn0032209	3	0.943396	FlyFactorSurvey	Hand_da_SANGER_5_FBgn0032209	B1H	SGCCATSTG	CASATGGCS	Zhu	2011	21097781
g16416.t1	g16416.t1	CBFB_NFYA	Homo_sapiens	ENSG00000001167	9	0.839286	Transfac	V$NFY_C	Transfac	NYTGATTGGYTAVH	DBTARCCAATCARN	Matys	2006	16381825
g16551.t1	g16551.t1	GATA	Drosophila_melanogaster	FBgn0038391	2	0.942857	Nitta2015	GATAe_3	SELEX	HGATAAGNNNCTTATCD	HGATAAGNNNCTTATCD	Nitta	2015	25779349
g16576.t1	g16576.t1	Homeobox	Drosophila_melanogaster	FBgn0054031	6	0.894737	Zoo_01	pTH6447	PBM	NYNNHNNN	NNNDNNRN	Weirauch	2014	25215497
g16619.t1	g16619.t1	Homeobox	Drosophila_melanogaster	FBgn0030408	0	1	Nitta2015	CG11085_2	SELEX	NCGWTTAN	NTAAWCGN	Nitta	2015	25779349
g16635.t1	g16635.t1	Forkhead	Drosophila_melanogaster	FBgn0029504	3	0.966292	Nitta2015	CHES-1-like_5	SELEX	HNGCGTCHNGACGCNN	NNGCGTCNDGACGCND	Nitta	2015	25779349
g16727.t1	g16727.t1	Homeobox	Drosophila_melanogaster	FBgn0024184	0	1	Nitta2015	unc-4_1	SELEX	TAATTNAATTA	TAATTNAATTA	Nitta	2015	25779349
g16729.t1	g16729.t1	Homeobox	Drosophila_melanogaster	FBgn0024184	11	0.807018	Nitta2015	unc-4_1	SELEX	TAATTNAATTA	TAATTNAATTA	Nitta	2015	25779349
g16732.t1	g16732.t1	zf-C4	Drosophila_melanogaster	FBgn0003964	2	0.971429	Transfac	I$CF1_02	Transfac	GGGGTCAYS	SRTGACCCC	Matys	2006	16381825
g16773.t1	g16773.t1	Pou,Homeobox	Homo_sapiens	ENSG00000152192	4	0.969697	Yin2017	POU4F1_eDBD_Methyl-HT-SELEX	SELEX	DTGMATWATTNAT	ATNAATWATKCAH	Yin	2017	28473536
g16773.t2	g16773.t2	Pou,Homeobox	Homo_sapiens	ENSG00000152192	6	0.954545	Yin2017	POU4F1_eDBD_Methyl-HT-SELEX	SELEX	DTGMATWATTNAT	ATNAATWATKCAH	Yin	2017	28473536
g16789.t1	g16789.t1	Homeobox	Drosophila_melanogaster	FBgn0040918	16	0.714286	JASPAR	MA0193.1	B1H	CYACYAR	YTRGTRG	Mathelier	2014	24194598
g16823.t1	g16823.t1	HLH	Drosophila_melanogaster	FBgn0000591	21	0.625	FlyFactorSurvey	E_spl_SANGER_5_FBgn0000591	B1H	YGGCACGTGC	GCACGTGCCR	Zhu	2011	21097781
g16824.t1	g16824.t1	HLH	Drosophila_melanogaster	FBgn0002633	9	0.844828	FlyFactorSurvey	HLHm7_SANGER_5_FBgn0002633	B1H	KTGGCACGTGC	GCACGTGCCAM	Zhu	2011	21097781
g16826.t1	g16826.t1	HLH	Drosophila_melanogaster	FBgn0002631	9	0.836364	FlyFactorSurvey	HLHm5_SANGER_5_FBgn0002631	B1H	TGGCACGTGYY	RRCACGTGCCA	Zhu	2011	21097781
g16827.t1	g16827.t1	HLH	Drosophila_melanogaster	FBgn0002631	10	0.818182	FlyFactorSurvey	HLHm5_SANGER_5_FBgn0002631	B1H	TGGCACGTGYY	RRCACGTGCCA	Zhu	2011	21097781
g16829.t1	g16829.t1	HLH	Drosophila_melanogaster	FBgn0002609	2	0.965517	Nitta2015	HLHm3_1	SELEX	DTGGCACGTGCCAH	DTGGCACGTGCCAH	Nitta	2015	25779349
g16833.t1	g16833.t1	HLH	Drosophila_melanogaster	FBgn0002733	0	1	Nitta2015	HLHmbeta_1	SELEX	HGGCACGTGCCR	YGGCACGTGCCD	Nitta	2015	25779349
g16835.t1	g16835.t1	HLH	Drosophila_melanogaster	FBgn0002735	2	0.965517	Nitta2015	HLHmgamma_1	SELEX	DTGGCACGTGCCAH	DTGGCACGTGCCAH	Nitta	2015	25779349
g16836.t1	g16836.t1	HLH	Drosophila_melanogaster	FBgn0002734	11	0.810345	Nitta2015	HLHmdelta_1	SELEX	DTGGCACGTGCCAH	DTGGCACGTGCCAH	Nitta	2015	25779349
g16926.t1	g16926.t1	MADF_DNA_bdg	Drosophila_melanogaster	FBgn0034599	37	0.54878	Nitta2015	CG9437_1	SELEX	VTWACGTWAB	VTWACGTWAB	Nitta	2015	25779349
g16993.t1	g16993.t1	zf-C4	Drosophila_melanogaster	FBgn0015381	1	0.986486	FlyFactorSurvey	dsf_SANGER_5_FBgn0015381	B1H	AAAAGTCANH	DNTGACTTTT	Zhu	2011	21097781
g16993.t2	g16993.t2	zf-C4	Drosophila_melanogaster	FBgn0015381	1	0.986486	FlyFactorSurvey	dsf_SANGER_5_FBgn0015381	B1H	AAAAGTCANH	DNTGACTTTT	Zhu	2011	21097781
g17092.t1	g17092.t1	GCM	Drosophila_melanogaster	FBgn0014179	17	0.878571	Transfac	I$GCM_01	Transfac	NDNATGCGGGYNB	VNRCCCGCATNHN	Matys	2006	16381825
g17225.t1	g17225.t1	bZIP_1	Drosophila_melanogaster	FBgn0265784	12	0.806452	Nitta2015	CrebB-17A_2	SELEX	RTGACGTCAY	RTGACGTCAY	Nitta	2015	25779349
g17225.t2	g17225.t2	bZIP_1	Drosophila_melanogaster	FBgn0265784	12	0.806452	Nitta2015	CrebB-17A_2	SELEX	RTGACGTCAY	RTGACGTCAY	Nitta	2015	25779349
g17225.t3	g17225.t3	bZIP_1	Drosophila_melanogaster	FBgn0265784	12	0.806452	Nitta2015	CrebB-17A_2	SELEX	RTGACGTCAY	RTGACGTCAY	Nitta	2015	25779349
g17242.t1	g17242.t1	Homeobox,Homeobox	Drosophila_melanogaster	FBgn0020307	5	0.963235	Nitta2015	dve_3	SELEX	YHATTATGYTAATKA	TMATTARCATAATDR	Nitta	2015	25779349
g17521.t1	g17521.t1	Homeobox	Drosophila_melanogaster	FBgn0038833	5	0.912281	Zoo_01	pTH6445	PBM	NNYWATHNN	NNDATWRNN	Weirauch	2014	25215497
g17730.t1	g17730.t1	Homeobox	Drosophila_melanogaster	FBgn0004863	0	1	JASPAR	MA0170.1	B1H	YMWTTAA	TTAAWKR	Mathelier	2014	24194598
g17792.t1	g17792.t1	Homeobox	Drosophila_melanogaster	FBgn0034821	2	0.964912	Nitta2015	CG9876_4	SELEX	YAATTANBYAATTA	TAATTRVNTAATTR	Nitta	2015	25779349
g17882.t1	g17882.t1	HLH	Drosophila_melanogaster	FBgn0002931	6	0.886792	FlyFactorSurvey	net_da_SANGER_10_FBgn0002931	B1H	VMCAYCTGB	VCAGRTGKB	Zhu	2011	21097781
g17896.t1	g17896.t1	T-box	Drosophila_melanogaster	FBgn0035954	22	0.878453	Nitta2015	Doc3_2	SELEX	DAGGTGTBAN	NTVACACCTH	Nitta	2015	25779349
g17897.t1	g17897.t1	T-box	Drosophila_melanogaster	FBgn0035956	8	0.955801	Nitta2015	Doc2_2	SELEX	NAGGTGTBAN	NTVACACCTN	Nitta	2015	25779349
g17899.t1	g17899.t1	T-box	Drosophila_melanogaster	FBgn0035954	19	0.895028	Nitta2015	Doc3_2	SELEX	DAGGTGTBAN	NTVACACCTH	Nitta	2015	25779349
g17942.t1	g17942.t1	zf-C2H2,zf-C2H2,zf-C2H2	Drosophila_melanogaster	FBgn0043364	4	0.945205	Nitta2015	cbt_2	SELEX	DDGKGGGCGYGKY	RMCRCGCCCMCHH	Nitta	2015	25779349
g17970.t1	g17970.t1	Homeobox	Drosophila_melanogaster	FBgn0036274	1	0.982456	JASPAR	MA0182.1	B1H	YAATWAW	WTWATTR	Mathelier	2014	24194598
g17972.t1	g17972.t1	Homeobox	Drosophila_melanogaster	FBgn0052105	1	0.982456	Nitta2015	CG32105_1	SELEX	YTAATTAM	KTAATTAR	Nitta	2015	25779349
g18016.t1	g18016.t1	LAG1-DNAbind	Drosophila_melanogaster	FBgn0004837	3	0.977099	Transfac	I$SUH_01	Transfac	RBYGTGRGAAMCB	VGKTTCYCACRVY	Matys	2006	16381825
g1801.t1	g1801.t1	HLH	Drosophila_melanogaster	FBgn0261283	3	0.941176	Nitta2015	HLH106_2	SELEX	NRTCACGCCAYH	DRTGGCGTGAYN	Nitta	2015	25779349
g1802.t1	g1802.t1	CSD	Homo_sapiens	ENSG00000065978	12	0.828571	Yin2017	YBX1_eDBD_Methyl-HT-SELEX	SELEX	HGYHMCAYC	GRTGKDRCD	Yin	2017	28473536
g18182.t1	g18182.t1	Homeobox	Drosophila_melanogaster	FBgn0000157	0	1	Zoo_01	pTH5506	PBM	NVTAATTANN	NNTAATTABN	Weirauch	2014	25215497
g18182.t2	g18182.t2	Homeobox	Drosophila_melanogaster	FBgn0000157	0	1	Zoo_01	pTH5506	PBM	NVTAATTANN	NNTAATTABN	Weirauch	2014	25215497
g18218.t1	g18218.t1	STAT_bind	Drosophila_melanogaster	FBgn0016917	72	0.712	Transfac	I$STAT_01	Transfac	HDNNNTTTCCSGGAAANNNNN	NNNNNTTTCCSGGAAANNNHD	Matys	2006	16381825
g18218.t2	g18218.t2	STAT_bind	Drosophila_melanogaster	FBgn0016917	72	0.712	Transfac	I$STAT_01	Transfac	HDNNNTTTCCSGGAAANNNNN	NNNNNTTTCCSGGAAANNNHD	Matys	2006	16381825
g18222.t1	g18222.t1	MADF_DNA_bdg	Drosophila_melanogaster	FBgn0043457	16	0.811765	FlyFactorSurvey	CG5180_SANGER_5_FBgn0043457	B1H	ATCRAACMTV	BAKGTTYGAT	Zhu	2011	21097781
g18240.t1	g18240.t1	zf-C2H2,zf-C2H2,zf-C2H2,zf-C2H2,zf-C2H2	Drosophila_melanogaster	FBgn0039039	11	0.914062	Nitta2015	lmd_1	SELEX	DSDHNGYGGGGGGBV	BVCCCCCCRCNDHSH	Nitta	2015	25779349
g18276.t1	g18276.t1	T-box	Nasonia_vitripennis	XP_008203914.1	69	0.625	SebePedros2013	pTH9336	PBM	AGGTGTBA	TVACACCT	SebePedros	2013	24043797
g18321.t1	g18321.t1	E2F_TDP	Drosophila_melanogaster	FBgn0011766	6	0.907692	modENCODE	Mf10	ChIP-seq	AAWWBSSCGSCAA	TTGSCGSSVWWTT	Contrino	2012	22080565
g18338.t1	g18338.t1	zf-C2H2,zf-C2H2,zf-C2H2	Drosophila_melanogaster	FBgn0003499	0	1	FlyFactorSurvey	sr_SOLEXA_5_FBgn0003499	B1H	NNDBGKGGGYGKNN	NNMCRCCCMCVHNN	Zhu	2011	21097781
g18367.t1	g18367.t1	HLH	Mus_musculus	ENSMUSG00000020644	18	0.571429	Zoo_01	pTH5068	Source_Type	IUPAC_fwd	IUPAC_rev	Weirauch	2014	25215497
g18552.t1	g18552.t1	zf-C2H2,zf-C2H2,zf-C2H2,zf-C2H2,zf-C2H2,zf-C2H2,zf-C2H2	Drosophila_melanogaster	FBgn0003396	21	0.875	iDMMPMM	shn	Misc	AMSCARKMWAAWCA	TGWTTWKMYTGSKT	Kulakovskiy	2009	20067172
g18561.t1	g18561.t1	CP2,CP2	Drosophila_melanogaster	FBgn0050011	63	0.744939	Nitta2015	gem_1	SELEX	DAACYRGTTHDAACYRGWTH	DAWCYRGTTHDAACYRGTTH	Nitta	2015	25779349
g18604.t1	g18604.t1	HLH	Drosophila_melanogaster	FBgn0053557	18	0.666667	FlyFactorSurvey	CG33557_da_SANGER_5_FBgn0053557	B1H	TKNDNDNKBNDBNMCAKVTGK	MCABMTGKNVHNVMNHNHNMA	Zhu	2011	21097781
g18604.t2	g18604.t2	HLH	Drosophila_melanogaster	FBgn0053557	20	0.642857	FlyFactorSurvey	CG33557_da_SANGER_5_FBgn0053557	B1H	TKNDNDNKBNDBNMCAKVTGK	MCABMTGKNVHNVMNHNHNMA	Zhu	2011	21097781
g1870.t1	g1870.t1	Myb_DNA-binding	Homo_sapiens	ENSG00000036549	13	0.75	TF_Evolution	pTH11249	PBM	NNWTGGATTSN	NSAATCCAWNN	TF_Evolution	2016	NULL
g18770.t1	g18770.t1	HLH	Drosophila_melanogaster	FBgn0002561	6	0.901639	FlyFactorSurvey	l_1_sc_da_SANGER_5_FBgn0002561	B1H	GCAGGTG	CACCTGC	Zhu	2011	21097781
g18772.t1	g18772.t1	HLH	Drosophila_melanogaster	FBgn0004170	4	0.935484	Nitta2015	sc_1	SELEX	DDRRCAGCTGYHHN	NDDRCAGCTGYYHH	Nitta	2015	25779349
g18773.t1	g18773.t1	HLH	Drosophila_melanogaster	FBgn0000022	13	0.8	Nitta2015	ac_1	SELEX	AAAARCAGCTGYTTTT	AAAARCAGCTGYTTTT	Nitta	2015	25779349
g18796.t1	g18796.t1	zf-C2H2,zf-C2H2,zf-C2H2,zf-C2H2,zf-C2H2,zf-C2H2	Drosophila_melanogaster	FBgn0001180	10	0.929577	Transfac	I$HB_01	Transfac	SMVHAAAAAH	HTTTTTDBKS	Matys	2006	16381825
g18833.t1	g18833.t1	zf-C2H2,zf-C2H2,zf-C2H2	Drosophila_melanogaster	FBgn0003028	4	0.942857	Transfac	I$OVO_Q6	Transfac	TAACDGWD	HWCHGTTA	Matys	2006	16381825
g19042.t1	g19042.t1	zf-C4	Drosophila_melanogaster	FBgn0000560	2	0.971831	Nitta2015	eg_1	SELEX	TGMTCYARTTTN	NAAAYTRGAKCA	Nitta	2015	25779349
g19111.t1	g19111.t1	HLH	Drosophila_melanogaster	FBgn0263118	11	0.816667	FlyFactorSurvey	dei_da_SANGER_5_FBgn0008649	B1H	AMCAYMTGKH	DMCAKRTGKT	Zhu	2011	21097781
g19152.t1	g19152.t1	HLH	Homo_sapiens	ENSG00000168267	22	0.627119	Yin2017	PTF1A_eDBD_Methyl-HT-SELEX	SELEX	AMCAGCTGACRB	VYGTCAGCTGKT	Yin	2017	28473536
g19266.t1	g19266.t1	Pou,Homeobox	Bombyx_mori	SGF3_BOMMO	1	0.992248	Transfac	I$SGF3_Q6	Transfac	TGMAYAM	KTRTKCA	Matys	2006	16381825
g19330.t1	g19330.t1	Homeobox	Drosophila_melanogaster	FBgn0015904	2	0.966667	JASPAR	MA0210.1	B1H	TGTWW	WWACA	Mathelier	2014	24194598
g19381.t1	g19381.t1	HLH	Drosophila_melanogaster	FBgn0041092	5	0.901961	FlyFactorSurvey	tgo_tai_SANGER_5_FBgn0041092	B1H	GTCACGTGY	RCACGTGAC	Zhu	2011	21097781
g19381.t2	g19381.t2	HLH	Drosophila_melanogaster	FBgn0041092	5	0.901961	FlyFactorSurvey	tgo_tai_SANGER_5_FBgn0041092	B1H	GTCACGTGY	RCACGTGAC	Zhu	2011	21097781
g19438.t1	g19438.t1	zf-C2H2,zf-C2H2,zf-C2H2,zf-C2H2,zf-C2H2	Homo_sapiens	ENSG00000127152	32	0.724138	Yin2017	BCL11B_eDBD_Methyl-HT-SELEX	SELEX	GTGAACGBNDNHVCTACAC	GTGTAGBDNHNVCGTTCAC	Yin	2017	28473536
g19461.t1	g19461.t1	zf-C2H2,zf-C2H2,zf-C2H2,zf-C2H2,zf-C2H2,zf-C2H2	Drosophila_melanogaster	FBgn0051632	3	0.978723	FlyFactorSurvey	sens-2_SANGER_2.5_FBgn0051632	B1H	RYAAATCWSDGCAYNC	GNRTGCHSWGATTTRY	Zhu	2011	21097781
g19506.t1	g19506.t1	Homeobox	Oncorhynchus_tshawytscha	ISL2B_ONCTS	0	1	Transfac	V$ISL2_05	Transfac	CACTTAR	YTAAGTG	Matys	2006	16381825
g19628.t1	g19628.t1	zf-C4	Drosophila_melanogaster	FBgn0004865	0	1	FlyFactorSurvey	Eip78C_SANGER_5_FBgn0004865	B1H	RGGTCA	TGACCY	Zhu	2011	21097781
g19660.t1	g19660.t1	zf-C4	Drosophila_melanogaster	FBgn0035849	1	0.985714	Nitta2015	ERR_1	SELEX	BSAAGGTCRH	DYGACCTTSV	Nitta	2015	25779349
g19854.t1	g19854.t1	Homeobox	Drosophila_melanogaster	FBgn0020912	0	1	Zoo_01	pTH5644	PBM	NNRGATTAN	NTAATCYNN	Weirauch	2014	25215497
g19864.t1	g19864.t1	zf-C4	Drosophila_melanogaster	FBgn0003720	0	1	Zoo_01	pTH5714	PBM	NRASGTCAANNN	NNNTTGACSTYN	Weirauch	2014	25215497
g19900.t1	g19900.t1	Homeobox	Drosophila_melanogaster	FBgn0002522	0	1	Nitta2015	lab_1	SELEX	STAATTAN	NTAATTAS	Nitta	2015	25779349
g19918.t1	g19918.t1	Homeobox	Drosophila_melanogaster	FBgn0051481	0	1	Nitta2015	pb_1	SELEX	RYMRTYAN	NTRAYKRY	Nitta	2015	25779349
g19920.t1	g19920.t1	Homeobox	Drosophila_melanogaster	FBgn0004054	10	0.824561	Zoo_01	pTH5479	PBM	NNYMATTANN	NNTAATKRNN	Weirauch	2014	25215497
g19921.t1	g19921.t1	Homeobox	Drosophila_melanogaster	FBgn0004053	5	0.912281	Nitta2015	zen_1	SELEX	VYMATTAV	BTAATKRB	Nitta	2015	25779349
g19922.t1	g19922.t1	Homeobox	Drosophila_melanogaster	FBgn0000166	4	0.929825	Transfac	I$BCD_01	Transfac	SRGATTAD	HTAATCYS	Matys	2006	16381825
g19924.t1	g19924.t1	Homeobox	Drosophila_melanogaster	FBgn0000439	0	1	Transfac	I$DFD_01	Transfac	NNNNNNATTAMYNNNN	NNNNRKTAATNNNNNN	Matys	2006	16381825
g19926.t1	g19926.t1	Homeobox	Drosophila_melanogaster	FBgn0003339	0	1	Nitta2015	Scr_1	SELEX	VYMATTAV	BTAATKRB	Nitta	2015	25779349
g19927.t1	g19927.t1	Homeobox	Drosophila_melanogaster	FBgn0001077	1	0.982456	Transfac	I$FTZ_01	Transfac	VVDVYAATTAAG	CTTAATTRBHBB	Matys	2006	16381825
g19928.t1	g19928.t1	Homeobox	Drosophila_melanogaster	FBgn0260642	0	1	Yin2017	HOXA7_eDBD_Methyl-HT-SELEX_2	SELEX	RTCRTTAN	NTAAYGAY	Yin	2017	28473536
g19928.t2	g19928.t2	Homeobox	Drosophila_melanogaster	FBgn0260642	0	1	Yin2017	HOXA7_eDBD_Methyl-HT-SELEX_2	SELEX	RTCRTTAN	NTAAYGAY	Yin	2017	28473536
g19932.t1	g19932.t1	Homeobox	Drosophila_melanogaster	FBgn0003944	0	1	Transfac	I$UBX_01	Transfac	HNNDVNYMATTANNNNBNN	NNVNNNNTAATKRNBHNND	Matys	2006	16381825
g19933.t1	g19933.t1	Homeobox	Drosophila_melanogaster	FBgn0000014	0	1	Transfac	I$ABDA_Q6	Transfac	HHHHATTDVH	DBHAATDDDD	Matys	2006	16381825
g19935.t1	g19935.t1	Homeobox	Drosophila_melanogaster	FBgn0000015	2	0.964912	Transfac	I$ABDB_Q6	Transfac	MATAAAA	TTTTATK	Matys	2006	16381825
g20003.t1	g20003.t1	CENP-B_N	Drosophila_melanogaster	FBgn0039283	8	0.849057	Zoo_01	pTH8362	PBM	NNNNMGCGN	NCGCKNNNN	Weirauch	2014	25215497
g20006.t1	g20006.t1	CENP-B_N	Drosophila_melanogaster	FBgn0039283	1	0.981132	Zoo_01	pTH8362	PBM	NNNNMGCGN	NCGCKNNNN	Weirauch	2014	25215497
g20028.t1	g20028.t1	Forkhead	Drosophila_melanogaster	FBgn0004897	0	1	Nitta2015	fd96Ca_1	SELEX	WRWGYMAATATTKRCWYW	WRWGYMAATATTKRCWYW	Nitta	2015	25779349
g20029.t1	g20029.t1	Forkhead	Drosophila_melanogaster	FBgn0004897	21	0.766667	Nitta2015	fd96Ca_1	SELEX	WRWGYMAATATTKRCWYW	WRWGYMAATATTKRCWYW	Nitta	2015	25779349
g20033.t1	g20033.t1	zf-C2H2,zf-C2H2	Mus_musculus	ENSMUSG00000025105	11	0.765957	Transfac	V$BNC1_01	Transfac	TGAWGGYGG	CCRCCWTCA	Matys	2006	16381825
g20149.t1	g20149.t1	zf-C2H2,zf-C2H2,zf-C2H2,zf-C2H2,zf-C2H2,zf-C2H2	Homo_sapiens	ENSG00000101115	41	0.702899	HocoMoco	SALL4_HUMAN.H11MO.0.B	Misc	NNDGGGWGKG	CMCWCCCHNN	Kulakovskiy	2013	23175603
g20194.t1	g20194.t1	HTH_psq	Drosophila_melanogaster	FBgn0004870	1	0.978261	iDMMPMM	bab1	Misc	ATDTWTATWRTWDT	AHWAYWATAWAHAT	Kulakovskiy	2009	20067172
g20197.t1	g20197.t1	HTH_psq	Drosophila_melanogaster	FBgn0004870	0	1	iDMMPMM	bab1	Misc	ATDTWTATWRTWDT	AHWAYWATAWAHAT	Kulakovskiy	2009	20067172
g20252.t1	g20252.t1	zf-C4	Drosophila_melanogaster	FBgn0001320	5	0.929577	Transfac	I$KNI_Q6	Transfac	NNNNNRAAVWDRRNHVVD	HBBDNYYHWBTTYNNNNN	Matys	2006	16381825
g20257.t1	g20257.t1	zf-C4	Drosophila_melanogaster	FBgn0001323	1	0.985915	Nitta2015	knrl_2	SELEX	YGTTACVVWT	AWBBGTAACR	Nitta	2015	25779349
g20315.t1	g20315.t1	HLH	Drosophila_melanogaster	FBgn0023076	4	0.921569	FlyFactorSurvey	tai_Clk_SANGER_5_FBgn0023076	B1H	SACACGTGY	RCACGTGTS	Zhu	2011	21097781
g20317.t1	g20317.t1	bZIP_1	Drosophila_melanogaster	FBgn0016694	0	1	Nitta2015	Pdp1_2	SELEX	RTTACGTAAY	RTTACGTAAY	Nitta	2015	25779349
g20317.t2	g20317.t2	bZIP_1	Drosophila_melanogaster	FBgn0016694	0	1	Nitta2015	Pdp1_2	SELEX	RTTACGTAAY	RTTACGTAAY	Nitta	2015	25779349
g20317.t3	g20317.t3	bZIP_1	Drosophila_melanogaster	FBgn0016694	0	1	Nitta2015	Pdp1_2	SELEX	RTTACGTAAY	RTTACGTAAY	Nitta	2015	25779349
g20326.t1	g20326.t1	MADF_DNA_bdg	Drosophila_melanogaster	FBgn0035824	18	0.797753	FlyFactorSurvey	CG8281_SANGER_5_FBgn0035824	B1H	YRTCAATAWW	WWTATTGAYR	Zhu	2011	21097781
g20333.t1	g20333.t1	HLH	Drosophila_melanogaster	FBgn0023091	0	1	Nitta2015	dimm_2	SELEX	BACCATATGGTV	BACCATATGGTV	Nitta	2015	25779349
g20339.t1	g20339.t1	bZIP_1	Drosophila_melanogaster	FBgn0000370	19	0.703125	Nitta2015	crc_1	SELEX	WWGGATGACGTCATCCWW	WWGGATGACGTCATCCWW	Nitta	2015	25779349
g20340.t1	g20340.t1	HLH	Homo_sapiens	ENSG00000009950	24	0.563636	Transfac	V$CHREB_Q6_01	Transfac	DDBNCWCGTGSWS	SWSCACGWGNVHH	Matys	2006	16381825
g20340.t2	g20340.t2	HLH	Homo_sapiens	ENSG00000009950	24	0.563636	Transfac	V$CHREB_Q6_01	Transfac	DDBNCWCGTGSWS	SWSCACGWGNVHH	Matys	2006	16381825
g20361.t2	g20361.t2	HLH	Drosophila_melanogaster	FBgn0000413	0	1	Nitta2015	da_1	SELEX	VCACSTGCN	NGCASGTGB	Nitta	2015	25779349
g20375.t1	g20375.t1	bZIP_1	Drosophila_melanogaster	FBgn0032202	19	0.712121	Nitta2015	CG18619_1	SELEX	RTKACGTMAT	ATKACGTMAY	Nitta	2015	25779349
g20430.t1	g20430.t1	GCM	Drosophila_melanogaster	FBgn0014179	17	0.878571	Transfac	I$GCM_01	Transfac	NDNATGCGGGYNB	VNRCCCGCATNHN	Matys	2006	16381825
g20433.t1	g20433.t1	GCM	Drosophila_melanogaster	FBgn0019809	11	0.921986	Zoo_01	pTH8361	PBM	ATGCGGGY	RCCCGCAT	Weirauch	2014	25215497
g20461.t1	g20461.t1	Homeobox	Drosophila_melanogaster	FBgn0041156	0	1	Nitta2015	exex_1	SELEX	NHRNNAATTRNNNN	NNNNYAATTNNYDN	Nitta	2015	25779349
g20493.t1	g20493.t1	T-box	Drosophila_melanogaster	FBgn0021767	17	0.909574	Nitta2015	org-1_2	SELEX	TRACACYTARGTGTGA	TCACACYTARGTGTYA	Nitta	2015	25779349
g20709.t1	g20709.t1	MADF_DNA_bdg	Drosophila_melanogaster	FBgn0034945	40	0.569892	FlyFactorSurvey	CG10904_SANGER_5_FBgn0034945	B1H	HDKTTCTCKCATS	SATGMGAGAAMHD	Zhu	2011	21097781
g20769.t1	g20769.t1	RHD_DNA_bind	Drosophila_melanogaster	FBgn0260632	6	0.964912	Transfac	I$DL_02	Transfac	HSRGAAAAHYV	BRDTTTTCYSD	Matys	2006	16381825
g20783.t1	g20783.t1	Homeobox	Drosophila_melanogaster	FBgn0000061	0	1	Nitta2015	al_1	SELEX	TAAYBNVRTTA	TAAYBNVRTTA	Nitta	2015	25779349
g20920.t1	g20920.t1	HLH	Drosophila_melanogaster	FBgn0259938	0	1	Nitta2015	cwo_3	SELEX	NDCACGTGHNNNDCACGTGHN	NDCACGTGHNNNDCACGTGHN	Nitta	2015	25779349
g20968.t1	g20968.t1	HLH	Drosophila_melanogaster	FBgn0024249	7	0.867925	FlyFactorSurvey	cato_da_SANGER_10_FBgn0024249	B1H	GWCAKVTGBK	MVCABMTGWC	Zhu	2011	21097781
g21055.t1	g21055.t1	T-box	Drosophila_melanogaster	FBgn0035954	18	0.900552	Nitta2015	Doc3_2	SELEX	DAGGTGTBAN	NTVACACCTH	Nitta	2015	25779349
g21191.t1	g21191.t1	CUT,Homeobox	Drosophila_melanogaster	FBgn0028996	2	0.985185	Nitta2015	onecut_2	SELEX	NNTATYGATTWNN	NNWAATCRATANN	Nitta	2015	25779349
g21195.t1	g21195.t1	zf-C2H2,zf-C2H2,zf-C2H2,zf-C2H2,zf-C2H2	Drosophila_melanogaster	FBgn0004859	8	0.938931	Nitta2015	ci_1	SELEX	NKGTGGKCGN	NCGMCCACMN	Nitta	2015	25779349
g2197.t1	g2197.t1	HLH	Drosophila_melanogaster	FBgn0023094	3	0.944444	Nitta2015	cyc_1	SELEX	GTCACGTGAC	GTCACGTGAC	Nitta	2015	25779349
g2405.t1	g2405.t1	Homeobox	Drosophila_melanogaster	FBgn0004854	0	1	Nitta2015	B-H2_2	SELEX	NCVHTTANS	SNTAADBGN	Nitta	2015	25779349
g264.t1	g264.t1	zf-C2H2,zf-C2H2,zf-C2H2	Drosophila_melanogaster	FBgn0039169	5	0.931507	FlyFactorSurvey	CG5669_SOLEXA_5_FBgn0039169	B1H	NRKGGGCGKGGCHHV	BDDGCCMCGCCCMYN	Zhu	2011	21097781
g266.t1	g266.t1	Homeobox	Drosophila_melanogaster	FBgn0001235	0	1	JASPAR	MA0227.1	B1H	MTGTCA	TGACAK	Mathelier	2014	24194598
g2771.t1	g2771.t1	MADF_DNA_bdg	Drosophila_melanogaster	FBgn0000054	9	0.88	Transfac	I$ADF1_Q6	Transfac	BVBGCNRCRRCVGCKV	BMGCBGYYGYNGCVBV	Matys	2006	16381825
g2779.t1	g2779.t1	MADF_DNA_bdg	Drosophila_melanogaster	FBgn0000054	7	0.906667	Transfac	I$ADF1_Q6	Transfac	BVBGCNRCRRCVGCKV	BMGCBGYYGYNGCVBV	Matys	2006	16381825
g2779.t2	g2779.t2	MADF_DNA_bdg	Drosophila_melanogaster	FBgn0000054	7	0.906667	Transfac	I$ADF1_Q6	Transfac	BVBGCNRCRRCVGCKV	BMGCBGYYGYNGCVBV	Matys	2006	16381825
g2934.t1	g2934.t1	Homeobox	Drosophila_melanogaster	FBgn0011758	0	1	Nitta2015	B-H1_2	SELEX	NCVHTTANS	SNTAADBGN	Nitta	2015	25779349
g3040.t1	g3040.t1	HLH	Drosophila_melanogaster	FBgn0004666	4	0.924528	FlyFactorSurvey	tgo_sim_SANGER_5_FBgn0004666	B1H	RGTCACGTWB	VWACGTGACY	Zhu	2011	21097781
g3040.t2	g3040.t2	HLH	Drosophila_melanogaster	FBgn0004666	4	0.924528	FlyFactorSurvey	tgo_sim_SANGER_5_FBgn0004666	B1H	RGTCACGTWB	VWACGTGACY	Zhu	2011	21097781
g312.t1	g312.t1	bZIP_1	Drosophila_melanogaster	FBgn0001297	19	0.703125	Nitta2015	kay_2	SELEX	GATGACGTCATM	KATGACGTCATC	Nitta	2015	25779349
g3202.t1	g3202.t1	bZIP_1	Drosophila_melanogaster	FBgn0004396	8	0.875	Nitta2015	CrebA_3	SELEX	TGCCACGTGGCA	TGCCACGTGGCA	Nitta	2015	25779349
g3330.t1	g3330.t1	Homeobox	Drosophila_melanogaster	FBgn0015561	0	1	Nitta2015	unpg_1	SELEX	NBYRATTASS	SSTAATYRVN	Nitta	2015	25779349
g3377.t1	g3377.t1	HMG_box	Drosophila_melanogaster	FBgn0042630	0	1	Nitta2015	Sox21b_1	SELEX	NAACAMTWNCAKTGTTB	VAACAMTGNWAKTGTTN	Nitta	2015	25779349
g3378.t1	g3378.t1	HMG_box	Drosophila_melanogaster	FBgn0036411	0	1	Nitta2015	Sox21a_2	SELEX	DRACAATGNTAKTGTNN	NNACAMTANCATTGTYH	Nitta	2015	25779349
g3442.t1	g3442.t1	RFX_DNA_binding	Drosophila_melanogaster	FBgn0020379	5	0.936709	Nitta2015	Rfx_5	SELEX	GTTGCTARGCAAC	GTTGCYTAGCAAC	Nitta	2015	25779349
g3488.t1	g3488.t1	GATA	Drosophila_melanogaster	FBgn0038391	2	0.942857	Nitta2015	GATAe_3	SELEX	HGATAAGNNNCTTATCD	HGATAAGNNNCTTATCD	Nitta	2015	25779349
g3636.t1	g3636.t1	Homeobox	Drosophila_melanogaster	FBgn0011701	0	1	Nitta2015	repo_3	SELEX	VBYAATTRVNNBYAATTRVB	VBYAATTRVNNBYAATTRVB	Nitta	2015	25779349
g3666.t1	g3666.t1	Homeobox	Drosophila_melanogaster	FBgn0028993	0	1	Nitta2015	scro_1	SELEX	VCACKYVNN	NNBRMGTGB	Nitta	2015	25779349
g3734.t1	g3734.t1	Homeobox	Drosophila_melanogaster	FBgn0263511	3	0.947368	Zoo_01	pTH5821	PBM	YYAATTAAB	VTTAATTRR	Weirauch	2014	25215497
g3775.t1	g3775.t1	LAG1-DNAbind	Drosophila_melanogaster	FBgn0004837	10	0.923664	Transfac	I$SUH_01	Transfac	RBYGTGRGAAMCB	VGKTTCYCACRVY	Matys	2006	16381825
g397.t1	g397.t1	HMG_box	Drosophila_melanogaster	FBgn0039938	0	1	Nitta2015	Sox102F_2	SELEX	NAACAATGHHATTGTTN	NAACAATDDCATTGTTN	Nitta	2015	25779349
g4092.t1	g4092.t1	zf-C2H2,zf-C2H2	Drosophila_melanogaster	FBgn0005630	7	0.847826	FlyFactorSurvey	lola_SOLEXA_5_FBgn0005630	B1H	NVAAAGCTC	GAGCTTTBN	Zhu	2011	21097781
g4121.t1	g4121.t1	Homeobox	Drosophila_melanogaster	FBgn0034520	2	0.964912	Nitta2015	lms_1	SELEX	YYAATHAWHYAATWAD	HTWATTRDWTDATTRR	Nitta	2015	25779349
g412.t1	g412.t1	HMG_box	Drosophila_melanogaster	FBgn0085432	0	1	Transfac	I$TCF_Q6	Transfac	DNNNAHCAAADNNNNN	NNNNNHTTTGDTNNNH	Matys	2006	16381825
g412.t2	g412.t2	HMG_box	Homo_sapiens	ENSG00000148737	4	0.942029	Transfac	V$TCF7L2_06	Transfac	SWTCAAAGV	BCTTTGAWS	Matys	2006	16381825
g4135.t1	g4135.t1	BrkDBD	Drosophila_melanogaster	FBgn0024250	4	0.931034	Transfac	I$BRK_Q6	Transfac	VCGCCAS	STGGCGB	Matys	2006	16381825
g4179.t1	g4179.t1	Homeobox	Drosophila_melanogaster	FBgn0027364	1	0.981132	JASPAR	MA0204.1	B1H	GTVTCA	TGABAC	Mathelier	2014	24194598
g4311.t1	g4311.t1	zf-C2H2,zf-C2H2,zf-C2H2,zf-C2H2,zf-C2H2	Drosophila_melanogaster	FBgn0034946	21	0.823529	FlyFactorSurvey	CG3065_F1-5_SOLEXA_2.5_FBgn0034946	B1H	DRKGGGCGTGGYNN	NNRCCACGCCCMYH	Zhu	2011	21097781
g4326.t1	g4326.t1	bZIP_1	Drosophila_melanogaster	FBgn0033010	23	0.629032	Nitta2015	CG3136_3	SELEX	TGMCACGTGKCA	TGMCACGTGKCA	Nitta	2015	25779349
g443.t1	g443.t1	HLH	Drosophila_melanogaster	FBgn0001994	4	0.923077	Nitta2015	crp_1	SELEX	AACAGCTGWT	AWCAGCTGTT	Nitta	2015	25779349
g4449.t1	g4449.t1	ARID	Drosophila_melanogaster	FBgn0004795	0	1	Zoo_01	pTH5119	PBM	NDATHRNN	NNYDATHN	Weirauch	2014	25215497
g4476.t1	g4476.t1	HLH	Drosophila_melanogaster	FBgn0264075	0	1	FlyFactorSurvey	tgo_trh_SANGER_5_FBgn0015014	B1H	VGTCACGTAB	VTACGTGACB	Zhu	2011	21097781
g4531.t1	g4531.t1	Homeobox	Drosophila_melanogaster	FBgn0000251	2	0.964912	Transfac	I$CAD_Q6	Transfac	NNBTTTDYGN	NCRHAAAVNN	Matys	2006	16381825
g4531.t2	g4531.t2	Homeobox	Drosophila_melanogaster	FBgn0000251	2	0.964912	Transfac	I$CAD_Q6	Transfac	NNBTTTDYGN	NCRHAAAVNN	Matys	2006	16381825
g4531.t3	g4531.t3	Homeobox	Drosophila_melanogaster	FBgn0000251	2	0.964912	Transfac	I$CAD_Q6	Transfac	NNBTTTDYGN	NCRHAAAVNN	Matys	2006	16381825
g4537.t1	g4537.t1	zf-C4	Drosophila_melanogaster	FBgn0014859	1	0.985714	Nitta2015	Hr38_1	SELEX	NAAAGGTCA	TGACCTTTN	Nitta	2015	25779349
g4605.t1	g4605.t1	MH1	Drosophila_melanogaster	FBgn0042696	5	0.952381	Nitta2015	NfI_1	SELEX	YTGGCDNNNHGCCAR	YTGGCDNNNHGCCAR	Nitta	2015	25779349
g4605.t2	g4605.t2	MH1	Drosophila_melanogaster	FBgn0042696	5	0.952381	Nitta2015	NfI_1	SELEX	YTGGCDNNNHGCCAR	YTGGCDNNNHGCCAR	Nitta	2015	25779349
g461.t1	g461.t1	zf-C4	Drosophila_melanogaster	FBgn0037436	16	0.774648	FlyFactorSurvey	Hr83_SANGER_5_FBgn0037436	B1H	RAAGTCANHVWVGM	KCBWBDNTGACTTY	Zhu	2011	21097781
g4787.t1	g4787.t1	Forkhead	Strongylocentrotus_purpuratus	SPU_025010	18	0.802198	Zoo_01	pTH6641	PBM	NNVNHHAYAN	NTRTDDNBNN	Weirauch	2014	25215497
g4826.t1	g4826.t1	MADF_DNA_bdg	Drosophila_melanogaster	FBgn0036423	41	0.511905	FlyFactorSurvey	CG3919_SANGER_5_FBgn0036423	B1H	MSAHBNTGCAACAYS	SRTGTTGCANVDTSK	Zhu	2011	21097781
g4836.t1	g4836.t1	HLH	Drosophila_melanogaster	FBgn0004666	13	0.759259	FlyFactorSurvey	tgo_sim_SANGER_5_FBgn0004666	B1H	RGTCACGTWB	VWACGTGACY	Zhu	2011	21097781
g4837.t1	g4837.t1	Myb_DNA-binding,Myb_DNA-binding	Homo_sapiens	ENSG00000096401	3	0.967391	Transfac	V$CDC5_01	Transfac	GWKTTAAYRTAD	HTAYRTTAAMWC	Matys	2006	16381825
g4997.t1	g4997.t1	zf-C4	Drosophila_melanogaster	FBgn0000546	2	0.971429	FlyFactorSurvey	EcR_SANGER_5_FBgn0000546	B1H	RAGGTCAW	WTGACCTY	Zhu	2011	21097781
g5006.t1	g5006.t1	PAX	Drosophila_melanogaster	FBgn0005561	2	0.984	TF_Evolution	pTH9773	PBM	NNNSCRBRDM	KHYVYGSNNN	TF_Evolution	2016	NULL
g5160.t1	g5160.t1	T-box	Drosophila_melanogaster	FBgn0021767	17	0.909574	Nitta2015	org-1_2	SELEX	TRACACYTARGTGTGA	TCACACYTARGTGTYA	Nitta	2015	25779349
g5200.t1	g5200.t1	zf-C2H2,zf-C2H2,zf-C2H2	Drosophila_melanogaster	FBgn0040765	1	0.986301	Nitta2015	luna_1	SELEX	DGGGYGTGGY	RCCACRCCCH	Nitta	2015	25779349
g524.t1	g524.t1	RHD_DNA_bind	Drosophila_melanogaster	FBgn0014018	53	0.711957	Nitta2015	Rel_2	SELEX	VGGGGAACCCCC	GGGGGTTCCCCB	Nitta	2015	25779349
g5299.t1	g5299.t1	RFX_DNA_binding	Homo_sapiens	ENSG00000181827	36	0.544304	Yin2017	RFX7_eDBD_Methyl-HT-SELEX	SELEX	VYRGCAACV	BGTTGCYRB	Yin	2017	28473536
g5302.t1	g5302.t1	zf-C2H2,zf-C2H2,zf-C2H2,zf-C2H2,zf-C2H2	Drosophila_melanogaster	FBgn0037446	32	0.726496	FlyFactorSurvey	CG10267_SOLEXA_5_FBgn0037446	B1H	YNNHHWHYAACACTASNHNN	NNDNSTAGTGTTRDWDDNNR	Zhu	2011	21097781
g5434.t1	g5434.t1	HLH	Drosophila_melanogaster	FBgn0037937	1	0.981132	FlyFactorSurvey	Fer3_da_SANGER_5_FBgn0037937	B1H	GKVACAGVTG	CABCTGTBMC	Zhu	2011	21097781
g5579.t1	g5579.t1	HMG_box	Drosophila_melanogaster	FBgn0029123	1	0.985507	Nitta2015	SoxN_2	SELEX	NCAATGBNATTGN	NCAATNVCATTGN	Nitta	2015	25779349
g5583.t1	g5583.t1	zf-C4	Drosophila_melanogaster	FBgn0004914	1	0.985714	Nitta2015	Hnf4_4	SELEX	RGTCCAAAGTYCAY	RTGRACTTTGGACY	Nitta	2015	25779349
g5583.t2	g5583.t2	zf-C4	Drosophila_melanogaster	FBgn0004914	1	0.985714	Nitta2015	Hnf4_4	SELEX	RGTCCAAAGTYCAY	RTGRACTTTGGACY	Nitta	2015	25779349
g5583.t3	g5583.t3	zf-C4	Drosophila_melanogaster	FBgn0004914	1	0.985714	Nitta2015	Hnf4_4	SELEX	RGTCCAAAGTYCAY	RTGRACTTTGGACY	Nitta	2015	25779349
g5609.t1	g5609.t1	Forkhead	Drosophila_melanogaster	FBgn0004895	5	0.947917	FlyFactorSurvey	fd64A_SANGER_5_FBgn0004895	B1H	KVWAAACA	TGTTTWBM	Zhu	2011	21097781
g5615.t1	g5615.t1	DM	Drosophila_melanogaster	FBgn0000504	7	0.851064	FlyFactorSurvey	dsx-M_FlyReg_FBgn0000504	B1H	CTRCWAWGTBRYHA	TDRYVACWTWGYAG	Zhu	2011	21097781
g5642.t1	g5642.t1	SRF-TF	Drosophila_melanogaster	FBgn0004101	0	1	Nitta2015	bs_2	SELEX	NCCWTAHAWGGH	DCCWTDTAWGGN	Nitta	2015	25779349
g5653.t1	g5653.t1	zf-BED	Drosophila_melanogaster	FBgn0015664	9	0.82	Transfac	I$DREF_Q3	Transfac	WVYTATCGATWDDH	DHHWATCGATARBW	Matys	2006	16381825
g565.t1	g565.t1	MADF_DNA_bdg	Drosophila_melanogaster	FBgn0032130	6	0.925	FlyFactorSurvey	CG3838_SANGER_5_FBgn0032130	B1H	AHRCAACAW	WTGTTGYDT	Zhu	2011	21097781
g5780.t1	g5780.t1	MADF_DNA_bdg	Drosophila_melanogaster	FBgn0039350	42	0.511628	FlyFactorSurvey	jigr1_SANGER_5_FBgn0039350	B1H	MVTAAAAAAWV	BWTTTTTTABK	Zhu	2011	21097781
g5808.t1	g5808.t1	Homeobox	Drosophila_melanogaster	FBgn0261723	16	0.719298	Zoo_01	pTH6051	PBM	WTTAATTA	TAATTAAW	Weirauch	2014	25215497
g6003.t1	g6003.t1	Runt	Drosophila_melanogaster	FBgn0003300	5	0.961538	FlyFactorSurvey	run_Bgb_NBT_FBgn0003300	B1H	WAACCGCAR	YTGCGGTTW	Zhu	2011	21097781
g6070.t1	g6070.t1	HLH	Drosophila_melanogaster	FBgn0015550	4	0.924528	FlyFactorSurvey	tap_da_SANGER_5_FBgn0015550	B1H	RBRACAKATGK	MCATMTGTYVY	Zhu	2011	21097781
g6217.t1	g6217.t1	HMG_box	Drosophila_melanogaster	FBgn0036411	0	1	Nitta2015	Sox21a_2	SELEX	DRACAATGNTAKTGTNN	NNACAMTANCATTGTYH	Nitta	2015	25779349
g6236.t1	g6236.t1	HLH	Drosophila_melanogaster	FBgn0003513	0	1	FlyFactorSurvey	tgo_ss_SANGER_5_FBgn0003513	B1H	GTCACGCA	TGCGTGAC	Zhu	2011	21097781
g6264.t1	g6264.t1	zf-C2H2,zf-C2H2,zf-C2H2,zf-C2H2,zf-C2H2	Drosophila_melanogaster	FBgn0010768	5	0.957265	FlyFactorSurvey	sqz_SOLEXA_5_FBgn0010768	B1H	NVNVHAAAAAAMNNN	NNNKTTTTTTDBNBN	Zhu	2011	21097781
g6279.t1	g6279.t1	zf-C2H2,zf-C2H2,zf-C2H2,zf-C2H2,zf-C2H2	Drosophila_melanogaster	FBgn0010768	12	0.897436	FlyFactorSurvey	sqz_SOLEXA_5_FBgn0010768	B1H	NVNVHAAAAAAMNNN	NNNKTTTTTTDBNBN	Zhu	2011	21097781
g6298.t1	g6298.t1	HMG_box	Drosophila_melanogaster	FBgn0005613	0	1	Nitta2015	Sox15_2	SELEX	NACAATGNHATTGTB	VACAATDNCATTGTN	Nitta	2015	25779349
g6303.t1	g6303.t1	Homeobox	Drosophila_melanogaster	FBgn0025360	0	1	Zoo_01	pTH5437	PBM	NKATHNNNNN	NNNNNDATMN	Weirauch	2014	25215497
g6309.t1	g6309.t1	HLH	Drosophila_melanogaster	FBgn0027788	2	0.964286	Nitta2015	Hey_2	SELEX	GVCACGTGBC	GVCACGTGBC	Nitta	2015	25779349
g6396.t1	g6396.t1	Homeobox	Drosophila_melanogaster	FBgn0261723	0	1	Zoo_01	pTH6051	PBM	WTTAATTA	TAATTAAW	Weirauch	2014	25215497
g641.t1	g641.t1	HLH	Drosophila_melanogaster	FBgn0002735	2	0.965517	Nitta2015	HLHmgamma_1	SELEX	DTGGCACGTGCCAH	DTGGCACGTGCCAH	Nitta	2015	25779349
g642.t1	g642.t1	HLH	Drosophila_melanogaster	FBgn0002734	10	0.827586	Nitta2015	HLHmdelta_1	SELEX	DTGGCACGTGCCAH	DTGGCACGTGCCAH	Nitta	2015	25779349
g6435.t1	g6435.t1	MADF_DNA_bdg	Drosophila_melanogaster	FBgn0032587	3	0.964706	FlyFactorSurvey	CG5953_SANGER_5_FBgn0032587	B1H	HCAAACAY	RTGTTTGD	Zhu	2011	21097781
g644.t1	g644.t1	Homeobox	Drosophila_melanogaster	FBgn0002023	7	0.877193	Zoo_01	pTH6478	PBM	NYVATNNNNN	NNNNNATBRN	Weirauch	2014	25215497
g6520.t1	g6520.t1	Homeobox	Homo_sapiens	ENSG00000109132	8	0.859649	Yin2017	PHOX2B_FL_Methyl-HT-SELEX	SELEX	TAATYDAATTA	TAATTHRATTA	Yin	2017	28473536
g6571.t1	g6571.t1	COE1_DBD	Drosophila_melanogaster	FBgn0001319	18	0.919283	Nitta2015	kn_1	SELEX	BWATTCCCHDGGGAATWV	BWATTCCCHDGGGAATWV	Nitta	2015	25779349
g6571.t2	g6571.t2	COE1_DBD	Drosophila_melanogaster	FBgn0001319	18	0.919283	Nitta2015	kn_1	SELEX	BWATTCCCHDGGGAATWV	BWATTCCCHDGGGAATWV	Nitta	2015	25779349
g6582.t1	g6582.t1	bZIP_1	Drosophila_melanogaster	FBgn0034096	10	0.84375	Nitta2015	CG7786_1	SELEX	NRTTAYRTAAYN	NRTTAYRTAAYN	Nitta	2015	25779349
g6588.t1	g6588.t1	MADF_DNA_bdg	Drosophila_melanogaster	FBgn0040465	16	0.804878	Nitta2015	Dip3_1	SELEX	KATYACCTTATTAWB	VWTAATAAGGTRATM	Nitta	2015	25779349
g6589.t1	g6589.t1	HSF_DNA-bind	Drosophila_melanogaster	FBgn0001222	16	0.841584	Transfac	I$HSF_05	Transfac	HTTCKHTTCKMGAAD	HTTCKMGAADMGAAD	Matys	2006	16381825
g6589.t2	g6589.t2	HSF_DNA-bind	Drosophila_melanogaster	FBgn0001222	16	0.841584	Transfac	I$HSF_05	Transfac	HTTCKHTTCKMGAAD	HTTCKMGAADMGAAD	Matys	2006	16381825
g6589.t3	g6589.t3	HSF_DNA-bind	Drosophila_melanogaster	FBgn0001222	16	0.841584	Transfac	I$HSF_05	Transfac	HTTCKHTTCKMGAAD	HTTCKMGAADMGAAD	Matys	2006	16381825
g6828.t1	g6828.t1	Homeobox	Drosophila_melanogaster	FBgn0001170	13	0.77193	JASPAR	MA0448.1	B1H	THATWAW	WTWATDA	Mathelier	2014	24194598
g6831.t1	g6831.t1	HLH	Drosophila_melanogaster	FBgn0002735	13	0.775862	Nitta2015	HLHmgamma_1	SELEX	DTGGCACGTGCCAH	DTGGCACGTGCCAH	Nitta	2015	25779349
g6904.t1	g6904.t1	bZIP_1	Homo_sapiens	ENSG00000165030	22	0.584906	Zoo_01	pTH5082	PBM	NNNBRTAAYN	NRTTAYVNNN	Weirauch	2014	25215497
g6924.t1	g6924.t1	zf-C2H2,zf-C2H2,zf-C2H2,zf-C2H2,zf-C2H2	Drosophila_melanogaster	FBgn0004880	2	0.982456	Nitta2015	scrt_1	SELEX	RHGCAACAGGTGK	MCACCTGTTGCDY	Nitta	2015	25779349
g6926.t1	g6926.t1	zf-C2H2,zf-C2H2,zf-C2H2,zf-C2H2,zf-C2H2	Drosophila_melanogaster	FBgn0035481	6	0.947368	Nitta2015	CG12605_1	SELEX	NCACCTGTTGCDY	RHGCAACAGGTGN	Nitta	2015	25779349
g7014.t1	g7014.t1	zf-C4	Drosophila_melanogaster	FBgn0015240	3	0.957143	Nitta2015	Hr96_1	SELEX	YVRGTRCABNTGYACYBR	YVRGTRCANVTGYACYBR	Nitta	2015	25779349
g7261.t1	g7261.t1	zf-C2H2,zf-C2H2,zf-C2H2,zf-C2H2,zf-C2H2,zf-C2H2,zf-C2H2,zf-C2H2,zf-C2H2,zf-C2H2,zf-C2H2,zf-C2H2,zf-C2H2,zf-C2H2,zf-C2H2,zf-C2H2,zf-C2H2,zf-C2H2	Drosophila_melanogaster	FBgn0020309	16	0.961538	FlyFactorSurvey	crol_F7-16_SANGER_5_FBgn0020309	B1H	KGVGRGGGGGKSRGW	WCYSYCCCCCYCBCM	Zhu	2011	21097781
g7300.t1	g7300.t1	zf-C2H2,zf-C2H2,zf-C2H2	Drosophila_melanogaster	FBgn0000233	0	1	Nitta2015	btd_1	SELEX	NDGKGGGYGKD	HMCRCCCMCHN	Nitta	2015	25779349
g7302.t1	g7302.t1	zf-C2H2,zf-C2H2,zf-C2H2	Drosophila_melanogaster	FBgn0020378	1	0.986301	Nitta2015	Sp1_1	SELEX	MYTGGGCGTGGCND	HNGCCACGCCCARK	Nitta	2015	25779349
g7302.t2	g7302.t2	zf-C2H2,zf-C2H2,zf-C2H2	Drosophila_melanogaster	FBgn0020378	1	0.986301	Nitta2015	Sp1_1	SELEX	MYTGGGCGTGGCND	HNGCCACGCCCARK	Nitta	2015	25779349
g7354.t1	g7354.t1	Homeobox	Drosophila_melanogaster	FBgn0264005	0	1	Nitta2015	Hmx_1	SELEX	NCRMTYRN	NYRAKYGN	Nitta	2015	25779349
g7355.t1	g7355.t1	Homeobox	Drosophila_melanogaster	FBgn0002941	1	0.982456	Nitta2015	slou_1	SELEX	VSYAATTAVB	VBTAATTRSB	Nitta	2015	25779349
g736.t1	g736.t1	SRF-TF	Drosophila_melanogaster	FBgn0011656	1	0.979167	modENCODE	Mf26	ChIP-seq	YTAWWWWTAR	YTAWWWWTAR	Contrino	2012	22080565
g736.t2	g736.t2	SRF-TF	Drosophila_melanogaster	FBgn0011656	1	0.979167	modENCODE	Mf26	ChIP-seq	YTAWWWWTAR	YTAWWWWTAR	Contrino	2012	22080565
g7413.t1	g7413.t1	zf-C2H2,zf-C2H2	Drosophila_melanogaster	FBgn0264442	0	1	FlyFactorSurvey	CG32830_SOLEXA_5_FBgn0052830	B1H	NNNNVNNNNHSATTAAHNNVNNNN	NNNNBNNDTTAATSDNNNNBNNNN	Zhu	2011	21097781
g741.t1	g741.t1	zf-C4	Drosophila_melanogaster	FBgn0001078	0	1	Zoo_01	pTH5709	PBM	RRGGTCAH	DTGACCYY	Weirauch	2014	25215497
g741.t2	g741.t2	zf-C4	Drosophila_melanogaster	FBgn0001078	0	1	Zoo_01	pTH5709	PBM	RRGGTCAH	DTGACCYY	Weirauch	2014	25215497
g7568.t1	g7568.t1	HLH	Drosophila_melanogaster	FBgn0022740	5	0.90566	FlyFactorSurvey	HLH54F_da_SANGER_5_FBgn0022740	B1H	BRRCAGGTGKK	MMCACCTGYYV	Zhu	2011	21097781
g758.t1	g758.t1	Homeobox	Drosophila_melanogaster	FBgn0025360	0	1	Zoo_01	pTH5437	PBM	NKATHNNNNN	NNNNNDATMN	Weirauch	2014	25215497
g768.t1	g768.t1	Homeobox	Drosophila_melanogaster	FBgn0000611	0	1	JASPAR	MA0222.1	B1H	NTTTGAYR	YRTCAAAN	Mathelier	2014	24194598
g768.t2	g768.t2	Homeobox	Drosophila_melanogaster	FBgn0000611	0	1	JASPAR	MA0222.1	B1H	NTTTGAYR	YRTCAAAN	Mathelier	2014	24194598
g7693.t1	g7693.t1	HLH	Drosophila_melanogaster	FBgn0037475	1	0.981132	Nitta2015	Fer1_1	SELEX	VDCASCTGHY	RDCAGSTGHB	Nitta	2015	25779349
g7726.t1	g7726.t1	Forkhead	Drosophila_melanogaster	FBgn0038197	4	0.956522	FlyFactorSurvey	foxo_SANGER_10_FBgn0038197	B1H	YVRWAAACA	TGTTTWYBR	Zhu	2011	21097781
g778.t1	g778.t1	bZIP_1	Drosophila_melanogaster	FBgn0028550	9	0.859375	Nitta2015	Atf3_1	SELEX	NRTKACGTMAYN	NRTKACGTMAYN	Nitta	2015	25779349
g7929.t1	g7929.t1	Homeobox	Drosophila_melanogaster	FBgn0026411	0	1	Nitta2015	Lim1_1	SELEX	NYAATTAN	NTAATTRN	Nitta	2015	25779349
g792.t1	g792.t1	HLH	Drosophila_melanogaster	FBgn0011277	0	1	Nitta2015	HLH4C_3	SELEX	NRBMYCAGCTGYGNHH	DDNCRCAGCTGRKVYN	Nitta	2015	25779349
g7952.t1	g7952.t1	Homeobox	Drosophila_melanogaster	FBgn0000606	2	0.964912	Zoo_01	pTH6436	PBM	NNHNATTAN	NTAATNDNN	Weirauch	2014	25215497
g7959.t1	g7959.t1	Homeobox	Homo_sapiens	ENSG00000100987	10	0.782609	Yin2017	VSX1_FL_Methyl-HT-SELEX_2	SELEX	NTCRTTAN	NTAAYGAN	Yin	2017	28473536
g7961.t1	g7961.t1	Homeobox	Drosophila_melanogaster	FBgn0034520	2	0.964912	Nitta2015	lms_1	SELEX	YYAATHAWHYAATWAD	HTWATTRDWTDATTRR	Nitta	2015	25779349
g8050.t1	g8050.t1	HLH	HaveSpecies	HaveId	19	0.634615	Transfac	V$HIF1_Q5	Transfac	VSBSCACGTMYD	HRKACGTGSVSB	Matys	2006	16381825
g8113.t1	g8113.t1	zf-C4	Drosophila_melanogaster	FBgn0015239	1	0.985714	FlyFactorSurvey	Hr78_SANGER_5_FBgn0015239	B1H	HVAGGTCA	TGACCTBD	Zhu	2011	21097781
g8113.t2	g8113.t2	zf-C4	Drosophila_melanogaster	FBgn0015239	0	1	FlyFactorSurvey	Hr78_SANGER_5_FBgn0015239	B1H	HVAGGTCA	TGACCTBD	Zhu	2011	21097781
g8146.t1	g8146.t1	Homeobox	Homo_sapiens	ENSG00000100987	10	0.782609	Yin2017	VSX1_FL_Methyl-HT-SELEX_2	SELEX	NTCRTTAN	NTAAYGAN	Yin	2017	28473536
g8161.t1	g8161.t1	HLH	Drosophila_melanogaster	FBgn0001168	0	1	Transfac	I$HAIRY_01	Transfac	NDSBCGCGTGBVNN	NNBVCACGCGVSHN	Matys	2006	16381825
g8348.t1	g8348.t1	MADF_DNA_bdg	Drosophila_melanogaster	FBgn0029957	19	0.77381	FlyFactorSurvey	CG12155_SANGER_5_FBgn0029957	B1H	AANHARCGAGTA	TACTCGYTDNTT	Zhu	2011	21097781
g8450.t1	g8450.t1	HLH	Drosophila_melanogaster	FBgn0002723	8	0.846154	FlyFactorSurvey	Met_SANGER_5_FBgn0002723	B1H	MCACGTG	CACGTGK	Zhu	2011	21097781
g8605.t1	g8605.t1	MADF_DNA_bdg	Drosophila_melanogaster	FBgn0033616	14	0.847826	FlyFactorSurvey	CG7745_SANGER_5_FBgn0033616	B1H	VYTAATTAMNHVVNS	SNBBDNKTAATTARB	Zhu	2011	21097781
g8859.t1	g8859.t1	Homeobox	Drosophila_melanogaster	FBgn0024321	5	0.912281	Nitta2015	NK7.1_2	SELEX	RBCAATTAASN	NSTTAATTGVY	Nitta	2015	25779349
g8879.t1	g8879.t1	HLH	Drosophila_melanogaster	FBgn0002922	1	0.980769	Nitta2015	nau_3	SELEX	RCGWCAGCTGWCGC	GCGWCAGCTGWCGY	Nitta	2015	25779349
g8889.t1	g8889.t1	PAX	Drosophila_melanogaster	FBgn0003129	0	1	Nitta2015	Poxm_2	SELEX	NYSAWGCRTRACS	SGTYAYGCWTSRN	Nitta	2015	25779349
g8956.t1	g8956.t1	MH1	Drosophila_melanogaster	FBgn0011655	0	1	iDMMPMM	Med	Misc	RRCAGRBRVRR	YYBYVYCTGYY	Kulakovskiy	2009	20067172
g8963.t1	g8963.t1	zf-C2H2,zf-C2H2	Drosophila_melanogaster	FBgn0003870	4	0.924528	Transfac	I$TTK69_01	Transfac	SCAGGASC	GSTCCTGS	Matys	2006	16381825
g9006.t1	g9006.t1	Homeobox	Drosophila_melanogaster	FBgn0000529	2	0.964912	Zoo_01	pTH6569	PBM	NNHVRTTANN	NNTAAYBDNN	Weirauch	2014	25215497
g9061.t1	g9061.t1	Homeobox	Drosophila_melanogaster	FBgn0003267	5	0.912281	JASPAR	MA0241.1	B1H	YTAATTA	TAATTAR	Mathelier	2014	24194598
g9145.t1	g9145.t1	zf-C2H2,zf-C2H2,zf-C2H2,zf-C2H2,zf-C2H2,zf-C2H2	Drosophila_melanogaster	FBgn0262636	2	0.985507	Nitta2015	CG2052_1	SELEX	AAAAAAWNBDDAAAAAW	WTTTTTHHVNWTTTTTT	Nitta	2015	25779349
g9163.t1	g9163.t1	Homeobox	Drosophila_melanogaster	FBgn0000061	17	0.701754	Nitta2015	al_1	SELEX	TAAYBNVRTTA	TAAYBNVRTTA	Nitta	2015	25779349
g9163.t2	g9163.t2	Homeobox	Drosophila_melanogaster	FBgn0000061	17	0.701754	Nitta2015	al_1	SELEX	TAAYBNVRTTA	TAAYBNVRTTA	Nitta	2015	25779349
g9356.t1	g9356.t1	zf-C2H2,zf-C2H2,zf-C2H2,zf-C2H2,zf-C2H2	Drosophila_melanogaster	FBgn0004893	4	0.965217	Nitta2015	bowl_2	SELEX	NGCGTAAYACRGTAGCN	NGCTACYGTRTTACGCN	Nitta	2015	25779349
g9400.t1	g9400.t1	MADF_DNA_bdg	Drosophila_melanogaster	FBgn0039733	14	0.829268	FlyFactorSurvey	CG11504_SANGER_5_FBgn0039733	B1H	YHGCAACAY	RTGTTGCDR	Zhu	2011	21097781
g9404.t1	g9404.t1	HLH	Drosophila_melanogaster	FBgn0010433	1	0.981132	FlyFactorSurvey	ato_da_SANGER_5_3_FBgn0010433	B1H	GNCAKRTGK	MCAYMTGNC	Zhu	2011	21097781
g9471.t1	g9471.t1	Homeobox	Drosophila_melanogaster	FBgn0002023	0	1	Zoo_01	pTH6478	PBM	NYVATNNNNN	NNNNNATBRN	Weirauch	2014	25215497
g9563.t2	g9563.t2	zf-C2H2,zf-C2H2	Drosophila_melanogaster	FBgn0029822	2	0.956522	FlyFactorSurvey	CG12236_SOLEXA_5_FBgn0029822	B1H	NNNNVRATGAACNHN	NDNGTTCATYBNNNN	Zhu	2011	21097781
g960.t1	g960.t1	zf-C2H2,zf-C2H2,zf-C2H2	Drosophila_melanogaster	FBgn0025679	12	0.835616	Nitta2015	Bteb2_1	SELEX	NARGGGGCGTRTM	KAYACGCCCCYTN	Nitta	2015	25779349
g9655.t1	g9655.t1	bZIP_1	Drosophila_melanogaster	FBgn0001150	5	0.915254	Nitta2015	gt_2	SELEX	NRTTACGTAAYN	NRTTACGTAAYN	Nitta	2015	25779349
g982.t1	g982.t1	Homeobox	Drosophila_melanogaster	FBgn0261930	0	1	JASPAR	MA0253.1	B1H	WYTCAAGTR	YACTTGARW	Mathelier	2014	24194598
g9996.t1	g9996.t1	Forkhead	Drosophila_melanogaster	FBgn0045759	11	0.880435	Nitta2015	bin_1	SELEX	HTAATGTAAACAAW	WTTGTTTACATTAD	Nitta	2015	25779349
g9997.t1	g9997.t1	Forkhead	Drosophila_melanogaster	FBgn0014143	2	0.977778	Transfac	I$CROC_01	Transfac	HWNARTAAATAKNNNV	BNNNMTATTTAYYNWD	Matys	2006	16381825
Predicted TFs, and their predicted DNA binding motifs
1 DNA binding domains contained within the TF (N to C terminus order). PFAM IDs are provided.
2 Species from which the DNA binding motif was mapped.
3 Gene from which the DNA binding motif was mapped.
4 Number of mismatches in the amino acid alignment between the two DBDs.
5 Percent identity between the two DBDs (i.e., the fraction of identical amino acids in the DBD alignment).
6 Study from which the DNA binding motif was obtained.
7 ID of the DNA binding motif from the indicated study.
8 Type of experiment used to derive the motif. B1H = Bacteria one-hypbrid; Compiled = compiled from various sources; PBM = protein binding microarray.
9 IUPAC sequence of the DNA binding motif (forward direction).
10 IUPAC sequence of the DNA binding motif (reverse direction).

## Sheet: TFs without predicted motifs
Gene_ID	Protein_ID	DBDs
g10027.t1	g10027.t1	zf-CXXC
g10027.t2	g10027.t2	zf-CXXC
g1007.t1	g1007.t1	MADF_DNA_bdg
g10091.t1	g10091.t1	zf-C2H2,zf-C2H2,zf-C2H2
g10092.t1	g10092.t1	PAX,Homeobox
g10092.t2	g10092.t2	PAX,Homeobox
g10109.t1	g10109.t1	Myb_DNA-binding,Myb_DNA-binding
g1013.t1	g1013.t1	zf-C2H2,zf-C2H2,zf-C2H2,zf-C2H2,zf-C2H2
g10258.t1	g10258.t1	MADF_DNA_bdg
g10333.t1	g10333.t1	Forkhead
g10359.t1	g10359.t1	HMG_box,HMG_box
g10359.t2	g10359.t2	HMG_box,HMG_box
g10375.t1	g10375.t1	zf-C2H2,zf-C2H2,zf-C2H2,zf-C2H2,zf-C2H2,zf-C2H2,zf-C2H2,zf-C2H2,zf-C2H2
g10388.t1	g10388.t1	bZIP_1,bZIP_1
g10478.t1	g10478.t1	zf-C2H2,zf-C2H2,zf-C2H2,zf-C2H2
g10485.t1	g10485.t1	zf-C2H2,zf-C2H2,zf-C2H2,zf-C2H2,zf-C2H2,zf-C2H2,zf-C2H2
g10562.t1	g10562.t1	MADF_DNA_bdg
g10564.t1	g10564.t1	zf-C2H2,zf-C2H2,zf-C2H2,zf-C2H2
g10567.t1	g10567.t1	zf-C2H2,zf-C2H2
g10573.t1	g10573.t1	zf-C2HC
g10646.t1	g10646.t1	FLYWCH,FLYWCH,FLYWCH,FLYWCH
g10675.t1	g10675.t1	zf-C2H2,zf-C2H2,zf-C2H2,zf-C2H2,zf-C2H2,zf-C2H2,zf-C2H2,zf-C2H2,zf-C2H2,zf-C2H2
g10676.t1	g10676.t1	zf-C2H2,zf-C2H2,zf-C2H2,zf-C2H2
g10677.t1	g10677.t1	zf-C2H2,zf-C2H2,zf-C2H2,zf-C2H2
g10678.t1	g10678.t1	zf-C2H2,zf-C2H2,zf-C2H2,zf-C2H2
g10679.t1	g10679.t1	zf-C2H2,zf-C2H2,zf-C2H2,zf-C2H2,zf-C2H2
g10680.t1	g10680.t1	zf-C2H2,zf-C2H2,zf-C2H2,zf-C2H2,zf-C2H2
g10681.t1	g10681.t1	zf-C2H2,zf-C2H2,zf-C2H2,zf-C2H2,zf-C2H2,zf-C2H2
g10687.t1	g10687.t1	Myb_DNA-binding,Myb_DNA-binding,Myb_DNA-binding
g10702.t1	g10702.t1	Runt
g10812.t1	g10812.t1	MADF_DNA_bdg
g10812.t2	g10812.t2	MADF_DNA_bdg
g10851.t1	g10851.t1	MADF_DNA_bdg
g10852.t1	g10852.t1	THAP,THAP
g10896.t1	g10896.t1	HSF_DNA-bind
g10898.t1	g10898.t1	zf-C2H2,zf-C2H2,zf-C2H2,zf-C2H2,zf-C2H2,zf-C2H2,zf-C2H2,zf-C2H2,zf-C2H2
g10899.t1	g10899.t1	zf-C2H2,zf-C2H2,zf-C2H2,zf-C2H2,zf-C2H2,zf-C2H2
g11083.t1	g11083.t1	zf-C2H2,zf-C2H2,zf-C2H2,zf-C2H2,zf-C2H2,zf-C2H2,zf-C2H2,zf-C2H2
g11083.t2	g11083.t2	zf-C2H2,zf-C2H2,zf-C2H2,zf-C2H2,zf-C2H2,zf-C2H2,zf-C2H2,zf-C2H2
g11084.t1	g11084.t1	zf-C2H2,zf-C2H2,zf-C2H2,zf-C2H2,zf-C2H2,zf-C2H2,zf-C2H2,zf-C2H2
g11124.t1	g11124.t1	Forkhead,Forkhead
g11171.t1	g11171.t1	zf-C2H2,zf-C2H2,zf-C2H2,zf-C2H2,zf-C2H2,zf-C2H2,zf-C2H2
g11192.t1	g11192.t1	FLYWCH,FLYWCH,FLYWCH,FLYWCH
g11193.t1	g11193.t1	FLYWCH
g11194.t1	g11194.t1	FLYWCH
g11195.t1	g11195.t1	FLYWCH,FLYWCH
g11196.t1	g11196.t1	FLYWCH,FLYWCH,FLYWCH,FLYWCH
g11197.t1	g11197.t1	FLYWCH
g11198.t1	g11198.t1	FLYWCH
g11199.t1	g11199.t1	FLYWCH,FLYWCH
g11200.t1	g11200.t1	FLYWCH
g11201.t1	g11201.t1	FLYWCH
g11202.t1	g11202.t1	FLYWCH,FLYWCH,FLYWCH,FLYWCH
g11203.t1	g11203.t1	FLYWCH
g11205.t1	g11205.t1	FLYWCH
g11206.t1	g11206.t1	FLYWCH
g11207.t1	g11207.t1	FLYWCH
g11244.t1	g11244.t1	zf-C2H2,zf-C2H2,zf-C2H2,zf-C2H2
g11298.t1	g11298.t1	MADF_DNA_bdg
g11299.t1	g11299.t1	MADF_DNA_bdg,MADF_DNA_bdg
g11300.t1	g11300.t1	MADF_DNA_bdg,MADF_DNA_bdg
g11388.t1	g11388.t1	zf-C2H2,zf-C2H2
g11538.t1	g11538.t1	zf-C2H2,zf-C2H2,zf-C2H2,zf-C2H2,Myb_DNA-binding,zf-C2H2
g11666.t1	g11666.t1	HTH_psq
g11695.t1	g11695.t1	CENP-B_N
g11790.t1	g11790.t1	zf-C2H2,zf-C2H2,zf-C2H2,zf-C2H2,zf-C2H2,zf-C2H2,zf-C2H2,zf-C2H2,zf-C2H2
g11795.t1	g11795.t1	zf-C2H2,MADF_DNA_bdg,zf-C2H2,zf-C2H2,zf-C2H2,zf-C2H2,zf-C2H2,zf-C2H2,zf-C2H2
g11796.t1	g11796.t1	zf-C2H2,zf-C2H2,zf-C2H2,zf-C2H2,zf-C2H2,zf-C2H2,zf-C2H2
g11797.t1	g11797.t1	zf-C2H2,zf-C2H2,zf-C2H2,zf-C2H2,zf-C2H2,zf-C2H2,zf-C2H2,zf-C2H2
g11797.t2	g11797.t2	zf-C2H2,zf-C2H2,zf-C2H2,zf-C2H2,zf-C2H2,zf-C2H2,zf-C2H2,zf-C2H2
g11797.t3	g11797.t3	zf-C2H2,zf-C2H2,zf-C2H2,zf-C2H2,zf-C2H2,zf-C2H2
g117.t1	g117.t1	zf-C2H2,zf-C2H2,zf-C2H2,zf-C2H2,zf-C2H2,zf-C2H2,zf-C2H2,zf-C2H2,zf-C2H2
g11800.t1	g11800.t1	zf-C2H2,zf-C2H2
g1185.t1	g1185.t1	Forkhead
g11883.t1	g11883.t1	zf-C2H2,zf-C2H2,zf-C2H2,zf-C2H2
g11910.t1	g11910.t1	zf-C2H2,zf-C2H2,zf-C2H2,zf-C2H2
g11920.t1	g11920.t1	zf-NF-X1,zf-NF-X1,zf-NF-X1,zf-NF-X1,zf-NF-X1,zf-NF-X1,zf-NF-X1,zf-NF-X1
g11924.t1	g11924.t1	zf-C2H2,zf-C2H2,zf-C2H2,zf-C2H2,zf-C2H2,zf-C2H2,zf-C2H2,zf-C2H2
g11967.t1	g11967.t1	PAX,Homeobox
g12045.t1	g12045.t1	zf-C2H2,zf-C2H2,zf-C2H2,zf-C2H2,zf-C2H2,zf-C2H2,zf-C2H2
g12052.t1	g12052.t1	Myb_DNA-binding,Myb_DNA-binding
g1212.t1	g1212.t1	zf-C2H2,zf-C2H2,zf-C2H2,zf-C2H2,zf-C2H2,zf-C2H2,zf-C2H2,zf-C2H2,zf-C2H2,zf-C2H2
g1213.t1	g1213.t1	zf-C2H2,zf-C2H2,zf-C2H2,zf-C2H2,zf-C2H2,zf-C2H2
g1215.t1	g1215.t1	zf-C2H2,zf-C2H2,zf-C2H2,zf-C2H2,zf-C2H2,zf-C2H2,zf-C2H2,zf-C2H2,zf-C2H2
g12166.t1	g12166.t1	HMG_box
g12200.t1	g12200.t1	Myb_DNA-binding
g12319.t1	g12319.t1	zf-C2H2,zf-C2H2
g12320.t1	g12320.t1	MADF_DNA_bdg,zf-C2H2,zf-C2H2,zf-C2H2,zf-C2H2,zf-C2H2,zf-C2H2
g12322.t1	g12322.t1	zf-C2H2,zf-C2H2,zf-C2H2,zf-C2H2,zf-C2H2,zf-C2H2,zf-C2H2,zf-C2H2,zf-C2H2
g12323.t1	g12323.t1	zf-C2H2,zf-C2H2,zf-C2H2,zf-C2H2,zf-C2H2,zf-C2H2
g12325.t1	g12325.t1	THAP,zf-C2H2,zf-C2H2,zf-C2H2,zf-C2H2,zf-C2H2,zf-C2H2,zf-C2H2
g12325.t2	g12325.t2	THAP,THAP,THAP,zf-C2H2,zf-C2H2,zf-C2H2,zf-C2H2,zf-C2H2,zf-C2H2,zf-C2H2
g12351.t1	g12351.t1	HMG_box
g12377.t1	g12377.t1	MADF_DNA_bdg,MADF_DNA_bdg,zf-C2H2,MADF_DNA_bdg,MADF_DNA_bdg,zf-C2H2,zf-C2H2,zf-C2H2,zf-C2H2,zf-C2H2,zf-C2H2
g12401.t1	g12401.t1	zf-C2H2,zf-C2H2
g12538.t1	g12538.t1	ARID
g1253.t1	g1253.t1	MADF_DNA_bdg
g12571.t1	g12571.t1	zf-C2H2,zf-C2H2,zf-C2H2,zf-C2H2,zf-C2H2,zf-C2H2
g12580.t1	g12580.t1	PAX,Homeobox
g12591.t1	g12591.t1	zf-C2H2,zf-C2H2,zf-C2H2,zf-C2H2,zf-C2H2,zf-C2H2
g12598.t1	g12598.t1	zf-C2H2,zf-C2H2,zf-C2H2,zf-C2H2,zf-C2H2
g12600.t1	g12600.t1	zf-C2H2
g12648.t1	g12648.t1	HPD
g12668.t1	g12668.t1	THAP,zf-C2H2,zf-C2H2
g12739.t1	g12739.t1	Ets
g12766.t1	g12766.t1	HPD,HPD
g12797.t1	g12797.t1	zf-C2H2,zf-C2H2
g12891.t1	g12891.t1	MADF_DNA_bdg,MADF_DNA_bdg
g12978.t1	g12978.t1	zf-C2H2,zf-C2H2,zf-C2H2,zf-C2H2
g1298.t1	g1298.t1	MADF_DNA_bdg,MADF_DNA_bdg,MADF_DNA_bdg,zf-C2H2,zf-C2H2,zf-C2H2,zf-C2H2,zf-C2H2,zf-C2H2
g13003.t1	g13003.t1	T-box
g13003.t2	g13003.t2	T-box
g13049.t1	g13049.t1	MADF_DNA_bdg
g13072.t1	g13072.t1	zf-C2H2,zf-C2H2,zf-C2H2,zf-C2H2,zf-C2H2,zf-C2H2
g13073.t1	g13073.t1	zf-C2H2,zf-C2H2,zf-C2H2,zf-C2H2,zf-C2H2,zf-C2H2
g13074.t1	g13074.t1	zf-C2H2,zf-C2H2,zf-C2H2,zf-C2H2,zf-C2H2,zf-C2H2
g13075.t1	g13075.t1	zf-C2H2,zf-C2H2,zf-C2H2,zf-C2H2,zf-C2H2
g13086.t1	g13086.t1	zf-C2H2,zf-C2H2,zf-C2H2,zf-C2H2,zf-C2H2,zf-C2H2,zf-C2H2,zf-C2H2
g13102.t1	g13102.t1	zf-C2H2,zf-C2H2,zf-C2H2,zf-C2H2,zf-C2H2,zf-C2H2,zf-C2H2,zf-C2H2
g13103.t1	g13103.t1	zf-C2H2,zf-C2H2,zf-C2H2,zf-C2H2,zf-C2H2,zf-C2H2,zf-C2H2,zf-C2H2
g13104.t1	g13104.t1	zf-C2H2,zf-C2H2,zf-C2H2,zf-C2H2,zf-C2H2,zf-C2H2,zf-C2H2,zf-C2H2
g13105.t1	g13105.t1	zf-C2H2,zf-C2H2,zf-C2H2,zf-C2H2,zf-C2H2,zf-C2H2,zf-C2H2,zf-C2H2
g13106.t1	g13106.t1	THAP,zf-C2H2,zf-C2H2,zf-C2H2,zf-C2H2,zf-C2H2,zf-C2H2,zf-C2H2,zf-C2H2
g13107.t1	g13107.t1	zf-C2H2,zf-C2H2,zf-C2H2,zf-C2H2,zf-C2H2,zf-C2H2,zf-C2H2,zf-C2H2,zf-C2H2
g13108.t1	g13108.t1	zf-C2H2,zf-C2H2,zf-C2H2,zf-C2H2,zf-C2H2,zf-C2H2
g13109.t1	g13109.t1	zf-C2H2,zf-C2H2,zf-C2H2,zf-C2H2,zf-C2H2,zf-C2H2
g13110.t1	g13110.t1	zf-C2H2
g13111.t1	g13111.t1	zf-C2H2,zf-C2H2,zf-C2H2,zf-C2H2,zf-C2H2,zf-C2H2,zf-C2H2,zf-C2H2
g13112.t1	g13112.t1	zf-C2H2,zf-C2H2,zf-C2H2,zf-C2H2,zf-C2H2,zf-C2H2,zf-C2H2,zf-C2H2
g13136.t1	g13136.t1	zf-C2H2,zf-C2H2,zf-C2H2,zf-C2H2,zf-C2H2,zf-C2H2,zf-C2H2
g13174.t1	g13174.t1	zf-C2H2,zf-C2H2,zf-C2H2,zf-C2H2,zf-C2H2,zf-C2H2,zf-C2H2,zf-C2H2,zf-C2H2,zf-C2H2
g13233.t1	g13233.t1	Homeobox
g1324.t1	g1324.t1	THAP
g13260.t1	g13260.t1	zf-C2H2,zf-C2H2,zf-C2H2,zf-C2H2
g13267.t1	g13267.t1	zf-C2H2,zf-C2H2,zf-C2H2,zf-C2H2,zf-C2H2,zf-C2H2,zf-C2H2,zf-C2H2,zf-C2H2,zf-C2H2,zf-C2H2,zf-C2H2
g13272.t1	g13272.t1	THAP,zf-C2H2,zf-C2H2,zf-C2H2,zf-C2H2,zf-C2H2,zf-C2H2,zf-C2H2,zf-C2H2,zf-C2H2,zf-C2H2,zf-C2H2,zf-C2H2,zf-C2H2
g13274.t1	g13274.t1	zf-C2H2,zf-C2H2,zf-C2H2,zf-C2H2,zf-C2H2,zf-C2H2
g13275.t1	g13275.t1	zf-C2H2,zf-C2H2,zf-C2H2,zf-C2H2,zf-C2H2
g13276.t1	g13276.t1	zf-C2H2,zf-C2H2,zf-C2H2,zf-C2H2,zf-C2H2,zf-C2H2,zf-C2H2,zf-C2H2,zf-C2H2,zf-C2H2,zf-C2H2,zf-C2H2,zf-C2H2,zf-C2H2,zf-C2H2,zf-C2H2,zf-C2H2,zf-C2H2,zf-C2H2,zf-C2H2,zf-C2H2,zf-C2H2
g13280.t1	g13280.t1	zf-C2H2,zf-C2H2,zf-C2H2,zf-C2H2,zf-C2H2,zf-C2H2,zf-C2H2
g13281.t1	g13281.t1	zf-C2H2,zf-C2H2,zf-C2H2,zf-C2H2,zf-C2H2,zf-C2H2,zf-C2H2,zf-C2H2,zf-C2H2
g13282.t1	g13282.t1	zf-C2H2,zf-C2H2,zf-C2H2,zf-C2H2,zf-C2H2,zf-C2H2,zf-C2H2,zf-C2H2,zf-C2H2,zf-C2H2
g13324.t1	g13324.t1	zf-C2H2
g13409.t1	g13409.t1	zf-C2H2,zf-C2H2,zf-C2H2,zf-C2H2,zf-C2H2
g13437.t1	g13437.t1	MADF_DNA_bdg
g13451.t1	g13451.t1	mTERF,mTERF
g13503.t1	g13503.t1	zf-C2H2,zf-C2H2,zf-C2H2,zf-C2H2,zf-C2H2,zf-C2H2
g13564.t1	g13564.t1	zf-C2H2,zf-C2H2,zf-C2H2
g13589.t1	g13589.t1	Ets
g13597.t1	g13597.t1	zf-C2H2,zf-C2H2
g13669.t1	g13669.t1	Ets
g1376.t1	g1376.t1	Myb_DNA-binding,Myb_DNA-binding,Myb_DNA-binding,Myb_DNA-binding
g1376.t2	g1376.t2	Myb_DNA-binding,Myb_DNA-binding,Myb_DNA-binding,Myb_DNA-binding
g1384.t1	g1384.t1	zf-C2H2,zf-C2H2,zf-C2H2,zf-C2H2
g13881.t1	g13881.t1	zf-C2H2,zf-C2H2
g13907.t1	g13907.t1	MADF_DNA_bdg
g13908.t1	g13908.t1	MADF_DNA_bdg
g13909.t1	g13909.t1	MADF_DNA_bdg
g13931.t1	g13931.t1	zf-C2H2,zf-C2H2,zf-C2H2,zf-C2H2,zf-C2H2,zf-C2H2,zf-C2H2,zf-C2H2,zf-C2H2,zf-C2H2,zf-C2H2,zf-C2H2,zf-C2H2,zf-C2H2
g13932.t1	g13932.t1	zf-C2H2,zf-C2H2,zf-C2H2,zf-C2H2,zf-C2H2,zf-C2H2,zf-C2H2,zf-C2H2,zf-C2H2,zf-C2H2,zf-C2H2
g13934.t1	g13934.t1	zf-C2H2,zf-C2H2,zf-C2H2,zf-C2H2,zf-C2H2,zf-C2H2,zf-C2H2,zf-C2H2,zf-C2H2,zf-C2H2,zf-C2H2
g13935.t1	g13935.t1	zf-C2H2,zf-C2H2,zf-C2H2,zf-C2H2,zf-C2H2,zf-C2H2,zf-C2H2
g13935.t2	g13935.t2	zf-C2H2,zf-C2H2,zf-C2H2,zf-C2H2,zf-C2H2,zf-C2H2,zf-C2H2
g13937.t1	g13937.t1	zf-C2H2,zf-C2H2,zf-C2H2,zf-C2H2,zf-C2H2,zf-C2H2,zf-C2H2,zf-C2H2,zf-C2H2,zf-C2H2,zf-C2H2,zf-C2H2,zf-C2H2
g13938.t1	g13938.t1	zf-C2H2,zf-C2H2,zf-C2H2,zf-C2H2,zf-C2H2,zf-C2H2,zf-C2H2,zf-C2H2,zf-C2H2,zf-C2H2,zf-C2H2,zf-C2H2
g13939.t1	g13939.t1	zf-C2H2,zf-C2H2,zf-C2H2,zf-C2H2,zf-C2H2,zf-C2H2,zf-C2H2,zf-C2H2,zf-C2H2,zf-C2H2,zf-C2H2,zf-C2H2
g13940.t1	g13940.t1	zf-C2H2,zf-C2H2,zf-C2H2,zf-C2H2,zf-C2H2,zf-C2H2,zf-C2H2,zf-C2H2,zf-C2H2,zf-C2H2,zf-C2H2,zf-C2H2
g13951.t1	g13951.t1	zf-C2H2,zf-C2H2,zf-C2H2,zf-C2H2,zf-C2H2,zf-C2H2,zf-C2H2,zf-C2H2,zf-C2H2
g14072.t1	g14072.t1	zf-C2H2,zf-C2H2,zf-C2H2,zf-C2H2,zf-C2H2,zf-C2H2
g14072.t2	g14072.t2	zf-C2H2,zf-C2H2,zf-C2H2,zf-C2H2,zf-C2H2,zf-C2H2
g14128.t1	g14128.t1	zf-C2H2,zf-C2H2,zf-C2H2,zf-C2H2,zf-C2H2,zf-C2H2,zf-C2H2,zf-C2H2,zf-C2H2
g14159.t1	g14159.t1	HMG_box
g14160.t1	g14160.t1	HMG_box
g14213.t1	g14213.t1	zf-C2H2,zf-C2H2,zf-C2H2,zf-C2H2,zf-C2H2,zf-C2H2,zf-C2H2,zf-C2H2,zf-C2H2,zf-C2H2
g14217.t1	g14217.t1	zf-C2H2,zf-C2H2,zf-C2H2,zf-C2H2,zf-C2H2,zf-C2H2,zf-C2H2,zf-C2H2,zf-C2H2,zf-C2H2,zf-C2H2,zf-C2H2
g1427.t2	g1427.t2	GATA
g14336.t1	g14336.t1	zf-C2H2,zf-C2H2,zf-C2H2,zf-C2H2,zf-C2H2,zf-C2H2,zf-C2H2,zf-C2H2
g14369.t1	g14369.t1	HMG_box
g14384.t1	g14384.t1	zf-C2H2,zf-C2H2,zf-C2H2,zf-C2H2
g14445.t1	g14445.t1	HTH_psq,HTH_psq,CENP-B_N,HTH_psq
g14631.t1	g14631.t1	zf-C2H2,zf-C2H2,zf-C2H2,zf-C2H2,zf-C2H2,zf-C2H2,zf-C2H2,zf-C2H2
g14662.t1	g14662.t1	MADF_DNA_bdg,MADF_DNA_bdg,zf-C2H2,zf-C2H2,zf-C2H2,zf-C2H2,zf-C2H2,zf-C2H2,zf-C2H2
g14663.t1	g14663.t1	MADF_DNA_bdg,zf-C2H2,zf-C2H2,zf-C2H2,zf-C2H2,zf-C2H2,zf-C2H2,zf-C2H2
g14663.t2	g14663.t2	MADF_DNA_bdg,zf-C2H2,zf-C2H2,zf-C2H2,zf-C2H2,zf-C2H2,zf-C2H2,MADF_DNA_bdg,zf-C2H2,zf-C2H2,zf-C2H2,zf-C2H2,zf-C2H2,zf-C2H2,MADF_DNA_bdg,zf-C2H2,zf-C2H2,zf-C2H2,zf-C2H2,zf-C2H2,zf-C2H2,zf-C2H2
g14667.t1	g14667.t1	Myb_DNA-binding,MADF_DNA_bdg
g1470.t1	g1470.t1	Myb_DNA-binding
g14766.t1	g14766.t1	MADF_DNA_bdg
g14766.t2	g14766.t2	MADF_DNA_bdg
g14811.t2	g14811.t2	Forkhead
g14833.t1	g14833.t1	zf-C2H2,zf-C2H2,zf-C2H2,zf-C2H2,zf-C2H2,zf-C2H2,zf-C2H2,zf-C2H2
g14835.t1	g14835.t1	zf-C2H2,zf-C2H2,zf-C2H2,zf-C2H2,zf-C2H2,zf-C2H2,zf-C2H2,zf-C2H2
g14836.t1	g14836.t1	zf-C2H2,zf-C2H2,zf-C2H2,zf-C2H2,zf-C2H2,zf-C2H2,zf-C2H2,zf-C2H2
g14898.t1	g14898.t1	zf-C2H2,zf-C2H2,zf-C2H2,zf-C2H2,zf-C2H2
g14898.t2	g14898.t2	zf-C2H2,zf-C2H2,zf-C2H2,zf-C2H2
g14935.t1	g14935.t1	MADF_DNA_bdg
g14975.t1	g14975.t1	zf-C2H2,zf-C2H2
g14995.t1	g14995.t1	MBD
g14995.t2	g14995.t2	MBD
g15049.t1	g15049.t1	MADF_DNA_bdg
g15050.t1	g15050.t1	MADF_DNA_bdg
g15152.t1	g15152.t1	zf-C2H2,zf-C2H2,zf-C2H2,zf-C2H2,zf-C2H2,zf-C2H2
g15282.t1	g15282.t1	zf-BED,zf-BED
g15283.t1	g15283.t1	zf-BED,zf-BED
g15284.t1	g15284.t1	zf-BED,zf-BED
g15285.t1	g15285.t1	zf-BED,zf-BED
g15287.t1	g15287.t1	zf-BED,zf-BED
g15291.t1	g15291.t1	MADF_DNA_bdg,MADF_DNA_bdg
g15292.t1	g15292.t1	MADF_DNA_bdg
g1538.t1	g1538.t1	MADF_DNA_bdg
g1539.t1	g1539.t1	MADF_DNA_bdg
g15536.t1	g15536.t1	zf-C2H2,zf-C2H2,zf-C2H2,zf-C2H2,zf-C2H2,zf-C2H2,zf-C2H2,zf-C2H2,zf-C2H2
g1562.t1	g1562.t1	zf-C2H2,zf-C2H2,zf-C2H2,zf-C2H2,zf-C2H2,zf-C2H2
g15632.t1	g15632.t1	Forkhead
g15653.t1	g15653.t1	GATA
g15921.t1	g15921.t1	zf-C2H2
g16000.t1	g16000.t1	zf-NF-X1,zf-NF-X1,zf-NF-X1,zf-NF-X1,zf-NF-X1,zf-NF-X1,zf-NF-X1,zf-NF-X1,zf-NF-X1,zf-NF-X1
g16031.t1	g16031.t1	zf-C2HC,zf-C2HC,zf-C2HC,zf-C2HC
g16031.t2	g16031.t2	zf-C2HC,zf-C2HC,zf-C2HC,zf-C2HC
g16038.t1	g16038.t1	THAP
g16039.t1	g16039.t1	MADF_DNA_bdg
g1607.t1	g1607.t1	zf-C2H2,zf-C2H2,zf-C2H2,zf-C2H2,zf-C2H2,zf-C2H2
g1608.t1	g1608.t1	zf-C2H2,zf-C2H2,zf-C2H2,zf-C2H2,zf-C2H2
g1609.t1	g1609.t1	zf-C2H2,zf-C2H2,zf-C2H2,zf-C2H2,zf-C2H2
g1610.t1	g1610.t1	zf-C2H2,zf-C2H2,zf-C2H2,zf-C2H2,zf-C2H2
g1611.t1	g1611.t1	zf-C2H2,zf-C2H2,zf-C2H2,zf-C2H2
g16128.t1	g16128.t1	zf-C2H2,zf-C2H2,zf-C2H2,zf-C2H2,zf-C2H2,zf-C2H2
g1612.t1	g1612.t1	zf-C2H2,zf-C2H2,zf-C2H2,zf-C2H2,zf-C2H2
g1613.t1	g1613.t1	zf-C2H2,zf-C2H2,zf-C2H2,zf-C2H2,zf-C2H2,zf-C2H2,zf-C2H2,zf-C2H2,zf-C2H2
g1615.t1	g1615.t1	zf-C2H2,zf-C2H2,zf-C2H2,zf-C2H2,zf-C2H2,zf-C2H2,zf-C2H2
g1617.t1	g1617.t1	zf-C2H2,zf-C2H2,zf-C2H2,zf-C2H2,zf-C2H2,zf-C2H2,zf-C2H2
g1618.t1	g1618.t1	zf-C2H2,zf-C2H2,zf-C2H2,zf-C2H2,zf-C2H2,zf-C2H2,zf-C2H2,zf-C2H2
g1619.t1	g1619.t1	zf-C2H2,zf-C2H2,zf-C2H2,zf-C2H2
g1620.t1	g1620.t1	zf-C2H2,zf-C2H2,zf-C2H2,zf-C2H2,zf-C2H2,zf-C2H2,zf-C2H2,zf-C2H2,zf-C2H2
g1621.t1	g1621.t1	zf-C2H2,zf-C2H2,zf-C2H2,zf-C2H2,zf-C2H2,zf-C2H2,zf-C2H2,zf-C2H2,zf-C2H2
g1622.t1	g1622.t1	zf-C2H2,zf-C2H2,zf-C2H2,zf-C2H2,zf-C2H2,zf-C2H2,zf-C2H2
g1623.t1	g1623.t1	zf-C2H2,zf-C2H2,zf-C2H2,zf-C2H2,zf-C2H2,zf-C2H2,zf-C2H2
g1625.t1	g1625.t1	zf-C2H2,zf-C2H2,zf-C2H2,zf-C2H2,zf-C2H2,zf-C2H2,zf-C2H2,zf-C2H2,zf-C2H2
g16265.t1	g16265.t1	Myb_DNA-binding
g1626.t1	g1626.t1	zf-C2H2,zf-C2H2,zf-C2H2,zf-C2H2,zf-C2H2,zf-C2H2,zf-C2H2,zf-C2H2,zf-C2H2
g16285.t1	g16285.t1	Homeobox
g16289.t1	g16289.t1	zf-C2H2,zf-C2H2,zf-C2H2,zf-C2H2,zf-C2H2,zf-C2H2,zf-C2H2,zf-C2H2,zf-C2H2,zf-C2H2,zf-C2H2,zf-C2H2,zf-C2H2,zf-C2H2,zf-C2H2
g16327.t1	g16327.t1	Myb_DNA-binding
g16327.t2	g16327.t2	Myb_DNA-binding
g16337.t1	g16337.t1	Ets
g16404.t1	g16404.t1	zf-C2H2,zf-C2H2,zf-C2H2,zf-C2H2,zf-C2H2,zf-C2H2,zf-C2H2,zf-C2H2,zf-C2H2,zf-C2H2,zf-C2H2,zf-C2H2
g16418.t1	g16418.t1	zf-C2H2,zf-C2H2,zf-C2H2,zf-C2H2,zf-C2H2,zf-C2H2
g16515.t1	g16515.t1	zf-C4
g16516.t1	g16516.t1	zf-C4
g16534.t1	g16534.t1	zf-C2H2,zf-C2H2,zf-C2H2,zf-C2H2,zf-C2H2,zf-C2H2,zf-C2H2
g16535.t1	g16535.t1	zf-C2H2,zf-C2H2,zf-C2H2,zf-C2H2,zf-C2H2,zf-C2H2,zf-C2H2
g16536.t1	g16536.t1	zf-C2H2,zf-C2H2,zf-C2H2,zf-C2H2,zf-C2H2,zf-C2H2,zf-C2H2,zf-C2H2
g16538.t1	g16538.t1	zf-C2H2,zf-C2H2,zf-C2H2,zf-C2H2,zf-C2H2,zf-C2H2,zf-C2H2,zf-C2H2
g16539.t1	g16539.t1	zf-C2H2,zf-C2H2,zf-C2H2,zf-C2H2,zf-C2H2,zf-C2H2,zf-C2H2,zf-C2H2,zf-C2H2
g16540.t1	g16540.t1	zf-C2H2,zf-C2H2,zf-C2H2,zf-C2H2,zf-C2H2,zf-C2H2,zf-C2H2,zf-C2H2,zf-C2H2,zf-C2H2
g16541.t1	g16541.t1	zf-C2H2,zf-C2H2,zf-C2H2,zf-C2H2,zf-C2H2,zf-C2H2,zf-C2H2
g1654.t1	g1654.t1	GAGA_bind,GAGA_bind
g16656.t1	g16656.t1	zf-C2H2,zf-C2H2,zf-C2H2,zf-C2H2,zf-C2H2,zf-C2H2,zf-C2H2
g16657.t1	g16657.t1	zf-C2H2,zf-C2H2,zf-C2H2,zf-C2H2,zf-C2H2,zf-C2H2,zf-C2H2,zf-C2H2
g16658.t1	g16658.t1	zf-C2H2,zf-C2H2,zf-C2H2,zf-C2H2,zf-C2H2,zf-C2H2,zf-C2H2,zf-C2H2
g16659.t1	g16659.t1	zf-C2H2,zf-C2H2,zf-C2H2,zf-C2H2,zf-C2H2,zf-C2H2,zf-C2H2
g16660.t1	g16660.t1	zf-C2H2,zf-C2H2,zf-C2H2,zf-C2H2,zf-C2H2,zf-C2H2,zf-C2H2,zf-C2H2,zf-C2H2,zf-C2H2,zf-C2H2,zf-C2H2,zf-C2H2,zf-C2H2,zf-C2H2,zf-C2H2,zf-C2H2,zf-C2H2,zf-C2H2,zf-C2H2,zf-C2H2,zf-C2H2
g16661.t1	g16661.t1	zf-C2H2,zf-C2H2,zf-C2H2,zf-C2H2,zf-C2H2,zf-C2H2,zf-C2H2,zf-C2H2
g16854.t1	g16854.t1	zf-C2H2,zf-C2H2,zf-C2H2,zf-C2H2,zf-C2H2,zf-C2H2,zf-C2H2,zf-C2H2
g16858.t1	g16858.t1	zf-C2H2,zf-C2H2,zf-C2H2
g1688.t1	g1688.t1	DM
g17013.t1	g17013.t1	MADF_DNA_bdg
g17201.t1	g17201.t1	RFX_DNA_binding
g17257.t1	g17257.t1	zf-C2H2,zf-C2H2,zf-C2H2,zf-C2H2,zf-C2H2,zf-C2H2,zf-C2H2,zf-C2H2,zf-C2H2,zf-C2H2
g17278.t1	g17278.t1	zf-C2H2,zf-C2H2,zf-C2H2,zf-C2H2,zf-C2H2,zf-C2H2,zf-C2H2,zf-C2H2,zf-C2H2
g17279.t1	g17279.t1	zf-C2H2,zf-C2H2,zf-C2H2,zf-C2H2,zf-C2H2,zf-C2H2,zf-C2H2
g17280.t1	g17280.t1	zf-C2H2,zf-C2H2,zf-C2H2,zf-C2H2,zf-C2H2,zf-C2H2,zf-C2H2
g17314.t1	g17314.t1	HTH_psq
g17566.t1	g17566.t1	GAGA_bind,GAGA_bind
g17597.t1	g17597.t1	HMG_box
g17675.t1	g17675.t1	E2F_TDP
g17845.t1	g17845.t1	zf-C2H2,zf-C2H2
g17912.t1	g17912.t1	RHD_DNA_bind
g17940.t1	g17940.t1	zf-C2H2,zf-C2H2,zf-C2H2,zf-C2H2,zf-C2H2,zf-C2H2
g17989.t1	g17989.t1	zf-C2H2,zf-C2H2,zf-C2H2,zf-C2H2
g18113.t1	g18113.t1	MADF_DNA_bdg,MADF_DNA_bdg,zf-C2H2,zf-C2H2,zf-C2H2,zf-C2H2,zf-C2H2,zf-C2H2
g18114.t1	g18114.t1	MADF_DNA_bdg
g18114.t2	g18114.t2	MADF_DNA_bdg
g18115.t1	g18115.t1	zf-C2H2,zf-C2H2,zf-C2H2,zf-C2H2,zf-C2H2,zf-C2H2,zf-C2H2
g18116.t1	g18116.t1	zf-C2H2,zf-C2H2
g18118.t1	g18118.t1	MADF_DNA_bdg,MADF_DNA_bdg,zf-C2H2,zf-C2H2,zf-C2H2,zf-C2H2,zf-C2H2,zf-C2H2,zf-C2H2,zf-C2H2,zf-C2H2
g18119.t1	g18119.t1	MADF_DNA_bdg,MADF_DNA_bdg,zf-C2H2,zf-C2H2,zf-C2H2,zf-C2H2,zf-C2H2,zf-C2H2
g18120.t1	g18120.t1	MADF_DNA_bdg,MADF_DNA_bdg,zf-C2H2,zf-C2H2,zf-C2H2,zf-C2H2,zf-C2H2,zf-C2H2,zf-C2H2
g18123.t1	g18123.t1	MADF_DNA_bdg,MADF_DNA_bdg,zf-C2H2,zf-C2H2,zf-C2H2,zf-C2H2,zf-C2H2,zf-C2H2,zf-C2H2
g18124.t1	g18124.t1	MADF_DNA_bdg,zf-C2H2,zf-C2H2,zf-C2H2,zf-C2H2,zf-C2H2,zf-C2H2
g18125.t1	g18125.t1	MADF_DNA_bdg,zf-C2H2,zf-C2H2,zf-C2H2,zf-C2H2,zf-C2H2,zf-C2H2,zf-C2H2
g18126.t1	g18126.t1	MADF_DNA_bdg,MADF_DNA_bdg,zf-C2H2,zf-C2H2,zf-C2H2,zf-C2H2,zf-C2H2,zf-C2H2
g18127.t1	g18127.t1	MADF_DNA_bdg,MADF_DNA_bdg,zf-C2H2,zf-C2H2,zf-C2H2,zf-C2H2,zf-C2H2,zf-C2H2,zf-C2H2,MADF_DNA_bdg,MADF_DNA_bdg,zf-C2H2,zf-C2H2,zf-C2H2,zf-C2H2,zf-C2H2,zf-C2H2,zf-C2H2
g18202.t1	g18202.t1	NDT80_PhoG
g18237.t1	g18237.t1	P53
g18294.t1	g18294.t1	zf-C2H2,zf-C2H2,zf-C2H2,zf-C2H2,zf-C2H2,zf-C2H2,zf-C2H2
g18324.t1	g18324.t1	AT_hook,AT_hook,AT_hook,AT_hook,AT_hook,AT_hook,AT_hook
g18353.t1	g18353.t1	MADF_DNA_bdg
g18354.t1	g18354.t1	MADF_DNA_bdg
g18355.t1	g18355.t1	CENP-B_N
g18355.t2	g18355.t2	CENP-B_N
g18357.t1	g18357.t1	CENP-B_N
g18359.t1	g18359.t1	THAP
g18361.t1	g18361.t1	CENP-B_N
g18362.t1	g18362.t1	CENP-B_N
g18363.t1	g18363.t1	CENP-B_N
g18365.t1	g18365.t1	CENP-B_N
g18491.t1	g18491.t1	PAX,Homeobox
g18513.t1	g18513.t1	MADF_DNA_bdg
g18564.t1	g18564.t1	zf-C2H2,zf-C2H2,zf-C2H2,zf-C2H2,zf-C2H2,zf-C2H2,zf-C2H2,zf-C2H2,zf-C2H2,zf-C2H2,zf-C2H2
g18582.t1	g18582.t1	MADF_DNA_bdg
g18582.t2	g18582.t2	MADF_DNA_bdg
g18608.t1	g18608.t1	zf-C2H2,zf-C2H2,zf-C2H2,zf-C2H2,zf-C2H2,zf-C2H2
g18613.t1	g18613.t1	zf-C2H2,zf-C2H2,zf-C2H2,zf-C2H2,zf-C2H2,zf-C2H2
g18613.t2	g18613.t2	zf-C2H2,zf-C2H2,zf-C2H2,zf-C2H2,zf-C2H2,zf-C2H2
g18616.t1	g18616.t1	zf-C2H2,zf-C2H2,zf-C2H2,zf-C2H2,zf-C2H2,zf-C2H2,zf-C2H2,zf-C2H2
g18710.t1	g18710.t1	HMG_box
g18719.t1	g18719.t1	zf-C2H2,zf-C2H2,zf-C2H2,zf-C2H2,zf-C2H2,zf-C2H2,zf-C2H2,zf-C2H2
g18721.t1	g18721.t1	MADF_DNA_bdg,MADF_DNA_bdg,MADF_DNA_bdg,MADF_DNA_bdg,MADF_DNA_bdg
g18726.t1	g18726.t1	zf-C2H2,zf-C2H2,zf-C2H2
g18726.t2	g18726.t2	zf-C2H2,zf-C2H2
g18744.t1	g18744.t1	zf-C2H2,zf-C2H2,zf-C2H2,zf-C2H2,zf-C2H2,zf-C2H2,zf-C2H2,zf-C2H2,zf-C2H2,zf-C2H2,zf-C2H2,zf-C2H2,zf-C2H2
g18830.t1	g18830.t1	GAGA_bind
g18983.t1	g18983.t1	zf-C2H2,zf-C2H2,zf-C2H2,zf-C2H2,zf-C2H2
g18985.t1	g18985.t1	zf-C2H2,zf-C2H2,zf-C2H2,zf-C2H2,zf-C2H2,zf-C2H2,zf-C2H2,zf-C2H2,zf-C2H2
g18998.t1	g18998.t1	TBP,TBP
g19003.t1	g19003.t1	MADF_DNA_bdg
g19089.t1	g19089.t1	MADF_DNA_bdg
g19092.t1	g19092.t1	MADF_DNA_bdg
g19143.t1	g19143.t1	zf-C2H2,zf-C2H2,zf-C2H2,zf-C2H2,zf-C2H2,zf-C2H2
g19175.t1	g19175.t1	zf-C2H2
g19226.t1	g19226.t1	zf-C2H2,zf-C2H2
g19226.t2	g19226.t2	zf-C2H2,zf-C2H2
g19227.t1	g19227.t1	zf-C2H2
g19242.t1	g19242.t1	MADF_DNA_bdg
g19290.t1	g19290.t1	zf-C2H2
g19295.t1	g19295.t1	zf-C2H2
g19322.t1	g19322.t1	HMG_box,HMG_box
g19361.t1	g19361.t1	zf-BED
g19619.t1	g19619.t1	HMG_box
g19859.t1	g19859.t1	zf-C2H2,zf-C2H2
g19962.t1	g19962.t1	MH1
g20047.t1	g20047.t1	FLYWCH,FLYWCH,FLYWCH,FLYWCH
g20068.t1	g20068.t1	zf-C2H2,zf-C2H2,zf-C2H2,zf-C2H2,zf-C2H2,zf-C2H2,zf-C2H2,zf-C2H2,zf-C2H2
g20145.t1	g20145.t1	zf-C2H2,zf-C2H2,zf-C2H2,zf-C2H2,zf-C2H2,zf-C2H2,zf-C2H2
g20171.t1	g20171.t1	CSD
g2026.t1	g2026.t1	GAGA_bind,GAGA_bind
g20279.t1	g20279.t1	BAF1_ABF1
g2029.t1	g2029.t1	bZIP_1
g2030.t1	g2030.t1	zf-C2HC
g2039.t1	g2039.t1	zf-C2H2,zf-C2H2,zf-C2H2,zf-C2H2,zf-C2H2,zf-C2H2
g2040.t1	g2040.t1	zf-C2H2,zf-C2H2,zf-C2H2,zf-C2H2,zf-C2H2,zf-C2H2
g20435.t1	g20435.t1	zf-BED
g20446.t1	g20446.t1	zf-C2H2,zf-C2H2,zf-C2H2,zf-C2H2,zf-C2H2,zf-C2H2,zf-C2H2,zf-C2H2,zf-C2H2,zf-C2H2,zf-C2H2,zf-C2H2,zf-C2H2,zf-C2H2
g20476.t1	g20476.t1	zf-C2H2,zf-C2H2,zf-C2H2,zf-C2H2,zf-C2H2,zf-C2H2,zf-C2H2,zf-C2H2,zf-C2H2,zf-C2H2,zf-C2H2
g20580.t1	g20580.t1	zf-C2H2,zf-C2H2
g20666.t1	g20666.t1	zf-C2H2,zf-C2H2,zf-C2H2,zf-C2H2,zf-C2H2
g20667.t1	g20667.t1	zf-C2H2,zf-C2H2,zf-C2H2,zf-C2H2,zf-C2H2
g20669.t1	g20669.t1	MBD,MBD
g2066.t1	g2066.t1	GATA
g20727.t1	g20727.t1	zf-BED
g20753.t1	g20753.t1	zf-C2H2,zf-C2H2,zf-C2H2,zf-C2H2,zf-C2H2
g20772.t1	g20772.t1	RHD_DNA_bind
g20789.t1	g20789.t1	MADF_DNA_bdg,MADF_DNA_bdg,MADF_DNA_bdg
g20806.t1	g20806.t1	THAP
g20909.t1	g20909.t1	HTH_psq,HTH_psq
g2094.t1	g2094.t1	MADF_DNA_bdg
g20980.t1	g20980.t1	zf-C2H2,zf-C2H2,zf-C2H2,zf-C2H2,zf-C2H2
g20996.t1	g20996.t1	zf-C2H2,zf-C2H2,zf-C2H2,zf-C2H2
g2099.t1	g2099.t1	zf-C2H2,zf-C2H2,zf-C2H2
g21058.t1	g21058.t1	HMG_box
g21063.t1	g21063.t1	MBD
g21082.t1	g21082.t1	Ets
g21150.t1	g21150.t1	zf-C2H2,zf-C2H2,zf-C2H2,zf-C2H2,zf-C2H2,zf-C2H2,zf-C2H2,zf-C2H2
g21181.t1	g21181.t1	zf-C2H2,zf-C2H2,zf-C2H2,zf-C2H2,zf-C2H2,zf-C2H2,zf-C2H2,zf-C2H2
g21189.t1	g21189.t1	Forkhead
g21197.t1	g21197.t1	zf-C2H2,zf-C2H2,zf-C2H2,zf-C2H2,zf-C2H2,zf-C2H2,zf-C2H2,Homeobox,Homeobox,zf-C2H2,zf-C2H2,Homeobox
g2145.t1	g2145.t1	mTERF,mTERF
g2149.t1	g2149.t1	bZIP_1
g2199.t1	g2199.t1	SAND
g2204.t1	g2204.t1	zf-C2H2,zf-C2H2,zf-C2H2,zf-C2H2,zf-C2H2,zf-C2H2
g2241.t1	g2241.t1	HTH_psq
g2241.t2	g2241.t2	HTH_psq
g2241.t3	g2241.t3	HTH_psq
g2241.t4	g2241.t4	HTH_psq
g2251.t1	g2251.t1	zf-C2H2,zf-C2H2,zf-C2H2,zf-C2H2
g2328.t1	g2328.t1	HTH_psq
g2409.t1	g2409.t1	Pou,Homeobox
g2553.t1	g2553.t1	MADF_DNA_bdg
g272.t1	g272.t1	zf-C2H2,zf-C2H2,zf-C2H2,zf-C2H2,zf-C2H2,zf-C2H2
g2741.t1	g2741.t1	zf-C2H2,zf-C2H2,zf-C2H2,zf-C2H2,zf-C2H2,zf-C2H2,zf-C2H2
g2759.t1	g2759.t1	zf-C2H2,zf-C2H2,zf-C2H2,zf-C2H2,zf-C2H2,zf-C2H2,zf-C2H2
g2760.t1	g2760.t1	zf-C2H2,zf-C2H2,zf-C2H2,zf-C2H2,zf-C2H2,zf-C2H2,zf-C2H2,zf-C2H2,zf-C2H2
g276.t1	g276.t1	zf-C2H2,zf-C2H2
g282.t1	g282.t1	MBD
g2955.t1	g2955.t1	zf-C2H2,zf-C2H2,zf-C2H2,zf-C2H2,zf-C2H2,zf-C2H2,zf-C2H2,zf-C2H2
g3132.t1	g3132.t1	zf-C2H2,zf-C2H2,zf-C2H2,zf-C2H2,zf-C2H2,zf-C2H2
g3168.t1	g3168.t1	zf-C2H2,zf-C2H2,zf-C2H2,zf-C2H2,zf-C2H2,zf-C2H2,zf-C2H2,zf-C2H2,zf-C2H2
g3194.t1	g3194.t1	MADF_DNA_bdg,MADF_DNA_bdg
g3343.t1	g3343.t1	CG-1
g3357.t1	g3357.t1	zf-C2H2,zf-C2H2,zf-C2H2,zf-C2H2
g3444.t1	g3444.t1	Forkhead
g3461.t1	g3461.t1	FLYWCH,FLYWCH
g3469.t1	g3469.t1	zf-C2H2,zf-C2H2
g3535.t1	g3535.t1	PAX,Homeobox
g3622.t1	g3622.t1	zf-C2H2,zf-C2H2,zf-C2H2,zf-C2H2,zf-C2H2
g3630.t1	g3630.t1	mTERF,mTERF,mTERF
g3646.t1	g3646.t1	MADF_DNA_bdg,MADF_DNA_bdg,MADF_DNA_bdg
g3649.t1	g3649.t1	MADF_DNA_bdg
g3739.t1	g3739.t1	HMG_box
g3744.t1	g3744.t1	zf-C2H2,zf-C2H2,zf-C2H2,zf-C2H2,zf-C2H2,zf-C2H2
g390.t1	g390.t1	zf-C2H2
g3925.t1	g3925.t1	zf-C2H2,zf-C2H2,zf-C2H2,zf-C2H2,zf-C2H2
g392.t1	g392.t1	zf-C2H2,zf-C2H2
g4043.t1	g4043.t1	zf-C2H2,zf-C2H2,zf-C2H2,zf-C2H2
g4060.t1	g4060.t1	zf-C2H2,zf-C2H2,zf-C2H2,zf-C2H2,zf-C2H2,zf-C2H2,zf-C2H2,zf-C2H2,zf-C2H2
g4060.t2	g4060.t2	zf-C2H2,zf-C2H2,zf-C2H2,zf-C2H2,zf-C2H2,zf-C2H2,zf-C2H2,zf-C2H2,zf-C2H2
g4060.t3	g4060.t3	zf-C2H2,zf-C2H2,zf-C2H2,zf-C2H2,zf-C2H2,zf-C2H2,zf-C2H2,zf-C2H2,zf-C2H2
g4060.t4	g4060.t4	zf-C2H2,zf-C2H2,zf-C2H2,zf-C2H2,zf-C2H2,zf-C2H2,zf-C2H2,zf-C2H2
g4089.t1	g4089.t1	zf-C2H2,zf-C2H2
g4090.t1	g4090.t1	zf-C2H2,zf-C2H2
g4093.t1	g4093.t1	zf-C2H2,zf-C2H2
g4094.t1	g4094.t1	zf-C2H2,zf-C2H2
g4096.t1	g4096.t1	zf-C2H2,zf-C2H2,zf-C2H2,zf-C2H2
g4097.t1	g4097.t1	zf-C2H2,zf-C2H2
g4099.t1	g4099.t1	zf-C2H2,zf-C2H2
g4100.t1	g4100.t1	zf-C2H2,zf-C2H2
g4101.t1	g4101.t1	zf-C2H2,zf-C2H2
g4102.t1	g4102.t1	zf-C2H2,zf-C2H2
g4485.t1	g4485.t1	zf-C2H2,zf-C2H2,zf-C2H2,zf-C2H2,zf-C2H2
g4518.t1	g4518.t1	zf-C2H2,zf-C2H2
g4577.t1	g4577.t1	MADF_DNA_bdg
g4578.t1	g4578.t1	MADF_DNA_bdg
g4579.t1	g4579.t1	MADF_DNA_bdg
g4627.t1	g4627.t1	CENP-B_N,CENP-B_N
g4632.t1	g4632.t1	zf-C2H2,zf-C2H2,zf-C2H2,zf-C2H2,zf-C2H2
g4633.t1	g4633.t1	zf-C2H2,zf-C2H2,zf-C2H2,zf-C2H2,zf-C2H2,zf-C2H2
g4634.t1	g4634.t1	zf-C2H2,zf-C2H2,zf-C2H2,zf-C2H2,zf-C2H2,zf-C2H2,zf-C2H2,zf-C2H2
g4636.t1	g4636.t1	MH1
g4639.t1	g4639.t1	zf-C2H2,zf-C2H2,zf-C2H2,zf-C2H2,zf-C2H2
g4640.t1	g4640.t1	zf-C2H2,zf-C2H2,zf-C2H2,zf-C2H2,zf-C2H2,zf-C2H2,zf-C2H2,zf-C2H2
g4641.t1	g4641.t1	zf-C2H2,zf-C2H2,zf-C2H2,zf-C2H2
g4644.t1	g4644.t1	zf-C2H2,zf-C2H2,zf-C2H2,zf-C2H2
g4646.t1	g4646.t1	zf-C2H2,zf-C2H2,zf-C2H2,zf-C2H2,zf-C2H2,zf-C2H2,zf-C2H2,zf-C2H2
g4647.t1	g4647.t1	zf-C2H2,zf-C2H2,zf-C2H2,zf-C2H2,zf-C2H2,zf-C2H2,zf-C2H2
g4648.t1	g4648.t1	zf-C2H2,zf-C2H2,zf-C2H2,zf-C2H2,zf-C2H2,zf-C2H2,zf-C2H2,zf-C2H2
g4650.t1	g4650.t1	zf-C2H2,zf-C2H2,zf-C2H2,zf-C2H2,zf-C2H2,zf-C2H2
g4651.t1	g4651.t1	zf-C2H2,zf-C2H2,zf-C2H2,zf-C2H2,zf-C2H2,zf-C2H2,zf-C2H2,zf-C2H2,zf-C2H2
g4652.t1	g4652.t1	zf-C2H2,zf-C2H2,zf-C2H2,zf-C2H2,zf-C2H2,zf-C2H2,zf-C2H2,zf-C2H2
g4653.t1	g4653.t1	zf-C2H2,zf-C2H2,zf-C2H2,zf-C2H2,zf-C2H2,zf-C2H2,zf-C2H2,zf-C2H2
g4654.t1	g4654.t1	zf-C2H2,zf-C2H2,zf-C2H2,zf-C2H2,zf-C2H2,zf-C2H2,zf-C2H2,zf-C2H2
g4655.t1	g4655.t1	zf-C2H2,zf-C2H2,zf-C2H2,zf-C2H2,zf-C2H2,zf-C2H2,zf-C2H2,zf-C2H2,zf-C2H2,zf-C2H2,zf-C2H2,zf-C2H2,zf-C2H2
g4656.t1	g4656.t1	zf-C2H2,zf-C2H2,zf-C2H2,zf-C2H2,zf-C2H2,zf-C2H2,zf-C2H2
g4657.t1	g4657.t1	zf-C2H2,zf-C2H2,zf-C2H2,zf-C2H2,zf-C2H2,zf-C2H2,zf-C2H2,zf-C2H2
g4658.t1	g4658.t1	zf-C2H2,zf-C2H2,zf-C2H2,zf-C2H2,zf-C2H2,zf-C2H2
g4661.t1	g4661.t1	zf-C2H2,zf-C2H2,zf-C2H2,zf-C2H2,zf-C2H2,zf-C2H2,zf-C2H2,zf-C2H2
g4777.t1	g4777.t1	mTERF
g4825.t1	g4825.t1	MADF_DNA_bdg
g4827.t1	g4827.t1	MADF_DNA_bdg
g4839.t1	g4839.t1	zf-C2H2,zf-C2H2,zf-C2H2,zf-C2H2,zf-C2H2,zf-C2H2
g4902.t1	g4902.t1	MADF_DNA_bdg
g4924.t1	g4924.t1	Myb_DNA-binding,Myb_DNA-binding
g4925.t1	g4925.t1	BAF1_ABF1,Homeobox
g4931.t1	g4931.t1	MADF_DNA_bdg
g4932.t1	g4932.t1	zf-C2H2,zf-C2H2,zf-C2H2,zf-C2H2,zf-C2H2,zf-C2H2
g5101.t1	g5101.t1	bZIP_1
g515.t1	g515.t1	MADF_DNA_bdg
g5262.t1	g5262.t1	zf-C2H2,zf-C2H2,zf-C2H2,zf-C2H2,zf-C2H2
g526.t1	g526.t1	zf-CXXC
g5296.t1	g5296.t1	THAP
g5300.t1	g5300.t1	ARID,RFX_DNA_binding
g531.t1	g531.t1	zf-C2H2,zf-C2H2,zf-C2H2,zf-C2H2,zf-C2H2
g532.t1	g532.t1	zf-C2H2,zf-C2H2,zf-C2H2,zf-C2H2,zf-C2H2
g5336.t1	g5336.t1	CSD,CSD,CSD,CSD,CSD,CSD
g533.t1	g533.t1	zf-C2H2,zf-C2H2,zf-C2H2,zf-C2H2,zf-C2H2
g5353.t1	g5353.t1	Myb_DNA-binding
g5368.t1	g5368.t1	THAP,MBD
g5400.t1	g5400.t1	BAF1_ABF1
g5404.t1	g5404.t1	MADF_DNA_bdg
g551.t1	g551.t1	MADF_DNA_bdg,MADF_DNA_bdg,MADF_DNA_bdg
g5600.t1	g5600.t1	Ets
g5704.t1	g5704.t1	GATA
g5804.t1	g5804.t1	HTH_psq,HTH_psq,HTH_psq,HTH_psq
g5804.t2	g5804.t2	HTH_psq,HTH_psq,HTH_psq,HTH_psq
g580.t1	g580.t1	ARID
g5941.t1	g5941.t1	HMG_box
g597.t1	g597.t1	zf-BED
g598.t1	g598.t1	zf-BED
g6023.t1	g6023.t1	zf-C2H2,zf-C2H2,zf-C2H2
g6050.t1	g6050.t1	zf-C2H2,zf-C2H2,zf-C2H2
g6122.t1	g6122.t1	zf-C2H2,zf-C2H2,zf-C2H2,zf-C2H2,zf-C2H2,zf-C2H2,zf-C2H2
g6301.t1	g6301.t1	zf-C2H2,zf-C2H2,zf-C2H2,zf-C2H2,zf-C2H2,zf-C2H2,zf-C2H2,zf-C2H2,zf-C2H2,zf-C2H2
g6301.t2	g6301.t2	zf-C2H2,zf-C2H2,zf-C2H2,zf-C2H2,zf-C2H2,zf-C2H2,zf-C2H2,zf-C2H2,zf-C2H2,zf-C2H2
g6302.t1	g6302.t1	zf-C2H2,zf-C2H2,zf-C2H2
g6302.t2	g6302.t2	zf-C2H2,zf-C2H2,zf-C2H2
g6331.t1	g6331.t1	zf-C2H2,zf-C2H2,zf-C2H2,zf-C2H2,zf-C2H2,zf-C2H2,zf-C2H2,zf-C2H2,zf-C2H2
g6524.t1	g6524.t1	zf-C2H2,zf-C2H2
g6573.t1	g6573.t1	Ets
g6625.t1	g6625.t1	zf-C2H2,zf-C2H2,zf-C2H2,zf-C2H2,zf-C2H2,zf-C2H2
g6655.t1	g6655.t1	TBP,TBP
g674.t1	g674.t1	zf-C2H2,zf-C2H2,zf-C2H2,zf-C2H2,zf-C2H2
g6753.t1	g6753.t1	zf-BED
g6808.t1	g6808.t1	MADF_DNA_bdg
g6856.t1	g6856.t1	Myb_DNA-binding,Myb_DNA-binding
g6857.t1	g6857.t1	zf-C2H2,zf-C2H2
g6858.t1	g6858.t1	zf-C2H2,zf-C2H2,zf-C2H2
g6859.t1	g6859.t1	zf-C2H2,zf-C2H2,zf-C2H2,zf-C2H2,zf-C2H2,zf-C2H2,zf-C2H2,zf-C2H2,zf-C2H2,zf-C2H2,zf-C2H2,zf-C2H2,zf-C2H2
g6922.t1	g6922.t1	Ets
g6990.t1	g6990.t1	zf-C2H2,zf-C2H2,zf-C2H2,zf-C2H2
g7033.t1	g7033.t1	CENP-B_N
g7039.t1	g7039.t1	Myb_DNA-binding,GATA
g7049.t1	g7049.t1	zf-BED,zf-BED
g7049.t2	g7049.t2	zf-BED,zf-BED
g7118.t1	g7118.t1	zf-C2H2,zf-C2H2,zf-C2H2,zf-C2H2,zf-C2H2
g7140.t1	g7140.t1	zf-C2H2
g7158.t1	g7158.t1	GATA
g718.t1	g718.t1	zf-C2H2,zf-C2H2,zf-C2H2,zf-C2H2,zf-C2H2,zf-C2H2,zf-C2H2,zf-C2H2
g719.t1	g719.t1	zf-C2H2,zf-C2H2,zf-C2H2,zf-C2H2,zf-C2H2,zf-C2H2,zf-C2H2,zf-C2H2,zf-C2H2,zf-C2H2
g7363.t1	g7363.t1	zf-C2H2,zf-C2H2,zf-C2H2
g7414.t1	g7414.t1	zf-C2H2
g7414.t2	g7414.t2	zf-C2H2
g7693.t2	g7693.t2	HLH,BAF1_ABF1
g7766.t1	g7766.t1	zf-C2H2,zf-C2H2,zf-C2H2,zf-C2H2,zf-C2H2,Homeobox,zf-C2H2,zf-C2H2,zf-C2H2
g7779.t1	g7779.t1	zf-C2H2,zf-C2H2,zf-C2H2,zf-C2H2,zf-C2H2,zf-C2H2
g7792.t1	g7792.t1	HMG_box
g779.t1	g779.t1	MBD
g7997.t1	g7997.t1	bZIP_1,bZIP_1
g79.t1	g79.t1	zf-C2H2,zf-C2H2,zf-C2H2,zf-C2H2,zf-C2H2,zf-C2H2,zf-C2H2
g8005.t1	g8005.t1	zf-C2H2,zf-C2H2,zf-C2H2,zf-C2H2,zf-C2H2,zf-C2H2,zf-C2H2,zf-C2H2
g8006.t1	g8006.t1	zf-C2H2,zf-C2H2,zf-C2H2,zf-C2H2,zf-C2H2,zf-C2H2,zf-C2H2,zf-C2H2,zf-C2H2
g8007.t1	g8007.t1	zf-C2H2,zf-C2H2,zf-C2H2,zf-C2H2,zf-C2H2,zf-C2H2,zf-C2H2,zf-C2H2
g8060.t1	g8060.t1	zf-BED,zf-BED,zf-BED,zf-BED,zf-BED
g8061.t1	g8061.t1	zf-BED
g8062.t1	g8062.t1	zf-BED
g8167.t1	g8167.t1	RFX_DNA_binding
g817.t1	g817.t1	zf-C2H2,zf-C2H2,zf-C2H2
g8190.t1	g8190.t1	MADF_DNA_bdg
g8287.t1	g8287.t1	zf-C2H2,zf-C2H2,zf-C2H2
g8288.t1	g8288.t1	zf-C2H2,zf-C2H2,zf-C2H2,zf-C2H2,zf-C2H2
g8363.t1	g8363.t1	zf-C2H2,zf-C2H2,zf-C2H2,zf-C2H2,zf-C2H2
g8397.t1	g8397.t1	zf-C2H2,zf-C2H2,zf-C2H2,zf-C2H2,zf-C2H2,zf-C2H2,zf-C2H2,zf-C2H2,zf-C2H2,zf-C2H2
g8398.t1	g8398.t1	zf-C2H2,zf-C2H2,zf-C2H2,zf-C2H2,zf-C2H2,zf-C2H2,zf-C2H2,zf-C2H2,zf-C2H2,zf-C2H2
g8399.t1	g8399.t1	zf-C2H2,zf-C2H2,zf-C2H2,zf-C2H2,zf-C2H2,zf-C2H2,zf-C2H2,zf-C2H2,zf-C2H2
g8400.t1	g8400.t1	zf-C2H2,zf-C2H2,zf-C2H2,zf-C2H2,zf-C2H2,zf-C2H2,zf-C2H2,zf-C2H2
g8401.t1	g8401.t1	zf-C2H2,zf-C2H2,zf-C2H2,zf-C2H2,zf-C2H2,zf-C2H2,zf-C2H2,zf-C2H2,zf-C2H2,zf-C2H2
g8402.t1	g8402.t1	zf-C2H2,zf-C2H2,zf-C2H2,zf-C2H2,zf-C2H2,zf-C2H2,zf-C2H2,zf-C2H2,zf-C2H2
g8403.t1	g8403.t1	zf-C2H2,zf-C2H2,zf-C2H2,zf-C2H2,zf-C2H2,zf-C2H2,zf-C2H2,zf-C2H2,zf-C2H2
g8404.t1	g8404.t1	zf-C2H2,zf-C2H2,zf-C2H2,zf-C2H2,zf-C2H2,zf-C2H2,zf-C2H2,zf-C2H2,zf-C2H2,zf-C2H2
g8410.t1	g8410.t1	Myb_DNA-binding
g8429.t1	g8429.t1	zf-C2H2,zf-C2H2,zf-C2H2
g8441.t1	g8441.t1	zf-C2H2,zf-C2H2,zf-C2H2,zf-C2H2,zf-C2H2,zf-C2H2,zf-C2H2
g8442.t1	g8442.t1	zf-C2H2,zf-C2H2,zf-C2H2,zf-C2H2,zf-C2H2,zf-C2H2,zf-C2H2,zf-C2H2,zf-C2H2,zf-C2H2
g8443.t1	g8443.t1	zf-C2H2,zf-C2H2,zf-C2H2,zf-C2H2
g8454.t1	g8454.t1	zf-C2H2,zf-C2H2,zf-C2H2,zf-C2H2,zf-C2H2,zf-C2H2,zf-C2H2
g8525.t1	g8525.t1	THAP
g8633.t1	g8633.t1	zf-C2H2,zf-C2H2,zf-C2H2,zf-C2H2,zf-C2H2,zf-C2H2,zf-C2H2,zf-C2H2,zf-C2H2,zf-C2H2
g8653.t1	g8653.t1	zf-BED
g8660.t1	g8660.t1	T-box
g8693.t1	g8693.t1	MADF_DNA_bdg
g8715.t1	g8715.t1	zf-C2H2,zf-C2H2
g8726.t1	g8726.t1	THAP
g8732.t1	g8732.t1	zf-C2H2,zf-C2H2,zf-C2H2,zf-C2H2,zf-C2H2,zf-C2H2,zf-C2H2,zf-C2H2,zf-C2H2,zf-C2H2
g8733.t1	g8733.t1	zf-C2H2,zf-C2H2,zf-C2H2,zf-C2H2,zf-C2H2,zf-C2H2,zf-C2H2,zf-C2H2,zf-C2H2,zf-C2H2
g8734.t1	g8734.t1	zf-C2H2,zf-C2H2,zf-C2H2,zf-C2H2,zf-C2H2,zf-C2H2,zf-C2H2,zf-C2H2,zf-C2H2
g8763.t1	g8763.t1	Ets
g8807.t1	g8807.t1	mTERF
g8807.t2	g8807.t2	mTERF
g8866.t1	g8866.t1	zf-C2H2,zf-C2H2,zf-C2H2
g8898.t1	g8898.t1	HMG_box
g8904.t1	g8904.t1	zf-C2H2,zf-C2H2,zf-C2H2,zf-C2H2,zf-C2H2,zf-C2H2,zf-C2H2,zf-C2H2,zf-C2H2,zf-C2H2,zf-C2H2
g8962.t1	g8962.t1	zf-C2H2,zf-C2H2
g8994.t1	g8994.t1	ARID
g8994.t2	g8994.t2	ARID
g9013.t1	g9013.t1	THAP,THAP,THAP,THAP,THAP,THAP,THAP,THAP,THAP,THAP,THAP
g9014.t1	g9014.t1	THAP,THAP,THAP,THAP,THAP,THAP,THAP,THAP,THAP,THAP,THAP,THAP,THAP,THAP,THAP,THAP,THAP,THAP,THAP,THAP,THAP,THAP,THAP
g9016.t1	g9016.t1	zf-C2H2,zf-C2H2,zf-C2H2,zf-C2H2,zf-C2H2,zf-C2H2,zf-C2H2,zf-C2H2
g9109.t1	g9109.t1	E2F_TDP,E2F_TDP
g9123.t1	g9123.t1	zf-C2H2,zf-C2H2
g9166.t1	g9166.t1	PAX
g9298.t1	g9298.t1	HMG_box
g9368.t1	g9368.t1	GAGA_bind
g9425.t1	g9425.t1	zf-C2H2,zf-C2H2,zf-C2H2,zf-C2H2,zf-C2H2,zf-C2H2
g946.t1	g946.t1	zf-CXXC
g9503.t1	g9503.t1	zf-C2H2,zf-C2H2,zf-C2H2,zf-C2H2
g9518.t1	g9518.t1	CENP-B_N
g9560.t1	g9560.t1	HTH_psq
g9609.t1	g9609.t1	zf-C2H2,zf-C2H2,zf-C2H2,zf-C2H2,zf-C2H2,zf-C2H2,zf-C2H2,zf-C2H2
g9611.t1	g9611.t1	zf-C2H2,zf-C2H2,zf-C2H2,zf-C2H2,zf-C2H2,zf-C2H2,zf-C2H2,zf-C2H2,zf-C2H2,zf-C2H2,zf-C2H2
g980.t1	g980.t1	zf-C2H2,zf-C2H2,zf-C2H2,zf-C2H2,zf-C2H2,zf-C2H2,zf-C2H2,zf-C2H2,zf-C2H2
g980.t2	g980.t2	zf-C2H2,zf-C2H2,zf-C2H2,zf-C2H2,zf-C2H2,zf-C2H2,zf-C2H2,zf-C2H2,zf-C2H2
g9871.t1	g9871.t1	zf-C2H2,zf-C2H2,zf-C2H2,zf-C2H2,zf-C2H2,zf-C2H2,zf-C2H2,zf-C2H2,zf-C2H2
g9917.t1	g9917.t1	MADF_DNA_bdg,MADF_DNA_bdg,zf-C2H2,zf-C2H2,zf-C2H2,zf-C2H2,zf-C2H2,zf-C2H2
g9956.t1	g9956.t1	ARID
g9984.t1	g9984.t1	zf-C2H2,zf-C2H2,zf-C2H2,zf-C2H2
