# Supplementary material for: Genomic analyses of a livestock pest, the New World screwworm, find potential targets for genetic control programs
Source: Commun Biol. 2020 Aug 4;3:424. doi: 10.1038/s42003-020-01152-4 (PMC7403345; doi:10.1038/s42003-020-01152-4)
Supplement: Supplementary file 10 — Supplementary Data 8 [file 42003_2020_1152_MOESM10_ESM.xlsx]

## Sheet: Sheet1
Black	Blue	Brown	Cyan	Dark Green	Dark Grey	Dark Magenta	Dark Olive Green	Dark Orange	Dark Orange 2	Dark Red	Dark Torquoise	Floral White	Green	Green Yellow	Grey	Ivory	Light Cyan	Light Cyan1	Light Green	Light Steel Blue	Light Yellow	Magenta	Medium Purple3	Midnight Blue	Orange	Orange Red4	Pale Turquoise	Pink	Plum	Purple	Red	Royal Blue	Saddle Brown	Salmon	Sienna	Sky Blue	Sky Blue3	Steel Blue	Tan	Turquoise	Violet	White	Yellow	Yellow Green
g10017	g10011	g10009	g10222	g10006	g1027	g10634	g1011	g1031	g10890	g10030	g10080	g1062	g10022	g10013	g10056	g10304	g10188	g10442	g10037	g1033	g10228	g10136	g10623	g10023	g10095	g10850	g10237	g10019	g10161	g10012	g10010	g10192	g10211	g10073	g10154	g10444	g10291	g10693	g10059	g10	g10234	g1004	g10054	g10510
g10026	g10015	g10014	g10365	g10065	g10330	g10637	g10218	g10315	g11595	g10126	g10205	g1076	g10051	g10063	g10232	g10482	g10235	g11153	g10190	g10354	g10239	g10162	g10625	g10081	g10552	g1086	g11163	g1009	g1022	g1005	g1012	g10193	g10212	g10089	g10457	g10892	g1065	g10696	g10074	g1000	g103	g10962	g10064	g11036
g10049	g10043	g10060	g10503	g10191	g10377	g10638	g10349	g10316	g13678	g10428	g10206	g1202	g10066	g10215	g10621	g11033	g10436	g11161	g10197	g10583	g10332	g10280	g10834	g10225	g10633	g10949	g11486	g10115	g10771	g10062	g10243	g10224	g10219	g10230	g1077	g11344	g11315	g10804	g10085	g10002	g10429	g11176	g10075	g11131
g10076	g10058	g10072	g10512	g10209	g10581	g10931	g10636	g1091	g13941	g10478	g10214	g12576	g10067	g10242	g10622	g12518	g1046	g11279	g10402	g10781	g10348	g10294	g10923	g10276	g10660	g11404	g12176	g10151	g10900	g10105	g10265	g10303	g10441	g10267	g11410	g11525	g11401	g10856	g10177	g10005	g11159	g11366	g10091	g11280
g10118	g1014	g10079	g10709	g10210	g10698	g10934	g10642	g1092	g15005	g10557	g10309	g12891	g10116	g10244	g10629	g13312	g1049	g11345	g10415	g12134	g1040	g10374	g11002	g10325	g10761	g12068	g12616	g10183	g1104	g1016	g10417	g10627	g10635	g10548	g11651	g11845	g11409	g10857	g10511	g1001	g11160	g11707	g10103	g11561
g10135	g10144	g10178	g10814	g10223	g10701	g11105	g10672	g1093	g15045	g10911	g10439	g13068	g10199	g10253	g10631	g13317	g1052	g11379	g10651	g12558	g10477	g10376	g11688	g10326	g10763	g12630	g12791	g102	g11085	g10175	g10432	g10889	g10785	g10575	g11704	g12584	g1155	g10968	g1056	g10016	g11162	g11766	g10123	g11738
g10158	g10167	g10181	g10860	g10385	g10993	g11417	g10897	g10936	g15177	g10911-1	g10504	g13404	g10299	g10329	g10759	g13407	g10912	g13182	g10807	g12559	g10507	g10483	g11831	g10498	g10992	g12709	g12858	g10217	g11114	g10513	g10449	g11128	g11135	g10600	g11836	g12640	g11564	g11132	g10603	g1002	g11334	g11782	g10140	g12226
g1023	g10187	g10194	g11000	g1045	g11214	g11586	g10957	g1096	g15178	g10930	g10891	g13466	g10362	g1035	g10894	g13746	g10922	g133	g10808	g12606	g10509	g10536	g12202	g1080	g11294	g12967	g12986	g1026	g11167	g10540	g10673	g11145	g11316	g10704	g12356	g1270	g11603	g11133	g10612	g10024	g12990	g11798	g10153	g1263
g10251	g10207	g10196	g11151	g10887	g11331	g11703	g10984	g11009	g15422	g10945	g10920	g1540	g10371	g10406	g10911-2	g13872	g10964	g13573	g10864	g13531	g10632	g10713	g12846	g10946	g11336	g13215	g13572	g10268	g11604	g10551	g1068	g11152	g11380	g10723	g12522	g12916	g1214	g11504	g10640	g10025	g13566	g1180	g1017	g13165
g10252	g10208	g10302	g11282	g11136	g11677	g1181	g11006	g11027	g15699	g11023	g11150	g15747	g10459	g105	g10929	g14023	g10965	g14870	g11071	g13638	g10691	g10739	g13047	g11069	g11527	g13457	g13584	g10347	g12183	g10605	g10700	g11292	g11400	g10758	g13443	g12987	g1286	g11666	g10734	g1003	g13581	g11830	g10221	g13168
g10369	g10220	g10307	g11283	g11144	g11854	g12156	g11126	g11377	g16438-1	g1133	g11173	g15862	g10538	g10555	g10935	g14024	g11129	g1529	g11694	g13720	g10760	g10832	g13243	g11143	g11679	g14590	g14189	g10831	g12201	g10626	g10740	g11308	g11506	g10770	g13608	g131	g13292	g12099	g1078	g10042	g13583	g12010	g10295	g13169
g10405	g10240	g10319	g11297-1	g11156	g11855	g12678	g11572	g11608	g16917	g11399	g11180	g15904	g10644	g10567	g10942	g14639	g11365	g15450	g11752	g13721	g10762	g10971	g13508	g11147	g11753	g14709	g14424	g10953	g12313	g10792	g10750	g11335	g11764	g10809	g1400	g13252	g1405	g12123	g10826	g10050	g13642	g12782	g10306	g13396
g10445	g10247	g10367	g11363	g11269	g11903	g12797	g11739	g12043	g17101	g11641	g11287	g16202	g10712	g10655	g11111	g16279	g11368	g15555	g11918	g14223	g10764	g11058	g1426	g11216	g12029	g14966	g14433	g10961	g12650	g10797	g10813	g11342	g11917	g10818	g15187	g1352	g14392	g12172	g10951	g10053	g14190	g13479	g10313	g1347
g10500	g10281	g10373	g11607	g11517	g12248	g12800-1	g11740	g13161	g17624	g11860	g11522	g16722	g10787	g10699	g11285	g16508	g11369	g16119	g12006	g14252	g10932	g11186	g15180	g11328	g1276	g15466	g14435	g11008	g12907	g10838	g10846	g11373	g1193	g10947	g15279	g13644	g14393	g12766	g11265	g10055	g14191	g13511	g10361	g13512
g10519	g10287	g10383	g11615	g11591	g12656	g12801	g11807	g13162	g1860	g12053	g11637	g16951	g10794	g10788	g11359	g16523	g11370	g16504	g12082	g14688	g11040	g11319	g15619	g11329	g12763	g15616	g15376	g11034	g13365	g10841	g10878	g11378	g12681	g10948	g15457	g13884	g14653	g13245	g11338	g10078	g15201	g1362	g10425	g13513
g10534	g10290	g10440	g11816	g11617	g12754	g13145	g12412	g13163	g1861	g12095	g11844	g17142	g108	g10844	g11493	g17042	g11371	g16764	g12114	g14696	g11355	g11402	g15751	g11421	g12823	g16688	g15380	g11096	g13631	g10893	g10906	g11602	g13085	g1103	g1555	g13898	g14682	g13460	g11521	g1008	g15520	g13966	g10456	g13515
g10549	g10292	g10447	g11823	g11731	g12825	g13476	g12643	g13164	g18659	g12654	g12007	g1726	g10845	g10978	g11613	g17074	g11374	g16852	g1218	g14938	g11484	g11478	g15845	g11422	g12946	g16721	g16485	g11231	g14224	g10927	g10950	g11638	g13544	g11037	g15707	g13976	g14755	g13461	g11557	g10082	g15524	g14187	g10487	g13516
g10564	g10293	g10448	g11829	g11751	g12895	g14676	g13427	g13166	g19523	g12733	g12009	g18138	g10873	g10981	g11614	g17481	g11375	g17285	g12257	g15104	g12097	g11544	g16406	g11728	g13119	g16887	g16486	g11286	g14291	g11018	g10952	g11659-1	g13545	g11168	g15708	g14207	g14774	g13661	g11599	g10096	g15544	g14785	g10529	g13517
g10566	g10324	g10480	g12199	g11780	g12926	g14749	g13701	g13167	g20978	g13118	g12011	g18341	g10898	g10983	g11837	g17641	g11381	g17456	g12496	g15169	g12213	g11566	g16452	g11859	g13361	g17483	g16487	g11349	g14380	g11088	g11038	g11659-2	g13707	g1198	g15719	g14596	g14805	g14482-1	g11600	g10098	g15689	g15370	g10530	g14322
g10590	g10337	g10481	g12541	g11846	g13030	g14794	g13839	g13359	g21226	g13128	g12027	g18683	g10997	g11013	g12090	g18027	g11429	g18192	g12770	g15844	g1262	g11582	g1676	g11887	g13384	g17695	g16794	g11350	g14417	g11184	g11091	g11718	g14485	g12089	g16061	g14681	g14929	g14724	g11737	g10102	g16024	g15404	g10533	g1468
g106	g10338	g10486	g12619	g12013	g13093	g15069	g13888	g13380	g3194	g13185	g12160	g19003	g11030	g11035	g12382	g18079	g1143	g19612	g12867	g16956	g12750	g11660	g18257	g12039	g13658	g18309	g16843	g11351	g14916	g11284	g11097	g11771	g14604	g12215	g16144	g14838	g151	g14928	g11754	g10106	g17471	g15572	g10544	g14786
g10615	g10341	g10541	g12663	g12623	g13529	g15114	g13890	g13624	g3350	g13227	g12861	g19092	g11031	g11119	g12410	g18442	g11536	g19995	g13660	g17238	g1292	g11661	g18547	g12098	g13917	g18597	g1694-2	g11353	g1515	g11354	g11117	g12582	g14792	g12440	g16380	g15046	g15302	g15275	g12056	g10109	g18	g15588	g10561	g14970
g1066	g10342	g10542	g12694	g12821	g13588	g15115	g14382	g13723	g3363	g13411	g13309	g19561	g11055	g114	g12731	g19441	g11838	g2018	g14133	g17243	g13101	g11662	g18622	g12101	g13950	g19167	g17437	g11539	g15252	g11520	g11118	g12848	g1482	g12628	g16448	g15289	g15427	g15878	g12072	g10120	g18086	g1594	g1058	g14971
g10743	g10366	g10543	g12879	g12862	g13589	g15361	g1442	g14016	g4257	g1350	g13542	g1993	g11063	g11443	g12762	g20382	g11866	g2020	g14239	g1760	g13144	g11835	g19417	g12102	g14578	g1919	g17457	g1156	g15611	g11563	g11142	g12980	g14822	g12673	g16915	g15441	g15460	g1599	g12229	g10124	g18087	g16294	g10591	g15080
g10745	g10438	g10570	g12985	g13179	g13628	g15947	g14446	g14170	g4600	g13700	g13722	g2040	g11171	g11573	g12768	g20572	g1204	g2415	g14242	g17868	g13183	g11982	g19843	g12384	g14841	g19902	g17584	g11581	g15648	g11670	g11246	g12989	g15202	g13318	g17196	g15511	g15480	g15997	g12260	g10128	g18088	g16464	g10592	g15153
g10789	g10468	g10571	g13063	g13286	g14089	g15960	g14745	g14230	g4614	g14188	g13741	g2649	g11193	g116	g12769	g20989	g1206	g2416	g14401	g18028	g13285	g12046	g20357	g12545	g14842	g19904	g17620	g11648-1	g16924	g11681	g11326	g13157	g1535	g13348	g17276	g15822	g155	g16425	g12295	g1013	g18090	g1651	g10598	g15161
g10793	g10485	g10628	g13313	g13296	g14091	g1634	g15260	g14347	g5435	g14348	g13944	g2857	g11198	g11623	g12887	g21112	g1206-1	g2417	g14504	g18110	g13389	g12127	g20759	g12590	g15331	g19905	g17876	g11852	g1695	g11727	g11337	g13171	g15434	g13382	g17444	g15824	g16057	g16616	g1235	g10148	g18091	g16593	g10599	g15280
g10811	g10545	g10649	g13430	g13473	g14410	g1635	g15522	g14436	g5840	g14476	g14198	g3210	g11200	g11630	g12957	g21123	g1206-2	g2420	g14531	g18254	g13395	g12151	g2434	g12713	g15549	g19907	g17880	g12126	g17145	g11886	g11415	g13450	g1553	g13386	g17842	g15912	g16249	g17417	g12354	g10164	g18092	g16849	g1061	g15352
g10829	g10546	g1069	g13605	g13714	g14425	g17009	g15523	g14459	g6694	g14477	g14510	g3436	g1121	g11749	g12977	g2883	g1209	g2421	g14538	g18520	g13399	g12357	g3131	g128	g15554	g20021	g18155	g12147	g17467	g12058	g11505	g13920	g15581	g13387	g17901	g16110	g16313	g17579	g12374	g10168	g18093	g17099	g10665	g15521
g10869	g10563	g10730	g13659	g13972	g14454	g17107	g15640	g14895	g6868	g14790	g14528	g3467	g11313	g11883	g13172	g2992	g12155	g25	g14778	g19727	g13400	g12502	g3824	g12817	g15566	g21047	g18185	g12154	g17549	g12159	g11532	g13953	g15792	g13388	g17990	g16285	g16466	g17625	g12375	g10169	g18094	g17156	g10668	g15854
g10919	g1057	g10736	g13677	g14093	g14457	g1753	g16052	g14969	g764	g14873	g1480	g3647	g11466	g11967	g13200	g3382	g12157	g3563	g1479	g19978	g13894	g12549	g3935	g12866	g15961	g2507	g18375	g12169	g18045	g12255	g11724	g1416	g16208	g1339	g18317	g16453	g17305	g17814	g12512	g10179	g18095	g17169	g1067	g15855
g10941	g10574	g10737	g13788	g14184	g14685	g17852	g16469	g15140	g800	g15288	g1506	g4107	g11519	g12184	g13385	g3385	g12379	g4255	g15371	g20737	g14308	g12595	g4484	g13021	g16046	g2590	g1838	g12187	g18236	g12366	g11726	g14751	g16288	g13568	g18452	g1671	g17694	g1786	g12554	g10180	g18096	g17173	g10682	g16460
g10954	g10608	g10819	g14063	g14381	g14944	g17869	g17171	g15141	g8599	g15530	g1522	g4320	g11531	g12239	g13666	g3823	g12546	g4259	g15546	g21008	g14469	g12695	g5593	g13520	g16148	g3200	g18387	g12238	g18449	g1243	g11735	g14839	g16491	g13569	g18571	g17211	g17800	g17883	g1264	g10203	g1839	g17239	g10688	g16512
g11078	g10648	g10835	g14426	g144	g15227	g17871	g17400	g15145		g15681	g1532	g4783	g11587	g12312	g13813	g4193	g12556	g4260	g1567	g21009	g14595	g12697	g5658	g1363	g16348	g3614	g1842	g12346	g18561	g12687	g11750	g15159	g16803	g13570	g18708	g17637	g18137	g17976	g12642	g10216	g18868	g18043	g10722	g1662
g1114	g10671	g10880	g14463	g14621	g1527	g1866	g1752	g15300		g15965	g15713	g4842	g11588	g12511	g13814	g4335	g12759	g4262	g15780	g2728	g1478	g12719	g5659	g13842	g16353	g3645	g1843	g12365	g18719	g12783	g11774	g15236	g16848	g13575	g18711	g17766	g18139	g18526	g12729	g10246	g1888	g18392	g10775	g1680
g1118	g10674	g10881	g14464	g14686	g15491	g18690	g18044	g15769		g1604	g16089	g575	g11663	g12524	g13815	g5259	g12853	g4264	g15800	g2821	g15051	g12847	g5850	g14055	g16617	g3685	g1844	g12370	g19085	g12792	g11871	g15312	g16921	g13576	g19153	g17785	g18151	g1859	g12896	g1025	g20729	g18393	g10776	g16941
g11185	g10684	g10886	g14603	g15154	g1596	g18866	g18071	g1582		g16137	g16438	g6386	g11705	g12596	g13822	g5855	g12865	g4265	g15813	g2862	g15151	g12943	g6026	g14174	g16687	g4137	g18630	g12467	g19900	g12953	g11875	g15365	g17221	g13577	g1927	g17812	g18407	g18652	g12930	g10296	g20731	g18656	g10822	g17592
g112	g10695	g10888	g14608	g15166	g15994	g19102	g1810	g15858		g16320	g16439	g6615	g11773	g12755	g14047	g5856	g12982	g4769	g15917	g2996	g15245	g13131	g6028	g14307	g16730	g4681	g19299	g12516	g19942	g12963	g11876	g15587	g17446	g13582	g20180	g17850	g18513	g18655	g13206	g10297	g20752	g18657	g10823	g17593
g11209	g10720	g10940	g14613	g15167	g1640	g20337	g18109	g15859		g16368	g16575	g668	g11810	g12785	g14568	g7238	g13401	g479	g16041	g3894	g15291	g13137	g6412	g14607	g16846	g5366	g19339	g12701	g20192	g12965	g11881	g1569	g17601	g13585	g20230	g17909	g18984	g18660	g13299	g10298	g21105	g18967	g10870	g17757
g11235	g10732	g1101	g14670	g15333	g1641	g20338	g18369	g16293		g1652	g16691	g7442	g11812	g12931	g14779	g7253	g13587	g5027	g16430	g4507	g15383	g13293	g6704	g14609	g17052	g6167	g19451	g12757	g20920	g12994	g11884	g15868	g17776	g13586	g20231	g18241	g18998	g1867	g13320	g10317	g2122	g19007	g10883	g18000
g11361	g10733	g11045	g14670-1	g15337	g1670	g20599	g187	g16613		g16650	g16918	g794	g11817	g1296	g14803	g7316	g14136	g5834	g1677	g4570	g1543	g13441	g6870	g14654	g17535	g6180	g19454	g12851	g4155	g13104	g11892	g16003	g18010	g13816	g20402	g18661	g19069	g18990	g13458	g10318	g2418	g19016	g10904	g18198
g11535	g10824	g11155	g14789	g15547	g16727	g20641	g18938	g16614		g16946	g16919	g8501	g11920	g1297	g15248	g8156	g14432	g5837	g16878	g7162	g1549	g13663	g7274	g14698	g17564	g6182	g19614	g12885	g4405	g13140	g11905	g1602	g18021	g1433	g20565	g18804	g19073	g19009	g13539	g10321	g3105	g19642	g10921	g18537
g1157	g1088	g11170	g15020	g15664	g16858	g20689	g1899	g1678		g17127	g16935	g9411	g11922	g1301	g1525	g8620	g14974	g6066	g16923	g729	g15621	g13664	g7331	g14716	g17655	g6479	g19914	g12958	g4676	g13188	g11906	g16200	g18157	g14587	g21068	g18897	g19091	g19961	g13540	g10323	g3482	g1979	g10944	g18538
g11647	g10885	g11175	g15103	g15666	g16879	g2101	g19078	g16895		g17236	g17130		g12015	g13043	g15431	g8976	g14979	g7800	g17326	g7336	g15790	g13726	g7978	g14972	g17692	g6626	g20221	g12983	g4970	g13212	g11994	g16253	g18468	g14844	g21159	g19055	g19131	g20432	g13574	g10334	g3767	g1983	g10995	g19127
g11665	g10924	g11228	g15130	g15837	g16997	g21037	g19320	g16896		g17543	g17260		g12103	g1340	g15482	g938	g15142	g8083	g17361	g7390	g15959	g13785	g8072	g15029	g17756	g6888	g2075	g13013	g5495	g13230	g1208	g16431	g18487	g14908	g2375	g19056	g19197	g20589	g13639	g10335	g3923	g19898	g11061	g19230
g11747	g10937	g11236	g15174	g16545	g17003	g21104	g19445	g17044		g17615	g17498		g12106	g13555	g15484	g9972	g15253	g8084	g17391	g9031	g16209	g13786	g8188	g15081	g17783	g7620	g20793	g13103	g6086	g13239	g12096	g16608	g18668	g15068	g241	g19057	g1921	g2067	g13968	g10339	g4191	g20185	g11137	g20264
g11788	g10939	g11267	g15205	g16706	g17334	g21130	g19623	g17180		g17887	g17575		g12107	g13725	g15577		g15401	g9065	g17772	g9174	g16334	g13835	g8674	g15102	g17806	g7673	g20794	g13106	g6170	g13470	g1210	g16690	g18791	g15123	g2642	g19385	g19407	g20749	g14195	g10340	g4249	g20190	g11141	g20757
g1183	g10943	g11276	g15246	g16953	g17377	g21131	g20568	g17428		g17888	g17713		g12125	g13949	g15578		g15418	g9069	g17985	g9635	g16405	g13868	g8906	g15394	g17870	g8189	g20795	g13107	g6293	g13472	g12162	g16741	g18886	g15375	g2663	g19435	g20720	g20847	g14197	g10350	g4270	g20299	g11154	g21145
g11834	g10960	g11305	g15264	g17162	g17438	g2460	g20755	g17431		g18065	g17834		g12128	g13996	g15777		g15564	g9626	g18335	g9864	g16516	g13869	g8983	g15598	g18204	g8194	g20796	g13125	g6591	g13486	g12385	g1697	g19013	g15417	g2757	g19604	g2260	g21038	g1436	g10351	g4271	g20311	g11166	g2426
g11861	g10963	g11340	g15313	g17307	g17583	g2506	g2143	g17432		g18107	g17866		g12168	g14043	g15928		g15642		g18410		g16637	g13889	g9037	g15835	g18211	g8622	g20797	g13148	g680	g1357	g12466	g17041	g19080	g15514	g2915	g19798	g275	g21212	g14412	g10356	g4273	g21031	g11192	g2743
g11908	g10986	g11346	g15390	g17764	g17830	g287	g2196	g17758		g18158	g18194		g12181	g14044	g15929		g15743		g18467		g1675	g13930	g9875	g16204	g18290	g8695	g20798	g13170	g6963	g13615	g12488	g17098	g19116	g15597	g3214	g19889	g2802	g2562	g14502	g10357	g4395	g21032	g11194	g2804
g11910	g10987	g11347	g15432	g17925	g1830	g3001	g2366	g17836		g18331	g18717		g12197	g14121	g1595		g16143		g18506		g16802	g13954		g1628	g18471	g8876	g21092	g13189	g7732	g13709	g1250	g17103	g19117	g15649	g3411	g20304	g2836	g2680	g1462	g10372	g4663	g21178	g11195	g3075
g11951	g11004	g11348	g15570	g17926	g18413	g3005	g2474	g18470		g18433	g19068		g12209	g1425	g16122		g16521		g18519		g17167	g14157		g16322	g18870	g9244	g23	g13222	g7779	g13743	g1251	g17104	g19122	g15663	g3446	g2055	g2897	g3004	g14635	g10375	g5584	g2392	g11196	g3080
g1203	g11005	g11367	g15620	g17951	g18572	g3008	g2628	g18629		g18434	g19112		g12210	g14263	g16146		g1666		g19005		g17216	g14272		g16331	g19551	g9392	g24	g13225	g815	g13744	g12614	g17106	g19467	g1583	g452	g20571	g2954	g3032	g14636	g10384	g5585	g2393	g11199	g3218
g12030	g11007	g11382	g16494	g18132	g18695	g312	g3747	g18738		g18593	g19214		g1227	g14431	g16478		g16831		g19332		g17380	g14294		g16372	g2016	g9439	g2423	g13303	g8563	g13787	g12625	g17157	g20034	g1593	g465	g21161	g3208	g3155	g1472	g10386	g6118	g2437	g11201	g3300
g12182	g11017	g11383	g16507	g18133	g19064	g3215	g4236	g18760		g18779	g19220		g12273	g14456	g16529		g17170		g19453		g17636	g1432		g16607	g20280	g9496	g2515	g13397	g864	g13792	g12631	g17240	g20165	g15942	g4924	g2179	g431	g3481	g14768	g10387	g6177	g2450	g11202	g3306
g12302	g11020	g11391	g16900	g18134	g19065	g3849	g4650	g18761		g19207	g19446		g12287	g14514	g17146		g17381		g19510		g17788	g14460		g16610	g20463	g9827	g2686	g13676	g9087	g1383	g12669	g17600	g21016	g16035	g4940	g2235	g4459	g3551	g14812	g10388	g6323	g2451	g11203	g3538
g12311	g11028	g11431	g17458	g18226	g19161	g3850	g4953	g18763		g1934	g19455		g12304	g14555	g17148		g17825		g19524		g17794	g14474		g16758	g20577		g2687	g13705	g9603	g13861	g12716	g17644	g21177	g16071	g5340	g2240	g5317	g4334	g14889	g10389	g6326	g2455	g11204	g4117
g12337	g11029	g11463	g17716	g18308	g19186	g3851	g5037	g18764		g19443	g19716		g1234	g14559	g17248		g17874		g19585		g17841	g14589		g16903	g20976		g3135	g13711	g9783	g13862	g12747	g17765	g2364	g16476	g5374	g2309	g6312	g4352	g15007	g10403	g6637	g2561	g11205	g4505
g12341	g11089	g11464	g17818	g18370	g19190	g4729	g5218	g18765		g19618	g1981		g12371	g14573	g17405		g17875		g19702		g17893	g14602		g17212	g20995		g3137	g1390		g13897	g12798	g17786	g2380	g16477	g588	g2569	g6332	g5315	g15160	g1043	g6638	g2940	g11206	g4906
g12377	g11130	g11465	g17908	g1847	g19267	g483	g5255	g18766		g19622	g2394		g12372	g14777	g17616		g18085		g19705		g17955	g14615		g17255	g21027		g3541	g13907		g13987	g12850	g17819	g242	g16624	g6447	g2617	g6573	g5751	g15274	g10431	g6639	g3128	g11207	g506
g12401	g11134	g11467	g18001	g18687	g19295	g5303	g5382	g18822		g19630	g2428		g12393	g14799	g17639		g18191		g19712		g18256	g14622		g17376	g21167		g3564	g13908		g13988	g12892	g17981	g2505	g16699	g6499	g2776	g7015	g5988	g1554	g1044	g6640	g3299	g11224	g5279
g1242	g11148	g11468	g18031	g18872	g19329	g5612	g5543	g18972		g20063	g2429		g1246	g14921	g17781		g18305		g20335		g18853	g14672		g17719	g2368		g4024	g13909		g14154	g12959	g18184	g2766	g16700	g6696	g3143	g7172	g5989	g15558	g10458	g6641	g3387	g1127	g5567
g125	g11149	g11495	g18250	g18929	g19879	g5714	g5618	g18973		g20091	g2430		g12483	g14961	g1779		g18417		g20347		g18919	g14828		g17791	g2457		g4192	g13921		g14183	g12960	g18286	g2980	g16821	g6988	g3433	g7228	g6205	g15896	g10467	g6642	g344	g11301	g6891
g12534	g1115	g11507	g18251	g19215	g19925	g6077	g6151	g1968		g20117	g2436		g12493	g1507	g17982		g18436		g20494		g19126	g14847		g17879	g2780		g4240	g13973		g14309	g12996	g18302	g3167	g16936	g6989	g4123	g7265	g6246	g15941	g10494	g6643	g347	g11364	g6892
g12633	g11187	g11541	g18252	g19218	g20157	g6097	g6366	g20270		g20259	g2441		g12508	g1520	g17986		g1855		g20739		g19165	g14911		g17892-2	g2989		g4247	g13974		g14316	g130	g18303	g3243	g16996	g7003	g4394	g7937	g6247	g16168	g10495	g6644	g3752	g11403	g7174
g12648	g11288	g11548	g18287	g19296	g20461	g6149	g659	g21021		g20281	g2609		g12510	g15225	g18002		g18716		g20761		g19206	g15179		g18104	g3016		g4256	g14165		g14317	g13039	g18846	g3608	g17286	g7252	g453	g8062	g6749	g16351	g10531	g6647	g3757	g11460	g7250
g12822	g11303	g11555	g18332	g19450	g20783	g66	g6616	g2277		g20379	g2744		g12539	g15315	g18097		g18762		g20816		g19472	g15192		g18249	g3334		g4268	g14173		g14379	g13041	g18860	g4009	g17576	g7777	g5022	g8242	g6750	g16527	g10532	g6649	g4993	g11479	g7683-1
g12844	g11339	g11611	g18489	g19632	g2085	g6816	g6659	g2311		g20391	g2956		g12550	g15411	g18179		g18775		g20817		g19473	g15241		g18264	g3589		g4765	g14206		g14488	g13057	g18862	g4241	g17763	g7788	g5026	g8844	g6764	g16692	g10569	g6770	g4994	g11480	g8080
g12880	g11343	g11624	g18528	g20041	g20991	g7161	g7687	g2422		g20715	g300		g12551	g15412	g18330		g18783		g20900		g1974	g15268		g18265	g3670		g4767	g14211		g14494	g13159	g18922	g434	g17824	g8010	g5247	g9299	g7311	g16907	g10573	g6992	g5038	g11518	g8833
g12993	g11352	g11625	g18871	g20044	g2331	g7306	g7789	g2425		g20896	g3048		g12560	g15465	g18474		g1897		g20999		g1975	g1541		g18723	g3913		g4771	g14228		g14558	g13160	g19139	g437	g18156	g8403	g5257	g9462	g7334	g17029-1	g10601	g7295	g5039	g11594	g8979
g13004	g11376	g11626	g18911	g20083	g3342	g7495	g8285	g2443		g2613	g3848		g12562	g15487	g18623		g19501		g21019		g19865	g15437		g18880	g3979		g4772	g14389		g14687	g13195	g19313	g4371	g18242	g8414	g5271		g7374	g17031	g10607	g7451	g5198	g11621	g9180
g13007	g11396	g11627	g18917	g20428	g3485	g7939	g8382	g2444		g2839	g3852		g12563	g15729	g18654		g19504		g2171		g20066	g15513		g18883	g4022		g4774	g14398		g14729	g13238	g19327	g4390	g18318	g8436	g5563		g7467	g17032	g10656	g7470	g5199	g11680	g9182
g13024	g11405	g11628	g19311	g21086	g3644	g8097	g8597	g2716		g2840	g3918		g12580	g15737	g18658		g19525		g2249		g20111	g15515		g19000	g4099		g5187	g14428		g14780	g13255-1	g1940	g4420	g1858	g8602	g5564		g7610	g17035	g10657	g7473	g5289	g11687	g9378
g13025	g11406	g11635	g19428	g21108	g3881	g8100	g8858	g2943		g290	g4263		g12597	g15879	g18742		g19526		g2452		g20287	g15533		g19017	g4711		g5189	g14434		g14788	g13255-3	g19672	g457	g18599	g9110	g5600		g7614	g17113	g10658	g8085	g5397	g1178	g9477
g13031	g11407	g11650	g19429	g2163	g4095	g8102	g9183	g3584		g2916	g4347		g12609	g15979	g18881		g19527-1		g2517		g20308	g1566		g19037	g4845		g6174	g14453		g14967	g13260	g19769	g4574	g18603	g9303	g5604		g780	g17120	g10669	g8093	g5830	g11800	g9668
g13042	g11420	g11653	g19448	g239	g4098	g8103	g9247	g4248		g3358	g4351		g12611	g15985	g18934		g19527-2		g2664		g2034	g15698		g19040	g4858		g6176	g14512		g14987	g13305	g1982	g4777	g18799	g9595	g5709		g8033	g17121	g10675	g8094	g5876	g11808	g9670
g13124	g11428	g11667	g19459	g2448	g4815	g8272-1	g9643	g4379-1		g3574	g4354		g12735	g15988	g19059		g19584		g2678		g20431	g15706		g19041	g4888		g6178	g14591		g15184	g13316	g20319	g4857	g18907	g9887	g5921		g8292	g17234	g10677	g8806	g5880	g11821
g13210	g11476	g11701	g19707	g2462	g4864	g844	g9687	g4616		g376	g4422		g12736	g15990	g19285		g19613		g2787		g20685	g1574		g19255	g489		g6324	g14593-3		g15276	g13452	g21028	g5670	g19148		g5923		g8396	g17311	g10678	g9068	g5985	g11833
g13270	g11477	g11732	g19955	g2588	g4880	g878	g9960	g4720		g4303	g4714		g12816	g16051	g19468		g19677		g299		g20909	g15744		g19364	g5098		g6646	g14645		g15356	g13547	g21039	g6044	g19649		g6358		g8559	g17378	g10679	g9627	g60	g1189
g13483	g11485	g11733	g20080	g2949	g4958		g9998	g4768		g4425	g475		g12819	g16105	g1949		g19855		g302		g21033	g15767		g19531	g5169		g6746	g1471		g15440	g13548	g2435	g6365	g19650		g6474		g8560	g17397	g10680	g9636	g6015	g1197
g13607	g11496	g11734	g20082	g296	g5372			g4770		g4468	g4885		g1288	g16125	g20074		g19912		g3262		g21034	g1580		g19634	g5250		g676	g14752		g15591	g13550	g2864	g7047	g19901		g6530		g8949	g17398	g10681	g9906	g62	g11992
g13716	g11498	g11736	g2022	g3287	g5665			g4962		g4740	g4948		g1290	g16139	g20114		g19952		g3364		g2120-1	g15873		g19666	g5514		g6895	g14771		g15593	g13559	g2937	g731	g19906		g6773		g9021	g17511	g10685		g6239	g12044
g13727	g11502	g11742	g20265	g3399	g5773			g5587		g4974	g5002		g12945	g16180	g20570		g19977		g3365		g2150	g15937		g19721	g5558		g7163	g14787		g1560	g13561	g297	g7421	g19908		g7233		g9314	g17578	g10687		g6295	g12149
g13728	g11503	g1177	g20284	g3628	g585			g5950		g5193	g5031		g13006	g16311	g20573		g20186		g3372		g2178	g15939		g19726	g5560		g783	g14793		g15613	g13591	g2983	g7608	g19909		g7314		g9383	g17581	g10692		g6382	g12195
g1374	g11534	g11801	g20442	g3831	g6282			g6273		g5197	g5281		g13099	g1639	g20575		g20314		g3458		g2458	g15977		g19823	g5562		g8082	g14880		g15758	g13604	g3162	g7730	g19910		g7456		g9497	g17732	g10708		g6672	g12220
g13829	g11562	g11822	g20714	g4116	g637			g6378		g5335	g5436		g13100	g1642	g20639		g20756		g3540		g2476	g16053		g19870	g5605		g8086	g14992		g15850	g13619	g3338	g8071	g19911		g7511		g966	g17733	g10717		g6787	g12221
g13849	g1159	g11839	g20864	g4252	g677			g6481		g5409	g5954		g13173	g16551	g20695		g21020		g3561		g2631	g16156		g19953	g58		g8431	g15062		g15956	g13646	g4244	g812	g19915		g7723		g9903	g17820	g10718		g6883	g12235
g13854	g11634	g11840	g20998	g4338	g6836			g6485		g5473	g6041		g13199	g16566	g21001		g21022		g3753		g2974	g16161		g20153	g6280			g15226		g15971	g13647	g4245	g8186	g19917		g7827			g17827	g10721		g711	g12236
g13859	g11676	g11841	g21004	g502	g6874			g6899		g567	g6061		g13229	g16623	g21002		g21046		g4194		g2990	g16222		g2021	g6729			g15232		g16013	g13648	g4348	g8193	g20020		g8254			g17872	g10731		g7406	g12306
g13865	g11678	g11842	g2115	g5188	g7115			g6939		g5842	g6099		g13240	g1668	g21023		g2190		g4195		g2991	g16261		g20373	g6767			g15266		g16114	g13649	g4501	g8344	g20175		g8735			g17977	g10738		g7704	g12310
g13901	g11729	g11843	g2192	g5254	g7140			g696		g5999	g6221		g13242	g16750	g21026		g2193		g4454		g2993	g16321		g20555	g6768			g15282		g16129	g13650	g4908	g8974	g20272		g8889			g17997	g10741		g8	g12329
g13978	g11730	g11874	g2220	g5630	g7210			g7067		g6219	g6261		g13268	g16754	g21029		g2419		g4503		g3	g16465		g20674	g6771			g15303		g16413	g13651	g5030	g9201	g20273		g9189			g18051	g10742		g8255	g12350
g140	g11756	g1188	g2253	g5720	g7355			g7475		g6480	g6429		g13275	g16829	g21109		g2445		g4881		g3077	g16555		g20818	g6777			g15327		g16427	g13653	g5036	g939	g20274		g9263			g18193	g1075		g840	g12358
g14000	g11765	g11890	g2305	g5831	g792			g7491		g6565	g6488		g13284	g16838	g216		g2446		g5049		g3583	g16621		g20820	g6778			g1538		g16429	g13654	g5398	g9772	g20275		g93			g18472	g10766		g8737	g12373
g14033	g11776	g11897	g2449	g5868	g798			g7492		g6574	g6489		g13294	g169	g2395		g2482		g5057		g3585	g16627		g20927	g7024			g15388		g16565	g13657	g5828		g20276		g9475			g18591	g10768		g8864	g12376
g14159	g11778	g12008	g2816-1	g6039	g799			g8099		g6682	g6601		g13302	g17086	g2433		g2717		g5063		g3586	g16662		g20985	g7243			g15405		g16724	g13685	g6087		g20277		g9597			g18617	g10772		g8874	g12395
g14185	g11781	g12062	g2938	g63	g8137			g8109		g6913	g6757		g13308	g17129	g2794		g2970		g5073		g3587	g167		g2634	g7256			g15410		g16759	g13770	g6271		g20278		g9675			g1865	g10779		g8980	g12446
g14199	g11787	g12081	g3010	g6484	g8516			g8235		g6980	g6772		g13314	g17436	g2987		g2994		g5444		g3912	g16709		g2739	g7563			g15416		g16760	g13780	g64		g20307		g9751			g18650	g10780		g9616	g12542
g14219	g1182	g12092	g313	g6613	g8615			g8547		g7075	g684		g13345	g17742	g3052		g3006		g557		g3943	g16784		g2740	g845			g15424		g16779	g13781	g6540		g2043		g9801			g18788	g10782		g9667	g12573
g143	g11847	g12108	g3176	g6999	g8636			g8618		g7126	g6887		g13369	g1789	g3062		g3219		g5774		g4006	g16826		g2803	g8540			g15446		g16820	g13782	g6886		g20602		g9805			g18852	g10783		g9800	g12587
g14370	g11849	g12109	g3305	g7378	g8785			g8719		g7246	g6916		g13433	g1802	g3063		g3455		g5953		g4159	g1686		g3041	g860			g15464		g17144	g13812	g6960		g20640		g9918			g19204	g10786		g9870	g12599
g14378	g11850	g12117	g3542	g7395	g9128			g875		g7363	g7254		g13444	g18032	g3064		g3463		g6032		g4239	g16865		g3296	g8704			g15493		g17209	g13857	g6991		g20643					g19225	g10791			g12620
g14394	g11888	g12132	g355	g7569	g9148			g8835		g7479	g7257		g13451	g1809	g3065		g3494		g6220		g4360	g16885		g3454	g8744			g15494		g17215	g13858	g7335		g21024					g19228	g1081			g12622
g14462	g11909	g12166	g3950	g7605	g9206			g9217		g7698	g7341		g13465	g18276	g3191		g351		g6322		g4361	g16912		g3531	g8842			g15583		g17588	g13871	g7380		g21122					g19344	g10820			g12658
g14498	g11914	g12175	g3986	g7607	g9523			g9575		g7736	g7432		g13532	g18345	g3349		g3544		g6325		g466	g17151		g3598	g9001			g15585		g17623	g13981	g7517		g21137					g19352	g10825			g12672
g14550	g1200	g12203	g4025	g8287	g9755			g9672		g7766	g7582		g13618	g18367	g3353		g3945		g6416		g477	g17223		g3655	g9317			g15600		g17626	g13986	g7709		g2119					g19380	g10827			g12676
g14564	g12041	g12225	g4027	g8458	g9799					g8631	g7703		g13662	g18685	g3381		g4242		g6927		g4778	g17259		g3745	g9410			g15662		g17744	g14101	g7802		g2188					g19532	g10847			g12682
g14577	g12054	g12240	g4054	g8628	g9867					g8635	g838		g13694	g1875	g3383		g4261		g6933		g4824	g17271		g3867	g9746			g15754		g17773	g14180	g7870		g2207					g19694	g10852			g12726
g14605	g12059	g12342	g4222	g9375						g8669	g8626		g13703	g18750	g3384		g4376		g7317		g4898	g17294		g3869				g1579		g17782	g14194	g8091		g2209					g19695	g10872			g12794
g14642	g12061	g12399	g4251	g9508						g8670	g8627		g13704	g18902	g3554		g4494		g7320		g4917	g17304		g397				g1581		g17807	g14349	g8116		g2210					g19696	g10884			g12840
g14675	g1207	g1240	g4370	g9564						g8671	g8720		g13715	g18960	g3555		g4512		g7333		g5246	g17460		g3984				g15891		g17838	g14362	g8150		g2673					g19697	g10895			g12841
g14679	g12086	g12400	g4386	g9601						g8854	g9358		g13794	g18968	g3588		g4572		g7387		g5280	g17466		g4211				g15901		g17940	g14400	g8343		g2674					g19859	g10896			g12893
g14697	g121	g12413	g4472	g9749						g8856	g950		g13846	g18996	g3910		g4766		g7388		g5379	g17516		g4220				g15906		g17974	g14429	g8468		g2675					g19860	g10899			g13005
g14700	g12104	g12439	g4571	g9793						g8857	g9809		g13899	g19178	g4391		g4773		g7389		g5515	g17517		g4288				g15949		g1798	g14441	g8469		g2676					g20288	g10988			g13012
g14714	g12118	g12519	g4575	g9803						g8890	g9858		g13904	g19183	g4662		g4775		g7434		g554	g17699		g4380				g15980		g17983	g14455	g8625		g2677					g20313	g10996			g13015
g14756	g12119	g12535	g5023	g9969						g9139			g13906	g19191	g4709		g4776		g7516		g5700	g17795		g4432				g16020		g18105	g14470	g8743		g2681					g2035	g10999			g13016
g14791	g12120	g12543	g5034							g9267			g13938	g19216	g5052		g480		g7580		g5893	g17802		g4843				g16050		g18209	g14526	g8829		g2682					g20413	g11			g13018
g14813	g12124	g12544	g509							g9620			g13943	g19266	g5687		g4955		g7957		g5968	g17899		g501				g16058		g18384	g14539	g8861		g2835					g20482	g1102			g13066
g14823	g12152	g12566	g5318							g99			g13969	g19279	g5946		g5184		g8257		g7611	g18112		g503				g16111		g18473	g14549	g9421		g3053					g20569	g11053			g13070
g14896	g12158	g12608	g5827							g9930			g13989	g19303	g5965		g5190		g8266		g7678	g18140		g5074				g16113		g18485	g14569	g9599		g3054					g20574	g11057			g13094
g14930	g12178	g12627	g5846							g9983			g14001	g19438	g6063		g5460		g8792		g7749	g18145		g5075				g16120		g18525	g14570	g9628		g3057					g20973	g11059			g13120
g14986	g12190	g12691	g6240										g14050	g19729	g6120		g5468		g881		g7808	g18167		g524				g16238		g18527	g14571	g9678		g3059					g2100	g11062			g13123
g14991	g12194	g12702	g6576										g14068	g19812	g6207		g5836		g8908		g7901	g18299		g5249				g16247		g18580	g14584	g9785		g3060					g21025	g11070			g13146
g14993	g1220	g1271	g665										g141	g19854	g6651		g5841		g9133		g8018	g18351		g53				g16252		g18589	g14585	g9872		g3061					g2162	g11094			g13147
g1502	g12205	g1272	g6680										g14139	g19932	g6678		g5952		g9168		g8213	g1845		g5346				g16309		g18592	g14588			g3066					g2270	g11098			g13214
g15186	g12211	g12724	g6681										g14156	g19933	g6884		g6119		g9172		g8271	g18610		g5399				g16506		g18602	g14599			g3068					g2293	g11103			g13237
g15196	g12224	g12732	g6742										g14160	g2	g6971		g6491		g9215		g8672	g18684		g5615				g16557		g18651	g14600			g3070					g2312	g11172			g13246
g15215	g12228	g12746	g6795										g14162	g20033	g7180		g662		g9322		g8673	g18707		g5745				g16570		g18694	g14625			g3071					g2345	g11197			g1326
g15216	g12237	g12790	g6801										g14216	g20094	g7275		g6774		g936		g8675	g18745		g5746				g16625		g18706	g14626			g3072					g2381	g11244			g13290
g15231	g12326-1	g1280	g6810										g14217	g20166	g7455		g6877		g9405		g8677	g18847		g5981				g1679		g1876	g14628			g3073					g2382	g11260			g13329
g15234	g12332	g1281	g6820										g14227	g20194	g7803		g6878		g9787		g8775	g18890		g6193				g16816		g18790	g14632			g3074					g2524	g11299			g13346
g15263	g12336	g12852	g6830										g14229	g20303	g7854		g6882		g9838		g8791	g1892		g6265				g16823		g18861	g14741			g3079					g2610	g11300			g13403
g15270	g12408	g12855	g6917										g14233	g20316	g8311		g7		g9839		g8853	g18928		g6316				g16824		g18865	g14816			g3139					g2611	g11304			g13405
g15281	g12409	g12868	g6946										g14241	g20462	g8393		g7604		g9840		g9181	g1894		g6739				g16827		g18869	g14923			g326					g2683	g11307			g13436
g15283	g12457	g12900	g6957										g14254	g20492	g8668		g7731		g9868			g19014		g6740				g16828		g18921	g15059			g3432					g2921	g11309			g13454
g15284	g12458	g12935	g7190										g14268	g2058	g8808		g7872					g19032		g6748				g16835		g18995	g15091			g3547					g293	g11311			g13456
g15285	g12555	g13020	g7707										g14334	g2059	g8880		g8147					g19067		g6776				g16836		g19019	g15249			g3548					g3002	g11312			g13480
g15287	g12561	g13046	g7982										g14335	g2061	g9023		g8389					g19072		g701				g16853		g19248	g15269			g3549					g3007	g11317			g13670
g15299	g126	g13051	g802										g1444	g20702	g9091		g8782					g19090		g7178				g1688		g19325	g15292			g3550					g301	g11318			g13683
g15351	g12601	g13065	g8098										g1445	g20779	g9187		g8875					g19147		g7427				g16926		g1933	g15320			g3553					g3084	g11321			g13688
g15400	g12602	g13087	g8104										g14473	g20854	g9295		g8909					g1923		g7430				g16927		g19537	g1533			g3570					g3196	g1135			g13708
g15455	g12605	g13114	g8152										g14563	g20874	g9297		g9000					g1929		g7782				g16949		g19715	g15357			g3573					g3304	g11357			g13713
g15489	g12612	g13156	g8251										g14592	g21005	g9433		g9237					g19317		g7979				g16962		g1972	g15379			g3579					g3430	g11360			g13791
g15497	g12641	g13193	g8278										g14624	g21117	g9480		g9407					g19390		g8151				g17040		g19837	g15409			g3908					g3456	g11392			g13807
g15505	g12685	g1330	g8470										g14629	g21192	g9583		g9476					g19396		g8247				g1715		g19861	g15423			g4004					g3527	g11393			g13808
g15526	g12717	g13304	g8564										g14647	g21210	g9659		g9570					g19400		g8606				g1716		g19976	g15443			g4036					g3556	g11394			g13817
g15622	g12718	g13307	g8971										g14662	g2138	g9681		g9633					g19505		g8851				g1717		g20220	g15444			g4162					g3773	g11395			g13819
g15650	g12722	g13310	g9029										g14678	g2147	g9829		g9637					g1952		g8859				g17207		g20246	g15452			g4163					g3774	g11398			g13850
g15676	g12725	g13355	g9053										g14683	g227			g9674					g19625		g8888				g17220		g2025	g15461			g4238					g3940	g11414			g13866
g15677	g12727	g13415	g9270										g14684	g2400			g9824					g19887		g9113				g17235		g20298	g15518			g4384					g4132	g11434			g13882
g15679	g12744	g13416	g935										g14689	g2405								g199		g9319				g17270		g20345	g15531			g4731					g4166	g11435			g13891
g15697	g12745	g13488	g9625										g14704	g2541								g19966		g968				g17382		g20524	g15567			g4732					g423	g11440			g13910
g15735	g12756	g13537	g9676										g14712	g2545								g20000						g17443		g20576	g15661			g4816					g4269	g11442			g13945
g15736	g12764	g13599	g9680										g14720	g2579								g20173						g17459		g20578	g15701			g5194					g4712	g11448			g13947
g15739	g12767	g13600	g9694										g14743	g266								g2019						g17488		g20957	g15704			g5450					g4808	g11452			g13948
g15772	g12784	g13602	g9696										g14757	g2806								g20344						g17519		g20997	g15732			g5626					g4809	g11454			g13971
g15794	g12789	g13603	g9804										g14763	g2819								g20355						g17521		g21067	g15733			g5627					g4838	g11462			g1401
g15797	g12820	g13689	g9970										g14781	g2856								g2041						g17599		g21070	g15738			g5817					g4933	g11481			g14013
g15799	g12836	g13690											g14837	g2914								g20411						g17681		g21152	g15829			g5818					g4946	g11482			g14019
g158	g12854	g13691											g14875	g2934								g20443						g17767		g21171	g15866			g5864					g4949	g11509			g1406
g15805	g12856	g13718											g14884	g2967								g2053						g17845		g21211	g1603			g590					g4950	g11526			g14129
g15865	g12857	g13719											g14901	g2985								g20588						g17847		g2169	g16187			g591					g4967	g11530			g14147
g1587	g12859	g13767											g14902	g3178								g20719						g17877		g2173	g16395			g5961					g5028	g11542			g14148
g15890	g12886	g13768											g15064	g3179								g20775						g18026		g2174	g1649			g6128					g5100	g11543			g14152
g15900	g12888	g13783											g15079	g3202								g20809						g18069		g2203	g16592			g6173					g5267	g11565			g14232
g15989	g12898	g1384											g15172	g3241								g20937						g18203		g2310	g16671			g6175					g5276	g11577			g14245
g15998	g12938	g13844											g15173	g360								g2103						g18216		g2338	g16682			g6183					g5278	g11580			g1428
g16014	g12942	g1389											g15189	g3650								g21055						g18217		g2369	g16737			g6184					g5321	g11585			g1434
g16028	g12954	g13923											g15190	g3680								g21147						g18269		g2409	g16774			g6345					g5355	g11590			g1440
g16093	g12968	g13925											g15207	g3746								g21165						g18285		g2522	g16781			g6380					g5356	g11596			g14402
g16106	g12981	g14065											g15296	g375								g21175						g18363		g2553	g16937			g6566					g5638	g11609			g14442
g16107	g12988	g14081											g15298	g3807								g21180						g18465		g2574	g16987			g6743					g5770	g11646			g14450
g16118	g12997	g1412											g15421	g3883								g2172						g18469		g2627	g16992			g6876					g5772	g11649			g14451
g16162	g13009	g14135											g15458	g411								g2302						g18491		g2638	g16999			g6879					g5777	g11656			g14452
g16164	g13027	g14166											g15459	g413								g2322						g18498		g2647	g17000			g6893					g5784	g11671			g14553
g16169	g13033	g14167											g15462	g4305								g2424						g18588		g2653	g17002			g6928					g5814	g11698			g14560
g16207	g13035	g14179											g15468	g4311								g2540						g18605		g2751	g17006			g6964					g5832	g11699			g14561
g16356	g13037	g14300											g15469	g4326								g2567						g18641		g2788	g17135			g70					g6100	g117			g14618
g16370	g13064	g14369											g15477	g4368								g2600						g18714		g2799	g17155			g7198					g6196	g11710			g14619
g16409	g13153	g1441											g15481	g4518								g2648						g18770		g2825	g17191			g7276					g6197	g11721			g14660
g1643	g13154	g14415											g15537	g4533								g2771						g18773		g3161	g17231			g7277					g6242	g11763			g14668
g16461	g13155	g14478											g15561	g4689								g2778						g18855		g3203	g17242			g7278					g6243	g11767			g14702
g16502	g13177	g14497											g15604	g4807								g2953						g19033		g3209	g17284			g7279					g6248	g11775			g14711
g16518	g13178	g145											g15625	g4836								g3042						g19034		g3260	g17314			g7280					g6250	g11793			g14718
g1656	g13181	g14511											g15628	g4871								g3047						g19035		g3474	g17338			g7281					g6308	g11794			g14719
g16583	g13186	g14572											g15637	g4878								g3141						g19088		g35	g17394			g7283					g6375	g11795			g14726
g16603	g13197	g14616											g15639	g5000								g315						g19093		g350	g17451			g7284					g6405	g11796			g1473
g16628	g13202	g14658											g15674	g5264								g318						g19150		g3509	g17452			g7285					g6548	g11815			g1481
g1663	g13207	g14669											g1571	g530								g3195						g19170		g3510	g17527			g7309					g6600	g11818			g14827
g16638	g1322	g14695											g15740	g5578								g3240						g19176		g3642	g17607			g7337					g6674	g11820			g14897
g16665	g13255-2	g14701											g15741	g5579								g3294						g19194		g4007	g17617			g7338					g6675	g1185			g14915
g1667	g13255-4	g14703											g15753	g5635								g3295						g19287		g4165	g17618			g7340					g6802	g11853			g14920
g1669	g13261	g1477											g15796	g565								g3359						g1931		g4226	g17619			g7463					g6894	g11857			g150
g16701	g13262	g14887											g15863	g5651								g3368						g19316		g4227	g17654			g7471					g6990	g11858			g15003
g16799	g13297	g14891											g15889	g5675								g3394						g19375		g4323	g17715			g7472					g7195	g11862			g15006
g16814	g13327	g14907											g15898	g5957								g3462						g1938		g4363	g1774			g7476					g7305	g11863			g15008
g16825	g13391	g14941											g15926	g6023								g3624						g19394		g4388	g17770			g7674					g7394	g11867			g15065
g16830	g13434	g15048											g15952	g6252								g3632						g19409		g4409	g1778			g7814					g7429	g119			g15195
g16832	g13440	g15106											g15957	g631								g3743						g19521		g454	g17798			g806					g7453	g11921			g15261
g16833	g13446	g15147											g15964	g6318								g3873						g19522		g4557	g17821			g8088					g7458	g1195			g15272
g16854	g1346	g15197											g15966	g6342								g3938						g19554		g4560	g17952			g8276					g7481	g11952			g153
g16886	g13477	g15204											g15967	g6414								g4103						g19600		g4576	g17967			g8297					g7501	g11954			g1530
g16888	g13487	g15218											g16008	g6501								g4188						g1961		g4577	g17998			g8298					g7578	g1196			g15403
g1691	g13518	g15317											g16015	g6508								g4229						g19611		g482	g17999			g8299					g7752	g11962			g15413
g16910	g13553	g15318											g16067	g6608								g4277						g1962		g496	g18017			g8300					g7753	g11963			g15448
g1696	g13562	g15342											g16068	g6831								g4296						g1969		g4996	g18038			g8301					g7784	g11970			g15476
g16976	g1359	g15369											g1607	g688								g4486						g19717		g5029	g18238			g8302					g7818	g11972			g15488
g17117	g13594	g15372											g16223	g6924								g4579						g19923		g5156	g18263			g8303					g7844	g11973			g15510
g17122	g13595	g15381											g16283	g7011								g4625						g19934		g5245	g18282			g8304					g7877	g1199			g1563
g17138	g1366	g15391											g16345	g7041								g4643						g19948		g5251	g18284			g8305					g7934	g11997			g15630
g1714	g13669	g15392											g16408	g7063								g4929						g19970		g5252	g18304			g8306					g8163	g12			g15631
g17158	g13672	g15393											g16421	g7142								g4930						g19979		g5338	g18315			g8309					g8172	g1201			g15672
g17266	g13681	g15395											g16467	g7255								g4931						g19980		g5375	g18337			g8310					g820	g12014			g15690
g17341	g13789	g15396											g16493	g7426								g4939						g19991		g5377	g18338			g8312					g8533	g12016			g15703
g17385	g13796	g15408											g16531	g7500								g4960						g19993		g5385	g18386			g8313					g856	g12020			g15714
g17499	g13837	g15435											g16532	g7572								g521						g19994		g5483	g18422			g8390					g8561	g12023			g15750
g17526	g13838	g15453											g16539	g758								g5236						g20008		g5532	g18429			g8536					g863	g12035			g15773
g17533	g13840	g15456											g16556	g767								g5241						g20029		g5556	g18466			g857					g8911	g12037			g15793
g17536	g13875	g1547											g166	g7688								g529						g20163		g5557	g18583			g8593					g8966	g12038			g15795
g17539	g13903	g15485											g16641	g7836								g5353						g20271		g5561	g18618			g8609					g8967	g12042			g15806
g17561	g13922	g15507											g16664	g7929								g573						g20363		g5565	g18674			g8786					g9022	g12045			g15808
g176	g13927	g15535											g16666	g7987								g5928						g20409		g5598	g18678			g8917					g9025	g12060			g15811
g1767	g13952	g15540											g16669	g8036								g5978						g20434		g5699	g18679			g8984					g9088	g12063			g15815
g17696	g13965	g15542											g16674	g8107								g6089						g20732		g5761	g18680			g9092					g9117	g12078			g15838
g17730	g13995	g15548											g16707	g8124								g6335						g20981		g5877	g18682			g9093					g9137	g12094			g15847
g17810	g14025	g15550											g16711	g8195								g6373						g21000		g5922	g18686			g9329					g9399	g1211			g15860
g17896	g14106	g15551											g16723	g8505								g6408						g21066		g5924	g18691			g9428					g9422	g1212			g15924
g17897	g14127	g15553											g16765	g8506								g6471						g21149		g5925	g18697			g9437					g9556	g12129			g15934
g17898	g14132	g1558											g16782	g8646								g6521						g21151		g5926	g18730			g9980					g9632	g12130			g15943
g17906	g14137	g15590											g16789	g8649								g6551						g21170		g5927	g18732								g9660	g12131			g15948
g17984	g14153	g15607											g16793	g8662								g6568						g2325		g5947	g18776								g9764	g12161			g15955
g18060	g14163	g15618											g16796	g8727								g6575						g2357		g5948	g18778									g12165			g15972
g18062	g14171	g15665											g16809	g8776								g6587						g238		g6016	g18789									g12170			g15976
g18106	g14200	g15715											g16862	g9008								g6632						g2410		g6033	g18873									g12171			g15978
g18161	g14218-1	g15716											g16889	g9045								g6662						g2447		g6218	g18878									g1219			g16021
g18208	g14235	g15723											g16908	g9046								g6668						g2469		g6262	g19031									g12198			g16027
g18220	g14249	g15725											g16920	g9084								g6705						g2470		g6267	g19101									g12200			g1605
g1823	g14261	g15749											g16940	g9131								g6728						g2544		g6367	g19111									g12206			g1608
g18240	g14270	g15802											g16954	g9164								g6805						g2550		g6392	g19121									g12207			g16124
g1832	g1430	g15831											g16955	g9264								g6813						g2558		g6497	g19125									g12208			g16157
g18352	g14363	g15841											g16989	g9308								g6824						g2786		g6769	g19129									g1221			g16239
g18353	g14364	g15853											g17013	g9356								g6860						g2792		g6775	g19152									g12218			g16243
g18362	g14403	g1589											g17081	g9713								g6871						g2793		g6796	g19155									g1222			g16244
g1862	g14458	g15911											g17118	g9723								g6908						g2815		g7129	g1924									g1223			g163
g18642	g14472	g16005											g17132	g974								g6915						g2830		g7193	g19302									g1224			g16315
g18669	g14489	g16010											g17137	g9813								g6976						g2884		g7194	g19503									g1225			g16319
g18670	g14593-1	g16019											g17143	g9814								g6977						g2887		g726	g19519									g12256			g16325
g18689	g14597	g16077											g17185	g9996								g717						g2964		g7271	g19535									g12258			g16326
g18784	g14601	g16096											g17204									g721						g305		g7307	g19562									g12261			g16343
g18797	g14611	g16130											g17257									g7264						g3086		g7315	g19599									g12265			g16366
g18833	g14623	g16170											g17258									g7293						g317		g7322	g19617									g12268			g16379
g18888	g1463	g16282											g17278									g7303						g321		g7398	g19624									g12290			g16402
g1889	g14643	g16300											g17279									g7435						g3288		g7624	g19638									g12321			g16444
g18925	g14646	g1631											g17295									g7444						g3318		g7716	g1966									g12323			g16445
g18927	g14657	g16314											g17299									g7445						g3386		g7755	g19698									g12324			g16490
g19028	g14690	g16335											g17320									g7448						g343		g7778	g1970									g12335			g16510
g19077	g14694	g16336											g17410									g7536						g348		g7804	g19755									g12345			g16533
g19086	g14705	g16347											g17439									g7568						g349		g7805	g19788									g12351			g16630
g19104	g14706	g16358											g17445									g7586						g3492		g7867	g19792									g12352			g16634
g19144	g14715	g16360											g1745									g7665						g3493		g8000	g19793									g12353			g16683
g19169	g14717	g16422											g17461									g7715						g3495		g8059	g19813									g1236			g16694
g19180	g1475	g16449											g17468									g7740						g352		g8073-1	g19826									g1238			g16757
g19182	g14764	g16468											g17494									g7786						g3539		g8126	g19863									g124			g16766
g19192	g14818	g1650											g17495									g7824						g362		g8140	g19876									g12407			g16805
g19254	g14821	g16519											g17569									g791						g3640		g8466	g19913									g12442			g16806
g1926	g1483	g16537											g17570									g8001						g3651		g8524	g19926									g12443			g16909
g19290	g14840	g16576											g17571									g8040						g3706		g858	g19936									g12444			g16914
g19304	g14843	g1660											g17603									g8121						g3768		g8580	g19950									g12494			g16931
g19346	g14888	g1665											g17608									g8185						g3951		g8693	g19951									g12503			g1694-1
g19360	g14903	g16696											g17662									g8226						g3960		g9019	g19998									g12504			g16948
g19366	g14904	g16698											g17666									g8366						g4212		g9104	g20039									g12509			g16971
g19371	g14917	g16705											g17674									g8374						g4235		g9159	g20141									g12521			g17123
g19456	g14918	g16807											g17676									g8388						g4243		g9232	g20206									g12538			g17124
g19506	g14919	g16818											g17738									g8494						g4276		g9269	g20289									g12540			g17139
g19590	g14932	g16859											g17771									g8495						g4336		g9305	g20290									g12552			g17163
g19603	g14934	g16893											g17801									g8642						g4382		g9316	g20312									g12564			g17179
g19605	g14959	g16966											g17816									g873						g4383		g9333	g20318									g12567			g17205
g19610	g14964	g16990											g17840									g8847						g4396		g9414	g20364									g12568			g17206
g19742	g14976	g16991											g17892-1									g8852						g4406		g947	g20381									g12575			g17244
g19757	g1503	g17018											g17939									g8897						g4442		g9560	g20480									g12577			g17263
g19766	g15063	g17037											g18022									g8964						g4453		g9594	g20489									g12588			g17272
g19767	g15066	g17093											g1806									g904						g4461		g9602	g2054									g12607			g17321
g19886	g1511	g17164											g18080									g9058						g4506		g9744	g20580									g12610			g17330
g19918	g1512	g17176											g18122									g9203						g4509		g98	g20581									g12651			g17375
g19935	g15127	g17178											g18130									g9275						g4556		g9913	g20649									g12653			g17406
g1997	g15162	g17193											g18150									g9409						g4559		g9955	g20705									g12657			g17448
g19973	g15163	g17227											g18177									g9412						g458		g9959	g20718									g12668			g17464
g20001	g15165	g17230											g18210									g95						g4624		g9968	g20733									g12670			g17472
g20015	g15168	g17233											g18235									g9561						g4634		g999	g20768									g12671			g1748
g20023	g1517	g17251											g1825									g9598						g4659			g20846									g12674			g17537
g20028	g15170	g17288											g18258									g970						g4710			g20933									g12675			g1759
g20210	g1519	g17289											g18259									g9856						g4764			g21040									g12677			g17647
g20251	g15219	g17290											g1826									g9883						g484			g21060									g12680			g17660
g20257	g15224	g17316											g18288									g9924						g4941			g21085									g12686			g17790
g20261	g1523	g17319											g18294									g9942						g498			g21191									g1269			g17942
g20262	g15238	g17379											g18347									g9949						g4986			g2151									g12703			g17989
g20263	g15243	g17399											g18364															g499			g2246									g12705			g180
g20350	g15278	g17430											g18365															g5032			g2314									g12711			g18039
g2037	g15297	g17493											g18373															g5126			g2315									g12751			g18067
g20433	g15307	g17510											g18389															g5132			g2396									g12752			g1811
g20445	g15308	g17520											g18390															g5158			g2397									g12777			g18131
g20452	g15316	g1757											g18424															g5164			g2432									g12781			g18201
g20493	g15364	g17587											g18426															g518			g2465									g12787			g18223
g20538	g15397	g17597											g18438															g5183			g2477									g12814			g18231
g20547	g15406	g17610											g185															g5185			g2493									g12824			g18306
g20564	g15407	g17661											g18508															g5238			g2502									g1283			g18334
g20682	g15426	g17665											g18540															g5354			g2503									g1285			g18348
g20684	g15447	g1768											g1856															g5357			g2504									g1287			g18398
g20686	g15467	g17687											g18564															g537			g2607									g12870			g18428
g20697	g15475	g17743											g18621															g5414			g262									g12871			g18440
g20699	g15483	g17746											g18667															g5423			g2722									g1289			g18464
g20708	g15490	g17775											g18712															g5426			g2749									g12899			g18502
g20836	g15500	g17826											g18736															g5486			g2811									g1293			g18607
g20881	g15517	g17849											g18798															g5490			g2932									g1294			g18648
g20884	g15556	g17867											g188															g5499			g3189									g12941			g1869
g21006	g15557	g17884											g18808															g5650			g3244									g12964			g18740
g21035	g1556	g17903											g18875															g5660			g327									g12973			g18743
g21128	g15562	g1794											g18889															g568			g3326									g13			g1885
g21184	g15563	g17959											g18924															g5695			g3340									g13008			g18882
g21195	g15568	g17978											g18935															g5835			g3346									g13017			g18930
g21197	g15576	g18047											g1898															g5839			g354									g1303			g18933
g21208	g15579	g18111											g19001															g5860			g3575									g13052			g18952
g2164	g15580	g1813											g19061															g5929			g3576									g13055			g18987
g2291	g15582	g18178											g19081															g5930			g3577									g13056			g18997
g2313	g15584	g18186											g19089															g5986			g3578									g13062			g1901
g2328	g15603	g18187											g19124															g6025			g3581									g13067			g19079
g2546	g15617	g18188											g19168															g6082			g3616									g13071			g1913
g2589	g15623	g18196											g1925															g6132			g3636									g13075			g19145
g2624	g15626	g18224											g1930															g6372			g3740									g13077			g19202
g274	g15627	g18225											g19318															g6383			g3776									g13080			g19242
g2762	g15638	g18262											g19343															g6391			g3961									g13082			g19305
g2817	g15651	g183											g1935															g641			g4017									g13083			g19307
g2866	g15654	g18349											g19361															g642			g4021									g13084			g19315
g2886	g15655	g18402											g19412															g6475			g4067									g13086			g19331
g2946	g1568	g18405											g19431															g6486			g4120									g13088			g19345
g2977	g15724	g1841											g19437															g6487			g419									g13090			g19370
g3192	g15726	g18412											g19514															g6490			g4250									g13091			g19425
g32	g15745	g1846											g1953															g6512			g4274									g13092			g19458
g3248	g15746	g18517											g19534															g6528			g4287									g13095			g19487
g3302	g15756	g18518											g19619															g6529			g4298									g13096			g1950
g3315	g15784	g18594											g19633															g6618			g4325									g13098			g19513
g3330	g15810	g18638											g19637															g6798			g4374									g13109			g19516
g3377	g15821	g18639											g19661															g6941			g4399									g13110			g19529
g3388	g15832	g18724											g19687															g6956			g4411									g13115			g19607
g3507	g15833	g18725											g19691															g6979			g4415									g13122			g1963
g3535	g15834	g18753											g1971															g712			g4450									g13138			g19708
g3606	g15842	g18754											g19927															g7209			g4452									g13174			g1976
g3654	g15848	g1879											g19941															g7220			g4547									g13187			g19897
g3666	g15849	g18793											g20069															g7223			g4573									g13194			g19937
g3695	g15867	g1880											g20070															g724			g464									g13198			g19940
g373	g15883	g18805											g20092															g7318			g4741									g132			g19947
g3904	g15888	g1882											g20105															g7381			g4810									g13201			g1998
g3925	g15894	g18848											g20161															g7403			g4812									g13211			g19981
g3996	g1590	g18879											g20167															g7409			g4825									g13213			g19985
g4005	g15902	g18918											g20168															g7801			g4952									g13226			g19999
g409	g15908	g18950											g20187															g7817			g4956									g13234			g20003
g4091	g15909	g18961											g202															g7823			g4957									g13235			g20006
g4093	g15919	g18962											g20203															g7837			g4992									g13236			g20012
g4135	g15946	g19004											g20211															g7874			g5004									g13247			g20061
g4254	g15962	g1903											g20223															g793			g5094									g13249			g20062
g4280	g15999	g19097											g20224															g7975			g5220									g13250			g20067
g4331	g1600	g19100											g20252															g7976			g5253									g13256			g20077
g4332	g16006	g19107											g2029															g8015			g5273									g13265			g20176
g4337	g16022	g19109											g20331															g8061			g5282									g13269			g20327
g4372	g16025	g19151											g20342															g8224			g5304									g1327			g20343
g4429	g16063	g19162											g20354															g8260			g5339									g13274			g20359
g4451	g16064	g19193											g20398															g8262			g5343									g13276			g20378
g4599	g16075	g19217											g204															g8277			g5347									g13279			g20407
g4747	g16121	g19219											g20400															g8326			g538									g1328			g20425
g4759	g16123	g19256											g20437															g8327			g5406									g13280			g20448
g4860	g16145	g19312											g20447															g8359			g5442									g13283			g20450
g4862	g16165	g19321											g20453															g8395			g548									g13289			g20512
g4863	g16184	g1946											g2046															g8406			g561									g1329			g20523
g4870	g16248	g19488											g20481															g8437			g5710									g13291			g20525
g4879	g16257	g19494											g2050															g8538			g5816									g13315			g20560
g4951	g16269	g19500											g20521															g8676			g5884									g1332			g20567
g5048	g16277	g19597											g20566															g8680			g5898									g13325			g20646
g5131	g16318	g19608											g20600															g8708			g5899									g1333			g20665
g5152	g16323	g19639											g20650															g8752			g593									g13344			g20691
g516	g16330	g19640											g20667															g8832			g5940									g134			g20693
g5191	g16364	g19641											g20669															g8948			g6001									g13412			g20728
g5200	g16365	g1973											g20683															g8950			g6104									g13429			g20730
g5229	g1644	g19738											g20700															g8951			g6299									g13432			g20772
g5230	g1648	g19768											g20767															g897			g6388									g13437			g20773
g5323	g16480	g1977											g20774															g9083			g6390									g13449			g20810
g5331	g16489	g19770											g20805															g9122			g6397									g13453			g20865
g5332	g16520	g19771											g20868															g9135			g6398									g13455			g20871
g5421	g1653	g1978											g20925															g9191			g645									g13463			g20915
g5534	g1655	g19781											g20926															g9394			g646									g13464			g20916
g5607	g16567	g1984											g20977															g9403			g6523									g13467			g20918
g5633	g16569	g19858											g20983															g9404			g6524									g13468			g20956
g564	g16618	g19954											g2104															g9419			g6577									g13481			g2098
g5652	g16635	g19972											g21059															g9572			g6603									g13490			g21003
g5722	g16689	g19974											g2107															g9584			g6673									g13491			g2105
g5788	g16697	g19992											g21127															g9591			g6695									g13492			g21057
g5854	g16718-1	g200											g21141															g9612			g6744									g13493			g2106
g589	g16718-2	g20002											g21143															g9634			g6832									g13494			g21061
g5944	g16732	g20004											g21153															g9707			g6889									g13495			g21133
g5982	g16733	g20036											g21168															g9708			g6890									g13496			g21135
g5987	g16756	g20043											g21169															g9825			g6914									g13497			g21166
g601	g16769	g20059											g21198															g9884			g6996									g13498			g21185
g6034	g16847	g20064											g2125															g990			g7141									g13499			g21189
g6070	g16891	g20078											g2257															g993			g7156									g13500			g21199
g6093	g16892	g20081											g2295															g9950			g7187									g13501			g2142
g6123	g16901	g20150											g2296															g9982			g7197									g13503			g2157
g6181	g16913	g20334											g2303																		g7224									g13509			g2158
g6303	g16922	g20353											g2318																		g7308									g13510			g2175
g6309	g16934	g20362											g2341																		g7344									g13523			g218
g6338	g16943	g20380											g2384																		g7386									g13543			g2213
g6506	g16958	g20383											g2514																		g7391									g13546			g226
g6507	g16995	g20410											g2525																		g7431									g13551			g2297
g6525	g17011	g20429											g2536																		g7452									g13560			g2308
g6553	g17033	g2044											g2566																		g7523									g1360			g2340
g6599	g17034	g20485											g258																		g7524									g1361			g2358
g663	g17038	g20510											g2650																		g7609									g13617			g2359
g6648	g17039	g20511											g2725																		g762									g13627			g2360
g6954	g17059	g20603											g2747																		g776									g13633			g2361
g6958	g17102	g20688											g2772																		g7763									g1364			g2376
g7017	g17128	g20710											g2827																		g7765									g13667			g2391
g7068	g1713	g20713											g2829																		g7771									g1368			g2399
g7099	g17152	g20727											g2834																		g7798									g13686			g2440
g7109	g17161	g20741											g2873																		g784									g13695			g2456
g7181	g17172	g20770											g2875																		g7853									g13702			g256
g7188	g17195	g20786											g2889																		g7860									g13761			g2565
g7191	g17224	g20807											g2901																		g7861									g13762			g2570
g7249	g17226	g20819											g2929																		g7871									g13763			g2641
g7413	g17237	g20823											g2951																		g7908									g13764			g2654
g7676	g17247	g20824											g2986																		g7916									g1379			g2692
g772	g17275	g20844											g3023																		g8034									g13793			g2758
g7745-1	g17283	g20852											g3036																		g810									g13795			g2770
g7776	g17291	g20876											g3088																		g8162									g1380			g2785
g7810	g17298	g20910											g3116																		g8165									g13806			g2797
g7811	g17300	g20911											g3121																		g8179									g1381			g2798
g7812	g17301	g20958											g3168																		g822									g13810			g281
g7813	g17312	g20959											g3175																		g8360									g13811			g2813
g7820	g17339	g20987											g3245																		g8426									g13830			g2849
g7933	g17342	g21043											g325																		g8473									g13832			g2885
g7951	g17357	g21044											g3255																		g8535									g13833			g2894
g80	g17362	g21058											g3322																		g8550									g13834			g2922
g8041	g17364	g21090											g3323																		g8576									g13845			g294
g8054	g17409	g21129											g3325																		g8577									g13847			g2973
g8075	g17441	g21132											g3415																		g8582									g13867			g2978
g8081	g17453	g21136											g3416																		g8592									g13876			g298
g8160	g17463	g21146											g3622																		g8621									g13881			g3003
g8174	g17469	g21162											g3661																		g8623									g13885			g3020
g8180	g17470	g21163											g3664																		g8637									g13886			g3025
g8225	g17476	g2155											g3704																		g8689									g13887			g3045
g8324	g17482	g2208											g3811																		g8721									g13929			g308
g834	g17507	g2236											g3857																		g8722									g13931			g3085
g8416	g17508	g2239											g3862																		g8731									g13933			g3087
g8419	g17512	g2274											g3871																		g8741									g13937			g3104
g8432	g17522	g2279											g3885																		g8799									g13942			g3142
g8453	g17531	g2281											g3899																		g8841									g13951			g3204
g8471	g17532	g2285											g3900																		g8883									g13970			g3234
g865	g17554	g2299											g3911																		g8907									g13990			g3236
g8655	g17555	g2319											g3933																		g8915									g13992			g3254
g8667	g17565	g2330											g3937																		g8916									g13993			g328
g867	g17568	g2408											g4032																		g8921									g13994			g3310
g8768	g17582	g2464											g4034																		g8926									g14			g3320
g8869	g17585	g2489											g4086																		g8928									g14003			g3332
g8881	g17586	g2578											g4109																		g8932									g14004			g3337
g8962	g17594	g2632											g4144																		g8934									g14005			g3395
g9002	g17602	g2633											g4147																		g8935									g14011			g3397
g9044	g17649	g2636											g4173																		g8936									g14012			g3409
g9153	g17650	g265											g430																		g8937									g14018			g3410
g919	g17677	g2668											g4308																		g8938									g1402			g3412
g9227	g17679	g2669											g4310																		g8940									g14049			g3414
g9294	g17682	g272											g4316																		g8999									g14058			g3438
g9345	g17698	g2738											g4319																		g9077									g14059			g3439
g94	g17729	g2745											g4341																		g9149									g14069			g3461
g9550	g17774	g2746											g4431																		g9200									g1407			g3475
g9592	g17799	g2753											g4443																		g9209									g14071			g3476
g9593	g17809	g2881											g4473																		g9265									g14074			g3517
g960	g17822	g2971											g4478																		g9336									g1408			g357
g9605	g17823	g2997											g451																		g9384									g14088			g3620
g9861	g17829	g2998											g4534																		g9398									g14095			g3631
g988	g17833	g2999											g4535																		g9408									g14096			g3723
g989	g17837	g3000											g4551																		g9471									g14102			g3737
g9934	g17843	g3012											g4626																		g9472									g14103			g3755
g9966	g17862	g3014											g463																		g9494									g14104			g3798
g9981	g17890	g3030											g473																		g9551									g14114			g3808
	g17891	g3166											g4796																		g96									g14123			g3939
	g17910	g3182											g4817																		g9638									g14124			g3944
	g17927	g3183											g4827																		g9645									g14125			g3948
	g17958	g3206											g4833																		g9752									g14126			g4015
	g17960	g3207											g4867																		g9794-1									g14128			g4035
	g1801	g3253											g4900																		g9795									g14131			g4038
	g18015	g3270											g4902																		g9796									g14134			g4039
	g18033	g3297											g4943																		g9815									g14138			g4096
	g18046	g3298											g4966																		g986									g14144			g4126
	g18048	g3317											g4989																		g9947									g14146			g4293
	g18053	g3370											g4990																		g9979									g14164			g4321
	g18054	g342											g5103																											g14168			g4322
	g18098	g3560											g5129																											g14175			g4324
	g18121	g3604											g5144																											g14176			g4328
	g18128	g3609											g515																											g14177			g4339
	g18129	g3618											g517																											g14181			g4358
	g18205	g3652											g519																											g14196			g4373
	g1822	g3653											g5214																											g142			g4387
	g18227	g3675											g5226																											g14209			g4510
	g18272	g3750											g5235																											g14215			g4578
	g18289	g3751											g5244																											g14226			g4598
	g18296	g3799											g5263																											g14240			g4649
	g18297	g3800											g5294																											g14244			g4651
	g18316	g3801											g5295																											g14246			g4763
	g18319	g3802											g5296																											g14248			g4780
	g18394	g3829											g5300																											g14264			g4782
	g18403	g3830											g5301																											g14283			g4841
	g18445	g3846											g5302																											g14288			g4882
	g18475	g3859											g5320																											g1429			g4892
	g18496	g3860											g5325																											g1431			g4942
	g18499	g3878											g533																											g14311			g497
	g1851	g3887											g5410																											g14312			g4979
	g18514	g3942											g5415																											g14358			g4985
	g18539	g3952											g5453																											g14359			g4997
	g18550	g3991											g5479																											g14366			g500
	g18553	g4258											g5492																											g14371			g5084
	g18570	g4344											g552																											g14384			g5085
	g18587	g4349											g5591																											g14385			g5130
	g18595	g4377											g560																											g14387			g5146
	g186	g4404											g5601																											g14390			g5275
	g18611	g4412											g5606																											g14391			g5322
	g18649	g4445											g5647																											g14411			g5327
	g18653	g4470											g5649																											g14416			g5334
	g18662	g4491											g5662																											g14443			g5400
	g18663	g4500											g569																											g14444			g5401
	g18664	g4502											g5691																											g14445			g5402
	g18737	g4546											g5696																											g14448			g5403
	g18755	g4713											g5725																											g14449			g5405
	g18803	g4743											g5727																											g14461			g5417
	g18844	g476											g5733																											g1447			g5452
	g18859	g4798											g5759																											g14551			g5551
	g1886	g485											g5801																											g14627			g5625
	g18863	g486											g5802																											g14631			g5661
	g18864	g487											g5852																											g14637			g5666
	g1887	g488											g5919																											g14648			g5672
	g18926	g4895											g5942																											g1465			g5683
	g18936	g4896											g6046																											g14650			g5685
	g18953	g4897											g6172																											g14659			g571
	g18988	g490											g624																											g14661			g5719
	g19026	g4995											g6288																											g14664			g5729
	g19076	g507											g6289																											g14666			g5766
	g19094	g5223											g6310																											g1470			g5853
	g19096	g536											g6334																											g14708			g5867
	g19098	g5376											g6362																											g14710			g5881
	g19115	g54											g6374																											g14713			g5932
	g19154	g543											g6384																											g14753			g6042
	g19201	g545											g6394																											g14758			g6076
	g19203	g5516											g6410																											g14759			g6079
	g19205	g5776											g6439																											g1476			g6081
	g19286	g5843											g6527																											g14765			g6083
	g19289	g5844											g6539																											g14772			g6117
	g19362	g5865											g6558																											g14773			g6130
	g19365	g587											g6563																											g14784			g6245
	g19378	g592											g6583																											g14795			g6254
	g19379	g595											g6584																											g14802			g6270
	g19444	g5959											g6597																											g14806			g6272
	g19464	g5997											g6602																											g14814			g6300
	g1955	g6055											g6629																											g14817			g6311
	g19550	g6075											g6660																											g14825			g6313
	g19557	g6136											g6667																											g14829			g6344
	g1956	g6152											g6697																											g14833			g6385
	g19560	g6154											g6699																											g14834			g6409
	g19580	g6198											g6700																											g14835			g6438
	g19609	g6213											g6701																											g14836			g6509
	g19631	g6232											g6780																											g14846			g6522
	g19647	g6233											g6807																											g14900			g6559
	g1965	g625											g6847																											g14905			g6593
	g19655	g626											g7044																											g14906			g6604
	g19662	g6268											g7084																											g14910			g6614
	g19663	g6284											g7111																											g14942			g6630
	g1967	g6292											g715																											g14943			g6679
	g19673	g6296											g7177																											g14945			g6683
	g19679	g6307											g718																											g14953			g6698
	g19680	g6321											g7227																											g14965			g6745
	g19699	g6336											g7267																											g14988			g6756
	g19711	g6346											g7292																											g14989			g6765
	g19752	g6349											g7382																											g15049			g6812
	g19799	g6350											g7447																											g1505			g6823
	g1980	g6360											g7461																											g15050			g6846
	g19845	g6379											g7534																											g15058			g6875
	g19846	g639											g7565																											g15061			g689
	g19856	g640											g7601																											g15067			g6904
	g19857	g6406											g7692																											g15181			g6974
	g19868	g6433											g7695																											g15182			g6975
	g1987	g6440											g7738																											g15183			g7002
	g19895	g6476											g7793																											g15185			g7037
	g19899	g6504											g7857																											g15191			g7170
	g19930	g6541											g7946																											g15203			g7203
	g19957	g6581											g7968																											g15208			g7206
	g1996	g6594											g8048																											g15217			g7300
	g19962	g6732											g8078																											g15221			g7350
	g19997	g6741											g8110																											g15222			g7438
	g20088	g6782											g8111																											g15233			g7483
	g20193	g6786											g8118																											g15235			g7502
	g20269	g681											g8123																											g15240			g7560
	g20339	g6853											g8202																											g15256			g7566
	g20351	g6864											g8218																											g15257			g7567
	g20352	g6866											g8232																											g15262			g7585
	g20365	g690											g8239																											g15295			g7664
	g20366	g691											g8328																											g15301			g7726
	g20367	g6911											g8349																											g1531			g7739
	g20369	g692											g8356																											g15314			g7767
	g20375	g6925											g8365																											g15322			g7773
	g20390	g693											g8402																											g15338			g781
	g20406	g694											g8404																											g15341			g7907
	g20458	g6948											g8415																											g1536			g7928
	g2049	g6962											g8435																											g15362			g7932
	g20539	g6987											g8438																											g15389			g8003
	g20546	g6998											g8447																											g1539			g8016
	g20551	g7042											g8454																											g15402			g8115
	g20559	g7121											g8492																											g15415			g8178
	g20591	g7123											g8539																											g1542			g8190
	g20592	g7167											g8545																											g15428			g8191
	g20595	g7185											g8546																											g15436			g8227
	g20638	g7212											g8634																											g15438			g8340
	g20696	g7213											g8654																											g15439			g8361
	g20734	g7229											g8660																											g15454			g8364
	g2074	g7230											g8663																											g15473			g8373
	g20743	g7270											g8738																											g15474			g8386
	g20745	g730											g874																											g15502			g8392
	g20814	g7339											g8827																											g15527			g8405
	g2084	g7342											g8848																											g15529			g8455
	g20857	g7401											g8894																											g15532			g8482
	g20870	g7404											g8910																											g15534			g8484
	g20872	g7422											g8944																											g15536			g8530
	g20894	g743											g8953																											g15559			g8532
	g20895	g7439											g8972																											g15571			g854
	g20914	g7494											g8989																											g1559			g8549
	g20917	g7496											g8990																											g15608			g855
	g20935	g7575											g9015																											g1561			g8583
	g20967	g7583											g9059																											g1562			g8600
	g210	g7700											g907																											g15644			g8643
	g21007	g7743											g9079																											g15652			g8656
	g21045	g7756											g9105																											g15653			g8681
	g21050	g7770											g9107																											g15694			g8762
	g21079	g785											g9108																											g15695			g8787
	g21081	g7869											g9126																											g157			g8872
	g21203	g8013											g9249																											g15702			g888
	g21204	g8028											g9291																											g15705			g8898
	g2133	g8052											g9313																											g15709			g8941
	g2136	g8053											g9352																											g15717			g8963
	g2137	g8092											g9390																											g15718			g8965
	g2180	g8138											g941																											g15742			g9009
	g2197	g8153											g9417																											g15748			g9035
	g2202	g8154											g9425																											g1576			g906
	g2227	g8171											g9451																											g15774			g9080
	g2278	g8176											g9485																											g15779			g9086
	g2316	g8187											g9501																											g15791			g9150
	g2370	g8288											g9571																											g15812			g9190
	g2398	g8384											g9604																											g15814			g9225
	g2427	g841											g9642																											g15839			g9233
	g2431	g8421											g9691																											g1584			g9242
	g2442	g8439											g9743																											g1585			g9301
	g2453	g8459											g977																											g15851			g937
	g246	g8460											g9919																											g15852			g9385
	g2461	g8461											g9926																											g1586			g9391
	g247	g8475											g9928																											g15864			g9416
	g248	g8624											g9943																											g15872			g9456
	g251-1	g8629											g9967																											g15874			g946
	g2523	g8640											g9995																											g15875			g9461
	g2542	g8641																																						g15877			g9489
	g2605	g8644																																						g15892			g9500
	g2614	g8650																																						g15893			g9518
	g2615	g8701																																						g15905			g9565
	g2637	g8724																																						g15907			g9579
	g2645	g8739																																						g1591			g9585
	g2727	g8740-1																																						g15927			g9587
	g2750	g8818																																						g15932			g9651
	g2801	g8834																																						g15935			g9666
	g283	g8886																																						g15940			g9677
	g2858	g8896																																						g15951			g9690
	g286	g8922																																						g15954			g973
	g2867	g8923																																						g15963			g9737
	g2905	g8924																																						g15973			g9738
	g2908	g8986																																						g15974			g9759
	g2947	g9011																																						g15975			g976
	g295	g9012																																						g16			g979
	g2963	g903																																						g16004			g9817
	g2969	g9073																																						g16048			g9854
	g2979	g9114																																						g16049			g9885
	g2981	g9140																																						g16054			g9891
	g3009	g9141																																						g1606			g9923
	g3011	g9218																																						g16060			g9925
	g3019	g9224																																						g16066			g9944
	g304	g9350																																						g16070			g997
	g3076	g9363																																						g16072			g9975
	g311	g9369																																						g16073			g9976
	g3112	g9397																																						g16092			g9997
	g3118	g9401																																						g1610
	g3120	g9406																																						g16103
	g3138	g945																																						g16109
	g3140	g9513																																						g1611
	g3149	g9514																																						g16112
	g3156	g9515																																						g1612
	g3163	g9517																																						g16126
	g3164	g9519																																						g16127
	g3169	g9525																																						g16128
	g3170	g9716																																						g1613
	g3217	g9741																																						g1614
	g3233	g9773																																						g1615
	g330	g9775																																						g1616
	g3360	g9807																																						g1617
	g3389	g9826																																						g1618
	g3425	g9845																																						g1619
	g3434	g9859																																						g16210
	g3440	g9873																																						g1624
	g345	g9879																																						g16240
	g3452	g9888																																						g16242
	g3457	g9890																																						g1625
	g3464	g9936																																						g16250
	g3466	g9990																																						g16259
	g3472	g9991																																						g16264
	g3536																																							g16265
	g3537																																							g16266
	g3543																																							g16267
	g3572																																							g16272
	g3613																																							g16278
	g3635																																							g16289
	g3700																																							g16291
	g3763																																							g16312
	g3833																																							g16316
	g3888																																							g16329
	g3897																																							g16342
	g3898																																							g16344
	g3914																																							g16346
	g395																																							g16374
	g3954																																							g16376
	g3955																																							g16377
	g3971																																							g16378
	g3973																																							g16394
	g4031																																							g16401
	g406																																							g16403
	g4077																																							g16404
	g408																																							g16407
	g4111																																							g16412
	g4157																																							g16415
	g4266																																							g16416
	g4286																																							g16420
	g4291																																							g16424
	g4302																																							g16426
	g4304																																							g16443
	g4318																																							g16454
	g432																																							g16462
	g433																																							g16463
	g4342																																							g16483
	g4343																																							g16492
	g4345																																							g16495
	g4346																																							g16496
	g435																																							g16511
	g4353																																							g16534
	g4364																																							g16535
	g4392																																							g16536
	g4393																																							g16538
	g4397																																							g16540
	g4400																																							g16541
	g4413																																							g16542
	g4414																																							g16620
	g4427																																							g16622
	g4441																																							g16626
	g4455																																							g16632
	g4504																																							g16633
	g4508																																							g16636
	g4514																																							g16639
	g4525																																							g16644
	g4539																																							g16648
	g4555																																							g16649
	g4593																																							g16651
	g4594																																							g16652
	g4595																																							g16653
	g4608																																							g16654
	g4617																																							g16657
	g4629																																							g16658
	g4635																																							g16659
	g4636																																							g16660
	g4645																																							g16661
	g4666																																							g16663
	g4675																																							g16667
	g4692																																							g16668
	g470																																							g16675
	g4715																																							g16676
	g4721																																							g16695
	g478																																							g16704
	g4785																																							g16708
	g4790																																							g16710
	g4791																																							g16714
	g4792																																							g16715
	g4861																																							g16717
	g4883																																							g16739
	g4884																																							g16740
	g491																																							g16742
	g4918																																							g16743
	g4923																																							g16745
	g4934																																							g16746
	g494																																							g16749
	g495																																							g16751
	g4971																																							g16753
	g4981																																							g16768
	g4987																																							g16771
	g5024																																							g16780
	g5033																																							g16786
	g5088																																							g16790
	g5154																																							g16792
	g5161																																							g16797
	g5165																																							g16800
	g5178																																							g16804
	g5179																																							g1681
	g5181																																							g16815
	g5186																																							g16817
	g5195																																							g16822
	g5196																																							g1684
	g5206																																							g16840
	g5227																																							g16841
	g5233																																							g16842
	g5242																																							g1685
	g5248																																							g16851
	g5256																																							g16861
	g5258																																							g16863
	g5265																																							g16866
	g5342																																							g16869
	g5350																																							g16871
	g5389																																							g16884
	g5394																																							g16911
	g5429																																							g16925
	g5443																																							g16928
	g5447																																							g16938
	g5459																																							g16944
	g5462																																							g16945
	g5470																																							g16959
	g5471																																							g16974
	g55																																							g16988
	g5582																																							g1699
	g5588																																							g1700
	g5589																																							g1701
	g56																																							g17012
	g5610																																							g17014
	g5617																																							g1702
	g5631																																							g1703
	g5632																																							g1704
	g5663																																							g1705
	g5692																																							g1707
	g5694																																							g17080
	g570																																							g17085
	g5701																																							g17088
	g5717																																							g17090
	g5741																																							g17133
	g5749																																							g17136
	g5752																																							g17153
	g5762																																							g17168
	g5764																																							g17183
	g5785																																							g17186
	g5787																																							g17187
	g5795																																							g17188
	g5803																																							g17189
	g582																																							g17190
	g5824																																							g172
	g5826																																							g17217
	g5829																																							g17218
	g583																																							g17249
	g5833																																							g17256
	g5838																																							g17267
	g584																																							g17268
	g586																																							g17269
	g5869																																							g1728
	g5887																																							g17280
	g5895																																							g17281
	g5896																																							g1729
	g59																																							g17296
	g5916																																							g17297
	g5933																																							g173
	g5935																																							g17306
	g5943																																							g17309
	g5964																																							g17315
	g5996																																							g1732
	g6035																																							g17337
	g6040																																							g17374
	g6047																																							g17407
	g6085																																							g17408
	g6094																																							g17423
	g6105																																							g17424
	g6115																																							g1747
	g6127																																							g17473
	g6164																																							g17474
	g6195																																							g1749
	g623																																							g175
	g6255																																							g17514
	g6281																																							g17515
	g6283																																							g17524
	g6304																																							g17525
	g6305																																							g17529
	g638																																							g17530
	g6381																																							g17544
	g6387																																							g17545
	g6395																																							g17546
	g6415																																							g17553
	g6526																																							g17557
	g6542																																							g17572
	g6544																																							g17573
	g6570																																							g17574
	g6578																																							g17598
	g6579																																							g17645
	g658																																							g17667
	g660																																							g17668
	g6610																																							g17670
	g6665																																							g17675
	g6708																																							g17678
	g6762																																							g17683
	g6797																																							g17691
	g6851																																							g17693
	g6867																																							g17697
	g6903																																							g1773
	g6934																																							g17739
	g6935																																							g1777
	g6959																																							g17797
	g6981																																							g17804
	g7000																																							g17805
	g702																																							g17817
	g7031																																							g17839
	g7053																																							g17895
	g7077																																							g17900
	g710																																							g17912
	g7102																																							g1793
	g7133																																							g1795
	g7157																																							g17950
	g716																																							g17961
	g7183																																							g17962
	g7184																																							g17963
	g7196																																							g17964
	g722																																							g17965
	g7260																																							g17966
	g7261																																							g17968
	g7310																																							g1799
	g7312																																							g17991
	g7313																																							g18016
	g7319																																							g18018
	g735																																							g18019
	g7353																																							g18023
	g7393																																							g18025
	g7396																																							g18029
	g7436																																							g1803
	g7437																																							g18037
	g745																																							g18041
	g7457																																							g1805
	g7468																																							g18050
	g7490																																							g18068
	g7577																																							g1807
	g7618																																							g18070
	g7619																																							g18073
	g7628																																							g1808
	g7694																																							g18108
	g7696																																							g18113
	g7701																																							g18114
	g7706																																							g18114-1
	g778																																							g18115
	g7797																																							g18117
	g7826																																							g18118
	g7833																																							g18120
	g7845																																							g18123
	g7846																																							g18125
	g7850																																							g18160
	g7858																																							g18163
	g7873																																							g18164
	g7876																																							g18165
	g790																																							g18166
	g7936																																							g1818
	g7938																																							g1820
	g7940																																							g18200
	g7941																																							g18202
	g7942																																							g1821
	g7943																																							g18212
	g7947																																							g18222
	g7948																																							g18243
	g7965																																							g18247
	g7974																																							g18255
	g7980																																							g18270
	g7981																																							g18271
	g7998																																							g18273
	g8008																																							g18274
	g8009																																							g18293
	g8014																																							g18295
	g8032																																							g18300
	g8066																																							g1831
	g8090																																							g18313
	g8130																																							g18324
	g8134																																							g18325
	g8135																																							g18329
	g8161																																							g18333
	g8168																																							g18346
	g8173																																							g18354
	g8181																																							g18356
	g8244																																							g18359
	g8245																																							g18388
	g8256																																							g18391
	g8258																																							g18395
	g8259																																							g18399
	g8261																																							g184
	g8314																																							g18404
	g8353																																							g18406
	g8376																																							g18408
	g8465																																							g18416
	g8481																																							g18418
	g851																																							g18421
	g853																																							g18423
	g8565																																							g18425
	g8569																																							g18427
	g8586																																							g18439
	g8598																																							g18441
	g8603																																							g18444
	g8659																																							g18446
	g8661																																							g18456
	g8682																																							g18486
	g8683																																							g18507
	g8687																																							g18509
	g8706																																							g18515
	g8728																																							g18543
	g8733																																							g18555
	g8891																																							g18566
	g8902																																							g18569
	g8943																																							g18608
	g8955																																							g18609
	g8960																																							g18614
	g8981																																							g18615
	g9003																																							g18616
	g9030																																							g18645
	g9032																																							g18675
	g9047																																							g18676
	g9051																																							g1870
	g9054																																							g18703
	g9062																																							g18715
	g9072																																							g18718
	g9074																																							g18721
	g9075																																							g18722
	g9115																																							g1874
	g9157																																							g18741
	g9170																																							g18744
	g9176																																							g18747
	g9196																																							g18772
	g9212																																							g18781
	g9248																																							g18785
	g9268																																							g18786
	g9273																																							g18794
	g9304																																							g18796
	g9415																																							g18800
	g9418																																							g18801
	g952																																							g18802
	g9541																																							g18823
	g9549																																							g18831
	g955																																							g18832
	g9554																																							g18839
	g956																																							g18885
	g9566																																							g18915
	g9573																																							g18916
	g9586																																							g18923
	g9641																																							g1893
	g9663																																							g1896
	g9665																																							g18999
	g9703																																							g1900
	g971																																							g19006
	g9722																																							g19010
	g9736																																							g19011
	g9740																																							g19012
	g9745																																							g19027
	g9757																																							g19044
	g9765																																							g19045
	g9878																																							g19054
	g9915																																							g19058
	g9920																																							g19062
	g9921																																							g19063
	g9929																																							g19066
	g9938																																							g19070
	g9939																																							g19071
	g9954																																							g19075
	g9961																																							g19082
	g9978																																							g19084
	g9994																																							g1909
																																								g19105
																																								g19134
																																								g19136
																																								g19141
																																								g19142
																																								g19143
																																								g19146
																																								g19158
																																								g19166
																																								g19171
																																								g19174
																																								g19198
																																								g19222
																																								g19224
																																								g19227
																																								g19232
																																								g19233
																																								g19243
																																								g19253
																																								g1928
																																								g19308
																																								g19309
																																								g19310
																																								g19319
																																								g19354
																																								g19358
																																								g19359
																																								g19369
																																								g1937
																																								g19383
																																								g19398
																																								g19408
																																								g19424
																																								g19436
																																								g19457
																																								g19462
																																								g19463
																																								g19469
																																								g19470
																																								g19484
																																								g19497
																																								g1951
																																								g19518
																																								g19520
																																								g19538
																																								g1954
																																								g19542
																																								g19548
																																								g19559
																																								g19621
																																								g19635
																																								g19636
																																								g19657
																																								g19658
																																								g19659
																																								g19660
																																								g19669
																																								g19678
																																								g19682
																																								g19688
																																								g19710
																																								g19713
																																								g19779
																																								g19780
																																								g19782
																																								g19809
																																								g19831
																																								g19836
																																								g19842
																																								g19847
																																								g19848
																																								g19849
																																								g1985
																																								g19864
																																								g19867
																																								g19869
																																								g19893
																																								g19894
																																								g19896
																																								g1992
																																								g19920
																																								g19921
																																								g19922
																																								g19944
																																								g1995
																																								g19958
																																								g19965
																																								g19967
																																								g19982
																																								g19988
																																								g20007
																																								g20016
																																								g20017
																																								g20019
																																								g20042
																																								g20045
																																								g20049
																																								g20054
																																								g20060
																																								g20071
																																								g20072
																																								g20073
																																								g20075
																																								g20076
																																								g20084
																																								g20085
																																								g20090
																																								g201
																																								g20101
																																								g20123
																																								g20126
																																								g20127
																																								g20129
																																								g20134
																																								g20137
																																								g20138
																																								g20160
																																								g20164
																																								g20170
																																								g20174
																																								g20179
																																								g20181
																																								g20182
																																								g20183
																																								g20201
																																								g20204
																																								g20205
																																								g20209
																																								g20217
																																								g20235
																																								g20236
																																								g2027
																																								g2028
																																								g2030
																																								g20302
																																								g20306
																																								g2032
																																								g20324
																																								g20325
																																								g20326
																																								g2033
																																								g20348
																																								g20349
																																								g2036
																																								g20360
																																								g20370
																																								g20371
																																								g20374
																																								g2039
																																								g20392
																																								g20393
																																								g20394
																																								g20418
																																								g2042
																																								g20420
																																								g20424
																																								g20435
																																								g20439
																																								g20446
																																								g20449
																																								g20451
																																								g20464
																																								g2047
																																								g20474
																																								g20476
																																								g20477
																																								g20478
																																								g2048
																																								g20491
																																								g20516
																																								g20517
																																								g20519
																																								g20522
																																								g20532
																																								g20548
																																								g20550
																																								g20552
																																								g20553
																																								g20556
																																								g20557
																																								g20562
																																								g20563
																																								g20583
																																								g206
																																								g2060
																																								g20666
																																								g20670
																																								g20671
																																								g20680
																																								g20687
																																								g207
																																								g20701
																																								g20706
																																								g20707
																																								g20711
																																								g20712
																																								g20721
																																								g20723
																																								g20724
																																								g20747
																																								g20753
																																								g20763
																																								g20780
																																								g20781
																																								g20787
																																								g20788
																																								g208
																																								g20808
																																								g20855
																																								g20856
																																								g20869
																																								g20875
																																								g20877
																																								g20878
																																								g20880
																																								g20883
																																								g20887
																																								g20889
																																								g209
																																								g20904
																																								g20905
																																								g2092
																																								g20923
																																								g2093
																																								g20936
																																								g20939
																																								g2094
																																								g20941
																																								g20942
																																								g20943
																																								g2095
																																								g2096
																																								g20965
																																								g20972
																																								g20980
																																								g2099
																																								g20994
																																								g20996
																																								g21012
																																								g21017
																																								g21030
																																								g21051
																																								g21052
																																								g21062
																																								g21063
																																								g21064
																																								g21065
																																								g2108
																																								g2109
																																								g211
																																								g2110
																																								g21102
																																								g21124
																																								g21126
																																								g21139
																																								g21142
																																								g21150
																																								g21160
																																								g21164
																																								g21176
																																								g21179
																																								g21181
																																								g21182
																																								g21183
																																								g21190
																																								g212
																																								g21202
																																								g2123
																																								g213
																																								g2134
																																								g2135
																																								g2139
																																								g2140
																																								g2144
																																								g2145
																																								g2152
																																								g2153
																																								g2170
																																								g2195
																																								g2199
																																								g221
																																								g2216
																																								g2229
																																								g2250
																																								g2251
																																								g2252
																																								g2258
																																								g2259
																																								g2273
																																								g2275
																																								g2280
																																								g2282
																																								g2283
																																								g2294
																																								g2300
																																								g2307
																																								g2317
																																								g232
																																								g2320
																																								g2327
																																								g2334
																																								g2336
																																								g2337
																																								g2339
																																								g2343
																																								g2356
																																								g2386
																																								g240
																																								g2471
																																								g2472
																																								g2473
																																								g2488
																																								g2491
																																								g2494
																																								g2495
																																								g2496
																																								g2499
																																								g2508
																																								g2519
																																								g2533
																																								g2535
																																								g2539
																																								g255
																																								g2551
																																								g2552
																																								g2556
																																								g2557
																																								g2559
																																								g2564
																																								g2572
																																								g2573
																																								g2577
																																								g2580
																																								g2582
																																								g2583
																																								g2584
																																								g2586
																																								g2593
																																								g260
																																								g261
																																								g2639
																																								g264
																																								g2640
																																								g2644
																																								g2656
																																								g2659
																																								g2660
																																								g2661
																																								g2662
																																								g2670
																																								g271
																																								g2719
																																								g2720
																																								g2724
																																								g273
																																								g2737
																																								g2741
																																								g2742
																																								g2755
																																								g2756
																																								g276
																																								g2764
																																								g2774
																																								g2775
																																								g278
																																								g2791
																																								g2795
																																								g2796
																																								g2805
																																								g2807
																																								g2826
																																								g2828
																																								g2832
																																								g2851
																																								g2852
																																								g2861
																																								g2871
																																								g2876
																																								g2878
																																								g2880
																																								g2882
																																								g289
																																								g2903
																																								g2912
																																								g292
																																								g2923
																																								g2924
																																								g2925
																																								g2927
																																								g2928
																																								g2931
																																								g2935
																																								g2939
																																								g2942
																																								g2952
																																								g2955
																																								g2958
																																								g2960
																																								g2961
																																								g2995
																																								g30
																																								g3017
																																								g3018
																																								g3021
																																								g3024
																																								g3029
																																								g303
																																								g3031
																																								g3037
																																								g3050
																																								g3081
																																								g310
																																								g3106
																																								g3125
																																								g3126
																																								g3127
																																								g3132
																																								g3133
																																								g3134
																																								g314
																																								g3172
																																								g3173
																																								g3174
																																								g3177
																																								g3188
																																								g319
																																								g320
																																								g3211
																																								g3213
																																								g322
																																								g3223
																																								g323
																																								g3237
																																								g3239
																																								g3249
																																								g3277
																																								g3281
																																								g3303
																																								g3309
																																								g332
																																								g3324
																																								g3328
																																								g3329
																																								g333
																																								g3331
																																								g3333
																																								g334
																																								g3343
																																								g335
																																								g3352
																																								g3354
																																								g3355
																																								g3357
																																								g3361
																																								g3396
																																								g3400
																																								g3402
																																								g3403
																																								g3413
																																								g3427
																																								g3443
																																								g3444
																																								g3445
																																								g3459
																																								g3484
																																								g3490
																																								g3514
																																								g3515
																																								g3516
																																								g3518
																																								g3523
																																								g3525
																																								g3526
																																								g358
																																								g3603
																																								g3619
																																								g3623
																																								g3625
																																								g3626
																																								g3634
																																								g364
																																								g3646
																																								g365
																																								g366
																																								g367
																																								g368
																																								g3686
																																								g369
																																								g3697
																																								g3698
																																								g370
																																								g372
																																								g3720
																																								g3739
																																								g374
																																								g3741
																																								g3748
																																								g3756
																																								g3775
																																								g3784
																																								g3785
																																								g3786
																																								g3788
																																								g3854
																																								g3858
																																								g3863
																																								g3864
																																								g3870
																																								g3874
																																								g3879
																																								g3880
																																								g390
																																								g3901
																																								g3903
																																								g3909
																																								g392
																																								g394
																																								g3953
																																								g3956
																																								g3957
																																								g3958
																																								g3959
																																								g3964
																																								g3970
																																								g4001
																																								g4002
																																								g4008
																																								g4010
																																								g4011
																																								g4012
																																								g4013
																																								g4014
																																								g4033
																																								g4042
																																								g4043
																																								g4049
																																								g4058
																																								g4068
																																								g4078
																																								g4084
																																								g4089
																																								g4092
																																								g4100
																																								g4101
																																								g4102
																																								g4110
																																								g4119
																																								g4122
																																								g4136
																																								g4138
																																								g4149
																																								g415
																																								g4160
																																								g4184
																																								g4199
																																								g4203
																																								g4204
																																								g4213
																																								g4215
																																								g4228
																																								g4232
																																								g4289
																																								g4292
																																								g4294
																																								g4297
																																								g4301
																																								g4307
																																								g4313
																																								g4314
																																								g4315
																																								g4327
																																								g4330
																																								g4340
																																								g4356
																																								g4357
																																								g436
																																								g438
																																								g4381
																																								g439
																																								g4401
																																								g4407
																																								g4408
																																								g4416
																																								g4417
																																								g442
																																								g4424
																																								g443
																																								g4430
																																								g4438
																																								g4449
																																								g4456
																																								g4460
																																								g4464
																																								g4476
																																								g4477
																																								g4481
																																								g4483
																																								g4485
																																								g4487
																																								g4488
																																								g4489
																																								g4515
																																								g4517
																																								g4528
																																								g4530
																																								g4536
																																								g4549
																																								g4558
																																								g4569
																																								g4596
																																								g4622
																																								g4623
																																								g4627
																																								g4632
																																								g4633
																																								g4637
																																								g4639
																																								g4640
																																								g4641
																																								g4642
																																								g4644
																																								g4647
																																								g4648
																																								g4652
																																								g4653
																																								g4654
																																								g4656
																																								g4657
																																								g4658
																																								g4660
																																								g4665
																																								g4667
																																								g468
																																								g4705
																																								g4706
																																								g4707
																																								g4742
																																								g4761
																																								g4784
																																								g4786
																																								g4787
																																								g4788
																																								g4813
																																								g4826
																																								g4828
																																								g4831
																																								g4837
																																								g4846
																																								g4848
																																								g4866
																																								g4869
																																								g4891
																																								g4928
																																								g4938
																																								g4944
																																								g4959
																																								g4988
																																								g5021
																																								g5099
																																								g5101
																																								g5104
																																								g511
																																								g5124
																																								g5127
																																								g514
																																								g5140
																																								g5141
																																								g5149
																																								g5159
																																								g5163
																																								g520
																																								g5205
																																								g5221
																																								g5222
																																								g5224
																																								g5225
																																								g5232
																																								g5234
																																								g5240
																																								g525
																																								g5260
																																								g5261
																																								g5262
																																								g5266
																																								g5269
																																								g527
																																								g528
																																								g5287
																																								g5288
																																								g5292
																																								g5293
																																								g5297
																																								g5298
																																								g5308
																																								g5309
																																								g531
																																								g532
																																								g5328
																																								g5330
																																								g5333
																																								g5336
																																								g5337
																																								g534
																																								g5341
																																								g5351
																																								g5352
																																								g5359
																																								g5365
																																								g5368
																																								g5369
																																								g5370
																																								g5381
																																								g5404
																																								g5408
																																								g541
																																								g5411
																																								g5416
																																								g5418
																																								g542
																																								g5420
																																								g5422
																																								g5432
																																								g5455
																																								g5457
																																								g5481
																																								g5491-1
																																								g5501
																																								g5504
																																								g5505
																																								g5506
																																								g553
																																								g5536
																																								g5569
																																								g5590
																																								g5595
																																								g5602
																																								g5608
																																								g5616
																																								g5620
																																								g5624
																																								g5634
																																								g5642
																																								g5644
																																								g5653
																																								g5654
																																								g5684
																																								g5697
																																								g5698
																																								g57
																																								g5715
																																								g5716
																																								g5718
																																								g5726
																																								g5728
																																								g5730
																																								g5732
																																								g5734
																																								g5736
																																								g5738
																																								g574
																																								g5756
																																								g5758
																																								g5765
																																								g5767
																																								g5769
																																								g5771
																																								g5780
																																								g5786
																																								g579
																																								g5798
																																								g580
																																								g5807
																																								g581
																																								g5815
																																								g5858
																																								g5859
																																								g5861
																																								g5866
																																								g5920
																																								g5958
																																								g5962
																																								g5974
																																								g5977
																																								g598
																																								g5980
																																								g599
																																								g5991
																																								g5994
																																								g5995
																																								g600
																																								g6007
																																								g6027
																																								g6036
																																								g6054
																																								g6056
																																								g6064
																																								g6071
																																								g6072
																																								g612
																																								g6122
																																								g613
																																								g6133
																																								g6134
																																								g615
																																								g6153
																																								g6160
																																								g6168
																																								g6226
																																								g6244
																																								g6251
																																								g6260
																																								g6263
																																								g6285
																																								g6286
																																								g6314
																																								g6331
																																								g6337
																																								g6343
																																								g6361
																																								g6364
																																								g6369
																																								g6371
																																								g6376
																																								g6389
																																								g6413
																																								g6443
																																								g6448
																																								g6449
																																								g6450
																																								g6451
																																								g6455
																																								g6472
																																								g6492
																																								g6513
																																								g6515
																																								g6518
																																								g6535
																																								g6538
																																								g6550
																																								g6552
																																								g6554
																																								g6555
																																								g6557
																																								g6562
																																								g6567
																																								g6585
																																								g6588
																																								g6590
																																								g6605
																																								g6606
																																								g661
																																								g6612
																																								g6624
																																								g6625
																																								g6633
																																								g6634
																																								g6635
																																								g6653
																																								g6655
																																								g6689
																																								g6702
																																								g6706
																																								g6707
																																								g6709
																																								g673
																																								g6731
																																								g6733
																																								g674
																																								g675
																																								g6752
																																								g6753
																																								g6754
																																								g6758
																																								g6759
																																								g6760
																																								g6779
																																								g6808
																																								g6848
																																								g6850
																																								g6854
																																								g6858
																																								g6859
																																								g6869
																																								g6906
																																								g6918
																																								g6921
																																								g6922
																																								g6930
																																								g6931
																																								g6932
																																								g6936
																																								g6937
																																								g6972
																																								g6973
																																								g7004
																																								g7012
																																								g7013
																																								g7014
																																								g7034
																																								g7036
																																								g7039
																																								g7061
																																								g7071
																																								g7073
																																								g7110
																																								g713
																																								g7153
																																								g7166
																																								g7168
																																								g7169
																																								g7173
																																								g7182
																																								g7186
																																								g720
																																								g7202
																																								g7204
																																								g7221
																																								g7232
																																								g725
																																								g7251
																																								g7259
																																								g7262
																																								g7263
[truncated: 354 more rows]
