# Supplementary material for: Genomic analyses of a livestock pest, the New World screwworm, find potential targets for genetic control programs
Source: Commun Biol. 2020 Aug 4;3:424. doi: 10.1038/s42003-020-01152-4 (PMC7403345; doi:10.1038/s42003-020-01152-4)
Supplement: Supplementary file 11 — Supplementary Data 9 [file 42003_2020_1152_MOESM11_ESM.xlsx]

## Sheet: Sheet1
	Gene.ID	Annotation	GO.BP	GO.CC	GO.MF	Number.species	Likelihood.null	dN.dS.null	Likelihood.tworatios	dN.dS.background	dN.background	dS.background	dN.dS.Chom	dN.Chom	dS.Chom	pvalue	p.adj
cluster7356rr	g16465	gene=epsilonCOP Coat Protein (coatomer) epsilon[Drosophila melanogaster]	GO:0006890 retrograde vesicle-mediated transport, Golgi to ER	-	GO:0005198 structural molecule activity	8	-5160.09	1	-4128.76	0.00131	0.0338744	25.948	9.89446	0.005751	0.000581	0	0
cluster5305rr	g1983	gene=Dh31-R Diuretic hormone 31 Receptor[Drosophila melanogaster]	GO:0030316 osteoclast differentiation | GO:0007204 elevation of cytosolic calcium ion concentration | GO:0045762 positive regulation of adenylate cyclase activity | GO:0030279 negative regulation of ossification | GO:0015031 protein transport | GO:0043488 regulation of mRNA stability | GO:0051384 response to glucocorticoid stimulus | GO:0007189 activation of adenylate cyclase activity by G-protei…	GO:0001669 acrosomal vesicle | GO:0005929 cilium | GO:0043025 neuronal cell body | GO:0030424 axon | GO:0016021 integral to membrane | GO:0005886 plasma membrane	GO:0004948 calcitonin receptor activity | GO:0008565 protein transporter activity | GO:0032841 calcitonin binding	10	-1653.21	1	-1440.45	0.00489	0.091131	18.6454	9.87075	0.014377	0.001456	1.52954e-94	1.7662e-94
cluster7600rr	g9400	gene=CG11504 [Drosophila melanogaster]	-	-	-	8	-3946.14	1	-3244.63	0.00286	0.0592284	20.7336	9.14228	0.00186	0.000204	4.60937e-307	9.94356e-307
cluster9172rr	g16439	gene=slo slowpoke[Drosophila melanogaster]	GO:0071805 potassium ion transmembrane transport	GO:0016020 membrane	GO:0015269 calcium-activated potassium channel activity	5	-1182.92	1	-1002.79	0.00759	0.0059495	0.783927	8.26083	2e-06	0	2.46468e-80	2.7458e-80
cluster5461rr	g12822	gene=crim crimpled[Drosophila melanogaster]	-	-	-	10	-2635.71	1	-2116.68	0.00341	0.037204	10.8965	7.27395	0.00334	0.000459	9.56257e-228	1.61368e-227
cluster6008rr	g18240	gene=lmd lame duck[Drosophila melanogaster]	-	-	GO:0003676 nucleic acid binding | GO:0046872 metal ion binding	9	-817.334	1	-761.556	0.03508	0.0707901	2.01811	5.88843	2e-06	0	4.47225e-26	4.53538e-26
cluster6941rr	g1295	gene=Vps25 Vacuolar protein sorting 25[Drosophila melanogaster]	-	-	-	8	-3403.21	1	-2981.66	0.01826	0.0762582	4.17729	5.82361	0.026405	0.004534	2.28183e-185	3.37851e-185
cluster9286rr	g17535	gene=CG13857 [Drosophila melanogaster]	-	-	-	5	-1883.31	1	-1763.82	0.01365	0.148009	10.8425	5.68007	0.040352	0.007104	6.59631e-54	6.98345e-54
cluster6825rr	g14910	gene=CG11562 [Drosophila melanogaster]	-	-	-	8	-1221.97	1	-1051.83	0.01678	0.194288	11.5774	5.33828	2e-06	0	5.54252e-76	6.11523e-76
cluster5269rr	g16270	gene=l(2)35Be lethal (2) 35Be[Drosophila melanogaster]	GO:0008152 metabolic process	-	GO:0017111 nucleoside-triphosphatase activity | GO:0043531 ADP binding	10	-2860.84	1	-2472	0.00788	0.0886904	11.2516	5.14247	0.007552	0.001468	3.8382e-171	5.46161e-171
cluster6088rr	g1130	gene=Ror Ror[Drosophila melanogaster]	GO:0090263 positive regulation of canonical Wnt receptor signaling pathway | GO:0007169 transmembrane receptor protein tyrosine kinase signaling pathway | GO:0030538 embryonic genitalia morphogenesis | GO:0018108 peptidyl-tyrosine phosphorylation | GO:0071340 skeletal muscle acetylcholine-gated channel clustering | GO:0007254 JNK cascade | GO:0030517 negative regulation of axon extension | GO:009…	GO:0016021 integral to membrane | GO:0045211 postsynaptic membrane	GO:0005109 frizzled binding | GO:0004714 transmembrane receptor protein tyrosine kinase activity | GO:0017147 Wnt-protein binding | GO:0042802 identical protein binding | GO:0005524 ATP binding	9	-5506.73	1	-4639.18	0.00793	0.0614254	7.74493	4.64544	0.024794	0.005337	0	0
cluster5999rr	g4780	gene=CG6878 [Drosophila melanogaster]	-	-	-	9	-1159.62	1	-929.567	0.0041	0.017917	4.37001	4.45459	0.007844	0.001761	4.57758e-102	5.38263e-102
cluster8538rr	g4176	gene=CG3698 [Drosophila melanogaster]	-	-	-	6	-2940.66	1	-2584.14	0.0136	0.0826838	6.0798	3.7708	0.032762	0.008688	4.3604e-157	5.97986e-157
cluster7978rr	g1373	gene=CG2540 [Drosophila melanogaster]	-	GO:0005829 cytosol	-	7	-4011.35	1	-3483.07	0.00782	0.0828411	10.5954	3.62124	0.024353	0.006725	9.12893e-232	1.55537e-231
cluster9141rr	g6581	gene=CG3687 [Drosophila melanogaster]	-	-	-	5	-1534.36	1	-1390.27	0.01618	0.087819	5.42678	3.45603	0.081323	0.023531	1.24035e-64	1.33822e-64
cluster5813rr	g14268	gene=CG3800 [Drosophila melanogaster]	-	-	GO:0008270 zinc ion binding | GO:0003676 nucleic acid binding	9	-2386.22	1	-1943.15	0.00227	0.0163675	7.20454	3.41682	0.003937	0.001152	1.01124e-194	1.53643e-194
cluster5050rr	g9522	gene=S6k RPS6-p70-protein kinase[Drosophila melanogaster]	GO:0006468 protein phosphorylation | GO:0045948 positive regulation of translational initiation | GO:0043491 protein kinase B signaling cascade | GO:0000226 microtubule cytoskeleton organization	GO:0005840 ribosome | GO:0005874 microtubule	GO:0004674 protein serine/threonine kinase activity | GO:0005524 ATP binding	10	-1217.01	1	-962.982	0.00175	0.0270701	15.508	3.19057	2e-06	0	1.68564e-112	2.03457e-112
cluster6530rr	g18770	gene=l(1)sc lethal of scute[Drosophila melanogaster]	-	-	GO:0046983 protein dimerization activity | GO:0003677 DNA binding	9	-1890.36	1	-1638.99	0.02212	0.088631	4.00615	3.13947	2e-06	1e-06	2.39925e-111	2.88687e-111
cluster8802rr	g14187	gene=Obp8a Odorant-binding protein 8a[Drosophila melanogaster]	-	-	GO:0005549 odorant binding	6	-1756.14	1	-1612.41	0.03506	0.0935882	2.66947	2.80887	0.015802	0.005626	1.77677e-64	1.91549e-64
cluster7075rr	g9845	gene=CG10947 [Drosophila melanogaster]	-	-	-	8	-3009.37	1	-2487.11	0.01174	0.028123	2.39527	2.74659	2e-06	1e-06	3.80195e-229	6.43629e-229
cluster5995rr	g12207	gene=Nf-YC Nuclear factor Y-box C[Drosophila melanogaster]	GO:0045893 positive regulation of transcription, DNA-dependent	GO:0005829 cytosol | GO:0016602 CCAAT-binding factor complex	GO:0043565 sequence-specific DNA binding | GO:0003700 sequence-specific DNA binding transcription factor activity | GO:0046982 protein heterodimerization activity	9	-308.254	1	-283.158	0.05406	0.130791	2.41942	2.64892	0.16885	0.063743	1.39425e-12	1.40052e-12
cluster5278rr	g14589	gene=CG9344 [Drosophila melanogaster]	GO:0006470 protein dephosphorylation	GO:0019013 viral nucleocapsid | GO:0030529 ribonucleoprotein complex	GO:0008138 protein tyrosine/serine/threonine phosphatase activity	10	-1199.55	1	-875.75	0.00154	0.0117272	7.59978	2.59836	2e-06	1e-06	7.42191e-143	9.79498e-143
cluster8180rr	g1069	gene=CG8292 [Drosophila melanogaster]	-	-	-	7	-5309.92	1	-4877.14	0.02756	0.143871	5.21991	2.32622	0.080648	0.034669	3.01009e-190	4.51195e-190
cluster5833rr	g12483	gene=Nca Neurocalcin[Drosophila melanogaster]	-	-	GO:0005509 calcium ion binding	9	-2737.31	1	-1875.2	0.00039	0.00103137	2.62897	2.16259	0.002389	0.001105	0	0
cluster4965rr	g11185	gene=AP-2sigma Adaptor Protein complex 2, sigma subunit[Drosophila melanogaster]	GO:0016192 vesicle-mediated transport | GO:0006886 intracellular protein transport	GO:0030117 membrane coat	GO:0008565 protein transporter activity	10	-2476.81	1	-1740.84	0.00023	0.0005663	2.51243	2.14565	1e-06	1e-06	4.89124989382834e-322	1.1116477031428e-321
cluster7065rr	g20433	gene=gcm2 gcm2[Drosophila melanogaster]	GO:0006355 regulation of transcription, DNA-dependent	-	GO:0003677 DNA binding	8	-1146.61	1	-899	0.00338	0.0262208	7.75525	1.86477	1e-06	1e-06	1.038e-109	1.24437e-109
cluster8237rr	g7291	gene=CG32581 [Drosophila melanogaster]	GO:0006355 regulation of transcription, DNA-dependent	-	GO:0003677 DNA binding | GO:0008270 zinc ion binding	7	-2460.4	1	-2012.46	0.00554	0.037725	6.81076	1.57708	0.021468	0.013612	7.69756e-197	1.17585e-196
cluster3906rr	g18069	gene=mRpL4 mitochondrial ribosomal protein L4[Drosophila melanogaster]	GO:0006412 translation	GO:0005840 ribosome | GO:0005739 mitochondrion	GO:0003735 structural constituent of ribosome	11	-3590.44	1	-2958.34	0.01985	0.0449611	2.26541	1.52281	0.006023	0.003955	6.81299e-277	1.33519e-276
cluster7292rr	g11762	gene=CG11722 [Drosophila melanogaster]	GO:0032981 mitochondrial respiratory chain complex I assembly	GO:0031966 mitochondrial membrane	-	8	-3312.45	1	-2893.69	0.02668	0.0699861	2.62353	1.50291	0.001596	0.001062	3.7312e-184	5.50523e-184
cluster5923rr	g12576	gene=CG10306 [Drosophila melanogaster]	GO:0006446 regulation of translational initiation | GO:0001731 formation of translation preinitiation complex	GO:0005852 eukaryotic translation initiation factor 3 complex | GO:0016282 eukaryotic 43S preinitiation complex | GO:0033290 eukaryotic 48S preinitiation complex	GO:0003743 translation initiation factor activity | GO:0043022 ribosome binding	9	-3149.45	1	-2765.01	0.00428	0.0628111	14.665	1.47454	0.029762	0.020184	3.12891e-169	4.42262e-169
cluster6866rr	g14354	gene=cv-2 crossveinless 2[Drosophila melanogaster]	GO:0042118 endothelial cell activation | GO:0010594 regulation of endothelial cell migration | GO:0030513 positive regulation of BMP signaling pathway | GO:0002043 blood vessel endothelial cell proliferation involved in sprouting angiogenesis | GO:0030514 negative regulation of BMP signaling pathway | GO:0070374 positive regulation of ERK1 and ERK2 cascade | GO:0001657 ureteric bud development | …	GO:0005615 extracellular space	-	8	-9873.24	1	-8651.71	0.0076	0.0980221	12.9032	1.46129	0.012052	0.008247	0	0
cluster7941rr	g5130	gene=Jra Jun-related antigen[Drosophila melanogaster]	GO:0006355 regulation of transcription, DNA-dependent	GO:0005634 nucleus	GO:0003700 sequence-specific DNA binding transcription factor activity | GO:0043565 sequence-specific DNA binding	7	-1022.54	1	-883.756	0.0027	0.0744517	27.5671	1.30607	0.055442	0.04245	2.5558e-62	2.7428e-62
cluster7090rr	g15968	gene=CG15012 [Drosophila melanogaster]	-	GO:0016021 integral to membrane	-	8	-2687.84	1	-2186.33	0.00829	0.0388078	4.68241	1.30342	0.011076	0.008498	3.98297e-220	6.53146e-220
cluster8596rr	g16402	gene=CycJ Cyclin J[Drosophila melanogaster]	GO:0000079 regulation of cyclin-dependent protein kinase activity | GO:0007067 mitosis | GO:0045448 mitotic cell cycle, embryonic	GO:0005634 nucleus	GO:0019901 protein kinase binding | GO:0016538 cyclin-dependent protein kinase regulator activity	6	-3698.6	1	-3286.46	0.01297	0.115599	8.90967	1.24976	0.012763	0.010213	2.84719e-181	4.16899e-181
cluster9100rr	g16169	gene=robo roundabout[Drosophila melanogaster]	GO:0007411 axon guidance | GO:0001764 neuron migration | GO:0048036 central complex development | GO:0003151 outflow tract morphogenesis | GO:0016319 mushroom body development | GO:0007426 tracheal outgrowth, open tracheal system | GO:0042685 cardioblast cell fate specification | GO:0008406 gonad development | GO:0035050 embryonic heart tube development | GO:0007419 ventral cord development | GO:…	GO:0030424 axon | GO:0005886 plasma membrane	GO:0008046 axon guidance receptor activity | GO:0042803 protein homodimerization activity	5	-961.658	1	-799.563	0.00261	0.0540255	20.7009	1.24116	1e-06	1e-06	1.77041e-72	1.94072e-72
cluster9382rr	g5727	gene=CG42554 [Drosophila melanogaster]	GO:0022008 neurogenesis	-	-	5	-2622.59	1	-2364.26	0.02386	0.0824412	3.45457	1.21931	0.057528	0.047181	2.25678e-114	2.7325e-114
cluster4041rr	g11526	gene=mtSSB mitochondrial single stranded DNA-binding protein[Drosophila melanogaster]	GO:0006260 DNA replication	GO:0005739 mitochondrion	GO:0003697 single-stranded DNA binding	11	-2782.92	1	-2327.44	0.00393	0.0562562	14.3031	1.18616	1e-06	1e-06	4.05533e-200	6.25111e-200
cluster3956rr	g9505	gene=barc barricade[Drosophila melanogaster]	-	-	GO:0003676 nucleic acid binding | GO:0000166 nucleotide binding	11	-2311.4	1	-2022.57	0.00302	0.0795905	26.3593	1.16908	0.008831	0.007554	1.21442e-127	1.53715e-127
cluster4986rr	g18590	gene=CG32698 [Drosophila melanogaster]	GO:0006278 RNA-dependent DNA replication	GO:0005576 extracellular region	GO:0003964 RNA-directed DNA polymerase activity | GO:0003723 RNA binding | GO:0004089 carbonate dehydratase activity | GO:0008270 zinc ion binding	10	-2389.22	1	-1879.5	0.00612	0.0271326	4.43112	1.14442	1e-06	1e-06	1.06755e-223	1.77116e-223
cluster9426rr	g11545	gene=CG42557 [Drosophila melanogaster]	-	-	-	5	-1496.27	1	-1321.3	0.0288	0.0567397	1.97041	0.029115	0.029115	0.027274	4.3464e-78	4.81683e-78
