# Supplementary material for: Genomic analyses of a livestock pest, the New World screwworm, find potential targets for genetic control programs
Source: Commun Biol. 2020 Aug 4;3:424. doi: 10.1038/s42003-020-01152-4 (PMC7403345; doi:10.1038/s42003-020-01152-4)
Supplement: Supplementary file 12 — Supplementary Data 10 [file 42003_2020_1152_MOESM12_ESM.xlsx]

## Sheet: ImmuneGenes
Dm gene	# Ch Proteins	Chgene	Antimicrobial Peptides	Cell Cycle Regulation	Humoral Response	IMD Pathway	JAK/Stat Pathway	JNK Pathway	Toll Pathway
andropin	0		x
att B1	0		x
att C	0		x
CG11159	0		x
CG11313	0				x
CG11842	0								x
CG12780	0								x
CG15046	0								x
CG16756	0		x
CG18563	0								x
CG30087	0								x
CG3505	0								x
CG5550	0				x
CG5909	0								x
CG6639	0								x
CG7227	0					x
CG7798	0		x
CG9631	0								x
CG9645	0								x
DIF	0								x
Dox-A3	0				x
dro2	0		x
dro3	0		x
dro4	0		x
dro5	0		x
dro6	0		x
drosocin	0		x
drs	0		x
Eig71Ee	0				x
Hemese	0			x
Iap2	0					x
lectin-37Db	0					x
lectin-galC1	0					x
lysB	0		x
lysC	0		x
lysD	0		x
lysS	0		x
lysX	0		x
metchnikowin	0		x
MP1	0								x
nitric oxide synthase	0					x
persephone	0								x
PGRP-LD	0			x		x
PGRP-SB2	0			x		x
PRGP-LF	0			x		x
PRGP-SC1a	0								x
PRGP-SC1b	0								x
Ser7	0								x
SPE	0								x
sphinx1/2	0								x
spn5	0								x
tehao/Tl-5	0								x
Tep II	0						x
TepI	0
Toll 4	0								x
Toll-3/mstprox	0								x
TotB	0						x
TotC	0						x
TotF	0						x
TotM	0						x
TotX	0						x
TotZ	0						x
Turandot A (TotA)	0						x
upd3	0						x
Victoria (TotE)	0						x
Yantar	0				x
Ann IX	1				x
argonaute-2	1		x
att D	1		x
BcDNA	1					x
Bendless/Ubc13	1					x
cactin	1								x
cactus	1								x
Caspar	1					x			x
CG11841	1								x
CG13422	1								x
CG16799	1		x
CG1887	1					x
CG2736	1					x
CG31741	1					x
CG3604	1								x
CG3829	1					x
CG5779 / PPO1	1				x
CG8492	1		x
CG8502	1				x
Cecropin A1	1		x
Cecropin A2	1		x
Cecropin B	1		x
Cecropin C	1		x
Collier/knot	1				x
Cp19	1				x
croquemort	1					x
Ddc	1				x
Defense repressor 1	1					x			x
dFADD/BG4	1					x
Dhpr	1				x
Dicer-2	1		x
DmECSIT	1								x
Dmik2	1								x
Dmikkb/ird5	1					x
DmTak1	1					x
dom	1				x
dredd	1					x
duox	1					x
eiger	1							x
emp	1					x
Fondue	1				x
G30062	1		x
Gel	1				x
glial cells missing	1				x
glial cells missing 2	1				x
GNBP2	1								x
GNBP3	1								x
Helicase89B	1					x			x
hopscotch	1						x
Idgf-1	1					x
Idgf-2	1					x
Idgf-4	1					x
imd	1					x
IRC	1					x
Jun	1							x
kenny	1					x
lozenge	1				x
LpR2	1								x
Lysosomal DNAseII	1			x
lysP	1		x
Mcr/TepVI	1						x
Mekk1	1			x			x	x
Mpk2/p38a	1			x			x	x
Nec/serpin43Ac	1
NFAT	1								x
Notch	1				x
p38b	1			x
Pale	1				x
PebIII	1		x
pelle	1								x
pellino	1								x
peste	1					x
PGRP-LA	1			x		x
PGRP-LB	1			x		x
PGRP-SA	1								x
PGRP-SB1	1					x
PGRP-SD	1								x
pherokine-3	1		x
prod	1				x
PRPG-LC	1					x
Puckered	1							x
Punch	1				x
Pvr	1				x
R2D2	1		x
Rac1	1			x
Rac2	1			x
ref(2P)	1		x
relish	1					x
RfaBp	1				x
serpent	1				x
serpin-27A	1								x
Serrate	1				x
skpA	1					x			x
Sp7	1								x
spheroide	1								x
spn28D	1								x
spn4	1								x
spn88Eb	1								x
STAT92E	1						x
Tab2	1					x
TepIII	1						x
Toll 6	1								x
Toll 7	1								x
Toll 9	1								x
Toll-8/Tollo	1								x
TRAF1 / TRAF4	1								x
TRAF2 / TRAF6	1								x
Transferrin 1	1			x
tube	1								x
UEV1a	1					x			x
ush	1				x
vir-1	1		x
wengen	1							x
yellow f	1				x
Zip3	1			x
18 Wheeler	2								x
att A	2		x
basket	2							x
CG12789	2					x
CG16713	2								x
CG4393	2								x
CG6361	2								x
CG9649	2								x
CG9733	2								x
defensin	2		x
DmMyD88	2								x
dorsal	2								x
Eater	2						x
GNBP1	2								x
hemipterous	2							x
Hml	2				x
Idgf-3	2					x
POSH	2					x		x	x
spatzle	2								x
Spirit	2								x
TepIV	2						x
Transglutaminase	2				x
CG8193	3				x
D-Scar	3			x
Domeless	3						x
dpt	3		x
dpt B	3		x
Grass	3								x
Jon65Aiv	3								x
lectin-37Da	3					x
lysE	3		x
PGRP-SC2	3								x
PRGP-LE	3					x
Snmp	3					x
Toll 1	3								x
Transferrin 3	3			x
CG3759/Mco1	4				x
